# Supplementary material for: Changing biosynthesis of terpenoid percursors in rice through synthetic biology
Source: Front Plant Sci. 2023 Jul 3;14:1133299. doi: 10.3389/fpls.2023.1133299 (PMC10350630; doi:10.3389/fpls.2023.1133299)
Supplement: Supplementary file 2 [file DataSheet_2.zip]

Archive with 11 entries (10 files):
- Supplementary Data S1/Experimental_Measurements.xlsx
- Supplementary Data S1/
- Supplementary Data S1/Experimental_Data.nb
- Supplementary Data S1/FigureS1.nb
- Supplementary Data S1/Model_stabilization.nb
- Supplementary Data S1/Table1_Table2_TableS8_TableS9.nb
- Supplementary Data S1/Table4_Figure4_Figure5_Figure6.nb
- Supplementary Data S1/TableS10_Figure2_Figure3.nb
- Supplementary Data S1/TableS11.nb
- Supplementary Data S1/TableS7_Table3.nb
- Supplementary Data S1/TableS8.xlsx
