# Supplementary material for: Changing biosynthesis of terpenoid percursors in rice through synthetic biology
Source: Front Plant Sci. 2023 Jul 3;14:1133299. doi: 10.3389/fpls.2023.1133299 (PMC10350630; doi:10.3389/fpls.2023.1133299)
Supplement: Supplementary file 2 [file DataSheet_2.zip › Supplementary Data S1/Experimental_Data.nb]

(* Content-type: application/vnd.wolfram.mathematica *)

(*** Wolfram Notebook File ***)
(* http://www.wolfram.com/nb *)

(* CreatedBy='Mathematica 12.1' *)

(*CacheID: 234*)
(* Internal cache information:
NotebookFileLineBreakTest
NotebookFileLineBreakTest
NotebookDataPosition[       158,          7]
NotebookDataLength[    404919,      10795]
NotebookOptionsPosition[    399894,      10716]
NotebookOutlinePosition[    400320,      10733]
CellTagsIndexPosition[    400277,      10730]
WindowFrame->Normal*)

(* Beginning of Notebook Content *)
Notebook[{

Cell[CellGroupData[{
Cell["Gene expression Data", "Title",
 CellChangeTimes->{{3.852613883846357*^9, 3.852613886893272*^9}, {
   3.852613944692272*^9, 3.8526139578286686`*^9}, 3.8526139946296997`*^9, {
   3.8526141300766983`*^9, 3.8526141457403903`*^9}, {3.852614484668247*^9, 
   3.8526144866114807`*^9}, {3.877147966463281*^9, 3.877147967008419*^9}, {
   3.8902913986100583`*^9, 3.8902914059533577`*^9}, {3.8903664810406675`*^9, 
   3.890366484728823*^9}},ExpressionUUID->"95b11829-a472-421e-913d-\
140cfdc2076a"],

Cell[BoxData[
 RowBox[{
  RowBox[{"EndVariationI", "=", 
   TagBox[GridBox[{
      {"\"\<\>\"", "\"\<\>\"", "30.`", "32.`", "34.`", "35.`", "36.`", "37.`",
        "38.`", "39.`", "40.`", "41.`", "42.`", "44.`"},
      {"\"\<HMGS\>\"", "0.454`", "1.5259565557011756`", "2.478584351222761`", 
       "1.006882735699138`", "2.252702911170132`", "3.197168943491694`", 
       "2.5814282276508362`", "4.365005677082273`", "2.1400826246806886`", 
       "1.157986015973573`", "2.1709988310564805`", "1.7903719017592448`", 
       "1.3532869031738828`"},
      {"\"\<HMGR\>\"", "0.033`", "1.3130109188999863`", "1.3099384460711365`",
        "1.9437156919913559`", "4.707613433182623`", "3.2684045439434586`", 
       "2.2610177140075005`", "4.219057626485629`", "2.3555060950742983`", 
       "1.9944113642530819`", "2.3124977007091405`", "1.5903677712228144`", 
       "1.587185958065358`"},
      {"\"\<MVK\>\"", "234.538`", "0.9860105633416463`", "2.962875392739817`",
        "1.6060873223181646`", "3.80838788565065`", "3.504897264705799`", 
       "5.0710365493054015`", "3.622172594275354`", "0.9863723734530165`", 
       "1.2316080188228269`", "2.067870490551399`", "1.5722039790025282`", 
       "2.970822952400079`"},
      {"\"\<PMK\>\"", "27.53`", "1.2528525108193376`", "3.189346912464626`", 
       "0.7778159452930522`", "3.7728172029745193`", "2.3679281266288967`", 
       "4.200786834037733`", "1.8606281787535945`", "4.8440324854765295`", 
       "0.7068782784593923`", "1.2841798828393538`", "2.3773983865328443`", 
       "0.8943120034430003`"},
      {"\"\<MVD\>\"", "9.325`", "1.104489130342994`", "5.253315351049792`", 
       "1.078786808515264`", "2.881226599319703`", "1.1351722735711556`", 
       "2.0078143185938773`", "1.4599951940818667`", "0.6999879626681843`", 
       "1.3027085433219796`", "1.4171530498986225`", "1.0390638474388845`", 
       "0.8020023804225842`"},
      {"\"\<DXS\>\"", "1.215`", "0.895583812410813`", "0.40075851632561277`", 
       "0.4831577753070803`", "0.5448144427034496`", "0.48126714451756253`", 
       "0.4673107864627592`", "0.27517634830986876`", "1.3861345608220466`", 
       "0.2845296507557714`", "1.4163202760637599`", "1.4303584736874442`", 
       "1.546963240723916`"},
      {"\"\<DXR\>\"", "1.166`", "0.097`", "0.115`", "0.897`", "0.21`", 
       "0.03`", "0.286`", "0.721`", "0.098`", "0.101`", 
       "0.48199999999999993`", "0.087`", "0.561`"},
      {"\"\<MCT\>\"", "31.17`", "0.226`", "0.442`", "0.597`", "0.512`", 
       "0.311`", "0.623`", "0.188`", "0.098`", "0.332`", "1.641`", "0.127`", 
       "0.874`"},
      {"\"\<CMK\>\"", "174.766`", "0.969`", "0.444`", "0.37699999999999995`", 
       "0.197`", "0.261`", "0.332`", "0.157`", "0.574`", "0.551`", "0.687`", 
       "0.7979999999999999`", "0.37699999999999995`"},
      {"\"\<MDS\>\"", "0.605`", "0.788`", "0.614`", "0.47900000000000004`", 
       "0.155`", "0.11299999999999999`", "0.368`", "0.194`", "0.524`", 
       "0.171`", "0.654`", "0.314`", "0.432`"},
      {"\"\<HDS\>\"", "0.199666`", "0.087`", "0.355`", "0.154`", "0.25`", 
       "0.502`", "0.067`", "0.09699999999999999`", "0.20799999999999996`", 
       "0.298`", "0.553`", "0.019`", "0.642`"},
      {"\"\<HDR\>\"", "4.18`", "0.4616008931390644`", "0.21131012317897693`", 
       "0.6344976992349486`", "0.3019435647432197`", "0.247435173882958`", 
       "0.598650223284766`", "0.5914727973874782`", "0.29017282436718494`", 
       "0.22549465418734344`", "0.555133170830928`", "0.6225159695205792`", 
       "0.6915322776918637`"},
      {"\"\<IDI\>\"", "5.662`", "0.09145072489446276`", "0.3931657777053268`",
        "0.14055232981260907`", "0.23520931925043626`", "0.3592994570477272`",
        "0.29452100709578677`", "0.2763514110066203`", "0.2282566791793856`", 
       "0.5097173438411678`", "0.9874965574698762`", "0.17990603184953327`", 
       "0.5888319312643695`"}
     },
     GridBoxAlignment->{
      "Columns" -> {{Left}}, "ColumnsIndexed" -> {}, "Rows" -> {{Baseline}}, 
       "RowsIndexed" -> {}},
     GridBoxSpacings->{"Columns" -> {
         Offset[0.27999999999999997`], {
          Offset[2.0999999999999996`]}, 
         Offset[0.27999999999999997`]}, "ColumnsIndexed" -> {}, "Rows" -> {
         Offset[0.2], {
          Offset[0.4]}, 
         Offset[0.2]}, "RowsIndexed" -> {}}],
    Function[BoxForm`e$, 
     TableForm[BoxForm`e$]]]}], ";"}]], "Input",
 CellChangeTimes->{{3.770980561996107*^9, 3.7709806807362275`*^9}, {
   3.7710447979293475`*^9, 3.771044824055202*^9}, {3.771044856692715*^9, 
   3.7710448698642254`*^9}, {3.7710449026755652`*^9, 3.77104496412988*^9}, {
   3.7710450087894793`*^9, 3.7710450402913046`*^9}, 3.7713141452877364`*^9, 
   3.8902034333455915`*^9},
 CellLabel->"In[1]:=",ExpressionUUID->"f737cb95-f2e5-4aa1-b572-427befaf380b"],

Cell[BoxData[
 RowBox[{
  RowBox[{"ExoVariationI", "=", 
   TagBox[GridBox[{
      {"\"\<\>\"", "\"\<\>\"", "30.`", "32.`", "34.`", "35.`", "36.`", "37.`",
        "38.`", "39.`", "40.`", "41.`", "42.`", "44.`"},
      {"\"\<AthHMGR\>\"", "0.023`", "1.7`", "1.7`", "1.`", "2.`", "4.`", 
       "4.3`", "6.7`", "3.7`", "1.7`", "5.7`", "17.2`", "13.7`"}
     },
     GridBoxAlignment->{
      "Columns" -> {{Left}}, "ColumnsIndexed" -> {}, "Rows" -> {{Baseline}}, 
       "RowsIndexed" -> {}},
     GridBoxSpacings->{"Columns" -> {
         Offset[0.27999999999999997`], {
          Offset[2.0999999999999996`]}, 
         Offset[0.27999999999999997`]}, "ColumnsIndexed" -> {}, "Rows" -> {
         Offset[0.2], {
          Offset[0.4]}, 
         Offset[0.2]}, "RowsIndexed" -> {}}],
    Function[BoxForm`e$, 
     TableForm[BoxForm`e$]]]}], ";"}]], "Input",
 CellChangeTimes->{{3.77131456849621*^9, 3.7713145685429115`*^9}, {
   3.7713146086685543`*^9, 3.77131462215811*^9}, {3.771314700150172*^9, 
   3.7713147507928886`*^9}, 3.7713150093890524`*^9, 3.8902034347209945`*^9},
 CellLabel->"In[2]:=",ExpressionUUID->"d8a6265a-c2c7-48c6-9e23-fdba96ae1bc7"],

Cell[BoxData[
 RowBox[{
  RowBox[{"EndVariationII", "=", 
   TagBox[GridBox[{
      {"\"\<\>\"", "\"\<\>\"", "2.`", "3.`", "4.`", "5.`", "6.`", "7.`", 
       "8.`", "9.`", "10.`", "11.`"},
      {"\"\<HMGS\>\"", "0.454`", "0.7534518779448427`", "3.453733249292378`", 
       "3.5046954763810536`", "1.2909567597626441`", "1.0056121795098296`", 
       "2.0650194117619467`", "1.2626584110414973`", "2.3818969933055842`", 
       "3.2061780572840854`", "2.305979936408558`"},
      {"\"\<HMGR\>\"", "0.033`", "0.8427801902986651`", "3.462850459567496`", 
       "1.3094625410788805`", "1.4867709581896882`", "1.4194278805753444`", 
       "5.065045083157575`", "0.8375934499558443`", "2.2139688401998807`", 
       "2.909563282472655`", "3.058613845090444`"},
      {"\"\<MVK\>\"", "234.538`", "0.9989448975959655`", 
       "3.3882899651737417`", "0.9431444343900799`", "1.0353566918055968`", 
       "1.0244124673145223`", "2.284500899718852`", "0.9954756904456561`", 
       "1.7553426394774272`", "1.3318885592877932`", "3.8661619195530985`"},
      {"\"\<PMK\>\"", "27.53`", "0.5715650173349247`", "3.153514739736283`", 
       "1.2293639375463015`", "0.9791973373501669`", "1.809972575855286`", 
       "1.3103896745804104`", "1.102663885421604`", "0.9103423417738407`", 
       "3.1907984601762935`", "1.2094586643713332`"},
      {"\"\<MVD\>\"", "9.325`", "0.9430024254955491`", "2.702857707075972`", 
       "1.0085337090363804`", "1.0106301429098006`", "1.0963747080812976`", 
       "1.2016975609825615`", "1.4301240791709278`", "0.5909542310953213`", 
       "1.4292866958328518`", "2.304032631507501`"},
      {"\"\<DXS\>\"", "1.215`", "1.2307520123864746`", "0.5163206851787097`", 
       "1.5160003036383338`", "0.6186289612160802`", "0.5064821246296239`", 
       "0.876717707928591`", "0.9851244650929941`", "0.3552133777006691`", 
       "1.4097294874078055`", "0.4122064116532436`"},
      {"\"\<DXR\>\"", "1.166`", "0.098`", "1.9100000000000001`", "0.175`", 
       "0.113`", "0.179`", "0.11899999999999998`", "0.468`", "0.039`", 
       "0.516`", "0.148`"},
      {"\"\<MCT\>\"", "31.17`", "0.075`", "0.659`", "0.798`", "0.109`", 
       "0.358`", "0.438`", "0.261`", "0.435`", "0.342`", "0.371`"},
      {"\"\<CMK\>\"", "174.766`", "2.8570000000000007`", "0.603`", "0.944`", 
       "0.592`", "0.816`", "0.211`", "1.3980000000000001`", "0.212`", 
       "0.931`", "0.219`"},
      {"\"\<MDS\>\"", "0.605`", "0.237`", "0.067`", "0.24699999999999997`", 
       "0.112`", "0.195`", "0.418`", "0.101`", "0.078`", "0.695`", "0.267`"},
      {"\"\<HDS\>\"", "0.199666`", "0.11300000000000002`", "0.187`", "0.148`",
        "0.169`", "0.22300000000000003`", "0.559`", "0.155`", "0.066`", 
       "0.084`", "0.972`"},
      {"\"\<HDR\>\"", "4.18`", "0.27858566790103884`", "0.6850096086920543`", 
       "0.773904926222831`", "0.3800544052250435`", "0.5650157667046549`", 
       "1.312007646577708`", "0.42076356734756565`", "0.36326992817609055`", 
       "0.5173253484170024`", "0.20523589118580493`"},
      {"\"\<IDI\>\"", "5.662`", "0.33315125587739947`", "0.4642016824827567`",
        "0.8715828768833273`", "0.5794140564402648`", "0.27384491376942466`", 
       "0.5026822027405057`", "0.4642964023406554`", "0.5882054888972603`", 
       "0.8275240618028586`", "0.20399923632323202`"}
     },
     GridBoxAlignment->{
      "Columns" -> {{Left}}, "ColumnsIndexed" -> {}, "Rows" -> {{Baseline}}, 
       "RowsIndexed" -> {}},
     GridBoxSpacings->{"Columns" -> {
         Offset[0.27999999999999997`], {
          Offset[2.0999999999999996`]}, 
         Offset[0.27999999999999997`]}, "ColumnsIndexed" -> {}, "Rows" -> {
         Offset[0.2], {
          Offset[0.4]}, 
         Offset[0.2]}, "RowsIndexed" -> {}}],
    Function[BoxForm`e$, 
     TableForm[BoxForm`e$]]]}], ";"}]], "Input",
 CellChangeTimes->{{3.7728615607822504`*^9, 3.7728615749330945`*^9}, {
   3.772861606997859*^9, 3.7728616842067747`*^9}, {3.772861741493822*^9, 
   3.772861754725127*^9}, 3.7728618311260195`*^9, {3.8902034365053186`*^9, 
   3.8902034367615805`*^9}},
 CellLabel->"In[3]:=",ExpressionUUID->"5e490911-42a6-4e65-ac05-bddc28a4eb2a"],

Cell[BoxData[
 RowBox[{
  RowBox[{"ExoVariationII", "=", 
   TagBox[GridBox[{
      {"\"\<\>\"", "\"\<\>\"", "2.`", "3.`", "4.`", "5.`", "6.`", "7.`", 
       "8.`", "9.`", "10.`", "11.`"},
      {"\"\<AthHMGR\>\"", "0.023`", "3.3`", "8.3`", "4.`", "2.7`", "3.4`", 
       "1.3`", "6.7`", "8.3`", "4.3`", "9.7`"},
      {"\"\<AthHMGS\>\"", "0.415`", "1.7`", "0.7`", "2.1`", "2.7`", "3.4`", 
       "1.3`", "6.7`", "5.7`", "1.7`", "9.7`"},
      {"\"\<CrMVK\>\"", "143.8`", "3.`", "2.3`", "4.`", "5.`", "2.7`", "9.`", 
       "8.`", "0.7`", "1.`", "1.7`"}
     },
     GridBoxAlignment->{
      "Columns" -> {{Left}}, "ColumnsIndexed" -> {}, "Rows" -> {{Baseline}}, 
       "RowsIndexed" -> {}},
     GridBoxSpacings->{"Columns" -> {
         Offset[0.27999999999999997`], {
          Offset[2.0999999999999996`]}, 
         Offset[0.27999999999999997`]}, "ColumnsIndexed" -> {}, "Rows" -> {
         Offset[0.2], {
          Offset[0.4]}, 
         Offset[0.2]}, "RowsIndexed" -> {}}],
    Function[BoxForm`e$, 
     TableForm[BoxForm`e$]]]}], ";"}]], "Input",
 CellChangeTimes->{{3.772862004759981*^9, 3.77286203103232*^9}, {
  3.772862221059889*^9, 3.7728622216036863`*^9}, {3.7728622629908423`*^9, 
  3.7728622772083282`*^9}, {3.890203438026333*^9, 3.8902034382410417`*^9}},
 CellLabel->"In[4]:=",ExpressionUUID->"eda78b82-3114-41db-ab17-b2173ad1c0cf"],

Cell[BoxData[
 RowBox[{
  RowBox[{"EndVariationIII", "=", 
   TagBox[GridBox[{
      {"\"\<\>\"", "\"\<\>\"", "12.`", "13.`", "14.`", "15.`", "17.`", "18.`",
        "19.`", "20.`", "22.`", "24.`", "25.`", "26.`"},
      {"\"\<HMGS\>\"", "0.454`", "1.735092187493841`", "2.595013866565394`", 
       "1.2894074985539608`", "2.5491617622153195`", "5.102431271917873`", 
       "5.7199510976283525`", "1.2188344918396545`", "4.405561907942781`", 
       "6.349763619893891`", "1.6426597106468905`", "1.22548120663406`", 
       "1.6183944634391985`"},
      {"\"\<HMGR\>\"", "0.033`", "2.4066333885719695`", "3.838097344901067`", 
       "3.2262177718454623`", "4.477342964981808`", "2.0169397138488465`", 
       "2.0904544041811968`", "4.124494945365561`", "1.9088469799082528`", 
       "3.6451312106156215`", "2.4631161546722726`", "1.3892132645723414`", 
       "1.4274630009618607`"},
      {"\"\<MVK\>\"", "234.538`", "2.3685776949706447`", "2.59012814141209`", 
       "1.692520249952709`", "1.8555411723041866`", "2.2313668273422542`", 
       "4.4222869522511825`", "4.436644763931502`", "1.1172284726139847`", 
       "6.113813362616049`", "1.5536232997642476`", "1.5577863371872709`", 
       "1.995818892349579`"},
      {"\"\<PMK\>\"", "27.53`", "1.5547095923294605`", "1.8526215221290119`", 
       "2.1813755942908077`", "4.080422927097377`", "1.559191110154722`", 
       "1.0365459063194524`", "2.5487748396819274`", "1.1301246357267343`", 
       "4.939294579538134`", "2.8411827664195344`", "1.4307640111897508`", 
       "2.9473780484418506`"},
      {"\"\<MVD\>\"", "9.325`", "1.456238636651519`", "2.4451291555268506`", 
       "1.2301277399507338`", "4.177339741224177`", "0.9067313376283892`", 
       "6.0099262702870595`", "6.468687588562576`", "1.1516626391984066`", 
       "4.394513159933661`", "2.2484555339890253`", "1.2925939858413886`", 
       "1.9434916459844729`"},
      {"\"\<DXS\>\"", "1.215`", "2.453600410470535`", "1.9974168744522351`", 
       "1.5322616881816955`", "0.5851799200410226`", "1.3214426133175217`", 
       "2.3662332969255315`", "0.48944681455214634`", "0.47556433255737657`", 
       "1.2339057604975339`", "0.725215635792922`", "0.5455400771767417`", 
       "0.6954095776633745`"},
      {"\"\<DXR\>\"", "1.166`", "0.587`", "0.317`", "0.299`", 
       "0.11899999999999998`", "0.187`", "0.051`", "0.298`", "0.312`", 
       "0.318`", "0.166`", "0.039`", "0.101`"},
      {"\"\<MCT\>\"", "31.17`", "2.618`", "3.546`", "2.241`", "0.566`", 
       "1.872`", "0.744`", "0.245`", "0.094`", "1.188`", "0.391`", "0.443`", 
       "0.283`"},
      {"\"\<CMK\>\"", "174.766`", "0.962`", "2.234`", "0.577`", "0.694`", 
       "0.197`", "0.975`", "0.118`", "0.22`", "0.697`", "0.811`", "0.241`", 
       "0.691`"},
      {"\"\<MDS\>\"", "0.605`", "0.036`", "0.467`", "0.512`", "0.255`", 
       "0.017`", "0.342`", "0.187`", "0.295`", "0.347`", "0.771`", 
       "0.21900000000000003`", "0.8630000000000001`"},
      {"\"\<HDS\>\"", "0.199666`", "0.016`", "0.259`", "0.125`", "0.349`", 
       "0.061`", "0.049`", "0.133`", "0.18799999999999997`", "0.196`", 
       "0.078`", "0.195`", "0.257`"},
      {"\"\<HDR\>\"", "4.18`", "0.2788327242613958`", "0.7564656922763995`", 
       "0.32381391250913566`", "0.7032013127288897`", "0.2868962646292547`", 
       "0.12106049532025377`", "0.2514254972735132`", "0.4057163351509912`", 
       "0.6369765867176369`", "0.9132317632049408`", "0.23142143721003977`", 
       "0.30948396256203026`"},
      {"\"\<IDI\>\"", "5.662`", "2.4466104051549817`", "2.9711742020884464`", 
       "0.6516149513075814`", "0.26895033707141075`", "0.7003414712393007`", 
       "0.6614514766018947`", "0.2218067179616908`", "0.42645683430860637`", 
       "1.5585355289237142`", "0.10124522402786626`", "0.48820702822013234`", 
       "0.4231520195541675`"}
     },
     GridBoxAlignment->{
      "Columns" -> {{Left}}, "ColumnsIndexed" -> {}, "Rows" -> {{Baseline}}, 
       "RowsIndexed" -> {}},
     GridBoxSpacings->{"Columns" -> {
         Offset[0.27999999999999997`], {
          Offset[2.0999999999999996`]}, 
         Offset[0.27999999999999997`]}, "ColumnsIndexed" -> {}, "Rows" -> {
         Offset[0.2], {
          Offset[0.4]}, 
         Offset[0.2]}, "RowsIndexed" -> {}}],
    Function[BoxForm`e$, 
     TableForm[BoxForm`e$]]]}], ";"}]], "Input",
 CellChangeTimes->{{3.7728698655576444`*^9, 3.772869897508236*^9}, {
  3.772869949907163*^9, 3.7728699809092875`*^9}, {3.772870011121523*^9, 
  3.7728700434949827`*^9}, {3.8902034402081776`*^9, 3.8902034406497164`*^9}},
 CellLabel->"In[5]:=",ExpressionUUID->"2029fbc5-e087-423c-ad31-f5216914da7d"],

Cell[BoxData[
 RowBox[{
  RowBox[{"ExoVariationIII", "=", 
   TagBox[GridBox[{
      {"\"\<\>\"", "\"\<\>\"", "12.`", "13.`", "14.`", "15.`", "17.`", "18.`",
        "19.`", "20.`", "22.`", "24.`", "25.`", "26.`"},
      {"\"\<AthHMGR\>\"", "0.023`", "12.5`", "1.25`", "1.`", "1.8257`", 
       "1.60767`", "88.76`", "4.87`", "10.957`", "3.536`", "3.53`", "23.18`", 
       "5.72`"},
      {"\"\<AthHMGS\>\"", "0.415`", "1.03`", "1.74`", "0.97`", "1.2747`", 
       "1.6655`", "91.8`", "4.32`", "10.956`", "0.68408`", "5.62`", "10.6`", 
       "0.82`"},
      {"\"\<CrMVK\>\"", "143.8`", "7.91`", "6.38`", "0.62`", "2.687`", 
       "1.2638`", "55.36`", "10.4`", "4.098`", "5.7623`", "4.13`", "27.62`", 
       "12.15`"},
      {"\"\<AthPMK\>\"", "10.2`", "43.12`", "11.09`", "0.88`", "2.326`", 
       "1.5968`", "5.65`", "25.`", "10.964`", "4.6215`", "26.1`", "32.12`", 
       "21.1`"},
      {"\"\<AthMVD\>\"", "4.9`", "3.37`", "5.48`", "0.38`", "4.058`", 
       "1.294`", "5.65`", "3.05`", "6.562`", "1.82`", "3.13`", "1.`", "4.15`"}
     },
     GridBoxAlignment->{
      "Columns" -> {{Left}}, "ColumnsIndexed" -> {}, "Rows" -> {{Baseline}}, 
       "RowsIndexed" -> {}},
     GridBoxSpacings->{"Columns" -> {
         Offset[0.27999999999999997`], {
          Offset[2.0999999999999996`]}, 
         Offset[0.27999999999999997`]}, "ColumnsIndexed" -> {}, "Rows" -> {
         Offset[0.2], {
          Offset[0.4]}, 
         Offset[0.2]}, "RowsIndexed" -> {}}],
    Function[BoxForm`e$, 
     TableForm[BoxForm`e$]]]}], ";"}]], "Input",
 CellChangeTimes->{{3.772870128094833*^9, 3.772870142504349*^9}, {
  3.77287043085651*^9, 3.7728704459990683`*^9}, {3.8902034418169727`*^9, 
  3.890203442249132*^9}},
 CellLabel->"In[6]:=",ExpressionUUID->"2c992fe0-c0a9-47df-b2c7-9689fefd45c4"],

Cell[BoxData[
 RowBox[{
  RowBox[{"EndoVariation", "=", 
   RowBox[{"Join", "[", 
    RowBox[{
     RowBox[{"{", 
      RowBox[{"EndVariationI", "[", 
       RowBox[{"[", 
        RowBox[{"All", ",", "1"}], "]"}], "]"}], "}"}], ",", 
     RowBox[{
      RowBox[{"EndVariationI", "[", 
       RowBox[{"[", 
        RowBox[{"All", ",", 
         RowBox[{"3", ";;"}]}], "]"}], "]"}], "//", "Transpose"}], ",", 
     RowBox[{
      RowBox[{"EndVariationII", "[", 
       RowBox[{"[", 
        RowBox[{"All", ",", 
         RowBox[{"3", ";;"}]}], "]"}], "]"}], "//", "Transpose"}], ",", 
     RowBox[{
      RowBox[{"EndVariationIII", "[", 
       RowBox[{"[", 
        RowBox[{"All", ",", 
         RowBox[{"3", ";;"}]}], "]"}], "]"}], "//", "Transpose"}]}], "]"}]}], 
  ";"}]], "Input",
 CellChangeTimes->{{3.890204159810052*^9, 3.8902042864899387`*^9}, {
  3.890204389426693*^9, 3.890204410121689*^9}, {3.890204460537532*^9, 
  3.8902044804178505`*^9}, {3.8902045625540795`*^9, 3.8902045809480724`*^9}, {
  3.8902046275931287`*^9, 3.8902047488664284`*^9}, {3.8902080374607334`*^9, 
  3.890208059684458*^9}},
 CellLabel->"In[27]:=",ExpressionUUID->"ba5d226a-d6a6-45a2-a024-de1d7b939bdf"],

Cell[BoxData[
 RowBox[{
  RowBox[{"ticksrow", "=", 
   RowBox[{"EndoVariation", "[", 
    RowBox[{"[", 
     RowBox[{
      RowBox[{"2", ";;"}], ",", "1"}], "]"}], "]"}]}], ";", 
  RowBox[{"ticksrow", "=", 
   RowBox[{"Table", "[", 
    RowBox[{
     RowBox[{"If", "[", 
      RowBox[{
       RowBox[{"2", "\[LessEqual]", 
        RowBox[{"ticksrow", "[", 
         RowBox[{"[", "i", "]"}], "]"}], "\[LessEqual]", "11"}], ",", 
       RowBox[{"Style", "[", 
        RowBox[{
         RowBox[{"\"\<Type II L\>\"", "<>", 
          RowBox[{"(", 
           RowBox[{
            RowBox[{
             RowBox[{"ticksrow", "[", 
              RowBox[{"[", "i", "]"}], "]"}], "//", "Round"}], "//", 
            "IntegerString"}], ")"}]}], ",", 
         RowBox[{"RGBColor", "[", 
          RowBox[{"0.47", ",", "0.12", ",", "0.78"}], "]"}]}], "]"}], ",", 
       RowBox[{"If", "[", 
        RowBox[{
         RowBox[{"12", "\[LessEqual]", 
          RowBox[{"ticksrow", "[", 
           RowBox[{"[", "i", "]"}], "]"}], "\[LessEqual]", "26"}], ",", 
         RowBox[{"Style", "[", 
          RowBox[{
           RowBox[{"\"\<Type III L\>\"", "<>", 
            RowBox[{"(", 
             RowBox[{
              RowBox[{
               RowBox[{"ticksrow", "[", 
                RowBox[{"[", "i", "]"}], "]"}], "//", "Round"}], "//", 
              "IntegerString"}], ")"}]}], ",", 
           RowBox[{"RGBColor", "[", 
            RowBox[{"0.84", ",", "0.63", ",", "0"}], "]"}]}], "]"}], ",", 
         RowBox[{"If", "[", 
          RowBox[{
           RowBox[{
            RowBox[{"ticksrow", "[", 
             RowBox[{"[", "i", "]"}], "]"}], "\[GreaterEqual]", "30"}], ",", 
           RowBox[{"Style", "[", 
            RowBox[{
             RowBox[{"\"\<Type I L\>\"", "<>", 
              RowBox[{"(", 
               RowBox[{
                RowBox[{
                 RowBox[{"ticksrow", "[", 
                  RowBox[{"[", "i", "]"}], "]"}], "//", "Round"}], "//", 
                "IntegerString"}], ")"}]}], ",", 
             RowBox[{"RGBColor", "[", 
              RowBox[{"0.14", ",", "0.66", ",", "0.02"}], "]"}]}], "]"}]}], 
          "]"}]}], "]"}]}], "]"}], ",", 
     RowBox[{"{", 
      RowBox[{"i", ",", "1", ",", 
       RowBox[{"Length", "[", "ticksrow", "]"}]}], "}"}]}], "]"}]}], 
  ";"}]], "Input",
 CellChangeTimes->{
  3.890280722658518*^9, {3.8902807528989887`*^9, 3.8902808311628985`*^9}, {
   3.8902808838830757`*^9, 3.890280989426754*^9}, {3.890281053602872*^9, 
   3.8902811219073763`*^9}, {3.890281156027443*^9, 3.890281158491509*^9}, {
   3.89028124930886*^9, 3.8902813086187963`*^9}, {3.890281377140091*^9, 
   3.8902814024113054`*^9}, {3.8902814639005785`*^9, 3.8902814660352035`*^9}, 
   3.8902815396594963`*^9, {3.890282538677239*^9, 3.890282540955789*^9}, {
   3.8902825796448836`*^9, 3.89028260699802*^9}, 3.8902826395404263`*^9, {
   3.8902826845082674`*^9, 3.890282784147646*^9}, {3.8902832149652395`*^9, 
   3.890283250484747*^9}, {3.8902832949500217`*^9, 3.8902833341087184`*^9}, 
   3.890283396221074*^9, {3.890283433940697*^9, 3.8902835028450556`*^9}, {
   3.890291795858224*^9, 
   3.890291799338168*^9}},ExpressionUUID->"b123e9a4-cce9-48ae-aafb-\
7d190fe576d2"],

Cell[BoxData[{
 RowBox[{
  RowBox[{"tickscolumn", "=", 
   RowBox[{"EndoVariation", "[", 
    RowBox[{"[", 
     RowBox[{"1", ",", 
      RowBox[{"2", ";;"}]}], "]"}], "]"}]}], ";"}], "\[IndentingNewLine]", 
 RowBox[{
  RowBox[{"tickscolumn", "=", 
   RowBox[{"Table", "[", 
    RowBox[{
     RowBox[{"Style", "[", 
      RowBox[{"Rotate", "[", 
       RowBox[{
        RowBox[{"tickscolumn", "[", 
         RowBox[{"[", "i", "]"}], "]"}], ",", 
        RowBox[{"45", " ", "Degree"}]}], "]"}], "]"}], ",", 
     RowBox[{"{", 
      RowBox[{"i", ",", "1", ",", 
       RowBox[{"Length", "[", "tickscolumn", "]"}]}], "}"}]}], "]"}]}], 
  ";"}]}], "Input",
 CellChangeTimes->{{3.890281553580657*^9, 3.890281567506772*^9}, {
   3.89028219330792*^9, 3.8902822392763076`*^9}, {3.890282283027259*^9, 
   3.8902824628838253`*^9}, 3.890284315797595*^9},
 CellLabel->
  "In[156]:=",ExpressionUUID->"7142526b-5a97-428e-8dd1-2e4039164ec8"],

Cell[CellGroupData[{

Cell[BoxData[
 RowBox[{"ArrayPlot", "[", 
  RowBox[{
   RowBox[{
    RowBox[{"EndoVariation", "[", 
     RowBox[{"[", 
      RowBox[{
       RowBox[{"2", ";;"}], ",", 
       RowBox[{"2", ";;"}]}], "]"}], "]"}], "//", "Log10"}], ",", 
   RowBox[{"ColorFunction", "\[Rule]", "\"\<RedGreenSplit\>\""}], ",", 
   RowBox[{"ColorFunctionScaling", "\[Rule]", "True"}], ",", 
   RowBox[{"PlotRange", "\[Rule]", 
    RowBox[{"{", 
     RowBox[{
      RowBox[{"-", 
       RowBox[{"Max", "[", 
        RowBox[{"Abs", "[", 
         RowBox[{
          RowBox[{
           RowBox[{"EndoVariation", "[", 
            RowBox[{"[", 
             RowBox[{
              RowBox[{"2", ";;"}], ",", 
              RowBox[{"2", ";;"}]}], "]"}], "]"}], "//", "Log10"}], "//", 
          "Flatten"}], "]"}], "]"}]}], ",", 
      RowBox[{"Max", "[", 
       RowBox[{"Abs", "[", 
        RowBox[{
         RowBox[{
          RowBox[{"EndoVariation", "[", 
           RowBox[{"[", 
            RowBox[{
             RowBox[{"2", ";;"}], ",", 
             RowBox[{"2", ";;"}]}], "]"}], "]"}], "//", "Log10"}], "//", 
         "Flatten"}], "]"}], "]"}]}], "}"}]}], ",", 
   RowBox[{"FrameTicks", "\[Rule]", 
    RowBox[{"{", 
     RowBox[{
      RowBox[{"{", 
       RowBox[{
        RowBox[{"Reverse", "@", 
         RowBox[{"Transpose", "[", 
          RowBox[{"{", 
           RowBox[{
            RowBox[{"Range", "@", 
             RowBox[{"Length", "@", "ticksrow"}]}], ",", "ticksrow"}], "}"}], 
          "]"}]}], ",", "None"}], "}"}], ",", 
      RowBox[{"{", 
       RowBox[{"None", ",", 
        RowBox[{"Transpose", "[", 
         RowBox[{"{", 
          RowBox[{
           RowBox[{"Range", "@", 
            RowBox[{"Length", "@", "tickscolumn"}]}], ",", "tickscolumn"}], 
          "}"}], "]"}]}], "}"}]}], "}"}]}], ",", "\[IndentingNewLine]", 
   RowBox[{"FrameTicksStyle", "\[Rule]", "Bold"}], ",", 
   RowBox[{"FrameLabel", "\[Rule]", 
    RowBox[{"{", 
     RowBox[{
      RowBox[{"{", 
       RowBox[{"None", ",", 
        RowBox[{"Style", "[", 
         RowBox[{"\"\<Gene\>\"", ",", "Bold", ",", "18"}], "]"}]}], "}"}], 
      ",", 
      RowBox[{"{", 
       RowBox[{
        RowBox[{"Style", "[", 
         RowBox[{"\"\<Mutant Line\>\"", ",", "Bold", ",", "18"}], "]"}], ",", 
        "None"}], "}"}]}], "}"}]}], ",", 
   RowBox[{"Epilog", "\[Rule]", 
    RowBox[{"MapIndexed", "[", 
     RowBox[{
      RowBox[{
       RowBox[{"Text", "[", 
        RowBox[{
         RowBox[{"Style", "[", 
          RowBox[{
           RowBox[{"Round", "[", 
            RowBox[{"#1", ",", "0.01"}], "]"}], ",", "Bold"}], "]"}], ",", 
         RowBox[{"Reverse", "[", 
          RowBox[{"#2", "-", 
           RowBox[{"1", "/", "2"}]}], "]"}]}], "]"}], "&"}], ",", 
      RowBox[{"Reverse", "[", 
       RowBox[{"EndoVariation", "[", 
        RowBox[{"[", 
         RowBox[{
          RowBox[{"2", ";;"}], ",", 
          RowBox[{"2", ";;"}]}], "]"}], "]"}], "]"}], ",", 
      RowBox[{"{", "2", "}"}]}], "]"}]}], ",", 
   RowBox[{"ImageSize", "\[Rule]", "500"}]}], "]"}]], "Input",
 CellChangeTimes->{{3.8902124560418987`*^9, 3.890212464231639*^9}, {
   3.8902125273437366`*^9, 3.890212617807802*^9}, {3.890212659111861*^9, 
   3.8902126697357645`*^9}, {3.8902127286157837`*^9, 3.890212760064415*^9}, {
   3.890212860385079*^9, 3.890212882280348*^9}, {3.8902131259938807`*^9, 
   3.8902131335678473`*^9}, {3.890213581008068*^9, 3.890213613534636*^9}, {
   3.8902164000092072`*^9, 3.8902164057129993`*^9}, {3.890216479073429*^9, 
   3.890216502393486*^9}, 3.890216591857796*^9, {3.890279823802827*^9, 
   3.8902798314027967`*^9}, {3.890281430995408*^9, 3.8902814402436438`*^9}, {
   3.8902815011320567`*^9, 3.890281519635297*^9}, {3.8902824809020348`*^9, 
   3.890282482515843*^9}, {3.8902843623175545`*^9, 3.89028437272622*^9}, {
   3.89028573158309*^9, 3.8902857482379365`*^9}, {3.890285789031732*^9, 
   3.890285957110601*^9}, {3.8902860425742908`*^9, 3.8902860771656113`*^9}},
 CellLabel->
  "In[167]:=",ExpressionUUID->"55d3e094-e078-4eae-a379-9685cca166f0"],

Cell[BoxData[
 GraphicsBox[RasterBox[CompressedData["
1:eJyF2glUTt2/wPFUohSVSkJpQDS8ocGL/CRlKFG8zTSRoWQuKgkZQkklmSIa
KBVKaKDBVFEUEs0985nQgJTu+d91937edddtXWu1PtbXs+p5ztlnn71PtH13
OG2SkpCQ0GG/FNiv//y9bHW/7w1/Eu6rp2gmmNHgljthqek9ErwcKatOZwpe
VtV5TM6hwZWz2UcyloI9S40MQz6IILN7ybRf2ynIntcljFxMwCLfHkl3gg9J
7ufinvQTUKatE/8iXgDd5hGvVo8mQNunPNbmBAU9+YmyC3cQIPHff76Cw/IH
C3dsoLCou4yvC7ro0opFfecNJ1vPLzws6hkxK27fdKKwqEtPOKRYQ9NY/Pqe
61pZ+jws6qNNa9MsD/OxqPPcpOzsnwuxsnnFKc2hNBxRTNrku4iBkIk8C49L
NNw3PevScooCOqHS7tcLGjjvFPa/KqUg+Lvyntw8Em60jv2HcKNB2zL0i3MP
CcvmJl4MZt/vkOH+VcIsGia8H1r9PZqCZ3JnKupVaHh0KWD/1TEM5EPo4YSF
4vevuHVGlOcVAov6SNvA5L9c32BR/ys1z8xOQ4RF/Yx91fED97hY1E1siz/+
GuJgUb/er37nqT4Hi3r/XzLvbPy5WHzcZNOv7a8VYfev/GM0YyUJ9OKTPptn
0NB7YvesURdIiJqoKP9liRDmyWSkZKaTUNTUeTi0Vgj3D/2MeFNAQoxBZlqI
Jw3msZk1Y36RoKtdtiJxtgDUjCZm5k0hYcaxwWrHBgHE5hyu8PwmhCtCe+mw
ARI0am4mNweJP+8pwkvC6g6FRZ2zu9Jo9p9OLOrxvqFHns0RYlE/1n7maWwY
jUW9VslQ9/kUGouP25Z9ZmZqn7GouxrVJ913YbCon8xfG1/v04ptXq22/qhx
J9jW5p8jtYQgLyPofmvfBd6X99k9XMcD94r8pYEmBHSvuPtbfgofxjldjvod
3Al3HFJNflsLYakfXA442wW1D3bGwDgOWMhu1poyTgSuzQklaTJcIKv07vJp
DihbtPA2Rohg3Ptu3pz3XEidq6tVtp2G3RenezVbMEB//enlECv+XIcaSa2E
fD4WdsSMWl1Iwz15qzV9Hgz4t7z4OvhW/Pr2tzLXs30pLOpXFh794P+PAIuv
d2lh2YI5HCwet0FH8u8Wk1jDluqOilwSFtoZTQ1mr68E1e/uEd0kBJ/aumui
iAOdqwxqJMLZz3u69u9XdVyYaRykWDKLAB/3vyf5J1NQ39ym0RZLQALXMeuz
AQN7k7L9dycxcOD4GV0ZSwaW/D5c1aXKwHE/89Ko0wwsvfzK5aM+AzMY6SMV
32iIth5feeoAA0fSZ6SnjhKfR4fuFaPqr4qwqE+Yma5vFcfHos53cHd5o9+C
Rd3GQ29H4GguFvXKIGWv9fp8LOpp61xN+jhdWNQ3nJmYZxsixKJetM3a7HGD
EHted5umzTEaHAc1NeOsGdB8eEKJvElDX5d9ufUWLpiA5NsXRSKwXbv2cIk1
D4xHL/ua1syBmP2zfjvsE0FXwNND2yq5cOvzsaNBI4SwvKHLT+MYCZI89Ui3
eCFYX07ylhjTCUucnrtZjRVCvlRiiZGh+H3ei46NMWwQYVHfN+X5P1MX8LGo
p9/hHRlizysS9RG7D0o92NOORV3Wc8UR5S9dWNQdp9x5YeHXgUV9ZOS1CAkJ
Hhb1PwbPGpImcLFnq43/DuzrhMQtqpf9jgrhblNb82lpDjhfydKtZcffXYdC
y2YrCgYznjVKMyKYle8n3dTJgciMidqb9ougUrRMXrOKC4MlRnsdihkI67y6
pr6FAfLJhMctZQyUyWSNfXWhE9TK6U77dUJw/bkvMS6nC4olF3zPOCuETeuV
/Ftq2PnTym/xOFXxceO3RjRLT2jAou7dNOtJ9hcKi/qcNbMIhXcMFvWNZT+N
Ds4XYFEfI+rQ2hBUj0VdhXNzdu7tdizqC8emW14aQWGjR1I7xr3rAi2dk8qG
X4UwoF408eAbDjjURhc4losgzjxYvtuPAsP9m5oHjAhoD94Z0zckhILPC8uf
SFFQ2lPftow9vpPN3Bt7cki4Nn3OlXHsPEC2hA+WfSfxz31fbJ6xZyWD1e6Y
dzxRRMH+wrCm5D4alM2OHSlTpYcdJ8kP5r6WXUOAvuSYhN4sCpxnpn2dcU98
//VatiU0ewEHi7phHeze/f0sFvXfHI76R9mPWNSVDpDjH/bwsHg+udfYER1A
YR+k9ujpsdeXxHQrv94oEgTcTdNV2euLerxljkENB3R2+SpfDRQBufnjB/d8
LphPKt3w1ZuAqoD9SzbkU3ChcIfr3TICpr7aJt8QzoWrKgZxI56z8+SUO+9S
nXnw9n1TIG81F7KuTgvKzBWBzF/vBlyM/rVecp55K1CTxKLu+VSiOOJYOxZ1
rQPNUantBBb1leMVVO64U1jUc76pXDTS4GFR15xr+XWstwCL+thLVmvV91BY
1GNN7MZ8C+dhP9MvRp6ZSAN1+bjuDwUGrIkvXNFiGiKfnuxzX8TOLwc3xmSn
EWAaq/j5ZTcfVmx9ZEspktD0Xm4tLUdD0RvDr0G+JLirZT9cayCCtFPTdZ0m
suOhpDJBJ4297m7KHk3ZQ0OeXlHny/kMfJXPNchPoGGLrPdZ+zoSWmyNYzO2
st9n1WD7JiXx+zwWEHHe2YqPdS5P+PPwhxAKbTLT04ZIcDL4rF2wV3xdl130
D3CSJrF4HI4aVVQwncCifpoK9jOm2rGoFxZ2ehh84GNRv6TDKNVzSazK8QNS
Mm0CuH32z6Pfe0hIOOcheLybXV9YNx35840Lxx+Xvl41JILRq4uvO1bw4LS5
rF1qpwC0etMnvtxHwtYvvsFywULI1Jje1u1HwCe3Ms3WAva4nZPesq+SgJ9U
jLBjjRDsD8tY3bhDQvVfH59u+CIEM89p4xj2PnC67768ObvvmGE+MVodxJ9r
7AgPuZIcPrZ9z9vSsGgeLJlcuDFnJQGRPlK6Z1bxYe7voNKCQSE0d2RZX5Ok
YHNZYoNpqPh4Frn3n9Fi5xEk6nJyZ3iyFjws6oKHGovC+ilsgetP974vfKid
89hPrZuAnT7rnqVGCcA981a4bwcBzw7olNl2UwBlSsal5iSoav+Ts3iHECaY
zUl68p/1jIafzXL2fL80+PyiPEYIPSH5EmQ1Cc4WK90cx4vAJXX72JB8EopX
GFm/8WD3NfP1ld/9IGGx323DuyYU5HuF2k5i9yG5ya45/G0UVLvd3We9kr3f
9jNGLrdJCI05vmPFB/F9P3HqkipjPRJbAxe3TKsVgGl45oikABJerj8/YO4n
fn3wIcWZsx4xWNSXBhRGrH5QjUVd4v/8w17XnfrOn5/ysH4ylqaPV7PrksWh
18ey590yVGGsw2ch+J7LHiNdLoRVvQYDgRz2+Ji4JG5fIoINj/sn701jrw+e
utr+RgLuV36/etWRXT9euaCpwOFC4+yjTet/imC7o4bW4Qc8mNC6dZ98Ig2r
U49Fidh5f1KyqtnhezQc7HD7nlohBJ14DjGfHd+W6R6/hdbi86736elgfqIQ
i3r4CvtjG2Z2YlFPcDQo2fJOgEV9uP2UWpHcvN07eFjUfYt+qbrUMFh8vQ8d
/nHlBAeL+jUnI8Ut4RxsSLxa9rKVfKgJaw68lEXAOlnbg6V/2Hltw81QRWkB
7LmgYy83ioT1opFSB28LQMr0XesR9v6/bXrEgYkMDR9nL1fmj2Lvn0WGe8PW
8qHPoPS0cR4BB2cmXJkzSgDJkYeKd66jYK9e71RuNg0P168KqzzNzrubT3+s
DaLgTEVomtRjGvTkp9sO3RTPb94yu+p1zAgs6sOtKxaeHkrbHsZgcff2TXBZ
T2FR3/uhxfW6wxcs6qFRzYc4fxNY1P+MfLe89zqNXdQWsEeGXbdtz1qkfP45
CadTpbz3yopAIL8p6ttYEdjMW9g4ZwwFb18X7pM/JQIVtRdnjWoIKJt/1mK+
gILL42s81umI5+F+6adr6h0ZLOq8mqyiVBMSi7pUQlTmy0gBFvXh9vXTgpMu
Rf4UYvHrzxHupZUcLOrD7UM7Y2Lcev5pxKL+9ciz4vVZAizqjy43Xx+YQWKr
F5RlZVnR8GReuR2lzYCq72z76k3iddQsy0Nhvg9pLOqjjjWGX/jBYKVfPo7/
sZQBvwYXjW83GJg+/26RxjoGuo5YvnRcS8F4pXp3Z3a86ZeGlhWfEp/3/ZHt
+WYcBot63I4MSi1ShEW92FLRa5UND6szbuOq1xEUhHosc/1Zxs4LFvI7793/
/59HPY0Zv2jcoU4s6sF3i93fFAmxqM/+7rjXY5cIG73YqXpBoggsOqW8olZR
8HnnNpUYaQJeM/U7ddq6IDR66Inhf+4HdUmHAj9z4FnemS6yXgjqM2wMnSkS
1Kr+ce9yEsGQil9eJnv/idP94Jr8h4a2DaZXj+vRYLxtdegGdlyHkVdej2HH
39LqyN6GEvHx/yelXkVWnsGiPtz6rXWyjSqMFGFRn3s5tvdnEQeLuqFfvtP5
XCEW9ajlU01jqwjsiWXVU+1+UrBx1JMzAYM0FOhGDLjriN+n+v1rXhnscUG+
kz88aWUvu9/ecul5dj8DPg2qI/X7GLjp6Pkpz4di97drvMPv02Bo46j79QIF
9AUXy0Z2HzOutih+tJCB8zI6KQkfGAj0ueB2PI6ARPVy/zE1FAS4H/ALJAlI
2VbZLVzNQKWa8na/Www81SLsZ23417ja1WlyVZnAoi5zVuXlUHQXFvWCTSkj
bc4KsKi/75u1ruc4jcXX6TDP2Tza1YqitblY1JX3Pnfb3EJgUbdTTZrum8LD
rg3KfgAT2HVD6cHAevZ8V79Qnlu7iAZ/QZZ5/2gKQo6NN3Vj30d8q9zBLbYU
BNf8aYksZWCtT5meqJWB8L9MUzorxMfhgtQT+ZFNDNbarGFPJcGA+eMtATR7
fsgzhiX+lPj11unzWiKOkVjUw5y/Hd+l3o7F80zfyrbu5DYs6k19XpLCuSQW
9allFt8KRrZjUY9JrLbbrNWFRf1L1NGLmn8EWNQ11HYuV5QnsWmBUxUE13gw
O70i7MM/BMyXmds8w5cPD/Nn75YcoGDKn6L2pUM0/LwetPr5NPF59FXuzduX
wGCPOMfW1e6lYWLglJVeCxh4M3VTYzW7Lhlxq7WuhGFgrLTdZQE7D9rvDypX
+MZA0IdX7x52kfCzPMm7jt1PeJbNGz9LTzwv2SemdU3w7sKirq9UPjp5PY1F
XbRHX0PvPINFXaEko1q5jYtFfbh1jtvhW8uesPMLEvWRuaaFeiMY7IsZAZFf
i3lwcLBf6xW73v9yufYgEcaH0Dd2HZxCHqxJSQq18SEgfOTXzctD+GDv/7dS
TDsPErp27RraR0C17YZD566y+5HJyl2/trL7kwXmmV5FBOjpfxpsnSQAY8nB
qRPPCaDjdK6++SoS3mkpnptkIJ5nptq9KV1hTmAbDsyzSJxJgONNE0E9Oy8c
/+4zty5GfL0sz3DMedhPYlEv8bKyl3cmsajPK/BPdjvfiEV9uOdLaX25cRFL
KCzqgYlll/p3irCovxiYbaPC7heQqDecT+G+r6CxqI8+yuuS+8NgUU8ke7qf
fyewqBPlDmbG7LhETmuY/i19Nw13lPLN7Nl9ayH368PaePH3v/2XdnTYpxYs
6tmqFlYtO5uwJz4pufZMF0BslIurvzoJktN1B2KqxNeXQ11P+c54LhaPt/+5
/sP/1zzQavA61uwJD4uP86Jf1zpkBdjcqVu0JEspaHarX0C20XBNcY5jK0FB
pEWgA+80CRU12wumLKdBKbpFZW8DCYGrZi4zaeYDcT/cbC67X2vYsE2iMUr8
Pts1DQbaTRgs6pJ1uzit/jSW/lVvKVPK7h8G27/EetPwdJ38nEsS/3qeduD9
MaO3BBb1gq0cp2UyDBb18YrL5+szAizqQUY/TmcTQizqZ1b1x1ux+0Qk6q7T
dxsqset0JOq2mzn83pkkdm9ccrtnOgHztIySt36g4LZ0rUHCEAGnn0drK51k
55+724+Z2dLwSF/Rka4joW+cNUc+hYQl8S+vTHOk4cHGxIs67P7sl8/UtLTj
QmhXSef6vCQhdmTHpZfyIljHt3hxu5CBx0sWdh35wsC96Ci4WMKAqXxw+Ah2
XSezpmazMbuuY8Yt7931r3Vdsf/iirOdX7CoP/hpZ3BNoQOL+nDzXsQknbUa
V/hY1GPcN455dTMDi3qP8NHUyedILOqDHo+3eSZ0YdOb8lv3mIpAV8vxYPMU
dv1fV5157I4IQrV2z79aLITXXnRfSQcJpqNacoItRaAXwn1/4ZwIQgzs5U3t
KbBZa/VeS5KA7LmK3k7a7Dogdt7OD0oM7Cx5M1ORHaeBqotvlW+kQP67h4dU
AQ0HPrW7VVyi4KRvZ1rHJgpyXWXT49m+Vy93VM1l8XGbr7v2+ZNCEVYu4O/d
avYkaH4ffL1en4ZlI+a41SaLP1fbD+XGtmUUFvUlIyZ5JpMkFnXlqaVXTj8g
sKib1783yishsKhHOnk7ZwsYbMXAp4ZlfBqqNPP/rN3LgO3uUlUJdt2aMHqg
7u1HEWjwPDXT2X3k6yGXxCdWBLjlbnZw3EWDu9/g4xt/M2Bj15Jx/pz4/EYO
dvRUhlNiJ1n95I9k18EfLgfNlmZAMEe7qsVY/Pr4uZs0Pbg8LOrDrfPjV6wK
DJYSYFE/b6H3uCGXwOLxKQxiLMy6sKgP9/uL3jEzD84y52JRX/VmKDdAk8A+
Ss7m81aLoO2AenWUAQU3TN73PX0ughWXc5XdkoWg2NgzYvZbEo48CzFTmCK+
j8RlX7wRy2OwH+v1u6NMOWByLnDXLW0RXNgmKeTqi38u/VHK4tI2Cts074DD
5LMUeNsGTlGroiFZb1RwXrl4nAx3XxiuP1O6RGX2E1jUVe5ot912JLCop3Te
9Au4zsGizpQn3Xwuy8ei7nxecLjUnos9IpwQ9vo3B7wGRGZ1USKYfHbzGfl2
Lsjlf+d2LOTCH6NQ9dnpInj/14GDLZN4MF0hoanWmwccgXLwTnbdEPcuXWKW
Ph/mvXNUyPdgx72uRlfFXQpWdjHn24oJ+K09ra+cPR/rFn5bknmBhgrlyhQv
f/HxUQhXP+SdycOirvgt48quVAqL+nC/v3u7NFnlQ1InFvWXMrsmWWhxsKjv
2Tdn/6KcFizqd5Ib1JbMIbGo9z2MNl2Wx8NeySrJURIKwCRX3ur3fhLibSR2
9oYJ4ZnEfK18nhBk9Bo6DX+QsDpudMe4TSKwucixbGtm33flhzj5PiF0hk8z
cv3Egd71QQYmNly4oxA1cu1tEaTVHLpzSJcHbSvL1g9Vscd9/skdS7dQYFlZ
Wdj3r+dC8Ttd3DwOirCoZy1obBDSPCzqTXINyjHxJPb/u36THrvkuFcIsKgP
t657KtF799pyEov6wkenBt2m8bFPcibbZq3mg1R+mtvyHAI+WryNusv+3B4H
ObkI9t+f55zKs08m4K7CNCWaXX983tbdWMPuL6Zfa9n9kt1fHPcKZhTY/YVj
R8eM5bFC0F1JNRvXkBChMenz6/EimKDptNVTgQHXPzf9bU+w+y1v05yhqeL1
Q0ZhcBiZL8Ki3rot/eH4gmdY1FUDPtiuOsXHov6/n5OgPtx+rTnI9rE2ez9D
ok6G+Po4d3KxqEdCkXDgvACrHvBBr4wSwuj67b9y2fV3v7HJ21MBIkhe2XrS
JIAD65Jivn1ZKILP/ikv9Dy4cOZV1a0WCR7YF+aMKZAhoN3ia/pAHQ8uEioz
G5R5MLB+zMmb4whIXqs2NoLdV7j7n/KuURPA4REHhzwUSZjtzfmYXyQ+7y8k
K/I5Fwks6ufm3OLNvM/Boj7c71mG+z3gcM+LbjqRR/b1crGo8/QW8SLX8rGo
5zJV8d5RXOxiqYbwtu8MtL1f2R/yi4FNnbdCmG4G6gqvO0wYzR4XR9g38wQF
WS5N2qN3EFDy29Np0T4SPvbtIBsXsus6W5ejqU/E4/mR9GadCez9Eumq6KnS
EsTeP8ZdSKh6yMCJG65GV0LF462zSy5ldrEIi3rOSdmLu8wZLOopCzM2HLYm
sagPt+7VyJMcY5AtwqJOX2muG7unE4uv62uFL/YVkFjUt3sqzUmt6sDuiPvE
tJkLIW2Jb+K9ayRMq9yfGlIpBEHH+YA1vylwKJ2wimTXJR+tPe9ps/t6Zc7o
/DUdfDhnaWZa1kuAsYqqaUy0ABINPvu4r+ODRu+T4Kt5BPCivA4NjRKAR2Vc
5YqLXdC1Tnpe4HshzHuv1j//kng8zNpsZBfqLcTi8XCyMiPQsh2L+nLfNSEa
aiIs6mn+jScPaIqwqPvGhSSfCyGx+DoV9gZkHRJgUQ9o89K5X8rBoq6/bMkF
SUsh9sCxm09MGklokMu8n7Cdhuqv785mqFMgvE9ff9/Hrk8bHlrcG6Ahx4+u
kdT+1/+Pgrywdi6DzfCL9EhaQwN/zIJXbjMZ2Pjc9VPkHhq+yFoveWPFgN1W
H3p9KgMTmyyGZv/r+XnysrNxR+cyWNSHu999zzPWcJzPxaJu/dao+PJzBot6
aU/Yj//sd5CoD7cf0d4QnXjWX4RF/bOo7hqnoBn7XwOROV0=
   "], {{0, 0}, {13, 34}}, {0, 1}],
  Epilog->{{
     InsetBox[
      FormBox[
       StyleBox["1.62`", Bold, StripOnInput -> False], TraditionalForm], 
      NCache[{
        Rational[1, 2], 
        Rational[1, 2]}, {0.5, 0.5}]], 
     InsetBox[
      FormBox[
       StyleBox["1.43`", Bold, StripOnInput -> False], TraditionalForm], 
      NCache[{
        Rational[3, 2], 
        Rational[1, 2]}, {1.5, 0.5}]], 
     InsetBox[
      FormBox[
       StyleBox["2.`", Bold, StripOnInput -> False], TraditionalForm], 
      NCache[{
        Rational[5, 2], 
        Rational[1, 2]}, {2.5, 0.5}]], 
     InsetBox[
      FormBox[
       StyleBox["2.95`", Bold, StripOnInput -> False], TraditionalForm], 
      NCache[{
        Rational[7, 2], 
        Rational[1, 2]}, {3.5, 0.5}]], 
     InsetBox[
      FormBox[
       StyleBox["1.94`", Bold, StripOnInput -> False], TraditionalForm], 
      NCache[{
        Rational[9, 2], 
        Rational[1, 2]}, {4.5, 0.5}]], 
     InsetBox[
      FormBox[
       StyleBox["0.7000000000000001`", Bold, StripOnInput -> False], 
       TraditionalForm], 
      NCache[{
        Rational[11, 2], 
        Rational[1, 2]}, {5.5, 0.5}]], 
     InsetBox[
      FormBox[
       StyleBox["0.1`", Bold, StripOnInput -> False], TraditionalForm], 
      NCache[{
        Rational[13, 2], 
        Rational[1, 2]}, {6.5, 0.5}]], 
     InsetBox[
      FormBox[
       StyleBox["0.28`", Bold, StripOnInput -> False], TraditionalForm], 
      NCache[{
        Rational[15, 2], 
        Rational[1, 2]}, {7.5, 0.5}]], 
     InsetBox[
      FormBox[
       StyleBox["0.6900000000000001`", Bold, StripOnInput -> False], 
       TraditionalForm], 
      NCache[{
        Rational[17, 2], 
        Rational[1, 2]}, {8.5, 0.5}]], 
     InsetBox[
      FormBox[
       StyleBox["0.86`", Bold, StripOnInput -> False], TraditionalForm], 
      NCache[{
        Rational[19, 2], 
        Rational[1, 2]}, {9.5, 0.5}]], 
     InsetBox[
      FormBox[
       StyleBox["0.26`", Bold, StripOnInput -> False], TraditionalForm], 
      NCache[{
        Rational[21, 2], 
        Rational[1, 2]}, {10.5, 0.5}]], 
     InsetBox[
      FormBox[
       StyleBox["0.31`", Bold, StripOnInput -> False], TraditionalForm], 
      NCache[{
        Rational[23, 2], 
        Rational[1, 2]}, {11.5, 0.5}]], 
     InsetBox[
      FormBox[
       StyleBox["0.42`", Bold, StripOnInput -> False], TraditionalForm], 
      NCache[{
        Rational[25, 2], 
        Rational[1, 2]}, {12.5, 0.5}]]}, {
     InsetBox[
      FormBox[
       StyleBox["1.23`", Bold, StripOnInput -> False], TraditionalForm], 
      NCache[{
        Rational[1, 2], 
        Rational[3, 2]}, {0.5, 1.5}]], 
     InsetBox[
      FormBox[
       StyleBox["1.3900000000000001`", Bold, StripOnInput -> False], 
       TraditionalForm], 
      NCache[{
        Rational[3, 2], 
        Rational[3, 2]}, {1.5, 1.5}]], 
     InsetBox[
      FormBox[
       StyleBox["1.56`", Bold, StripOnInput -> False], TraditionalForm], 
      NCache[{
        Rational[5, 2], 
        Rational[3, 2]}, {2.5, 1.5}]], 
     InsetBox[
      FormBox[
       StyleBox["1.43`", Bold, StripOnInput -> False], TraditionalForm], 
      NCache[{
        Rational[7, 2], 
        Rational[3, 2]}, {3.5, 1.5}]], 
     InsetBox[
      FormBox[
       StyleBox["1.29`", Bold, StripOnInput -> False], TraditionalForm], 
      NCache[{
        Rational[9, 2], 
        Rational[3, 2]}, {4.5, 1.5}]], 
     InsetBox[
      FormBox[
       StyleBox["0.55`", Bold, StripOnInput -> False], TraditionalForm], 
      NCache[{
        Rational[11, 2], 
        Rational[3, 2]}, {5.5, 1.5}]], 
     InsetBox[
      FormBox[
       StyleBox["0.04`", Bold, StripOnInput -> False], TraditionalForm], 
      NCache[{
        Rational[13, 2], 
        Rational[3, 2]}, {6.5, 1.5}]], 
     InsetBox[
      FormBox[
       StyleBox["0.44`", Bold, StripOnInput -> False], TraditionalForm], 
      NCache[{
        Rational[15, 2], 
        Rational[3, 2]}, {7.5, 1.5}]], 
     InsetBox[
      FormBox[
       StyleBox["0.24`", Bold, StripOnInput -> False], TraditionalForm], 
      NCache[{
        Rational[17, 2], 
        Rational[3, 2]}, {8.5, 1.5}]], 
     InsetBox[
      FormBox[
       StyleBox["0.22`", Bold, StripOnInput -> False], TraditionalForm], 
      NCache[{
        Rational[19, 2], 
        Rational[3, 2]}, {9.5, 1.5}]], 
     InsetBox[
      FormBox[
       StyleBox["0.2`", Bold, StripOnInput -> False], TraditionalForm], 
      NCache[{
        Rational[21, 2], 
        Rational[3, 2]}, {10.5, 1.5}]], 
     InsetBox[
      FormBox[
       StyleBox["0.23`", Bold, StripOnInput -> False], TraditionalForm], 
      NCache[{
        Rational[23, 2], 
        Rational[3, 2]}, {11.5, 1.5}]], 
     InsetBox[
      FormBox[
       StyleBox["0.49`", Bold, StripOnInput -> False], TraditionalForm], 
      NCache[{
        Rational[25, 2], 
        Rational[3, 2]}, {12.5, 1.5}]]}, {
     InsetBox[
      FormBox[
       StyleBox["1.6400000000000001`", Bold, StripOnInput -> False], 
       TraditionalForm], 
      NCache[{
        Rational[1, 2], 
        Rational[5, 2]}, {0.5, 2.5}]], 
     InsetBox[
      FormBox[
       StyleBox["2.46`", Bold, StripOnInput -> False], TraditionalForm], 
      NCache[{
        Rational[3, 2], 
        Rational[5, 2]}, {1.5, 2.5}]], 
     InsetBox[
      FormBox[
       StyleBox["1.55`", Bold, StripOnInput -> False], TraditionalForm], 
      NCache[{
        Rational[5, 2], 
        Rational[5, 2]}, {2.5, 2.5}]], 
     InsetBox[
      FormBox[
       StyleBox["2.84`", Bold, StripOnInput -> False], TraditionalForm], 
      NCache[{
        Rational[7, 2], 
        Rational[5, 2]}, {3.5, 2.5}]], 
     InsetBox[
      FormBox[
       StyleBox["2.25`", Bold, StripOnInput -> False], TraditionalForm], 
      NCache[{
        Rational[9, 2], 
        Rational[5, 2]}, {4.5, 2.5}]], 
     InsetBox[
      FormBox[
       StyleBox["0.73`", Bold, StripOnInput -> False], TraditionalForm], 
      NCache[{
        Rational[11, 2], 
        Rational[5, 2]}, {5.5, 2.5}]], 
     InsetBox[
      FormBox[
       StyleBox["0.17`", Bold, StripOnInput -> False], TraditionalForm], 
      NCache[{
        Rational[13, 2], 
        Rational[5, 2]}, {6.5, 2.5}]], 
     InsetBox[
      FormBox[
       StyleBox["0.39`", Bold, StripOnInput -> False], TraditionalForm], 
      NCache[{
        Rational[15, 2], 
        Rational[5, 2]}, {7.5, 2.5}]], 
     InsetBox[
      FormBox[
       StyleBox["0.81`", Bold, StripOnInput -> False], TraditionalForm], 
      NCache[{
        Rational[17, 2], 
        Rational[5, 2]}, {8.5, 2.5}]], 
     InsetBox[
      FormBox[
       StyleBox["0.77`", Bold, StripOnInput -> False], TraditionalForm], 
      NCache[{
        Rational[19, 2], 
        Rational[5, 2]}, {9.5, 2.5}]], 
     InsetBox[
      FormBox[
       StyleBox["0.08`", Bold, StripOnInput -> False], TraditionalForm], 
      NCache[{
        Rational[21, 2], 
        Rational[5, 2]}, {10.5, 2.5}]], 
     InsetBox[
      FormBox[
       StyleBox["0.91`", Bold, StripOnInput -> False], TraditionalForm], 
      NCache[{
        Rational[23, 2], 
        Rational[5, 2]}, {11.5, 2.5}]], 
     InsetBox[
      FormBox[
       StyleBox["0.1`", Bold, StripOnInput -> False], TraditionalForm], 
      NCache[{
        Rational[25, 2], 
        Rational[5, 2]}, {12.5, 2.5}]]}, {
     InsetBox[
      FormBox[
       StyleBox["6.3500000000000005`", Bold, StripOnInput -> False], 
       TraditionalForm], 
      NCache[{
        Rational[1, 2], 
        Rational[7, 2]}, {0.5, 3.5}]], 
     InsetBox[
      FormBox[
       StyleBox["3.65`", Bold, StripOnInput -> False], TraditionalForm], 
      NCache[{
        Rational[3, 2], 
        Rational[7, 2]}, {1.5, 3.5}]], 
     InsetBox[
      FormBox[
       StyleBox["6.11`", Bold, StripOnInput -> False], TraditionalForm], 
      NCache[{
        Rational[5, 2], 
        Rational[7, 2]}, {2.5, 3.5}]], 
     InsetBox[
      FormBox[
       StyleBox["4.94`", Bold, StripOnInput -> False], TraditionalForm], 
      NCache[{
        Rational[7, 2], 
        Rational[7, 2]}, {3.5, 3.5}]], 
     InsetBox[
      FormBox[
       StyleBox["4.39`", Bold, StripOnInput -> False], TraditionalForm], 
      NCache[{
        Rational[9, 2], 
        Rational[7, 2]}, {4.5, 3.5}]], 
     InsetBox[
      FormBox[
       StyleBox["1.23`", Bold, StripOnInput -> False], TraditionalForm], 
      NCache[{
        Rational[11, 2], 
        Rational[7, 2]}, {5.5, 3.5}]], 
     InsetBox[
      FormBox[
       StyleBox["0.32`", Bold, StripOnInput -> False], TraditionalForm], 
      NCache[{
        Rational[13, 2], 
        Rational[7, 2]}, {6.5, 3.5}]], 
     InsetBox[
      FormBox[
       StyleBox["1.19`", Bold, StripOnInput -> False], TraditionalForm], 
      NCache[{
        Rational[15, 2], 
        Rational[7, 2]}, {7.5, 3.5}]], 
     InsetBox[
      FormBox[
       StyleBox["0.7000000000000001`", Bold, StripOnInput -> False], 
       TraditionalForm], 
      NCache[{
        Rational[17, 2], 
        Rational[7, 2]}, {8.5, 3.5}]], 
     InsetBox[
      FormBox[
       StyleBox["0.35000000000000003`", Bold, StripOnInput -> False], 
       TraditionalForm], 
      NCache[{
        Rational[19, 2], 
        Rational[7, 2]}, {9.5, 3.5}]], 
     InsetBox[
      FormBox[
       StyleBox["0.2`", Bold, StripOnInput -> False], TraditionalForm], 
      NCache[{
        Rational[21, 2], 
        Rational[7, 2]}, {10.5, 3.5}]], 
     InsetBox[
      FormBox[
       StyleBox["0.64`", Bold, StripOnInput -> False], TraditionalForm], 
      NCache[{
        Rational[23, 2], 
        Rational[7, 2]}, {11.5, 3.5}]], 
     InsetBox[
      FormBox[
       StyleBox["1.56`", Bold, StripOnInput -> False], TraditionalForm], 
      NCache[{
        Rational[25, 2], 
        Rational[7, 2]}, {12.5, 3.5}]]}, {
     InsetBox[
      FormBox[
       StyleBox["4.41`", Bold, StripOnInput -> False], TraditionalForm], 
      NCache[{
        Rational[1, 2], 
        Rational[9, 2]}, {0.5, 4.5}]], 
     InsetBox[
      FormBox[
       StyleBox["1.9100000000000001`", Bold, StripOnInput -> False], 
       TraditionalForm], 
      NCache[{
        Rational[3, 2], 
        Rational[9, 2]}, {1.5, 4.5}]], 
     InsetBox[
      FormBox[
       StyleBox["1.12`", Bold, StripOnInput -> False], TraditionalForm], 
      NCache[{
        Rational[5, 2], 
        Rational[9, 2]}, {2.5, 4.5}]], 
     InsetBox[
      FormBox[
       StyleBox["1.1300000000000001`", Bold, StripOnInput -> False], 
       TraditionalForm], 
      NCache[{
        Rational[7, 2], 
        Rational[9, 2]}, {3.5, 4.5}]], 
     InsetBox[
      FormBox[
       StyleBox["1.1500000000000001`", Bold, StripOnInput -> False], 
       TraditionalForm], 
      NCache[{
        Rational[9, 2], 
        Rational[9, 2]}, {4.5, 4.5}]], 
     InsetBox[
      FormBox[
       StyleBox["0.48`", Bold, StripOnInput -> False], TraditionalForm], 
      NCache[{
        Rational[11, 2], 
        Rational[9, 2]}, {5.5, 4.5}]], 
     InsetBox[
      FormBox[
       StyleBox["0.31`", Bold, StripOnInput -> False], TraditionalForm], 
      NCache[{
        Rational[13, 2], 
        Rational[9, 2]}, {6.5, 4.5}]], 
     InsetBox[
      FormBox[
       StyleBox["0.09`", Bold, StripOnInput -> False], TraditionalForm], 
      NCache[{
        Rational[15, 2], 
        Rational[9, 2]}, {7.5, 4.5}]], 
     InsetBox[
      FormBox[
       StyleBox["0.22`", Bold, StripOnInput -> False], TraditionalForm], 
      NCache[{
        Rational[17, 2], 
        Rational[9, 2]}, {8.5, 4.5}]], 
     InsetBox[
      FormBox[
       StyleBox["0.29`", Bold, StripOnInput -> False], TraditionalForm], 
      NCache[{
        Rational[19, 2], 
        Rational[9, 2]}, {9.5, 4.5}]], 
     InsetBox[
      FormBox[
       StyleBox["0.19`", Bold, StripOnInput -> False], TraditionalForm], 
      NCache[{
        Rational[21, 2], 
        Rational[9, 2]}, {10.5, 4.5}]], 
     InsetBox[
      FormBox[
       StyleBox["0.41000000000000003`", Bold, StripOnInput -> False], 
       TraditionalForm], 
      NCache[{
        Rational[23, 2], 
        Rational[9, 2]}, {11.5, 4.5}]], 
     InsetBox[
      FormBox[
       StyleBox["0.43`", Bold, StripOnInput -> False], TraditionalForm], 
      NCache[{
        Rational[25, 2], 
        Rational[9, 2]}, {12.5, 4.5}]]}, {
     InsetBox[
      FormBox[
       StyleBox["1.22`", Bold, StripOnInput -> False], TraditionalForm], 
      NCache[{
        Rational[1, 2], 
        Rational[11, 2]}, {0.5, 5.5}]], 
     InsetBox[
      FormBox[
       StyleBox["4.12`", Bold, StripOnInput -> False], TraditionalForm], 
      NCache[{
        Rational[3, 2], 
        Rational[11, 2]}, {1.5, 5.5}]], 
     InsetBox[
      FormBox[
       StyleBox["4.44`", Bold, StripOnInput -> False], TraditionalForm], 
      NCache[{
        Rational[5, 2], 
        Rational[11, 2]}, {2.5, 5.5}]], 
     InsetBox[
      FormBox[
       StyleBox["2.5500000000000003`", Bold, StripOnInput -> False], 
       TraditionalForm], 
      NCache[{
        Rational[7, 2], 
        Rational[11, 2]}, {3.5, 5.5}]], 
     InsetBox[
      FormBox[
       StyleBox["6.47`", Bold, StripOnInput -> False], TraditionalForm], 
      NCache[{
        Rational[9, 2], 
        Rational[11, 2]}, {4.5, 5.5}]], 
     InsetBox[
      FormBox[
       StyleBox["0.49`", Bold, StripOnInput -> False], TraditionalForm], 
      NCache[{
        Rational[11, 2], 
        Rational[11, 2]}, {5.5, 5.5}]], 
     InsetBox[
      FormBox[
       StyleBox["0.3`", Bold, StripOnInput -> False], TraditionalForm], 
      NCache[{
        Rational[13, 2], 
        Rational[11, 2]}, {6.5, 5.5}]], 
     InsetBox[
      FormBox[
       StyleBox["0.24`", Bold, StripOnInput -> False], TraditionalForm], 
      NCache[{
        Rational[15, 2], 
        Rational[11, 2]}, {7.5, 5.5}]], 
     InsetBox[
      FormBox[
       StyleBox["0.12`", Bold, StripOnInput -> False], TraditionalForm], 
      NCache[{
        Rational[17, 2], 
        Rational[11, 2]}, {8.5, 5.5}]], 
     InsetBox[
      FormBox[
       StyleBox["0.19`", Bold, StripOnInput -> False], TraditionalForm], 
      NCache[{
        Rational[19, 2], 
        Rational[11, 2]}, {9.5, 5.5}]], 
     InsetBox[
      FormBox[
       StyleBox["0.13`", Bold, StripOnInput -> False], TraditionalForm], 
      NCache[{
        Rational[21, 2], 
        Rational[11, 2]}, {10.5, 5.5}]], 
     InsetBox[
      FormBox[
       StyleBox["0.25`", Bold, StripOnInput -> False], TraditionalForm], 
      NCache[{
        Rational[23, 2], 
        Rational[11, 2]}, {11.5, 5.5}]], 
     InsetBox[
      FormBox[
       StyleBox["0.22`", Bold, StripOnInput -> False], TraditionalForm], 
      NCache[{
        Rational[25, 2], 
        Rational[11, 2]}, {12.5, 5.5}]]}, {
     InsetBox[
      FormBox[
       StyleBox["5.72`", Bold, StripOnInput -> False], TraditionalForm], 
      NCache[{
        Rational[1, 2], 
        Rational[13, 2]}, {0.5, 6.5}]], 
     InsetBox[
      FormBox[
       StyleBox["2.09`", Bold, StripOnInput -> False], TraditionalForm], 
      NCache[{
        Rational[3, 2], 
        Rational[13, 2]}, {1.5, 6.5}]], 
     InsetBox[
      FormBox[
       StyleBox["4.42`", Bold, StripOnInput -> False], TraditionalForm], 
      NCache[{
        Rational[5, 2], 
        Rational[13, 2]}, {2.5, 6.5}]], 
     InsetBox[
      FormBox[
       StyleBox["1.04`", Bold, StripOnInput -> False], TraditionalForm], 
      NCache[{
        Rational[7, 2], 
        Rational[13, 2]}, {3.5, 6.5}]], 
     InsetBox[
      FormBox[
       StyleBox["6.01`", Bold, StripOnInput -> False], TraditionalForm], 
      NCache[{
        Rational[9, 2], 
        Rational[13, 2]}, {4.5, 6.5}]], 
     InsetBox[
      FormBox[
       StyleBox["2.37`", Bold, StripOnInput -> False], TraditionalForm], 
      NCache[{
        Rational[11, 2], 
        Rational[13, 2]}, {5.5, 6.5}]], 
     InsetBox[
      FormBox[
       StyleBox["0.05`", Bold, StripOnInput -> False], TraditionalForm], 
      NCache[{
        Rational[13, 2], 
        Rational[13, 2]}, {6.5, 6.5}]], 
     InsetBox[
      FormBox[
       StyleBox["0.74`", Bold, StripOnInput -> False], TraditionalForm], 
      NCache[{
        Rational[15, 2], 
        Rational[13, 2]}, {7.5, 6.5}]], 
     InsetBox[
      FormBox[
       StyleBox["0.98`", Bold, StripOnInput -> False], TraditionalForm], 
      NCache[{
        Rational[17, 2], 
        Rational[13, 2]}, {8.5, 6.5}]], 
     InsetBox[
      FormBox[
       StyleBox["0.34`", Bold, StripOnInput -> False], TraditionalForm], 
      NCache[{
        Rational[19, 2], 
        Rational[13, 2]}, {9.5, 6.5}]], 
     InsetBox[
      FormBox[
       StyleBox["0.05`", Bold, StripOnInput -> False], TraditionalForm], 
      NCache[{
        Rational[21, 2], 
        Rational[13, 2]}, {10.5, 6.5}]], 
     InsetBox[
      FormBox[
       StyleBox["0.12`", Bold, StripOnInput -> False], TraditionalForm], 
      NCache[{
        Rational[23, 2], 
        Rational[13, 2]}, {11.5, 6.5}]], 
     InsetBox[
      FormBox[
       StyleBox["0.66`", Bold, StripOnInput -> False], TraditionalForm], 
      NCache[{
        Rational[25, 2], 
        Rational[13, 2]}, {12.5, 6.5}]]}, {
     InsetBox[
      FormBox[
       StyleBox["5.1000000000000005`", Bold, StripOnInput -> False], 
       TraditionalForm], 
      NCache[{
        Rational[1, 2], 
        Rational[15, 2]}, {0.5, 7.5}]], 
     InsetBox[
      FormBox[
       StyleBox["2.02`", Bold, StripOnInput -> False], TraditionalForm], 
      NCache[{
        Rational[3, 2], 
        Rational[15, 2]}, {1.5, 7.5}]], 
     InsetBox[
      FormBox[
       StyleBox["2.23`", Bold, StripOnInput -> False], TraditionalForm], 
      NCache[{
        Rational[5, 2], 
        Rational[15, 2]}, {2.5, 7.5}]], 
     InsetBox[
      FormBox[
       StyleBox["1.56`", Bold, StripOnInput -> False], TraditionalForm], 
      NCache[{
        Rational[7, 2], 
        Rational[15, 2]}, {3.5, 7.5}]], 
     InsetBox[
      FormBox[
       StyleBox["0.91`", Bold, StripOnInput -> False], TraditionalForm], 
      NCache[{
        Rational[9, 2], 
        Rational[15, 2]}, {4.5, 7.5}]], 
     InsetBox[
      FormBox[
       StyleBox["1.32`", Bold, StripOnInput -> False], TraditionalForm], 
      NCache[{
        Rational[11, 2], 
        Rational[15, 2]}, {5.5, 7.5}]], 
     InsetBox[
      FormBox[
       StyleBox["0.19`", Bold, StripOnInput -> False], TraditionalForm], 
      NCache[{
        Rational[13, 2], 
        Rational[15, 2]}, {6.5, 7.5}]], 
     InsetBox[
      FormBox[
       StyleBox["1.87`", Bold, StripOnInput -> False], TraditionalForm], 
      NCache[{
        Rational[15, 2], 
        Rational[15, 2]}, {7.5, 7.5}]], 
     InsetBox[
      FormBox[
       StyleBox["0.2`", Bold, StripOnInput -> False], TraditionalForm], 
      NCache[{
        Rational[17, 2], 
        Rational[15, 2]}, {8.5, 7.5}]], 
     InsetBox[
      FormBox[
       StyleBox["0.02`", Bold, StripOnInput -> False], TraditionalForm], 
      NCache[{
        Rational[19, 2], 
        Rational[15, 2]}, {9.5, 7.5}]], 
     InsetBox[
      FormBox[
       StyleBox["0.06`", Bold, StripOnInput -> False], TraditionalForm], 
      NCache[{
        Rational[21, 2], 
        Rational[15, 2]}, {10.5, 7.5}]], 
     InsetBox[
      FormBox[
       StyleBox["0.29`", Bold, StripOnInput -> False], TraditionalForm], 
      NCache[{
        Rational[23, 2], 
        Rational[15, 2]}, {11.5, 7.5}]], 
     InsetBox[
      FormBox[
       StyleBox["0.7000000000000001`", Bold, StripOnInput -> False], 
       TraditionalForm], 
      NCache[{
        Rational[25, 2], 
        Rational[15, 2]}, {12.5, 7.5}]]}, {
     InsetBox[
      FormBox[
       StyleBox["2.5500000000000003`", Bold, StripOnInput -> False], 
       TraditionalForm], 
      NCache[{
        Rational[1, 2], 
        Rational[17, 2]}, {0.5, 8.5}]], 
     InsetBox[
      FormBox[
       StyleBox["4.48`", Bold, StripOnInput -> False], TraditionalForm], 
      NCache[{
        Rational[3, 2], 
        Rational[17, 2]}, {1.5, 8.5}]], 
     InsetBox[
      FormBox[
       StyleBox["1.86`", Bold, StripOnInput -> False], TraditionalForm], 
      NCache[{
        Rational[5, 2], 
        Rational[17, 2]}, {2.5, 8.5}]], 
     InsetBox[
      FormBox[
       StyleBox["4.08`", Bold, StripOnInput -> False], TraditionalForm], 
      NCache[{
        Rational[7, 2], 
        Rational[17, 2]}, {3.5, 8.5}]], 
     InsetBox[
      FormBox[
       StyleBox["4.18`", Bold, StripOnInput -> False], TraditionalForm], 
      NCache[{
        Rational[9, 2], 
        Rational[17, 2]}, {4.5, 8.5}]], 
     InsetBox[
      FormBox[
       StyleBox["0.59`", Bold, StripOnInput -> False], TraditionalForm], 
      NCache[{
        Rational[11, 2], 
        Rational[17, 2]}, {5.5, 8.5}]], 
     InsetBox[
      FormBox[
       StyleBox["0.12`", Bold, StripOnInput -> False], TraditionalForm], 
      NCache[{
        Rational[13, 2], 
        Rational[17, 2]}, {6.5, 8.5}]], 
     InsetBox[
      FormBox[
       StyleBox["0.5700000000000001`", Bold, StripOnInput -> False], 
       TraditionalForm], 
      NCache[{
        Rational[15, 2], 
        Rational[17, 2]}, {7.5, 8.5}]], 
     InsetBox[
      FormBox[
       StyleBox["0.6900000000000001`", Bold, StripOnInput -> False], 
       TraditionalForm], 
      NCache[{
        Rational[17, 2], 
        Rational[17, 2]}, {8.5, 8.5}]], 
     InsetBox[
      FormBox[
       StyleBox["0.26`", Bold, StripOnInput -> False], TraditionalForm], 
      NCache[{
        Rational[19, 2], 
        Rational[17, 2]}, {9.5, 8.5}]], 
     InsetBox[
      FormBox[
       StyleBox["0.35000000000000003`", Bold, StripOnInput -> False], 
       TraditionalForm], 
      NCache[{
        Rational[21, 2], 
        Rational[17, 2]}, {10.5, 8.5}]], 
     InsetBox[
      FormBox[
       StyleBox["0.7000000000000001`", Bold, StripOnInput -> False], 
       TraditionalForm], 
      NCache[{
        Rational[23, 2], 
        Rational[17, 2]}, {11.5, 8.5}]], 
     InsetBox[
      FormBox[
       StyleBox["0.27`", Bold, StripOnInput -> False], TraditionalForm], 
      NCache[{
        Rational[25, 2], 
        Rational[17, 2]}, {12.5, 8.5}]]}, {
     InsetBox[
      FormBox[
       StyleBox["1.29`", Bold, StripOnInput -> False], TraditionalForm], 
      NCache[{
        Rational[1, 2], 
        Rational[19, 2]}, {0.5, 9.5}]], 
     InsetBox[
      FormBox[
       StyleBox["3.23`", Bold, StripOnInput -> False], TraditionalForm], 
      NCache[{
        Rational[3, 2], 
        Rational[19, 2]}, {1.5, 9.5}]], 
     InsetBox[
      FormBox[
       StyleBox["1.69`", Bold, StripOnInput -> False], TraditionalForm], 
      NCache[{
        Rational[5, 2], 
        Rational[19, 2]}, {2.5, 9.5}]], 
     InsetBox[
      FormBox[
       StyleBox["2.18`", Bold, StripOnInput -> False], TraditionalForm], 
      NCache[{
        Rational[7, 2], 
        Rational[19, 2]}, {3.5, 9.5}]], 
     InsetBox[
      FormBox[
       StyleBox["1.23`", Bold, StripOnInput -> False], TraditionalForm], 
      NCache[{
        Rational[9, 2], 
        Rational[19, 2]}, {4.5, 9.5}]], 
     InsetBox[
      FormBox[
       StyleBox["1.53`", Bold, StripOnInput -> False], TraditionalForm], 
      NCache[{
        Rational[11, 2], 
        Rational[19, 2]}, {5.5, 9.5}]], 
     InsetBox[
      FormBox[
       StyleBox["0.3`", Bold, StripOnInput -> False], TraditionalForm], 
      NCache[{
        Rational[13, 2], 
        Rational[19, 2]}, {6.5, 9.5}]], 
     InsetBox[
      FormBox[
       StyleBox["2.24`", Bold, StripOnInput -> False], TraditionalForm], 
      NCache[{
        Rational[15, 2], 
        Rational[19, 2]}, {7.5, 9.5}]], 
     InsetBox[
      FormBox[
       StyleBox["0.58`", Bold, StripOnInput -> False], TraditionalForm], 
      NCache[{
        Rational[17, 2], 
        Rational[19, 2]}, {8.5, 9.5}]], 
     InsetBox[
      FormBox[
       StyleBox["0.51`", Bold, StripOnInput -> False], TraditionalForm], 
      NCache[{
        Rational[19, 2], 
        Rational[19, 2]}, {9.5, 9.5}]], 
     InsetBox[
      FormBox[
       StyleBox["0.12`", Bold, StripOnInput -> False], TraditionalForm], 
      NCache[{
        Rational[21, 2], 
        Rational[19, 2]}, {10.5, 9.5}]], 
     InsetBox[
      FormBox[
       StyleBox["0.32`", Bold, StripOnInput -> False], TraditionalForm], 
      NCache[{
        Rational[23, 2], 
        Rational[19, 2]}, {11.5, 9.5}]], 
     InsetBox[
      FormBox[
       StyleBox["0.65`", Bold, StripOnInput -> False], TraditionalForm], 
      NCache[{
        Rational[25, 2], 
        Rational[19, 2]}, {12.5, 9.5}]]}, {
     InsetBox[
      FormBox[
       StyleBox["2.6`", Bold, StripOnInput -> False], TraditionalForm], 
      NCache[{
        Rational[1, 2], 
        Rational[21, 2]}, {0.5, 10.5}]], 
     InsetBox[
      FormBox[
       StyleBox["3.84`", Bold, StripOnInput -> False], TraditionalForm], 
      NCache[{
        Rational[3, 2], 
        Rational[21, 2]}, {1.5, 10.5}]], 
     InsetBox[
      FormBox[
       StyleBox["2.59`", Bold, StripOnInput -> False], TraditionalForm], 
      NCache[{
        Rational[5, 2], 
        Rational[21, 2]}, {2.5, 10.5}]], 
     InsetBox[
      FormBox[
       StyleBox["1.85`", Bold, StripOnInput -> False], TraditionalForm], 
      NCache[{
        Rational[7, 2], 
        Rational[21, 2]}, {3.5, 10.5}]], 
     InsetBox[
      FormBox[
       StyleBox["2.45`", Bold, StripOnInput -> False], TraditionalForm], 
      NCache[{
        Rational[9, 2], 
        Rational[21, 2]}, {4.5, 10.5}]], 
     InsetBox[
      FormBox[
       StyleBox["2.`", Bold, StripOnInput -> False], TraditionalForm], 
      NCache[{
        Rational[11, 2], 
        Rational[21, 2]}, {5.5, 10.5}]], 
     InsetBox[
      FormBox[
       StyleBox["0.32`", Bold, StripOnInput -> False], TraditionalForm], 
      NCache[{
        Rational[13, 2], 
        Rational[21, 2]}, {6.5, 10.5}]], 
     InsetBox[
      FormBox[
       StyleBox["3.5500000000000003`", Bold, StripOnInput -> False], 
       TraditionalForm], 
      NCache[{
        Rational[15, 2], 
        Rational[21, 2]}, {7.5, 10.5}]], 
     InsetBox[
      FormBox[
       StyleBox["2.23`", Bold, StripOnInput -> False], TraditionalForm], 
      NCache[{
        Rational[17, 2], 
        Rational[21, 2]}, {8.5, 10.5}]], 
     InsetBox[
      FormBox[
       StyleBox["0.47000000000000003`", Bold, StripOnInput -> False], 
       TraditionalForm], 
      NCache[{
        Rational[19, 2], 
        Rational[21, 2]}, {9.5, 10.5}]], 
     InsetBox[
      FormBox[
       StyleBox["0.26`", Bold, StripOnInput -> False], TraditionalForm], 
      NCache[{
        Rational[21, 2], 
        Rational[21, 2]}, {10.5, 10.5}]], 
     InsetBox[
      FormBox[
       StyleBox["0.76`", Bold, StripOnInput -> False], TraditionalForm], 
      NCache[{
        Rational[23, 2], 
        Rational[21, 2]}, {11.5, 10.5}]], 
     InsetBox[
      FormBox[
       StyleBox["2.97`", Bold, StripOnInput -> False], TraditionalForm], 
      NCache[{
        Rational[25, 2], 
        Rational[21, 2]}, {12.5, 10.5}]]}, {
     InsetBox[
      FormBox[
       StyleBox["1.74`", Bold, StripOnInput -> False], TraditionalForm], 
      NCache[{
        Rational[1, 2], 
        Rational[23, 2]}, {0.5, 11.5}]], 
     InsetBox[
      FormBox[
       StyleBox["2.41`", Bold, StripOnInput -> False], TraditionalForm], 
      NCache[{
        Rational[3, 2], 
        Rational[23, 2]}, {1.5, 11.5}]], 
     InsetBox[
      FormBox[
       StyleBox["2.37`", Bold, StripOnInput -> False], TraditionalForm], 
      NCache[{
        Rational[5, 2], 
        Rational[23, 2]}, {2.5, 11.5}]], 
     InsetBox[
      FormBox[
       StyleBox["1.55`", Bold, StripOnInput -> False], TraditionalForm], 
      NCache[{
        Rational[7, 2], 
        Rational[23, 2]}, {3.5, 11.5}]], 
     InsetBox[
      FormBox[
       StyleBox["1.46`", Bold, StripOnInput -> False], TraditionalForm], 
      NCache[{
        Rational[9, 2], 
        Rational[23, 2]}, {4.5, 11.5}]], 
     InsetBox[
      FormBox[
       StyleBox["2.45`", Bold, StripOnInput -> False], TraditionalForm], 
      NCache[{
        Rational[11, 2], 
        Rational[23, 2]}, {5.5, 11.5}]], 
     InsetBox[
      FormBox[
       StyleBox["0.59`", Bold, StripOnInput -> False], TraditionalForm], 
      NCache[{
        Rational[13, 2], 
        Rational[23, 2]}, {6.5, 11.5}]], 
     InsetBox[
      FormBox[
       StyleBox["2.62`", Bold, StripOnInput -> False], TraditionalForm], 
      NCache[{
        Rational[15, 2], 
        Rational[23, 2]}, {7.5, 11.5}]], 
     InsetBox[
      FormBox[
       StyleBox["0.96`", Bold, StripOnInput -> False], TraditionalForm], 
      NCache[{
        Rational[17, 2], 
        Rational[23, 2]}, {8.5, 11.5}]], 
     InsetBox[
      FormBox[
       StyleBox["0.04`", Bold, StripOnInput -> False], TraditionalForm], 
      NCache[{
        Rational[19, 2], 
        Rational[23, 2]}, {9.5, 11.5}]], 
     InsetBox[
      FormBox[
       StyleBox["0.02`", Bold, StripOnInput -> False], TraditionalForm], 
      NCache[{
        Rational[21, 2], 
        Rational[23, 2]}, {10.5, 11.5}]], 
     InsetBox[
      FormBox[
       StyleBox["0.28`", Bold, StripOnInput -> False], TraditionalForm], 
      NCache[{
        Rational[23, 2], 
        Rational[23, 2]}, {11.5, 11.5}]], 
     InsetBox[
      FormBox[
       StyleBox["2.45`", Bold, StripOnInput -> False], TraditionalForm], 
      NCache[{
        Rational[25, 2], 
        Rational[23, 2]}, {12.5, 11.5}]]}, {
     InsetBox[
      FormBox[
       StyleBox["2.31`", Bold, StripOnInput -> False], TraditionalForm], 
      NCache[{
        Rational[1, 2], 
        Rational[25, 2]}, {0.5, 12.5}]], 
     InsetBox[
      FormBox[
       StyleBox["3.06`", Bold, StripOnInput -> False], TraditionalForm], 
      NCache[{
        Rational[3, 2], 
        Rational[25, 2]}, {1.5, 12.5}]], 
     InsetBox[
      FormBox[
       StyleBox["3.87`", Bold, StripOnInput -> False], TraditionalForm], 
      NCache[{
        Rational[5, 2], 
        Rational[25, 2]}, {2.5, 12.5}]], 
     InsetBox[
      FormBox[
       StyleBox["1.21`", Bold, StripOnInput -> False], TraditionalForm], 
      NCache[{
        Rational[7, 2], 
        Rational[25, 2]}, {3.5, 12.5}]], 
     InsetBox[
      FormBox[
       StyleBox["2.3000000000000003`", Bold, StripOnInput -> False], 
       TraditionalForm], 
      NCache[{
        Rational[9, 2], 
        Rational[25, 2]}, {4.5, 12.5}]], 
     InsetBox[
      FormBox[
       StyleBox["0.41000000000000003`", Bold, StripOnInput -> False], 
       TraditionalForm], 
      NCache[{
        Rational[11, 2], 
        Rational[25, 2]}, {5.5, 12.5}]], 
     InsetBox[
      FormBox[
       StyleBox["0.15`", Bold, StripOnInput -> False], TraditionalForm], 
      NCache[{
        Rational[13, 2], 
        Rational[25, 2]}, {6.5, 12.5}]], 
     InsetBox[
      FormBox[
       StyleBox["0.37`", Bold, StripOnInput -> False], TraditionalForm], 
      NCache[{
        Rational[15, 2], 
        Rational[25, 2]}, {7.5, 12.5}]], 
     InsetBox[
      FormBox[
       StyleBox["0.22`", Bold, StripOnInput -> False], TraditionalForm], 
      NCache[{
        Rational[17, 2], 
        Rational[25, 2]}, {8.5, 12.5}]], 
     InsetBox[
      FormBox[
       StyleBox["0.27`", Bold, StripOnInput -> False], TraditionalForm], 
      NCache[{
        Rational[19, 2], 
        Rational[25, 2]}, {9.5, 12.5}]], 
     InsetBox[
      FormBox[
       StyleBox["0.97`", Bold, StripOnInput -> False], TraditionalForm], 
      NCache[{
        Rational[21, 2], 
        Rational[25, 2]}, {10.5, 12.5}]], 
     InsetBox[
      FormBox[
       StyleBox["0.21`", Bold, StripOnInput -> False], TraditionalForm], 
      NCache[{
        Rational[23, 2], 
        Rational[25, 2]}, {11.5, 12.5}]], 
     InsetBox[
      FormBox[
       StyleBox["0.2`", Bold, StripOnInput -> False], TraditionalForm], 
      NCache[{
        Rational[25, 2], 
        Rational[25, 2]}, {12.5, 12.5}]]}, {
     InsetBox[
      FormBox[
       StyleBox["3.21`", Bold, StripOnInput -> False], TraditionalForm], 
      NCache[{
        Rational[1, 2], 
        Rational[27, 2]}, {0.5, 13.5}]], 
     InsetBox[
      FormBox[
       StyleBox["2.91`", Bold, StripOnInput -> False], TraditionalForm], 
      NCache[{
        Rational[3, 2], 
        Rational[27, 2]}, {1.5, 13.5}]], 
     InsetBox[
      FormBox[
       StyleBox["1.33`", Bold, StripOnInput -> False], TraditionalForm], 
      NCache[{
        Rational[5, 2], 
        Rational[27, 2]}, {2.5, 13.5}]], 
     InsetBox[
      FormBox[
       StyleBox["3.19`", Bold, StripOnInput -> False], TraditionalForm], 
      NCache[{
        Rational[7, 2], 
        Rational[27, 2]}, {3.5, 13.5}]], 
     InsetBox[
      FormBox[
       StyleBox["1.43`", Bold, StripOnInput -> False], TraditionalForm], 
      NCache[{
        Rational[9, 2], 
        Rational[27, 2]}, {4.5, 13.5}]], 
     InsetBox[
      FormBox[
       StyleBox["1.41`", Bold, StripOnInput -> False], TraditionalForm], 
      NCache[{
        Rational[11, 2], 
        Rational[27, 2]}, {5.5, 13.5}]], 
     InsetBox[
      FormBox[
       StyleBox["0.52`", Bold, StripOnInput -> False], TraditionalForm], 
      NCache[{
        Rational[13, 2], 
        Rational[27, 2]}, {6.5, 13.5}]], 
     InsetBox[
      FormBox[
       StyleBox["0.34`", Bold, StripOnInput -> False], TraditionalForm], 
      NCache[{
        Rational[15, 2], 
        Rational[27, 2]}, {7.5, 13.5}]], 
     InsetBox[
      FormBox[
       StyleBox["0.93`", Bold, StripOnInput -> False], TraditionalForm], 
      NCache[{
        Rational[17, 2], 
        Rational[27, 2]}, {8.5, 13.5}]], 
     InsetBox[
      FormBox[
       StyleBox["0.7000000000000001`", Bold, StripOnInput -> False], 
       TraditionalForm], 
      NCache[{
        Rational[19, 2], 
        Rational[27, 2]}, {9.5, 13.5}]], 
     InsetBox[
      FormBox[
       StyleBox["0.08`", Bold, StripOnInput -> False], TraditionalForm], 
      NCache[{
        Rational[21, 2], 
        Rational[27, 2]}, {10.5, 13.5}]], 
     InsetBox[
      FormBox[
       StyleBox["0.52`", Bold, StripOnInput -> False], TraditionalForm], 
      NCache[{
        Rational[23, 2], 
        Rational[27, 2]}, {11.5, 13.5}]], 
     InsetBox[
      FormBox[
       StyleBox["0.8300000000000001`", Bold, StripOnInput -> False], 
       TraditionalForm], 
      NCache[{
        Rational[25, 2], 
        Rational[27, 2]}, {12.5, 13.5}]]}, {
     InsetBox[
      FormBox[
       StyleBox["2.38`", Bold, StripOnInput -> False], TraditionalForm], 
      NCache[{
        Rational[1, 2], 
        Rational[29, 2]}, {0.5, 14.5}]], 
     InsetBox[
      FormBox[
       StyleBox["2.21`", Bold, StripOnInput -> False], TraditionalForm], 
      NCache[{
        Rational[3, 2], 
        Rational[29, 2]}, {1.5, 14.5}]], 
     InsetBox[
      FormBox[
       StyleBox["1.76`", Bold, StripOnInput -> False], TraditionalForm], 
      NCache[{
        Rational[5, 2], 
        Rational[29, 2]}, {2.5, 14.5}]], 
     InsetBox[
      FormBox[
       StyleBox["0.91`", Bold, StripOnInput -> False], TraditionalForm], 
      NCache[{
        Rational[7, 2], 
        Rational[29, 2]}, {3.5, 14.5}]], 
     InsetBox[
      FormBox[
       StyleBox["0.59`", Bold, StripOnInput -> False], TraditionalForm], 
      NCache[{
        Rational[9, 2], 
        Rational[29, 2]}, {4.5, 14.5}]], 
     InsetBox[
      FormBox[
       StyleBox["0.36`", Bold, StripOnInput -> False], TraditionalForm], 
      NCache[{
        Rational[11, 2], 
        Rational[29, 2]}, {5.5, 14.5}]], 
     InsetBox[
      FormBox[
       StyleBox["0.04`", Bold, StripOnInput -> False], TraditionalForm], 
      NCache[{
        Rational[13, 2], 
        Rational[29, 2]}, {6.5, 14.5}]], 
     InsetBox[
      FormBox[
       StyleBox["0.44`", Bold, StripOnInput -> False], TraditionalForm], 
      NCache[{
        Rational[15, 2], 
        Rational[29, 2]}, {7.5, 14.5}]], 
     InsetBox[
      FormBox[
       StyleBox["0.21`", Bold, StripOnInput -> False], TraditionalForm], 
      NCache[{
        Rational[17, 2], 
        Rational[29, 2]}, {8.5, 14.5}]], 
     InsetBox[
      FormBox[
       StyleBox["0.08`", Bold, StripOnInput -> False], TraditionalForm], 
      NCache[{
        Rational[19, 2], 
        Rational[29, 2]}, {9.5, 14.5}]], 
     InsetBox[
      FormBox[
       StyleBox["0.07`", Bold, StripOnInput -> False], TraditionalForm], 
      NCache[{
        Rational[21, 2], 
        Rational[29, 2]}, {10.5, 14.5}]], 
     InsetBox[
      FormBox[
       StyleBox["0.36`", Bold, StripOnInput -> False], TraditionalForm], 
      NCache[{
        Rational[23, 2], 
        Rational[29, 2]}, {11.5, 14.5}]], 
     InsetBox[
      FormBox[
       StyleBox["0.59`", Bold, StripOnInput -> False], TraditionalForm], 
      NCache[{
        Rational[25, 2], 
        Rational[29, 2]}, {12.5, 14.5}]]}, {
     InsetBox[
      FormBox[
       StyleBox["1.26`", Bold, StripOnInput -> False], TraditionalForm], 
      NCache[{
        Rational[1, 2], 
        Rational[31, 2]}, {0.5, 15.5}]], 
     InsetBox[
      FormBox[
       StyleBox["0.84`", Bold, StripOnInput -> False], TraditionalForm], 
      NCache[{
        Rational[3, 2], 
        Rational[31, 2]}, {1.5, 15.5}]], 
     InsetBox[
      FormBox[
       StyleBox["1.`", Bold, StripOnInput -> False], TraditionalForm], 
      NCache[{
        Rational[5, 2], 
        Rational[31, 2]}, {2.5, 15.5}]], 
     InsetBox[
      FormBox[
       StyleBox["1.1`", Bold, StripOnInput -> False], TraditionalForm], 
      NCache[{
        Rational[7, 2], 
        Rational[31, 2]}, {3.5, 15.5}]], 
     InsetBox[
      FormBox[
       StyleBox["1.43`", Bold, StripOnInput -> False], TraditionalForm], 
      NCache[{
        Rational[9, 2], 
        Rational[31, 2]}, {4.5, 15.5}]], 
     InsetBox[
      FormBox[
       StyleBox["0.99`", Bold, StripOnInput -> False], TraditionalForm], 
      NCache[{
        Rational[11, 2], 
        Rational[31, 2]}, {5.5, 15.5}]], 
     InsetBox[
      FormBox[
       StyleBox["0.47000000000000003`", Bold, StripOnInput -> False], 
       TraditionalForm], 
      NCache[{
        Rational[13, 2], 
        Rational[31, 2]}, {6.5, 15.5}]], 
     InsetBox[
      FormBox[
       StyleBox["0.26`", Bold, StripOnInput -> False], TraditionalForm], 
      NCache[{
        Rational[15, 2], 
        Rational[31, 2]}, {7.5, 15.5}]], 
     InsetBox[
      FormBox[
       StyleBox["1.4000000000000001`", Bold, StripOnInput -> False], 
       TraditionalForm], 
      NCache[{
        Rational[17, 2], 
        Rational[31, 2]}, {8.5, 15.5}]], 
     InsetBox[
      FormBox[
       StyleBox["0.1`", Bold, StripOnInput -> False], TraditionalForm], 
      NCache[{
        Rational[19, 2], 
        Rational[31, 2]}, {9.5, 15.5}]], 
     InsetBox[
      FormBox[
       StyleBox["0.16`", Bold, StripOnInput -> False], TraditionalForm], 
      NCache[{
        Rational[21, 2], 
        Rational[31, 2]}, {10.5, 15.5}]], 
     InsetBox[
      FormBox[
       StyleBox["0.42`", Bold, StripOnInput -> False], TraditionalForm], 
      NCache[{
        Rational[23, 2], 
        Rational[31, 2]}, {11.5, 15.5}]], 
     InsetBox[
      FormBox[
       StyleBox["0.46`", Bold, StripOnInput -> False], TraditionalForm], 
      NCache[{
        Rational[25, 2], 
        Rational[31, 2]}, {12.5, 15.5}]]}, {
     InsetBox[
      FormBox[
       StyleBox["2.07`", Bold, StripOnInput -> False], TraditionalForm], 
      NCache[{
        Rational[1, 2], 
        Rational[33, 2]}, {0.5, 16.5}]], 
     InsetBox[
      FormBox[
       StyleBox["5.07`", Bold, StripOnInput -> False], TraditionalForm], 
      NCache[{
        Rational[3, 2], 
        Rational[33, 2]}, {1.5, 16.5}]], 
     InsetBox[
      FormBox[
       StyleBox["2.2800000000000002`", Bold, StripOnInput -> False], 
       TraditionalForm], 
      NCache[{
        Rational[5, 2], 
        Rational[33, 2]}, {2.5, 16.5}]], 
     InsetBox[
      FormBox[
       StyleBox["1.31`", Bold, StripOnInput -> False], TraditionalForm], 
      NCache[{
        Rational[7, 2], 
        Rational[33, 2]}, {3.5, 16.5}]], 
     InsetBox[
      FormBox[
       StyleBox["1.2`", Bold, StripOnInput -> False], TraditionalForm], 
      NCache[{
        Rational[9, 2], 
        Rational[33, 2]}, {4.5, 16.5}]], 
     InsetBox[
      FormBox[
       StyleBox["0.88`", Bold, StripOnInput -> False], TraditionalForm], 
      NCache[{
        Rational[11, 2], 
        Rational[33, 2]}, {5.5, 16.5}]], 
     InsetBox[
      FormBox[
       StyleBox["0.12`", Bold, StripOnInput -> False], TraditionalForm], 
      NCache[{
        Rational[13, 2], 
        Rational[33, 2]}, {6.5, 16.5}]], 
     InsetBox[
      FormBox[
       StyleBox["0.44`", Bold, StripOnInput -> False], TraditionalForm], 
      NCache[{
        Rational[15, 2], 
        Rational[33, 2]}, {7.5, 16.5}]], 
     InsetBox[
      FormBox[
       StyleBox["0.21`", Bold, StripOnInput -> False], TraditionalForm], 
      NCache[{
        Rational[17, 2], 
        Rational[33, 2]}, {8.5, 16.5}]], 
     InsetBox[
      FormBox[
       StyleBox["0.42`", Bold, StripOnInput -> False], TraditionalForm], 
      NCache[{
        Rational[19, 2], 
        Rational[33, 2]}, {9.5, 16.5}]], 
     InsetBox[
      FormBox[
       StyleBox["0.56`", Bold, StripOnInput -> False], TraditionalForm], 
      NCache[{
        Rational[21, 2], 
        Rational[33, 2]}, {10.5, 16.5}]], 
     InsetBox[
      FormBox[
       StyleBox["1.31`", Bold, StripOnInput -> False], TraditionalForm], 
      NCache[{
        Rational[23, 2], 
        Rational[33, 2]}, {11.5, 16.5}]], 
     InsetBox[
      FormBox[
       StyleBox["0.5`", Bold, StripOnInput -> False], TraditionalForm], 
      NCache[{
        Rational[25, 2], 
        Rational[33, 2]}, {12.5, 16.5}]]}, {
     InsetBox[
      FormBox[
       StyleBox["1.01`", Bold, StripOnInput -> False], TraditionalForm], 
      NCache[{
        Rational[1, 2], 
        Rational[35, 2]}, {0.5, 17.5}]], 
     InsetBox[
      FormBox[
       StyleBox["1.42`", Bold, StripOnInput -> False], TraditionalForm], 
      NCache[{
        Rational[3, 2], 
        Rational[35, 2]}, {1.5, 17.5}]], 
     InsetBox[
      FormBox[
       StyleBox["1.02`", Bold, StripOnInput -> False], TraditionalForm], 
      NCache[{
        Rational[5, 2], 
        Rational[35, 2]}, {2.5, 17.5}]], 
     InsetBox[
      FormBox[
       StyleBox["1.81`", Bold, StripOnInput -> False], TraditionalForm], 
      NCache[{
        Rational[7, 2], 
        Rational[35, 2]}, {3.5, 17.5}]], 
     InsetBox[
      FormBox[
       StyleBox["1.1`", Bold, StripOnInput -> False], TraditionalForm], 
      NCache[{
        Rational[9, 2], 
        Rational[35, 2]}, {4.5, 17.5}]], 
     InsetBox[
      FormBox[
       StyleBox["0.51`", Bold, StripOnInput -> False], TraditionalForm], 
      NCache[{
        Rational[11, 2], 
        Rational[35, 2]}, {5.5, 17.5}]], 
     InsetBox[
      FormBox[
       StyleBox["0.18`", Bold, StripOnInput -> False], TraditionalForm], 
      NCache[{
        Rational[13, 2], 
        Rational[35, 2]}, {6.5, 17.5}]], 
     InsetBox[
      FormBox[
       StyleBox["0.36`", Bold, StripOnInput -> False], TraditionalForm], 
      NCache[{
        Rational[15, 2], 
        Rational[35, 2]}, {7.5, 17.5}]], 
     InsetBox[
      FormBox[
       StyleBox["0.8200000000000001`", Bold, StripOnInput -> False], 
       TraditionalForm], 
      NCache[{
        Rational[17, 2], 
        Rational[35, 2]}, {8.5, 17.5}]], 
     InsetBox[
      FormBox[
       StyleBox["0.2`", Bold, StripOnInput -> False], TraditionalForm], 
      NCache[{
        Rational[19, 2], 
        Rational[35, 2]}, {9.5, 17.5}]], 
     InsetBox[
      FormBox[
       StyleBox["0.22`", Bold, StripOnInput -> False], TraditionalForm], 
      NCache[{
        Rational[21, 2], 
        Rational[35, 2]}, {10.5, 17.5}]], 
     InsetBox[
      FormBox[
       StyleBox["0.5700000000000001`", Bold, StripOnInput -> False], 
       TraditionalForm], 
      NCache[{
        Rational[23, 2], 
        Rational[35, 2]}, {11.5, 17.5}]], 
     InsetBox[
      FormBox[
       StyleBox["0.27`", Bold, StripOnInput -> False], TraditionalForm], 
      NCache[{
        Rational[25, 2], 
        Rational[35, 2]}, {12.5, 17.5}]]}, {
     InsetBox[
      FormBox[
       StyleBox["1.29`", Bold, StripOnInput -> False], TraditionalForm], 
      NCache[{
        Rational[1, 2], 
        Rational[37, 2]}, {0.5, 18.5}]], 
     InsetBox[
      FormBox[
       StyleBox["1.49`", Bold, StripOnInput -> False], TraditionalForm], 
      NCache[{
        Rational[3, 2], 
        Rational[37, 2]}, {1.5, 18.5}]], 
     InsetBox[
      FormBox[
       StyleBox["1.04`", Bold, StripOnInput -> False], TraditionalForm], 
      NCache[{
        Rational[5, 2], 
        Rational[37, 2]}, {2.5, 18.5}]], 
     InsetBox[
      FormBox[
       StyleBox["0.98`", Bold, StripOnInput -> False], TraditionalForm], 
      NCache[{
        Rational[7, 2], 
        Rational[37, 2]}, {3.5, 18.5}]], 
     InsetBox[
      FormBox[
       StyleBox["1.01`", Bold, StripOnInput -> False], TraditionalForm], 
      NCache[{
        Rational[9, 2], 
        Rational[37, 2]}, {4.5, 18.5}]], 
     InsetBox[
      FormBox[
       StyleBox["0.62`", Bold, StripOnInput -> False], TraditionalForm], 
      NCache[{
        Rational[11, 2], 
        Rational[37, 2]}, {5.5, 18.5}]], 
     InsetBox[
      FormBox[
       StyleBox["0.11`", Bold, StripOnInput -> False], TraditionalForm], 
      NCache[{
        Rational[13, 2], 
        Rational[37, 2]}, {6.5, 18.5}]], 
     InsetBox[
      FormBox[
       StyleBox["0.11`", Bold, StripOnInput -> False], TraditionalForm], 
      NCache[{
        Rational[15, 2], 
        Rational[37, 2]}, {7.5, 18.5}]], 
     InsetBox[
      FormBox[
       StyleBox["0.59`", Bold, StripOnInput -> False], TraditionalForm], 
      NCache[{
        Rational[17, 2], 
        Rational[37, 2]}, {8.5, 18.5}]], 
     InsetBox[
      FormBox[
       StyleBox["0.11`", Bold, StripOnInput -> False], TraditionalForm], 
      NCache[{
        Rational[19, 2], 
        Rational[37, 2]}, {9.5, 18.5}]], 
     InsetBox[
      FormBox[
       StyleBox["0.17`", Bold, StripOnInput -> False], TraditionalForm], 
      NCache[{
        Rational[21, 2], 
        Rational[37, 2]}, {10.5, 18.5}]], 
     InsetBox[
      FormBox[
       StyleBox["0.38`", Bold, StripOnInput -> False], TraditionalForm], 
      NCache[{
        Rational[23, 2], 
        Rational[37, 2]}, {11.5, 18.5}]], 
     InsetBox[
      FormBox[
       StyleBox["0.58`", Bold, StripOnInput -> False], TraditionalForm], 
      NCache[{
        Rational[25, 2], 
        Rational[37, 2]}, {12.5, 18.5}]]}, {
     InsetBox[
      FormBox[
       StyleBox["3.5`", Bold, StripOnInput -> False], TraditionalForm], 
      NCache[{
        Rational[1, 2], 
        Rational[39, 2]}, {0.5, 19.5}]], 
     InsetBox[
      FormBox[
       StyleBox["1.31`", Bold, StripOnInput -> False], TraditionalForm], 
      NCache[{
        Rational[3, 2], 
        Rational[39, 2]}, {1.5, 19.5}]], 
     InsetBox[
      FormBox[
       StyleBox["0.9400000000000001`", Bold, StripOnInput -> False], 
       TraditionalForm], 
      NCache[{
        Rational[5, 2], 
        Rational[39, 2]}, {2.5, 19.5}]], 
     InsetBox[
      FormBox[
       StyleBox["1.23`", Bold, StripOnInput -> False], TraditionalForm], 
      NCache[{
        Rational[7, 2], 
        Rational[39, 2]}, {3.5, 19.5}]], 
     InsetBox[
      FormBox[
       StyleBox["1.01`", Bold, StripOnInput -> False], TraditionalForm], 
      NCache[{
        Rational[9, 2], 
        Rational[39, 2]}, {4.5, 19.5}]], 
     InsetBox[
      FormBox[
       StyleBox["1.52`", Bold, StripOnInput -> False], TraditionalForm], 
      NCache[{
        Rational[11, 2], 
        Rational[39, 2]}, {5.5, 19.5}]], 
     InsetBox[
      FormBox[
       StyleBox["0.18`", Bold, StripOnInput -> False], TraditionalForm], 
      NCache[{
        Rational[13, 2], 
        Rational[39, 2]}, {6.5, 19.5}]], 
     InsetBox[
      FormBox[
       StyleBox["0.8`", Bold, StripOnInput -> False], TraditionalForm], 
      NCache[{
        Rational[15, 2], 
        Rational[39, 2]}, {7.5, 19.5}]], 
     InsetBox[
      FormBox[
       StyleBox["0.9400000000000001`", Bold, StripOnInput -> False], 
       TraditionalForm], 
      NCache[{
        Rational[17, 2], 
        Rational[39, 2]}, {8.5, 19.5}]], 
     InsetBox[
      FormBox[
       StyleBox["0.25`", Bold, StripOnInput -> False], TraditionalForm], 
      NCache[{
        Rational[19, 2], 
        Rational[39, 2]}, {9.5, 19.5}]], 
     InsetBox[
      FormBox[
       StyleBox["0.15`", Bold, StripOnInput -> False], TraditionalForm], 
      NCache[{
        Rational[21, 2], 
        Rational[39, 2]}, {10.5, 19.5}]], 
     InsetBox[
      FormBox[
       StyleBox["0.77`", Bold, StripOnInput -> False], TraditionalForm], 
      NCache[{
        Rational[23, 2], 
        Rational[39, 2]}, {11.5, 19.5}]], 
     InsetBox[
      FormBox[
       StyleBox["0.87`", Bold, StripOnInput -> False], TraditionalForm], 
      NCache[{
        Rational[25, 2], 
        Rational[39, 2]}, {12.5, 19.5}]]}, {
     InsetBox[
      FormBox[
       StyleBox["3.45`", Bold, StripOnInput -> False], TraditionalForm], 
      NCache[{
        Rational[1, 2], 
        Rational[41, 2]}, {0.5, 20.5}]], 
     InsetBox[
      FormBox[
       StyleBox["3.46`", Bold, StripOnInput -> False], TraditionalForm], 
      NCache[{
        Rational[3, 2], 
        Rational[41, 2]}, {1.5, 20.5}]], 
     InsetBox[
      FormBox[
       StyleBox["3.39`", Bold, StripOnInput -> False], TraditionalForm], 
      NCache[{
        Rational[5, 2], 
        Rational[41, 2]}, {2.5, 20.5}]], 
     InsetBox[
      FormBox[
       StyleBox["3.15`", Bold, StripOnInput -> False], TraditionalForm], 
      NCache[{
        Rational[7, 2], 
        Rational[41, 2]}, {3.5, 20.5}]], 
     InsetBox[
      FormBox[
       StyleBox["2.7`", Bold, StripOnInput -> False], TraditionalForm], 
      NCache[{
        Rational[9, 2], 
        Rational[41, 2]}, {4.5, 20.5}]], 
     InsetBox[
      FormBox[
       StyleBox["0.52`", Bold, StripOnInput -> False], TraditionalForm], 
      NCache[{
        Rational[11, 2], 
        Rational[41, 2]}, {5.5, 20.5}]], 
     InsetBox[
      FormBox[
       StyleBox["1.9100000000000001`", Bold, StripOnInput -> False], 
       TraditionalForm], 
      NCache[{
        Rational[13, 2], 
        Rational[41, 2]}, {6.5, 20.5}]], 
     InsetBox[
      FormBox[
       StyleBox["0.66`", Bold, StripOnInput -> False], TraditionalForm], 
      NCache[{
        Rational[15, 2], 
        Rational[41, 2]}, {7.5, 20.5}]], 
     InsetBox[
      FormBox[
       StyleBox["0.6`", Bold, StripOnInput -> False], TraditionalForm], 
      NCache[{
        Rational[17, 2], 
        Rational[41, 2]}, {8.5, 20.5}]], 
     InsetBox[
      FormBox[
       StyleBox["0.07`", Bold, StripOnInput -> False], TraditionalForm], 
      NCache[{
        Rational[19, 2], 
        Rational[41, 2]}, {9.5, 20.5}]], 
     InsetBox[
      FormBox[
       StyleBox["0.19`", Bold, StripOnInput -> False], TraditionalForm], 
      NCache[{
        Rational[21, 2], 
        Rational[41, 2]}, {10.5, 20.5}]], 
     InsetBox[
      FormBox[
       StyleBox["0.6900000000000001`", Bold, StripOnInput -> False], 
       TraditionalForm], 
      NCache[{
        Rational[23, 2], 
        Rational[41, 2]}, {11.5, 20.5}]], 
     InsetBox[
      FormBox[
       StyleBox["0.46`", Bold, StripOnInput -> False], TraditionalForm], 
      NCache[{
        Rational[25, 2], 
        Rational[41, 2]}, {12.5, 20.5}]]}, {
     InsetBox[
      FormBox[
       StyleBox["0.75`", Bold, StripOnInput -> False], TraditionalForm], 
      NCache[{
        Rational[1, 2], 
        Rational[43, 2]}, {0.5, 21.5}]], 
     InsetBox[
      FormBox[
       StyleBox["0.84`", Bold, StripOnInput -> False], TraditionalForm], 
      NCache[{
        Rational[3, 2], 
        Rational[43, 2]}, {1.5, 21.5}]], 
     InsetBox[
      FormBox[
       StyleBox["1.`", Bold, StripOnInput -> False], TraditionalForm], 
      NCache[{
        Rational[5, 2], 
        Rational[43, 2]}, {2.5, 21.5}]], 
     InsetBox[
      FormBox[
       StyleBox["0.5700000000000001`", Bold, StripOnInput -> False], 
       TraditionalForm], 
      NCache[{
        Rational[7, 2], 
        Rational[43, 2]}, {3.5, 21.5}]], 
     InsetBox[
      FormBox[
       StyleBox["0.9400000000000001`", Bold, StripOnInput -> False], 
       TraditionalForm], 
      NCache[{
        Rational[9, 2], 
        Rational[43, 2]}, {4.5, 21.5}]], 
     InsetBox[
      FormBox[
       StyleBox["1.23`", Bold, StripOnInput -> False], TraditionalForm], 
      NCache[{
        Rational[11, 2], 
        Rational[43, 2]}, {5.5, 21.5}]], 
     InsetBox[
      FormBox[
       StyleBox["0.1`", Bold, StripOnInput -> False], TraditionalForm], 
      NCache[{
        Rational[13, 2], 
        Rational[43, 2]}, {6.5, 21.5}]], 
     InsetBox[
      FormBox[
       StyleBox["0.08`", Bold, StripOnInput -> False], TraditionalForm], 
      NCache[{
        Rational[15, 2], 
        Rational[43, 2]}, {7.5, 21.5}]], 
     InsetBox[
      FormBox[
       StyleBox["2.86`", Bold, StripOnInput -> False], TraditionalForm], 
      NCache[{
        Rational[17, 2], 
        Rational[43, 2]}, {8.5, 21.5}]], 
     InsetBox[
      FormBox[
       StyleBox["0.24`", Bold, StripOnInput -> False], TraditionalForm], 
      NCache[{
        Rational[19, 2], 
        Rational[43, 2]}, {9.5, 21.5}]], 
     InsetBox[
      FormBox[
       StyleBox["0.11`", Bold, StripOnInput -> False], TraditionalForm], 
      NCache[{
        Rational[21, 2], 
        Rational[43, 2]}, {10.5, 21.5}]], 
     InsetBox[
      FormBox[
       StyleBox["0.28`", Bold, StripOnInput -> False], TraditionalForm], 
      NCache[{
        Rational[23, 2], 
        Rational[43, 2]}, {11.5, 21.5}]], 
     InsetBox[
      FormBox[
       StyleBox["0.33`", Bold, StripOnInput -> False], TraditionalForm], 
      NCache[{
        Rational[25, 2], 
        Rational[43, 2]}, {12.5, 21.5}]]}, {
     InsetBox[
      FormBox[
       StyleBox["1.35`", Bold, StripOnInput -> False], TraditionalForm], 
      NCache[{
        Rational[1, 2], 
        Rational[45, 2]}, {0.5, 22.5}]], 
     InsetBox[
      FormBox[
       StyleBox["1.59`", Bold, StripOnInput -> False], TraditionalForm], 
      NCache[{
        Rational[3, 2], 
        Rational[45, 2]}, {1.5, 22.5}]], 
     InsetBox[
      FormBox[
       StyleBox["2.97`", Bold, StripOnInput -> False], TraditionalForm], 
      NCache[{
        Rational[5, 2], 
        Rational[45, 2]}, {2.5, 22.5}]], 
     InsetBox[
      FormBox[
       StyleBox["0.89`", Bold, StripOnInput -> False], TraditionalForm], 
      NCache[{
        Rational[7, 2], 
        Rational[45, 2]}, {3.5, 22.5}]], 
     InsetBox[
      FormBox[
       StyleBox["0.8`", Bold, StripOnInput -> False], TraditionalForm], 
      NCache[{
        Rational[9, 2], 
        Rational[45, 2]}, {4.5, 22.5}]], 
     InsetBox[
      FormBox[
       StyleBox["1.55`", Bold, StripOnInput -> False], TraditionalForm], 
      NCache[{
        Rational[11, 2], 
        Rational[45, 2]}, {5.5, 22.5}]], 
     InsetBox[
      FormBox[
       StyleBox["0.56`", Bold, StripOnInput -> False], TraditionalForm], 
      NCache[{
        Rational[13, 2], 
        Rational[45, 2]}, {6.5, 22.5}]], 
     InsetBox[
      FormBox[
       StyleBox["0.87`", Bold, StripOnInput -> False], TraditionalForm], 
      NCache[{
        Rational[15, 2], 
        Rational[45, 2]}, {7.5, 22.5}]], 
     InsetBox[
      FormBox[
       StyleBox["0.38`", Bold, StripOnInput -> False], TraditionalForm], 
      NCache[{
        Rational[17, 2], 
        Rational[45, 2]}, {8.5, 22.5}]], 
     InsetBox[
      FormBox[
       StyleBox["0.43`", Bold, StripOnInput -> False], TraditionalForm], 
      NCache[{
        Rational[19, 2], 
        Rational[45, 2]}, {9.5, 22.5}]], 
     InsetBox[
      FormBox[
       StyleBox["0.64`", Bold, StripOnInput -> False], TraditionalForm], 
      NCache[{
        Rational[21, 2], 
        Rational[45, 2]}, {10.5, 22.5}]], 
     InsetBox[
      FormBox[
       StyleBox["0.6900000000000001`", Bold, StripOnInput -> False], 
       TraditionalForm], 
      NCache[{
        Rational[23, 2], 
        Rational[45, 2]}, {11.5, 22.5}]], 
     InsetBox[
      FormBox[
       StyleBox["0.59`", Bold, StripOnInput -> False], TraditionalForm], 
      NCache[{
        Rational[25, 2], 
        Rational[45, 2]}, {12.5, 22.5}]]}, {
     InsetBox[
      FormBox[
       StyleBox["1.79`", Bold, StripOnInput -> False], TraditionalForm], 
      NCache[{
        Rational[1, 2], 
        Rational[47, 2]}, {0.5, 23.5}]], 
     InsetBox[
      FormBox[
       StyleBox["1.59`", Bold, StripOnInput -> False], TraditionalForm], 
      NCache[{
        Rational[3, 2], 
        Rational[47, 2]}, {1.5, 23.5}]], 
     InsetBox[
      FormBox[
       StyleBox["1.57`", Bold, StripOnInput -> False], TraditionalForm], 
      NCache[{
        Rational[5, 2], 
        Rational[47, 2]}, {2.5, 23.5}]], 
     InsetBox[
      FormBox[
       StyleBox["2.38`", Bold, StripOnInput -> False], TraditionalForm], 
      NCache[{
        Rational[7, 2], 
        Rational[47, 2]}, {3.5, 23.5}]], 
     InsetBox[
      FormBox[
       StyleBox["1.04`", Bold, StripOnInput -> False], TraditionalForm], 
      NCache[{
        Rational[9, 2], 
        Rational[47, 2]}, {4.5, 23.5}]], 
     InsetBox[
      FormBox[
       StyleBox["1.43`", Bold, StripOnInput -> False], TraditionalForm], 
      NCache[{
        Rational[11, 2], 
        Rational[47, 2]}, {5.5, 23.5}]], 
     InsetBox[
      FormBox[
       StyleBox["0.09`", Bold, StripOnInput -> False], TraditionalForm], 
      NCache[{
        Rational[13, 2], 
        Rational[47, 2]}, {6.5, 23.5}]], 
     InsetBox[
      FormBox[
       StyleBox["0.13`", Bold, StripOnInput -> False], TraditionalForm], 
      NCache[{
        Rational[15, 2], 
        Rational[47, 2]}, {7.5, 23.5}]], 
     InsetBox[
      FormBox[
       StyleBox["0.8`", Bold, StripOnInput -> False], TraditionalForm], 
      NCache[{
        Rational[17, 2], 
        Rational[47, 2]}, {8.5, 23.5}]], 
     InsetBox[
      FormBox[
       StyleBox["0.31`", Bold, StripOnInput -> False], TraditionalForm], 
      NCache[{
        Rational[19, 2], 
        Rational[47, 2]}, {9.5, 23.5}]], 
     InsetBox[
      FormBox[
       StyleBox["0.02`", Bold, StripOnInput -> False], TraditionalForm], 
      NCache[{
        Rational[21, 2], 
        Rational[47, 2]}, {10.5, 23.5}]], 
     InsetBox[
      FormBox[
       StyleBox["0.62`", Bold, StripOnInput -> False], TraditionalForm], 
      NCache[{
        Rational[23, 2], 
        Rational[47, 2]}, {11.5, 23.5}]], 
     InsetBox[
      FormBox[
       StyleBox["0.18`", Bold, StripOnInput -> False], TraditionalForm], 
      NCache[{
        Rational[25, 2], 
        Rational[47, 2]}, {12.5, 23.5}]]}, {
     InsetBox[
      FormBox[
       StyleBox["2.17`", Bold, StripOnInput -> False], TraditionalForm], 
      NCache[{
        Rational[1, 2], 
        Rational[49, 2]}, {0.5, 24.5}]], 
     InsetBox[
      FormBox[
       StyleBox["2.31`", Bold, StripOnInput -> False], TraditionalForm], 
      NCache[{
        Rational[3, 2], 
        Rational[49, 2]}, {1.5, 24.5}]], 
     InsetBox[
      FormBox[
       StyleBox["2.07`", Bold, StripOnInput -> False], TraditionalForm], 
      NCache[{
        Rational[5, 2], 
        Rational[49, 2]}, {2.5, 24.5}]], 
     InsetBox[
      FormBox[
       StyleBox["1.28`", Bold, StripOnInput -> False], TraditionalForm], 
      NCache[{
        Rational[7, 2], 
        Rational[49, 2]}, {3.5, 24.5}]], 
     InsetBox[
      FormBox[
       StyleBox["1.42`", Bold, StripOnInput -> False], TraditionalForm], 
      NCache[{
        Rational[9, 2], 
        Rational[49, 2]}, {4.5, 24.5}]], 
     InsetBox[
      FormBox[
       StyleBox["1.42`", Bold, StripOnInput -> False], TraditionalForm], 
      NCache[{
        Rational[11, 2], 
        Rational[49, 2]}, {5.5, 24.5}]], 
     InsetBox[
      FormBox[
       StyleBox["0.48`", Bold, StripOnInput -> False], TraditionalForm], 
      NCache[{
        Rational[13, 2], 
        Rational[49, 2]}, {6.5, 24.5}]], 
     InsetBox[
      FormBox[
       StyleBox["1.6400000000000001`", Bold, StripOnInput -> False], 
       TraditionalForm], 
      NCache[{
        Rational[15, 2], 
        Rational[49, 2]}, {7.5, 24.5}]], 
     InsetBox[
      FormBox[
       StyleBox["0.6900000000000001`", Bold, StripOnInput -> False], 
       TraditionalForm], 
      NCache[{
        Rational[17, 2], 
        Rational[49, 2]}, {8.5, 24.5}]], 
     InsetBox[
      FormBox[
       StyleBox["0.65`", Bold, StripOnInput -> False], TraditionalForm], 
      NCache[{
        Rational[19, 2], 
        Rational[49, 2]}, {9.5, 24.5}]], 
     InsetBox[
      FormBox[
       StyleBox["0.55`", Bold, StripOnInput -> False], TraditionalForm], 
      NCache[{
        Rational[21, 2], 
        Rational[49, 2]}, {10.5, 24.5}]], 
     InsetBox[
      FormBox[
       StyleBox["0.56`", Bold, StripOnInput -> False], TraditionalForm], 
      NCache[{
        Rational[23, 2], 
        Rational[49, 2]}, {11.5, 24.5}]], 
     InsetBox[
      FormBox[
       StyleBox["0.99`", Bold, StripOnInput -> False], TraditionalForm], 
      NCache[{
        Rational[25, 2], 
        Rational[49, 2]}, {12.5, 24.5}]]}, {
     InsetBox[
      FormBox[
       StyleBox["1.16`", Bold, StripOnInput -> False], TraditionalForm], 
      NCache[{
        Rational[1, 2], 
        Rational[51, 2]}, {0.5, 25.5}]], 
     InsetBox[
      FormBox[
       StyleBox["1.99`", Bold, StripOnInput -> False], TraditionalForm], 
      NCache[{
        Rational[3, 2], 
        Rational[51, 2]}, {1.5, 25.5}]], 
     InsetBox[
      FormBox[
       StyleBox["1.23`", Bold, StripOnInput -> False], TraditionalForm], 
      NCache[{
        Rational[5, 2], 
        Rational[51, 2]}, {2.5, 25.5}]], 
     InsetBox[
      FormBox[
       StyleBox["0.71`", Bold, StripOnInput -> False], TraditionalForm], 
      NCache[{
        Rational[7, 2], 
        Rational[51, 2]}, {3.5, 25.5}]], 
     InsetBox[
      FormBox[
       StyleBox["1.3`", Bold, StripOnInput -> False], TraditionalForm], 
      NCache[{
        Rational[9, 2], 
        Rational[51, 2]}, {4.5, 25.5}]], 
     InsetBox[
      FormBox[
       StyleBox["0.28`", Bold, StripOnInput -> False], TraditionalForm], 
      NCache[{
        Rational[11, 2], 
        Rational[51, 2]}, {5.5, 25.5}]], 
     InsetBox[
      FormBox[
       StyleBox["0.1`", Bold, StripOnInput -> False], TraditionalForm], 
      NCache[{
        Rational[13, 2], 
        Rational[51, 2]}, {6.5, 25.5}]], 
     InsetBox[
      FormBox[
       StyleBox["0.33`", Bold, StripOnInput -> False], TraditionalForm], 
      NCache[{
        Rational[15, 2], 
        Rational[51, 2]}, {7.5, 25.5}]], 
     InsetBox[
      FormBox[
       StyleBox["0.55`", Bold, StripOnInput -> False], TraditionalForm], 
      NCache[{
        Rational[17, 2], 
        Rational[51, 2]}, {8.5, 25.5}]], 
     InsetBox[
      FormBox[
       StyleBox["0.17`", Bold, StripOnInput -> False], TraditionalForm], 
      NCache[{
        Rational[19, 2], 
        Rational[51, 2]}, {9.5, 25.5}]], 
     InsetBox[
      FormBox[
       StyleBox["0.3`", Bold, StripOnInput -> False], TraditionalForm], 
      NCache[{
        Rational[21, 2], 
        Rational[51, 2]}, {10.5, 25.5}]], 
     InsetBox[
      FormBox[
       StyleBox["0.23`", Bold, StripOnInput -> False], TraditionalForm], 
      NCache[{
        Rational[23, 2], 
        Rational[51, 2]}, {11.5, 25.5}]], 
     InsetBox[
      FormBox[
       StyleBox["0.51`", Bold, StripOnInput -> False], TraditionalForm], 
      NCache[{
        Rational[25, 2], 
        Rational[51, 2]}, {12.5, 25.5}]]}, {
     InsetBox[
      FormBox[
       StyleBox["2.14`", Bold, StripOnInput -> False], TraditionalForm], 
      NCache[{
        Rational[1, 2], 
        Rational[53, 2]}, {0.5, 26.5}]], 
     InsetBox[
      FormBox[
       StyleBox["2.36`", Bold, StripOnInput -> False], TraditionalForm], 
      NCache[{
        Rational[3, 2], 
        Rational[53, 2]}, {1.5, 26.5}]], 
     InsetBox[
      FormBox[
       StyleBox["0.99`", Bold, StripOnInput -> False], TraditionalForm], 
      NCache[{
        Rational[5, 2], 
        Rational[53, 2]}, {2.5, 26.5}]], 
     InsetBox[
      FormBox[
       StyleBox["4.84`", Bold, StripOnInput -> False], TraditionalForm], 
      NCache[{
        Rational[7, 2], 
        Rational[53, 2]}, {3.5, 26.5}]], 
     InsetBox[
      FormBox[
       StyleBox["0.7000000000000001`", Bold, StripOnInput -> False], 
       TraditionalForm], 
      NCache[{
        Rational[9, 2], 
        Rational[53, 2]}, {4.5, 26.5}]], 
     InsetBox[
      FormBox[
       StyleBox["1.3900000000000001`", Bold, StripOnInput -> False], 
       TraditionalForm], 
      NCache[{
        Rational[11, 2], 
        Rational[53, 2]}, {5.5, 26.5}]], 
     InsetBox[
      FormBox[
       StyleBox["0.1`", Bold, StripOnInput -> False], TraditionalForm], 
      NCache[{
        Rational[13, 2], 
        Rational[53, 2]}, {6.5, 26.5}]], 
     InsetBox[
      FormBox[
       StyleBox["0.1`", Bold, StripOnInput -> False], TraditionalForm], 
      NCache[{
        Rational[15, 2], 
        Rational[53, 2]}, {7.5, 26.5}]], 
     InsetBox[
      FormBox[
       StyleBox["0.5700000000000001`", Bold, StripOnInput -> False], 
       TraditionalForm], 
      NCache[{
        Rational[17, 2], 
        Rational[53, 2]}, {8.5, 26.5}]], 
     InsetBox[
      FormBox[
       StyleBox["0.52`", Bold, StripOnInput -> False], TraditionalForm], 
      NCache[{
        Rational[19, 2], 
        Rational[53, 2]}, {9.5, 26.5}]], 
     InsetBox[
      FormBox[
       StyleBox["0.21`", Bold, StripOnInput -> False], TraditionalForm], 
      NCache[{
        Rational[21, 2], 
        Rational[53, 2]}, {10.5, 26.5}]], 
     InsetBox[
      FormBox[
       StyleBox["0.29`", Bold, StripOnInput -> False], TraditionalForm], 
      NCache[{
        Rational[23, 2], 
        Rational[53, 2]}, {11.5, 26.5}]], 
     InsetBox[
      FormBox[
       StyleBox["0.23`", Bold, StripOnInput -> False], TraditionalForm], 
      NCache[{
        Rational[25, 2], 
        Rational[53, 2]}, {12.5, 26.5}]]}, {
     InsetBox[
      FormBox[
       StyleBox["4.37`", Bold, StripOnInput -> False], TraditionalForm], 
      NCache[{
        Rational[1, 2], 
        Rational[55, 2]}, {0.5, 27.5}]], 
     InsetBox[
      FormBox[
       StyleBox["4.22`", Bold, StripOnInput -> False], TraditionalForm], 
      NCache[{
        Rational[3, 2], 
        Rational[55, 2]}, {1.5, 27.5}]], 
     InsetBox[
      FormBox[
       StyleBox["3.62`", Bold, StripOnInput -> False], TraditionalForm], 
      NCache[{
        Rational[5, 2], 
        Rational[55, 2]}, {2.5, 27.5}]], 
     InsetBox[
      FormBox[
       StyleBox["1.86`", Bold, StripOnInput -> False], TraditionalForm], 
      NCache[{
        Rational[7, 2], 
        Rational[55, 2]}, {3.5, 27.5}]], 
     InsetBox[
      FormBox[
       StyleBox["1.46`", Bold, StripOnInput -> False], TraditionalForm], 
      NCache[{
        Rational[9, 2], 
        Rational[55, 2]}, {4.5, 27.5}]], 
     InsetBox[
      FormBox[
       StyleBox["0.28`", Bold, StripOnInput -> False], TraditionalForm], 
      NCache[{
        Rational[11, 2], 
        Rational[55, 2]}, {5.5, 27.5}]], 
     InsetBox[
      FormBox[
       StyleBox["0.72`", Bold, StripOnInput -> False], TraditionalForm], 
      NCache[{
        Rational[13, 2], 
        Rational[55, 2]}, {6.5, 27.5}]], 
     InsetBox[
      FormBox[
       StyleBox["0.19`", Bold, StripOnInput -> False], TraditionalForm], 
      NCache[{
        Rational[15, 2], 
        Rational[55, 2]}, {7.5, 27.5}]], 
     InsetBox[
      FormBox[
       StyleBox["0.16`", Bold, StripOnInput -> False], TraditionalForm], 
      NCache[{
        Rational[17, 2], 
        Rational[55, 2]}, {8.5, 27.5}]], 
     InsetBox[
      FormBox[
       StyleBox["0.19`", Bold, StripOnInput -> False], TraditionalForm], 
      NCache[{
        Rational[19, 2], 
        Rational[55, 2]}, {9.5, 27.5}]], 
     InsetBox[
      FormBox[
       StyleBox["0.1`", Bold, StripOnInput -> False], TraditionalForm], 
      NCache[{
        Rational[21, 2], 
        Rational[55, 2]}, {10.5, 27.5}]], 
     InsetBox[
      FormBox[
       StyleBox["0.59`", Bold, StripOnInput -> False], TraditionalForm], 
      NCache[{
        Rational[23, 2], 
        Rational[55, 2]}, {11.5, 27.5}]], 
     InsetBox[
      FormBox[
       StyleBox["0.28`", Bold, StripOnInput -> False], TraditionalForm], 
      NCache[{
        Rational[25, 2], 
        Rational[55, 2]}, {12.5, 27.5}]]}, {
     InsetBox[
      FormBox[
       StyleBox["2.58`", Bold, StripOnInput -> False], TraditionalForm], 
      NCache[{
        Rational[1, 2], 
        Rational[57, 2]}, {0.5, 28.5}]], 
     InsetBox[
      FormBox[
       StyleBox["2.2600000000000002`", Bold, StripOnInput -> False], 
       TraditionalForm], 
      NCache[{
        Rational[3, 2], 
        Rational[57, 2]}, {1.5, 28.5}]], 
     InsetBox[
      FormBox[
       StyleBox["5.07`", Bold, StripOnInput -> False], TraditionalForm], 
      NCache[{
        Rational[5, 2], 
        Rational[57, 2]}, {2.5, 28.5}]], 
     InsetBox[
      FormBox[
       StyleBox["4.2`", Bold, StripOnInput -> False], TraditionalForm], 
      NCache[{
        Rational[7, 2], 
        Rational[57, 2]}, {3.5, 28.5}]], 
     InsetBox[
      FormBox[
       StyleBox["2.0100000000000002`", Bold, StripOnInput -> False], 
       TraditionalForm], 
      NCache[{
        Rational[9, 2], 
        Rational[57, 2]}, {4.5, 28.5}]], 
     InsetBox[
      FormBox[
       StyleBox["0.47000000000000003`", Bold, StripOnInput -> False], 
       TraditionalForm], 
      NCache[{
        Rational[11, 2], 
        Rational[57, 2]}, {5.5, 28.5}]], 
     InsetBox[
      FormBox[
       StyleBox["0.29`", Bold, StripOnInput -> False], TraditionalForm], 
      NCache[{
        Rational[13, 2], 
        Rational[57, 2]}, {6.5, 28.5}]], 
     InsetBox[
      FormBox[
       StyleBox["0.62`", Bold, StripOnInput -> False], TraditionalForm], 
      NCache[{
        Rational[15, 2], 
        Rational[57, 2]}, {7.5, 28.5}]], 
     InsetBox[
      FormBox[
       StyleBox["0.33`", Bold, StripOnInput -> False], TraditionalForm], 
      NCache[{
        Rational[17, 2], 
        Rational[57, 2]}, {8.5, 28.5}]], 
     InsetBox[
      FormBox[
       StyleBox["0.37`", Bold, StripOnInput -> False], TraditionalForm], 
      NCache[{
        Rational[19, 2], 
        Rational[57, 2]}, {9.5, 28.5}]], 
     InsetBox[
      FormBox[
       StyleBox["0.07`", Bold, StripOnInput -> False], TraditionalForm], 
      NCache[{
        Rational[21, 2], 
        Rational[57, 2]}, {10.5, 28.5}]], 
     InsetBox[
      FormBox[
       StyleBox["0.6`", Bold, StripOnInput -> False], TraditionalForm], 
      NCache[{
        Rational[23, 2], 
        Rational[57, 2]}, {11.5, 28.5}]], 
     InsetBox[
      FormBox[
       StyleBox["0.29`", Bold, StripOnInput -> False], TraditionalForm], 
      NCache[{
        Rational[25, 2], 
        Rational[57, 2]}, {12.5, 28.5}]]}, {
     InsetBox[
      FormBox[
       StyleBox["3.2`", Bold, StripOnInput -> False], TraditionalForm], 
      NCache[{
        Rational[1, 2], 
        Rational[59, 2]}, {0.5, 29.5}]], 
     InsetBox[
      FormBox[
       StyleBox["3.27`", Bold, StripOnInput -> False], TraditionalForm], 
      NCache[{
        Rational[3, 2], 
        Rational[59, 2]}, {1.5, 29.5}]], 
     InsetBox[
      FormBox[
       StyleBox["3.5`", Bold, StripOnInput -> False], TraditionalForm], 
      NCache[{
        Rational[5, 2], 
        Rational[59, 2]}, {2.5, 29.5}]], 
     InsetBox[
      FormBox[
       StyleBox["2.37`", Bold, StripOnInput -> False], TraditionalForm], 
      NCache[{
        Rational[7, 2], 
        Rational[59, 2]}, {3.5, 29.5}]], 
     InsetBox[
      FormBox[
       StyleBox["1.1400000000000001`", Bold, StripOnInput -> False], 
       TraditionalForm], 
      NCache[{
        Rational[9, 2], 
        Rational[59, 2]}, {4.5, 29.5}]], 
     InsetBox[
      FormBox[
       StyleBox["0.48`", Bold, StripOnInput -> False], TraditionalForm], 
      NCache[{
        Rational[11, 2], 
        Rational[59, 2]}, {5.5, 29.5}]], 
     InsetBox[
      FormBox[
       StyleBox["0.03`", Bold, StripOnInput -> False], TraditionalForm], 
      NCache[{
        Rational[13, 2], 
        Rational[59, 2]}, {6.5, 29.5}]], 
     InsetBox[
      FormBox[
       StyleBox["0.31`", Bold, StripOnInput -> False], TraditionalForm], 
      NCache[{
        Rational[15, 2], 
        Rational[59, 2]}, {7.5, 29.5}]], 
     InsetBox[
      FormBox[
       StyleBox["0.26`", Bold, StripOnInput -> False], TraditionalForm], 
      NCache[{
        Rational[17, 2], 
        Rational[59, 2]}, {8.5, 29.5}]], 
     InsetBox[
      FormBox[
       StyleBox["0.11`", Bold, StripOnInput -> False], TraditionalForm], 
      NCache[{
        Rational[19, 2], 
        Rational[59, 2]}, {9.5, 29.5}]], 
     InsetBox[
      FormBox[
       StyleBox["0.5`", Bold, StripOnInput -> False], TraditionalForm], 
      NCache[{
        Rational[21, 2], 
        Rational[59, 2]}, {10.5, 29.5}]], 
     InsetBox[
      FormBox[
       StyleBox["0.25`", Bold, StripOnInput -> False], TraditionalForm], 
      NCache[{
        Rational[23, 2], 
        Rational[59, 2]}, {11.5, 29.5}]], 
     InsetBox[
      FormBox[
       StyleBox["0.36`", Bold, StripOnInput -> False], TraditionalForm], 
      NCache[{
        Rational[25, 2], 
        Rational[59, 2]}, {12.5, 29.5}]]}, {
     InsetBox[
      FormBox[
       StyleBox["2.25`", Bold, StripOnInput -> False], TraditionalForm], 
      NCache[{
        Rational[1, 2], 
        Rational[61, 2]}, {0.5, 30.5}]], 
     InsetBox[
      FormBox[
       StyleBox["4.71`", Bold, StripOnInput -> False], TraditionalForm], 
      NCache[{
        Rational[3, 2], 
        Rational[61, 2]}, {1.5, 30.5}]], 
     InsetBox[
      FormBox[
       StyleBox["3.81`", Bold, StripOnInput -> False], TraditionalForm], 
      NCache[{
        Rational[5, 2], 
        Rational[61, 2]}, {2.5, 30.5}]], 
     InsetBox[
      FormBox[
       StyleBox["3.77`", Bold, StripOnInput -> False], TraditionalForm], 
      NCache[{
        Rational[7, 2], 
        Rational[61, 2]}, {3.5, 30.5}]], 
     InsetBox[
      FormBox[
       StyleBox["2.88`", Bold, StripOnInput -> False], TraditionalForm], 
      NCache[{
        Rational[9, 2], 
        Rational[61, 2]}, {4.5, 30.5}]], 
     InsetBox[
      FormBox[
       StyleBox["0.54`", Bold, StripOnInput -> False], TraditionalForm], 
      NCache[{
        Rational[11, 2], 
        Rational[61, 2]}, {5.5, 30.5}]], 
     InsetBox[
      FormBox[
       StyleBox["0.21`", Bold, StripOnInput -> False], TraditionalForm], 
      NCache[{
        Rational[13, 2], 
        Rational[61, 2]}, {6.5, 30.5}]], 
     InsetBox[
      FormBox[
       StyleBox["0.51`", Bold, StripOnInput -> False], TraditionalForm], 
      NCache[{
        Rational[15, 2], 
        Rational[61, 2]}, {7.5, 30.5}]], 
     InsetBox[
      FormBox[
       StyleBox["0.2`", Bold, StripOnInput -> False], TraditionalForm], 
      NCache[{
        Rational[17, 2], 
        Rational[61, 2]}, {8.5, 30.5}]], 
     InsetBox[
      FormBox[
       StyleBox["0.16`", Bold, StripOnInput -> False], TraditionalForm], 
      NCache[{
        Rational[19, 2], 
        Rational[61, 2]}, {9.5, 30.5}]], 
     InsetBox[
      FormBox[
       StyleBox["0.25`", Bold, StripOnInput -> False], TraditionalForm], 
      NCache[{
        Rational[21, 2], 
        Rational[61, 2]}, {10.5, 30.5}]], 
     InsetBox[
      FormBox[
       StyleBox["0.3`", Bold, StripOnInput -> False], TraditionalForm], 
      NCache[{
        Rational[23, 2], 
        Rational[61, 2]}, {11.5, 30.5}]], 
     InsetBox[
      FormBox[
       StyleBox["0.24`", Bold, StripOnInput -> False], TraditionalForm], 
      NCache[{
        Rational[25, 2], 
        Rational[61, 2]}, {12.5, 30.5}]]}, {
     InsetBox[
      FormBox[
       StyleBox["1.01`", Bold, StripOnInput -> False], TraditionalForm], 
      NCache[{
        Rational[1, 2], 
        Rational[63, 2]}, {0.5, 31.5}]], 
     InsetBox[
      FormBox[
       StyleBox["1.94`", Bold, StripOnInput -> False], TraditionalForm], 
      NCache[{
        Rational[3, 2], 
        Rational[63, 2]}, {1.5, 31.5}]], 
     InsetBox[
      FormBox[
       StyleBox["1.61`", Bold, StripOnInput -> False], TraditionalForm], 
      NCache[{
        Rational[5, 2], 
        Rational[63, 2]}, {2.5, 31.5}]], 
     InsetBox[
      FormBox[
       StyleBox["0.78`", Bold, StripOnInput -> False], TraditionalForm], 
      NCache[{
        Rational[7, 2], 
        Rational[63, 2]}, {3.5, 31.5}]], 
     InsetBox[
      FormBox[
       StyleBox["1.08`", Bold, StripOnInput -> False], TraditionalForm], 
      NCache[{
        Rational[9, 2], 
        Rational[63, 2]}, {4.5, 31.5}]], 
     InsetBox[
      FormBox[
       StyleBox["0.48`", Bold, StripOnInput -> False], TraditionalForm], 
      NCache[{
        Rational[11, 2], 
        Rational[63, 2]}, {5.5, 31.5}]], 
     InsetBox[
      FormBox[
       StyleBox["0.9`", Bold, StripOnInput -> False], TraditionalForm], 
      NCache[{
        Rational[13, 2], 
        Rational[63, 2]}, {6.5, 31.5}]], 
     InsetBox[
      FormBox[
       StyleBox["0.6`", Bold, StripOnInput -> False], TraditionalForm], 
      NCache[{
        Rational[15, 2], 
        Rational[63, 2]}, {7.5, 31.5}]], 
     InsetBox[
      FormBox[
       StyleBox["0.38`", Bold, StripOnInput -> False], TraditionalForm], 
      NCache[{
        Rational[17, 2], 
        Rational[63, 2]}, {8.5, 31.5}]], 
     InsetBox[
      FormBox[
       StyleBox["0.48`", Bold, StripOnInput -> False], TraditionalForm], 
      NCache[{
        Rational[19, 2], 
        Rational[63, 2]}, {9.5, 31.5}]], 
     InsetBox[
      FormBox[
       StyleBox["0.15`", Bold, StripOnInput -> False], TraditionalForm], 
      NCache[{
        Rational[21, 2], 
        Rational[63, 2]}, {10.5, 31.5}]], 
     InsetBox[
      FormBox[
       StyleBox["0.63`", Bold, StripOnInput -> False], TraditionalForm], 
      NCache[{
        Rational[23, 2], 
        Rational[63, 2]}, {11.5, 31.5}]], 
     InsetBox[
      FormBox[
       StyleBox["0.14`", Bold, StripOnInput -> False], TraditionalForm], 
      NCache[{
        Rational[25, 2], 
        Rational[63, 2]}, {12.5, 31.5}]]}, {
     InsetBox[
      FormBox[
       StyleBox["2.48`", Bold, StripOnInput -> False], TraditionalForm], 
      NCache[{
        Rational[1, 2], 
        Rational[65, 2]}, {0.5, 32.5}]], 
     InsetBox[
      FormBox[
       StyleBox["1.31`", Bold, StripOnInput -> False], TraditionalForm], 
      NCache[{
        Rational[3, 2], 
        Rational[65, 2]}, {1.5, 32.5}]], 
     InsetBox[
      FormBox[
       StyleBox["2.96`", Bold, StripOnInput -> False], TraditionalForm], 
      NCache[{
        Rational[5, 2], 
        Rational[65, 2]}, {2.5, 32.5}]], 
     InsetBox[
      FormBox[
       StyleBox["3.19`", Bold, StripOnInput -> False], TraditionalForm], 
      NCache[{
        Rational[7, 2], 
        Rational[65, 2]}, {3.5, 32.5}]], 
     InsetBox[
      FormBox[
       StyleBox["5.25`", Bold, StripOnInput -> False], TraditionalForm], 
      NCache[{
        Rational[9, 2], 
        Rational[65, 2]}, {4.5, 32.5}]], 
     InsetBox[
      FormBox[
       StyleBox["0.4`", Bold, StripOnInput -> False], TraditionalForm], 
      NCache[{
        Rational[11, 2], 
        Rational[65, 2]}, {5.5, 32.5}]], 
     InsetBox[
      FormBox[
       StyleBox["0.12`", Bold, StripOnInput -> False], TraditionalForm], 
      NCache[{
        Rational[13, 2], 
        Rational[65, 2]}, {6.5, 32.5}]], 
     InsetBox[
      FormBox[
       StyleBox["0.44`", Bold, StripOnInput -> False], TraditionalForm], 
      NCache[{
        Rational[15, 2], 
        Rational[65, 2]}, {7.5, 32.5}]], 
     InsetBox[
      FormBox[
       StyleBox["0.44`", Bold, StripOnInput -> False], TraditionalForm], 
      NCache[{
        Rational[17, 2], 
        Rational[65, 2]}, {8.5, 32.5}]], 
     InsetBox[
      FormBox[
       StyleBox["0.61`", Bold, StripOnInput -> False], TraditionalForm], 
      NCache[{
        Rational[19, 2], 
        Rational[65, 2]}, {9.5, 32.5}]], 
     InsetBox[
      FormBox[
       StyleBox["0.36`", Bold, StripOnInput -> False], TraditionalForm], 
      NCache[{
        Rational[21, 2], 
        Rational[65, 2]}, {10.5, 32.5}]], 
     InsetBox[
      FormBox[
       StyleBox["0.21`", Bold, StripOnInput -> False], TraditionalForm], 
      NCache[{
        Rational[23, 2], 
        Rational[65, 2]}, {11.5, 32.5}]], 
     InsetBox[
      FormBox[
       StyleBox["0.39`", Bold, StripOnInput -> False], TraditionalForm], 
      NCache[{
        Rational[25, 2], 
        Rational[65, 2]}, {12.5, 32.5}]]}, {
     InsetBox[
      FormBox[
       StyleBox["1.53`", Bold, StripOnInput -> False], TraditionalForm], 
      NCache[{
        Rational[1, 2], 
        Rational[67, 2]}, {0.5, 33.5}]], 
     InsetBox[
      FormBox[
       StyleBox["1.31`", Bold, StripOnInput -> False], TraditionalForm], 
      NCache[{
        Rational[3, 2], 
        Rational[67, 2]}, {1.5, 33.5}]], 
     InsetBox[
      FormBox[
       StyleBox["0.99`", Bold, StripOnInput -> False], TraditionalForm], 
      NCache[{
        Rational[5, 2], 
        Rational[67, 2]}, {2.5, 33.5}]], 
     InsetBox[
      FormBox[
       StyleBox["1.25`", Bold, StripOnInput -> False], TraditionalForm], 
      NCache[{
        Rational[7, 2], 
        Rational[67, 2]}, {3.5, 33.5}]], 
     InsetBox[
      FormBox[
       StyleBox["1.1`", Bold, StripOnInput -> False], TraditionalForm], 
      NCache[{
        Rational[9, 2], 
        Rational[67, 2]}, {4.5, 33.5}]], 
     InsetBox[
      FormBox[
       StyleBox["0.9`", Bold, StripOnInput -> False], TraditionalForm], 
      NCache[{
        Rational[11, 2], 
        Rational[67, 2]}, {5.5, 33.5}]], 
     InsetBox[
      FormBox[
       StyleBox["0.1`", Bold, StripOnInput -> False], TraditionalForm], 
      NCache[{
        Rational[13, 2], 
        Rational[67, 2]}, {6.5, 33.5}]], 
     InsetBox[
      FormBox[
       StyleBox["0.23`", Bold, StripOnInput -> False], TraditionalForm], 
      NCache[{
        Rational[15, 2], 
        Rational[67, 2]}, {7.5, 33.5}]], 
     InsetBox[
      FormBox[
       StyleBox["0.97`", Bold, StripOnInput -> False], TraditionalForm], 
      NCache[{
        Rational[17, 2], 
        Rational[67, 2]}, {8.5, 33.5}]], 
     InsetBox[
      FormBox[
       StyleBox["0.79`", Bold, StripOnInput -> False], TraditionalForm], 
      NCache[{
        Rational[19, 2], 
        Rational[67, 2]}, {9.5, 33.5}]], 
     InsetBox[
      FormBox[
       StyleBox["0.09`", Bold, StripOnInput -> False], TraditionalForm], 
      NCache[{
        Rational[21, 2], 
        Rational[67, 2]}, {10.5, 33.5}]], 
     InsetBox[
      FormBox[
       StyleBox["0.46`", Bold, StripOnInput -> False], TraditionalForm], 
      NCache[{
        Rational[23, 2], 
        Rational[67, 2]}, {11.5, 33.5}]], 
     InsetBox[
      FormBox[
       StyleBox["0.09`", Bold, StripOnInput -> False], TraditionalForm], 
      NCache[{
        Rational[25, 2], 
        Rational[67, 2]}, {12.5, 33.5}]]}},
  Frame->Automatic,
  FrameLabel->{{
     FormBox[
      StyleBox["\"Mutant Line\"", Bold, 18, StripOnInput -> False], 
      TraditionalForm], None}, {None, 
     FormBox[
      StyleBox["\"Gene\"", Bold, 18, StripOnInput -> False], 
      TraditionalForm]}},
  FrameTicks->{{{{0.5, 
       FormBox[
        StyleBox["\"Type III 26\"", 
         RGBColor[0.84, 0.63, 0], StripOnInput -> False], TraditionalForm]}, {
      1.5, 
       FormBox[
        StyleBox["\"Type III 25\"", 
         RGBColor[0.84, 0.63, 0], StripOnInput -> False], TraditionalForm]}, {
      2.5, 
       FormBox[
        StyleBox["\"Type III 24\"", 
         RGBColor[0.84, 0.63, 0], StripOnInput -> False], TraditionalForm]}, {
      3.5, 
       FormBox[
        StyleBox["\"Type III 22\"", 
         RGBColor[0.84, 0.63, 0], StripOnInput -> False], TraditionalForm]}, {
      4.5, 
       FormBox[
        StyleBox["\"Type III 20\"", 
         RGBColor[0.84, 0.63, 0], StripOnInput -> False], TraditionalForm]}, {
      5.5, 
       FormBox[
        StyleBox["\"Type III 19\"", 
         RGBColor[0.84, 0.63, 0], StripOnInput -> False], TraditionalForm]}, {
      6.5, 
       FormBox[
        StyleBox["\"Type III 18\"", 
         RGBColor[0.84, 0.63, 0], StripOnInput -> False], TraditionalForm]}, {
      7.5, 
       FormBox[
        StyleBox["\"Type III 17\"", 
         RGBColor[0.84, 0.63, 0], StripOnInput -> False], TraditionalForm]}, {
      8.5, 
       FormBox[
        StyleBox["\"Type III 15\"", 
         RGBColor[0.84, 0.63, 0], StripOnInput -> False], TraditionalForm]}, {
      9.5, 
       FormBox[
        StyleBox["\"Type III 14\"", 
         RGBColor[0.84, 0.63, 0], StripOnInput -> False], TraditionalForm]}, {
      10.5, 
       FormBox[
        StyleBox["\"Type III 13\"", 
         RGBColor[0.84, 0.63, 0], StripOnInput -> False], TraditionalForm]}, {
      11.5, 
       FormBox[
        StyleBox["\"Type III 12\"", 
         RGBColor[0.84, 0.63, 0], StripOnInput -> False], TraditionalForm]}, {
      12.5, 
       FormBox[
        StyleBox["\"Type II 11\"", 
         RGBColor[0.47, 0.12, 0.78], StripOnInput -> False], 
        TraditionalForm]}, {13.5, 
       FormBox[
        StyleBox["\"Type II 10\"", 
         RGBColor[0.47, 0.12, 0.78], StripOnInput -> False], 
        TraditionalForm]}, {14.5, 
       FormBox[
        StyleBox["\"Type II 9\"", 
         RGBColor[0.47, 0.12, 0.78], StripOnInput -> False], 
        TraditionalForm]}, {15.5, 
       FormBox[
        StyleBox["\"Type II 8\"", 
         RGBColor[0.47, 0.12, 0.78], StripOnInput -> False], 
        TraditionalForm]}, {16.5, 
       FormBox[
        StyleBox["\"Type II 7\"", 
         RGBColor[0.47, 0.12, 0.78], StripOnInput -> False], 
        TraditionalForm]}, {17.5, 
       FormBox[
        StyleBox["\"Type II 6\"", 
         RGBColor[0.47, 0.12, 0.78], StripOnInput -> False], 
        TraditionalForm]}, {18.5, 
       FormBox[
        StyleBox["\"Type II 5\"", 
         RGBColor[0.47, 0.12, 0.78], StripOnInput -> False], 
        TraditionalForm]}, {19.5, 
       FormBox[
        StyleBox["\"Type II 4\"", 
         RGBColor[0.47, 0.12, 0.78], StripOnInput -> False], 
        TraditionalForm]}, {20.5, 
       FormBox[
        StyleBox["\"Type II 3\"", 
         RGBColor[0.47, 0.12, 0.78], StripOnInput -> False], 
        TraditionalForm]}, {21.5, 
       FormBox[
        StyleBox["\"Type II 2\"", 
         RGBColor[0.47, 0.12, 0.78], StripOnInput -> False], 
        TraditionalForm]}, {22.5, 
       FormBox[
        StyleBox["\"Type I 44\"", 
         RGBColor[0.14, 0.66, 0.02], StripOnInput -> False], 
        TraditionalForm]}, {23.5, 
       FormBox[
        StyleBox["\"Type I 42\"", 
         RGBColor[0.14, 0.66, 0.02], StripOnInput -> False], 
        TraditionalForm]}, {24.5, 
       FormBox[
        StyleBox["\"Type I 41\"", 
         RGBColor[0.14, 0.66, 0.02], StripOnInput -> False], 
        TraditionalForm]}, {25.5, 
       FormBox[
        StyleBox["\"Type I 40\"", 
         RGBColor[0.14, 0.66, 0.02], StripOnInput -> False], 
        TraditionalForm]}, {26.5, 
       FormBox[
        StyleBox["\"Type I 39\"", 
         RGBColor[0.14, 0.66, 0.02], StripOnInput -> False], 
        TraditionalForm]}, {27.5, 
       FormBox[
        StyleBox["\"Type I 38\"", 
         RGBColor[0.14, 0.66, 0.02], StripOnInput -> False], 
        TraditionalForm]}, {28.5, 
       FormBox[
        StyleBox["\"Type I 37\"", 
         RGBColor[0.14, 0.66, 0.02], StripOnInput -> False], 
        TraditionalForm]}, {29.5, 
       FormBox[
        StyleBox["\"Type I 36\"", 
         RGBColor[0.14, 0.66, 0.02], StripOnInput -> False], 
        TraditionalForm]}, {30.5, 
       FormBox[
        StyleBox["\"Type I 35\"", 
         RGBColor[0.14, 0.66, 0.02], StripOnInput -> False], 
        TraditionalForm]}, {31.5, 
       FormBox[
        StyleBox["\"Type I 34\"", 
         RGBColor[0.14, 0.66, 0.02], StripOnInput -> False], 
        TraditionalForm]}, {32.5, 
       FormBox[
        StyleBox["\"Type I 32\"", 
         RGBColor[0.14, 0.66, 0.02], StripOnInput -> False], 
        TraditionalForm]}, {33.5, 
       FormBox[
        StyleBox["\"Type I 30\"", 
         RGBColor[0.14, 0.66, 0.02], StripOnInput -> False], 
        TraditionalForm]}}, None}, {None, {{0.5, 
       FormBox[
        StyleBox[
         RotationBox["\"HMGS\"", BoxRotation -> 0.7853981633974483], 
         StripOnInput -> False], TraditionalForm]}, {1.5, 
       FormBox[
        StyleBox[
         RotationBox["\"HMGR\"", BoxRotation -> 0.7853981633974483], 
         StripOnInput -> False], TraditionalForm]}, {2.5, 
       FormBox[
        StyleBox[
         RotationBox["\"MVK\"", BoxRotation -> 0.7853981633974483], 
         StripOnInput -> False], TraditionalForm]}, {3.5, 
       FormBox[
        StyleBox[
         RotationBox["\"PMK\"", BoxRotation -> 0.7853981633974483], 
         StripOnInput -> False], TraditionalForm]}, {4.5, 
       FormBox[
        StyleBox[
         RotationBox["\"MVD\"", BoxRotation -> 0.7853981633974483], 
         StripOnInput -> False], TraditionalForm]}, {5.5, 
       FormBox[
        StyleBox[
         RotationBox["\"DXS\"", BoxRotation -> 0.7853981633974483], 
         StripOnInput -> False], TraditionalForm]}, {6.5, 
       FormBox[
        StyleBox[
         RotationBox["\"DXR\"", BoxRotation -> 0.7853981633974483], 
         StripOnInput -> False], TraditionalForm]}, {7.5, 
       FormBox[
        StyleBox[
         RotationBox["\"MCT\"", BoxRotation -> 0.7853981633974483], 
         StripOnInput -> False], TraditionalForm]}, {8.5, 
       FormBox[
        StyleBox[
         RotationBox["\"CMK\"", BoxRotation -> 0.7853981633974483], 
         StripOnInput -> False], TraditionalForm]}, {9.5, 
       FormBox[
        StyleBox[
         RotationBox["\"MDS\"", BoxRotation -> 0.7853981633974483], 
         StripOnInput -> False], TraditionalForm]}, {10.5, 
       FormBox[
        StyleBox[
         RotationBox["\"HDS\"", BoxRotation -> 0.7853981633974483], 
         StripOnInput -> False], TraditionalForm]}, {11.5, 
       FormBox[
        StyleBox[
         RotationBox["\"HDR\"", BoxRotation -> 0.7853981633974483], 
         StripOnInput -> False], TraditionalForm]}, {12.5, 
       FormBox[
        StyleBox[
         RotationBox["\"IDI\"", BoxRotation -> 0.7853981633974483], 
         StripOnInput -> False], TraditionalForm]}}}},
  FrameTicksStyle->Bold,
  GridLinesStyle->Directive[
    GrayLevel[0.5, 0.4]],
  ImageSize->500,
  Method->{
   "DefaultBoundaryStyle" -> Automatic, 
    "DefaultGraphicsInteraction" -> {
     "Version" -> 1.2, "TrackMousePosition" -> {True, False}, 
      "Effects" -> {
       "Highlight" -> {"ratio" -> 2}, "HighlightPoint" -> {"ratio" -> 2}, 
        "Droplines" -> {
         "freeformCursorMode" -> True, 
          "placement" -> {"x" -> "All", "y" -> "None"}}}}, "DefaultPlotStyle" -> 
    Automatic}]], "Output",
 CellChangeTimes->{{3.890281443146598*^9, 3.8902814721899986`*^9}, 
   3.8902815204433827`*^9, 3.8902824844411955`*^9, 3.89028351606715*^9, 
   3.8902843740833187`*^9, 3.890285757775558*^9, {3.8902858095754623`*^9, 
   3.8902858381171246`*^9}, {3.8902858981412077`*^9, 
   3.8902859326547613`*^9}, {3.8902860260862713`*^9, 3.890286077927287*^9}},
 CellLabel->
  "Out[167]=",ExpressionUUID->"56da61cb-3ad2-4cee-a5cb-ec9355d1311c"]
}, Open  ]],

Cell[BoxData[
 RowBox[{
  RowBox[{"ExoVariation", "=", 
   RowBox[{"Join", "[", 
    RowBox[{
     RowBox[{"{", 
      RowBox[{"ExoVariationIII", "[", 
       RowBox[{"[", 
        RowBox[{"All", ",", "1"}], "]"}], "]"}], "}"}], ",", 
     RowBox[{
      RowBox[{"ExoVariationI", "[", 
       RowBox[{"[", 
        RowBox[{"All", ",", 
         RowBox[{"3", ";;"}]}], "]"}], "]"}], "//", "Transpose"}], ",", 
     RowBox[{
      RowBox[{"ExoVariationII", "[", 
       RowBox[{"[", 
        RowBox[{"All", ",", 
         RowBox[{"3", ";;"}]}], "]"}], "]"}], "//", "Transpose"}], ",", 
     RowBox[{
      RowBox[{"ExoVariationIII", "[", 
       RowBox[{"[", 
        RowBox[{"All", ",", 
         RowBox[{"3", ";;"}]}], "]"}], "]"}], "//", "Transpose"}]}], "]"}]}], 
  ";"}]], "Input",
 CellChangeTimes->{{3.8902844152528133`*^9, 3.890284459756713*^9}, {
  3.890284491916423*^9, 3.890284502918521*^9}},
 CellLabel->
  "In[149]:=",ExpressionUUID->"d5308685-c97b-48ea-9252-5576db8fffa9"],

Cell[BoxData[
 RowBox[{
  RowBox[{"ticksrow", "=", 
   RowBox[{"ExoVariation", "[", 
    RowBox[{"[", 
     RowBox[{
      RowBox[{"2", ";;"}], ",", "1"}], "]"}], "]"}]}], ";", 
  RowBox[{"ticksrow", "=", 
   RowBox[{"Table", "[", 
    RowBox[{
     RowBox[{"If", "[", 
      RowBox[{
       RowBox[{"2", "\[LessEqual]", 
        RowBox[{"ticksrow", "[", 
         RowBox[{"[", "i", "]"}], "]"}], "\[LessEqual]", "11"}], ",", 
       RowBox[{"Style", "[", 
        RowBox[{
         RowBox[{"\"\<Type II L\>\"", "<>", 
          RowBox[{"(", 
           RowBox[{
            RowBox[{
             RowBox[{"ticksrow", "[", 
              RowBox[{"[", "i", "]"}], "]"}], "//", "Round"}], "//", 
            "IntegerString"}], ")"}]}], ",", 
         RowBox[{"RGBColor", "[", 
          RowBox[{"0.47", ",", "0.12", ",", "0.78"}], "]"}]}], "]"}], ",", 
       RowBox[{"If", "[", 
        RowBox[{
         RowBox[{"12", "\[LessEqual]", 
          RowBox[{"ticksrow", "[", 
           RowBox[{"[", "i", "]"}], "]"}], "\[LessEqual]", "26"}], ",", 
         RowBox[{"Style", "[", 
          RowBox[{
           RowBox[{"\"\<Type III L\>\"", "<>", 
            RowBox[{"(", 
             RowBox[{
              RowBox[{
               RowBox[{"ticksrow", "[", 
                RowBox[{"[", "i", "]"}], "]"}], "//", "Round"}], "//", 
              "IntegerString"}], ")"}]}], ",", 
           RowBox[{"RGBColor", "[", 
            RowBox[{"0.84", ",", "0.63", ",", "0"}], "]"}]}], "]"}], ",", 
         RowBox[{"If", "[", 
          RowBox[{
           RowBox[{
            RowBox[{"ticksrow", "[", 
             RowBox[{"[", "i", "]"}], "]"}], "\[GreaterEqual]", "30"}], ",", 
           RowBox[{"Style", "[", 
            RowBox[{
             RowBox[{"\"\<Type I L\>\"", "<>", 
              RowBox[{"(", 
               RowBox[{
                RowBox[{
                 RowBox[{"ticksrow", "[", 
                  RowBox[{"[", "i", "]"}], "]"}], "//", "Round"}], "//", 
                "IntegerString"}], ")"}]}], ",", 
             RowBox[{"RGBColor", "[", 
              RowBox[{"0.14", ",", "0.66", ",", "0.02"}], "]"}]}], "]"}]}], 
          "]"}]}], "]"}]}], "]"}], ",", 
     RowBox[{"{", 
      RowBox[{"i", ",", "1", ",", 
       RowBox[{"Length", "[", "ticksrow", "]"}]}], "}"}]}], "]"}]}], 
  ";"}]], "Input",
 CellChangeTimes->{
  3.890280722658518*^9, {3.8902807528989887`*^9, 3.8902808311628985`*^9}, {
   3.8902808838830757`*^9, 3.890280989426754*^9}, {3.890281053602872*^9, 
   3.8902811219073763`*^9}, {3.890281156027443*^9, 3.890281158491509*^9}, {
   3.89028124930886*^9, 3.8902813086187963`*^9}, {3.890281377140091*^9, 
   3.8902814024113054`*^9}, {3.8902814639005785`*^9, 3.8902814660352035`*^9}, 
   3.8902815396594963`*^9, {3.890282538677239*^9, 3.890282540955789*^9}, {
   3.8902825796448836`*^9, 3.89028260699802*^9}, 3.8902826395404263`*^9, {
   3.8902826845082674`*^9, 3.890282784147646*^9}, {3.8902832149652395`*^9, 
   3.890283250484747*^9}, {3.8902832949500217`*^9, 3.8902833341087184`*^9}, 
   3.890283396221074*^9, {3.890283433940697*^9, 3.8902835028450556`*^9}, {
   3.8902846570208373`*^9, 3.890284659684573*^9}, 3.8902860982234015`*^9, {
   3.890291779602562*^9, 3.8902917855704193`*^9}},
 CellLabel->
  "In[208]:=",ExpressionUUID->"ae82dd6d-0469-4c03-b5cb-bb49dbb4da96"],

Cell[BoxData[{
 RowBox[{
  RowBox[{"tickscolumn", "=", 
   RowBox[{"ExoVariation", "[", 
    RowBox[{"[", 
     RowBox[{"1", ",", 
      RowBox[{"2", ";;"}]}], "]"}], "]"}]}], ";"}], "\[IndentingNewLine]", 
 RowBox[{
  RowBox[{"tickscolumn", "=", 
   RowBox[{"Table", "[", 
    RowBox[{
     RowBox[{"Style", "[", 
      RowBox[{"Rotate", "[", 
       RowBox[{
        RowBox[{"tickscolumn", "[", 
         RowBox[{"[", "i", "]"}], "]"}], ",", 
        RowBox[{"45", " ", "Degree"}]}], "]"}], "]"}], ",", 
     RowBox[{"{", 
      RowBox[{"i", ",", "1", ",", 
       RowBox[{"Length", "[", "tickscolumn", "]"}]}], "}"}]}], "]"}]}], 
  ";"}]}], "Input",
 CellChangeTimes->{{3.890281553580657*^9, 3.890281567506772*^9}, {
   3.89028219330792*^9, 3.8902822392763076`*^9}, {3.890282283027259*^9, 
   3.8902824628838253`*^9}, 3.890284315797595*^9, {3.890285142654254*^9, 
   3.8902851494297476`*^9}, 3.8902861035021152`*^9},
 CellLabel->
  "In[209]:=",ExpressionUUID->"dfdc453d-376d-4f75-b335-edd46826477b"],

Cell[CellGroupData[{

Cell[BoxData[
 RowBox[{"ArrayPlot", "[", 
  RowBox[{
   RowBox[{
    RowBox[{"ExoVariation", "[", 
     RowBox[{"[", 
      RowBox[{
       RowBox[{"2", ";;"}], ",", 
       RowBox[{"2", ";;"}]}], "]"}], "]"}], "//", "Log10"}], ",", 
   RowBox[{"ColorFunction", "\[Rule]", "\"\<RedGreenSplit\>\""}], ",", 
   RowBox[{"ColorFunctionScaling", "\[Rule]", "True"}], ",", 
   RowBox[{"PlotRange", "\[Rule]", 
    RowBox[{"{", 
     RowBox[{
      RowBox[{"-", 
       RowBox[{"Max", "[", 
        RowBox[{"Abs", "[", 
         RowBox[{
          RowBox[{
           RowBox[{"ExoVariation", "[", 
            RowBox[{"[", 
             RowBox[{
              RowBox[{"2", ";;"}], ",", 
              RowBox[{"2", ";;"}]}], "]"}], "]"}], "//", "Log10"}], "//", 
          "Flatten"}], "]"}], "]"}]}], ",", 
      RowBox[{"Max", "[", 
       RowBox[{"Abs", "[", 
        RowBox[{
         RowBox[{
          RowBox[{"ExoVariation", "[", 
           RowBox[{"[", 
            RowBox[{
             RowBox[{"2", ";;"}], ",", 
             RowBox[{"2", ";;"}]}], "]"}], "]"}], "//", "Log10"}], "//", 
         "Flatten"}], "]"}], "]"}]}], "}"}]}], ",", 
   RowBox[{"FrameTicks", "\[Rule]", 
    RowBox[{"{", 
     RowBox[{
      RowBox[{"{", 
       RowBox[{
        RowBox[{"Reverse", "@", 
         RowBox[{"Transpose", "[", 
          RowBox[{"{", 
           RowBox[{
            RowBox[{"Range", "@", 
             RowBox[{"Length", "@", "ticksrow"}]}], ",", "ticksrow"}], "}"}], 
          "]"}]}], ",", "None"}], "}"}], ",", 
      RowBox[{"{", 
       RowBox[{"None", ",", 
        RowBox[{"Transpose", "[", 
         RowBox[{"{", 
          RowBox[{
           RowBox[{"Range", "@", 
            RowBox[{"Length", "@", "tickscolumn"}]}], ",", "tickscolumn"}], 
          "}"}], "]"}]}], "}"}]}], "}"}]}], ",", "\[IndentingNewLine]", 
   RowBox[{"FrameTicksStyle", "\[Rule]", "Bold"}], ",", 
   RowBox[{"FrameLabel", "\[Rule]", 
    RowBox[{"{", 
     RowBox[{
      RowBox[{"{", 
       RowBox[{"None", ",", 
        RowBox[{"Style", "[", 
         RowBox[{"\"\<Gene\>\"", ",", "Bold", ",", "18"}], "]"}]}], "}"}], 
      ",", 
      RowBox[{"{", 
       RowBox[{
        RowBox[{"Style", "[", 
         RowBox[{"\"\<Mutant Line\>\"", ",", "Bold", ",", "18"}], "]"}], ",", 
        "None"}], "}"}]}], "}"}]}], ",", 
   RowBox[{"Epilog", "\[Rule]", 
    RowBox[{"MapIndexed", "[", 
     RowBox[{
      RowBox[{
       RowBox[{"Text", "[", 
        RowBox[{
         RowBox[{"Style", "[", 
          RowBox[{
           RowBox[{"Round", "[", 
            RowBox[{"#1", ",", "0.01"}], "]"}], ",", "Bold"}], "]"}], ",", 
         RowBox[{"Reverse", "[", 
          RowBox[{"#2", "-", 
           RowBox[{"1", "/", "2"}]}], "]"}]}], "]"}], "&"}], ",", 
      RowBox[{"Reverse", "[", 
       RowBox[{"ExoVariation", "[", 
        RowBox[{"[", 
         RowBox[{
          RowBox[{"2", ";;"}], ",", 
          RowBox[{"2", ";;"}]}], "]"}], "]"}], "]"}], ",", 
      RowBox[{"{", "2", "}"}]}], "]"}]}], ",", 
   RowBox[{"ImageSize", "\[Rule]", "250"}]}], "]"}]], "Input",
 CellChangeTimes->{{3.8902124560418987`*^9, 3.890212464231639*^9}, {
   3.8902125273437366`*^9, 3.890212617807802*^9}, {3.890212659111861*^9, 
   3.8902126697357645`*^9}, {3.8902127286157837`*^9, 3.890212760064415*^9}, {
   3.890212860385079*^9, 3.890212882280348*^9}, {3.8902131259938807`*^9, 
   3.8902131335678473`*^9}, {3.890213581008068*^9, 3.890213613534636*^9}, {
   3.8902164000092072`*^9, 3.8902164057129993`*^9}, {3.890216479073429*^9, 
   3.890216502393486*^9}, 3.890216591857796*^9, {3.890279823802827*^9, 
   3.8902798314027967`*^9}, {3.890281430995408*^9, 3.8902814402436438`*^9}, {
   3.8902815011320567`*^9, 3.890281519635297*^9}, {3.8902824809020348`*^9, 
   3.890282482515843*^9}, {3.8902843623175545`*^9, 3.89028437272622*^9}, {
   3.8902851570295444`*^9, 3.8902851724472523`*^9}, {3.8902861167746305`*^9, 
   3.8902861181904745`*^9}, 3.8902861688707047`*^9, {3.890293857092717*^9, 
   3.8902938575394583`*^9}},
 CellLabel->
  "In[212]:=",ExpressionUUID->"6b0d2144-64fb-4ee2-a283-30307fe50db4"],

Cell[BoxData[
 GraphicsBox[RasterBox[CompressedData["
1:eJztlwlQVFcWhhFBERGiLYtRBBFECSBgAyLLCYuCSnpAREIEWVQEZY0YBUmH
wcZWEAQJ0gLqsMgmE0CRaJyERUAhbM2OCE1Db/TrJUQUl0ina6p4b0rGamsg
ZaYqr+rVqbpfnXf/c8859963zj9sz+GFUlJSWuJXVvzKiN+YSvM6wgoGkIhn
23I/4kJKvkxy5BImSP37+QW1wyTb1D1lAtTOjFfmOcXRsobgRh+5rSaCDQ+O
Tl4yMxlB+dHaurWq5B7oGgpFVMKYcCRKfQo31Y9yG/kSspYDC+yFe3fqb0Rg
V2Lhg/ZlbJSXNxoyb23oBu31eo7BqkzY6t46ib/dh/KioJaJI1k0qNuzOU96
gg2VRF6Sozod838iHdqdToWAte7R0pEMmKYVG8V69KA8mlAX9klNGxgRiB85
sMfAOaNaP/FvXbPif5etyU9ac9KHDe53fhzUvoNAbGbbG9MVHJSrRJ2/a2TM
gGr30qNSmlzobu4o7NXB1rc/y2gRxZkFDTK7fvDTR+DkRSVRujIW/+MrZ/Km
gzpBvyY6qbmIAWVGyYnEj3tR3hVfmK1gwgGLB7h4RJ0HOjiGb00XNv/9+rCB
r73YcFSrTLXkNgIEkbdHtBJnVhwMy6asJ6f5qJ0Zv4bzWRYoywBdu3uJ5vJc
ePQP1w1X3jBQPv4y1/QOmQnyAxupx5q5sDZ5dUyuLwvlmy5tKgtjI+BiUJi0
8zkfIPTbaWcrHsrjWl1poEGDoLSIeI1ONrgpk+5aMLD6eaki+DJDzG/x2QRT
Mb9Xs3zK7z/4K+rSe2ZfsKC9q+zcxi0IDDtfjf1YC1s/uwQXpcE1NCB5Ri4n
U9lQRXy2RnMM82e/zDQbWDcG3vUlT6Yp47BScd2aE/pYfP18vUnRJ0yAiLNV
zdlccNh0YZ+nAhZf/VM9z943TOhLMdxlIotAlSxOBd+KcTNLc9fWURo8d8Jn
N0hzgG5dn61ig9Wn7+XA/INLu8BCOGI50cEAw6sJWV3fYfmdiO7P9PfhgHmg
68poPA80vscvO/YGy18sMZawP/kbCEdC7n+1ZQT6qdLWa89VvZVfKamkZUM8
pZUjkGKXF698txLl+mon4nKv/QjXpjnqRQgdpG2nzp158RCrX7+fbId1GcAI
2iznvZoL21LD921XZ743f5ipp1tQwwO5NFKCl78AvLeNLRAuxOpLcYeCTEMc
D746QGi6ZC+A5xTcM6WfsfrIQQJ6FAIEoNbZkLwYLwTb0LScbWRs/7ls/qkd
uYUHF5XI+dsDBfDD9mevBxSx7184OGR820oA6pl9pZEaQlC1UL5v4Yf5e0+d
Fj2jI/A4SFYn5SkfHLsoNQ7m2Px+u5/sXughgJKI61sv6AtB4fXiwsAozP+M
ifRv9tbjQLO3pdByebDqlKGDR9M4yg3o6wkMCy7sS8vZnaop1lWGPxxfwUV5
gkFG+sFjLHCLWWxcaYlAyC8qcWPG7Fn9KcmyRMxtbi1C1L7NSz9vbhR181D7
Nr/t6Z2sqStE7ds8uvLv3568PI7amfHuXQknd4jXAxqqXSjWQrCL7BUyKdj6
lDeNhuqY8WBjRobicXVxfvT8J/JI2Pwb8DpRq9zGYFQ9aFVsxTh82nxHcNcT
679vhnx7F/06DCpVOaG0RjbYuWaVR7Rj/TstKij38maA7K32ilemXLBK6QsO
I2D1l25stSPEeAjKDDuubPdgg06Dt5HzAsy/mHgdZyNeL4pJZyywhEDzd/wy
tAOLf7+nfVDlYzp01QYUWzzngI1pcVizaBTlhpxO+TDNRjA6mX+woHsUwqmu
6+VutWHxOS5KLCtnw+sYgWbyEAIa8YlZg15Y/75OTan57fgI+FcIOn+y58Cw
4nLl1VX09+YaQwWnhg/wgPNPH7kqYwG4PMqyXl4yO7//3c487+Ynpm6EPJdl
QZBHhaX1EgRenNem3uxmzdP8c9fXkvt5f+hZOuS7Tf5rdwsHXIIZ7H23sPy8
OjPQE67GgOTxOFEZjgvezGUXVZVm329SOS1ajFw+audLX8XeDUqBb0ahvPOG
9tDZcZC3OiU1JY/VtyR+s2npr4xGOmgZDH9xgMcBlbyq4HT+6LzpG72ST76C
F4BfTxgveLUQLJr3Mx96Yv0ricvq4iYKX4yAEsXJvDaeA0aaVOISo/nTV3rC
vUkvhw1OK0Sne3oQcC/u96MQsP6RxOULFsV24MehaoKge/MaDyYopfRLtePz
pk/S9yVx4Wm2Gk18nxIlTZv3xXOBYOaydZI+uz7/V33qxt45FBILah/ZsG2c
EFCqi3JS3ImdL9ue+rQP8bhwGayarkbxQcXtUKX0PgTlkvznqk9S/87Yd/Xn
3oBpjbTPuPCi6dl+Lz0+BB/YfCT7AXfe9El9XZ0a3iO+P+vHXO4TIuBflKGR
R8TqS9L+R0o7/8IthgNyzvlZI3bi+0FKYLWM2vzVX192aVrfwCCU1I91/7yA
DRcPPwyhNg7PX/xz5CmV/a0r4/shsmuPe4EBC0gkZQXc94N/Gn3vez58KH1/
9Pk+V25IvH5otfh/fUUvuUjvAgKBW6jFpMb52x/myiWdrx9an6T71YfW90fv
/3PlyZTvXJztEPA9dP24Rj4f5OhW2uR85E+j7/10/LW//L/q+x2keRvp
   "], {{0, 0}, {5, 34}}, {0, 1}],
  Epilog->{{
     InsetBox[
      FormBox[
       StyleBox["5.72`", Bold, StripOnInput -> False], TraditionalForm], 
      NCache[{
        Rational[1, 2], 
        Rational[1, 2]}, {0.5, 0.5}]], 
     InsetBox[
      FormBox[
       StyleBox["0.8200000000000001`", Bold, StripOnInput -> False], 
       TraditionalForm], 
      NCache[{
        Rational[3, 2], 
        Rational[1, 2]}, {1.5, 0.5}]], 
     InsetBox[
      FormBox[
       StyleBox["12.15`", Bold, StripOnInput -> False], TraditionalForm], 
      NCache[{
        Rational[5, 2], 
        Rational[1, 2]}, {2.5, 0.5}]], 
     InsetBox[
      FormBox[
       StyleBox["21.1`", Bold, StripOnInput -> False], TraditionalForm], 
      NCache[{
        Rational[7, 2], 
        Rational[1, 2]}, {3.5, 0.5}]], 
     InsetBox[
      FormBox[
       StyleBox["4.15`", Bold, StripOnInput -> False], TraditionalForm], 
      NCache[{
        Rational[9, 2], 
        Rational[1, 2]}, {4.5, 0.5}]]}, {
     InsetBox[
      FormBox[
       StyleBox["23.18`", Bold, StripOnInput -> False], TraditionalForm], 
      NCache[{
        Rational[1, 2], 
        Rational[3, 2]}, {0.5, 1.5}]], 
     InsetBox[
      FormBox[
       StyleBox["10.6`", Bold, StripOnInput -> False], TraditionalForm], 
      NCache[{
        Rational[3, 2], 
        Rational[3, 2]}, {1.5, 1.5}]], 
     InsetBox[
      FormBox[
       StyleBox["27.62`", Bold, StripOnInput -> False], TraditionalForm], 
      NCache[{
        Rational[5, 2], 
        Rational[3, 2]}, {2.5, 1.5}]], 
     InsetBox[
      FormBox[
       StyleBox["32.12`", Bold, StripOnInput -> False], TraditionalForm], 
      NCache[{
        Rational[7, 2], 
        Rational[3, 2]}, {3.5, 1.5}]], 
     InsetBox[
      FormBox[
       StyleBox["1.`", Bold, StripOnInput -> False], TraditionalForm], 
      NCache[{
        Rational[9, 2], 
        Rational[3, 2]}, {4.5, 1.5}]]}, {
     InsetBox[
      FormBox[
       StyleBox["3.5300000000000002`", Bold, StripOnInput -> False], 
       TraditionalForm], 
      NCache[{
        Rational[1, 2], 
        Rational[5, 2]}, {0.5, 2.5}]], 
     InsetBox[
      FormBox[
       StyleBox["5.62`", Bold, StripOnInput -> False], TraditionalForm], 
      NCache[{
        Rational[3, 2], 
        Rational[5, 2]}, {1.5, 2.5}]], 
     InsetBox[
      FormBox[
       StyleBox["4.13`", Bold, StripOnInput -> False], TraditionalForm], 
      NCache[{
        Rational[5, 2], 
        Rational[5, 2]}, {2.5, 2.5}]], 
     InsetBox[
      FormBox[
       StyleBox["26.1`", Bold, StripOnInput -> False], TraditionalForm], 
      NCache[{
        Rational[7, 2], 
        Rational[5, 2]}, {3.5, 2.5}]], 
     InsetBox[
      FormBox[
       StyleBox["3.13`", Bold, StripOnInput -> False], TraditionalForm], 
      NCache[{
        Rational[9, 2], 
        Rational[5, 2]}, {4.5, 2.5}]]}, {
     InsetBox[
      FormBox[
       StyleBox["3.54`", Bold, StripOnInput -> False], TraditionalForm], 
      NCache[{
        Rational[1, 2], 
        Rational[7, 2]}, {0.5, 3.5}]], 
     InsetBox[
      FormBox[
       StyleBox["0.68`", Bold, StripOnInput -> False], TraditionalForm], 
      NCache[{
        Rational[3, 2], 
        Rational[7, 2]}, {1.5, 3.5}]], 
     InsetBox[
      FormBox[
       StyleBox["5.76`", Bold, StripOnInput -> False], TraditionalForm], 
      NCache[{
        Rational[5, 2], 
        Rational[7, 2]}, {2.5, 3.5}]], 
     InsetBox[
      FormBox[
       StyleBox["4.62`", Bold, StripOnInput -> False], TraditionalForm], 
      NCache[{
        Rational[7, 2], 
        Rational[7, 2]}, {3.5, 3.5}]], 
     InsetBox[
      FormBox[
       StyleBox["1.82`", Bold, StripOnInput -> False], TraditionalForm], 
      NCache[{
        Rational[9, 2], 
        Rational[7, 2]}, {4.5, 3.5}]]}, {
     InsetBox[
      FormBox[
       StyleBox["10.96`", Bold, StripOnInput -> False], TraditionalForm], 
      NCache[{
        Rational[1, 2], 
        Rational[9, 2]}, {0.5, 4.5}]], 
     InsetBox[
      FormBox[
       StyleBox["10.96`", Bold, StripOnInput -> False], TraditionalForm], 
      NCache[{
        Rational[3, 2], 
        Rational[9, 2]}, {1.5, 4.5}]], 
     InsetBox[
      FormBox[
       StyleBox["4.1`", Bold, StripOnInput -> False], TraditionalForm], 
      NCache[{
        Rational[5, 2], 
        Rational[9, 2]}, {2.5, 4.5}]], 
     InsetBox[
      FormBox[
       StyleBox["10.96`", Bold, StripOnInput -> False], TraditionalForm], 
      NCache[{
        Rational[7, 2], 
        Rational[9, 2]}, {3.5, 4.5}]], 
     InsetBox[
      FormBox[
       StyleBox["6.5600000000000005`", Bold, StripOnInput -> False], 
       TraditionalForm], 
      NCache[{
        Rational[9, 2], 
        Rational[9, 2]}, {4.5, 4.5}]]}, {
     InsetBox[
      FormBox[
       StyleBox["4.87`", Bold, StripOnInput -> False], TraditionalForm], 
      NCache[{
        Rational[1, 2], 
        Rational[11, 2]}, {0.5, 5.5}]], 
     InsetBox[
      FormBox[
       StyleBox["4.32`", Bold, StripOnInput -> False], TraditionalForm], 
      NCache[{
        Rational[3, 2], 
        Rational[11, 2]}, {1.5, 5.5}]], 
     InsetBox[
      FormBox[
       StyleBox["10.4`", Bold, StripOnInput -> False], TraditionalForm], 
      NCache[{
        Rational[5, 2], 
        Rational[11, 2]}, {2.5, 5.5}]], 
     InsetBox[
      FormBox[
       StyleBox["25.`", Bold, StripOnInput -> False], TraditionalForm], 
      NCache[{
        Rational[7, 2], 
        Rational[11, 2]}, {3.5, 5.5}]], 
     InsetBox[
      FormBox[
       StyleBox["3.0500000000000003`", Bold, StripOnInput -> False], 
       TraditionalForm], 
      NCache[{
        Rational[9, 2], 
        Rational[11, 2]}, {4.5, 5.5}]]}, {
     InsetBox[
      FormBox[
       StyleBox["88.76`", Bold, StripOnInput -> False], TraditionalForm], 
      NCache[{
        Rational[1, 2], 
        Rational[13, 2]}, {0.5, 6.5}]], 
     InsetBox[
      FormBox[
       StyleBox["91.8`", Bold, StripOnInput -> False], TraditionalForm], 
      NCache[{
        Rational[3, 2], 
        Rational[13, 2]}, {1.5, 6.5}]], 
     InsetBox[
      FormBox[
       StyleBox["55.36`", Bold, StripOnInput -> False], TraditionalForm], 
      NCache[{
        Rational[5, 2], 
        Rational[13, 2]}, {2.5, 6.5}]], 
     InsetBox[
      FormBox[
       StyleBox["5.65`", Bold, StripOnInput -> False], TraditionalForm], 
      NCache[{
        Rational[7, 2], 
        Rational[13, 2]}, {3.5, 6.5}]], 
     InsetBox[
      FormBox[
       StyleBox["5.65`", Bold, StripOnInput -> False], TraditionalForm], 
      NCache[{
        Rational[9, 2], 
        Rational[13, 2]}, {4.5, 6.5}]]}, {
     InsetBox[
      FormBox[
       StyleBox["1.61`", Bold, StripOnInput -> False], TraditionalForm], 
      NCache[{
        Rational[1, 2], 
        Rational[15, 2]}, {0.5, 7.5}]], 
     InsetBox[
      FormBox[
       StyleBox["1.67`", Bold, StripOnInput -> False], TraditionalForm], 
      NCache[{
        Rational[3, 2], 
        Rational[15, 2]}, {1.5, 7.5}]], 
     InsetBox[
      FormBox[
       StyleBox["1.26`", Bold, StripOnInput -> False], TraditionalForm], 
      NCache[{
        Rational[5, 2], 
        Rational[15, 2]}, {2.5, 7.5}]], 
     InsetBox[
      FormBox[
       StyleBox["1.6`", Bold, StripOnInput -> False], TraditionalForm], 
      NCache[{
        Rational[7, 2], 
        Rational[15, 2]}, {3.5, 7.5}]], 
     InsetBox[
      FormBox[
       StyleBox["1.29`", Bold, StripOnInput -> False], TraditionalForm], 
      NCache[{
        Rational[9, 2], 
        Rational[15, 2]}, {4.5, 7.5}]]}, {
     InsetBox[
      FormBox[
       StyleBox["1.83`", Bold, StripOnInput -> False], TraditionalForm], 
      NCache[{
        Rational[1, 2], 
        Rational[17, 2]}, {0.5, 8.5}]], 
     InsetBox[
      FormBox[
       StyleBox["1.27`", Bold, StripOnInput -> False], TraditionalForm], 
      NCache[{
        Rational[3, 2], 
        Rational[17, 2]}, {1.5, 8.5}]], 
     InsetBox[
      FormBox[
       StyleBox["2.69`", Bold, StripOnInput -> False], TraditionalForm], 
      NCache[{
        Rational[5, 2], 
        Rational[17, 2]}, {2.5, 8.5}]], 
     InsetBox[
      FormBox[
       StyleBox["2.33`", Bold, StripOnInput -> False], TraditionalForm], 
      NCache[{
        Rational[7, 2], 
        Rational[17, 2]}, {3.5, 8.5}]], 
     InsetBox[
      FormBox[
       StyleBox["4.0600000000000005`", Bold, StripOnInput -> False], 
       TraditionalForm], 
      NCache[{
        Rational[9, 2], 
        Rational[17, 2]}, {4.5, 8.5}]]}, {
     InsetBox[
      FormBox[
       StyleBox["1.`", Bold, StripOnInput -> False], TraditionalForm], 
      NCache[{
        Rational[1, 2], 
        Rational[19, 2]}, {0.5, 9.5}]], 
     InsetBox[
      FormBox[
       StyleBox["0.97`", Bold, StripOnInput -> False], TraditionalForm], 
      NCache[{
        Rational[3, 2], 
        Rational[19, 2]}, {1.5, 9.5}]], 
     InsetBox[
      FormBox[
       StyleBox["0.62`", Bold, StripOnInput -> False], TraditionalForm], 
      NCache[{
        Rational[5, 2], 
        Rational[19, 2]}, {2.5, 9.5}]], 
     InsetBox[
      FormBox[
       StyleBox["0.88`", Bold, StripOnInput -> False], TraditionalForm], 
      NCache[{
        Rational[7, 2], 
        Rational[19, 2]}, {3.5, 9.5}]], 
     InsetBox[
      FormBox[
       StyleBox["0.38`", Bold, StripOnInput -> False], TraditionalForm], 
      NCache[{
        Rational[9, 2], 
        Rational[19, 2]}, {4.5, 9.5}]]}, {
     InsetBox[
      FormBox[
       StyleBox["1.25`", Bold, StripOnInput -> False], TraditionalForm], 
      NCache[{
        Rational[1, 2], 
        Rational[21, 2]}, {0.5, 10.5}]], 
     InsetBox[
      FormBox[
       StyleBox["1.74`", Bold, StripOnInput -> False], TraditionalForm], 
      NCache[{
        Rational[3, 2], 
        Rational[21, 2]}, {1.5, 10.5}]], 
     InsetBox[
      FormBox[
       StyleBox["6.38`", Bold, StripOnInput -> False], TraditionalForm], 
      NCache[{
        Rational[5, 2], 
        Rational[21, 2]}, {2.5, 10.5}]], 
     InsetBox[
      FormBox[
       StyleBox["11.09`", Bold, StripOnInput -> False], TraditionalForm], 
      NCache[{
        Rational[7, 2], 
        Rational[21, 2]}, {3.5, 10.5}]], 
     InsetBox[
      FormBox[
       StyleBox["5.48`", Bold, StripOnInput -> False], TraditionalForm], 
      NCache[{
        Rational[9, 2], 
        Rational[21, 2]}, {4.5, 10.5}]]}, {
     InsetBox[
      FormBox[
       StyleBox["12.5`", Bold, StripOnInput -> False], TraditionalForm], 
      NCache[{
        Rational[1, 2], 
        Rational[23, 2]}, {0.5, 11.5}]], 
     InsetBox[
      FormBox[
       StyleBox["1.03`", Bold, StripOnInput -> False], TraditionalForm], 
      NCache[{
        Rational[3, 2], 
        Rational[23, 2]}, {1.5, 11.5}]], 
     InsetBox[
      FormBox[
       StyleBox["7.91`", Bold, StripOnInput -> False], TraditionalForm], 
      NCache[{
        Rational[5, 2], 
        Rational[23, 2]}, {2.5, 11.5}]], 
     InsetBox[
      FormBox[
       StyleBox["43.12`", Bold, StripOnInput -> False], TraditionalForm], 
      NCache[{
        Rational[7, 2], 
        Rational[23, 2]}, {3.5, 11.5}]], 
     InsetBox[
      FormBox[
       StyleBox["3.37`", Bold, StripOnInput -> False], TraditionalForm], 
      NCache[{
        Rational[9, 2], 
        Rational[23, 2]}, {4.5, 11.5}]]}, {
     InsetBox[
      FormBox[
       StyleBox["9.700000000000001`", Bold, StripOnInput -> False], 
       TraditionalForm], 
      NCache[{
        Rational[1, 2], 
        Rational[25, 2]}, {0.5, 12.5}]], 
     InsetBox[
      FormBox[
       StyleBox["9.700000000000001`", Bold, StripOnInput -> False], 
       TraditionalForm], 
      NCache[{
        Rational[3, 2], 
        Rational[25, 2]}, {1.5, 12.5}]], 
     InsetBox[
      FormBox[
       StyleBox["1.7`", Bold, StripOnInput -> False], TraditionalForm], 
      NCache[{
        Rational[5, 2], 
        Rational[25, 2]}, {2.5, 12.5}]]}, {
     InsetBox[
      FormBox[
       StyleBox["4.3`", Bold, StripOnInput -> False], TraditionalForm], 
      NCache[{
        Rational[1, 2], 
        Rational[27, 2]}, {0.5, 13.5}]], 
     InsetBox[
      FormBox[
       StyleBox["1.7`", Bold, StripOnInput -> False], TraditionalForm], 
      NCache[{
        Rational[3, 2], 
        Rational[27, 2]}, {1.5, 13.5}]], 
     InsetBox[
      FormBox[
       StyleBox["1.`", Bold, StripOnInput -> False], TraditionalForm], 
      NCache[{
        Rational[5, 2], 
        Rational[27, 2]}, {2.5, 13.5}]]}, {
     InsetBox[
      FormBox[
       StyleBox["8.3`", Bold, StripOnInput -> False], TraditionalForm], 
      NCache[{
        Rational[1, 2], 
        Rational[29, 2]}, {0.5, 14.5}]], 
     InsetBox[
      FormBox[
       StyleBox["5.7`", Bold, StripOnInput -> False], TraditionalForm], 
      NCache[{
        Rational[3, 2], 
        Rational[29, 2]}, {1.5, 14.5}]], 
     InsetBox[
      FormBox[
       StyleBox["0.7000000000000001`", Bold, StripOnInput -> False], 
       TraditionalForm], 
      NCache[{
        Rational[5, 2], 
        Rational[29, 2]}, {2.5, 14.5}]]}, {
     InsetBox[
      FormBox[
       StyleBox["6.7`", Bold, StripOnInput -> False], TraditionalForm], 
      NCache[{
        Rational[1, 2], 
        Rational[31, 2]}, {0.5, 15.5}]], 
     InsetBox[
      FormBox[
       StyleBox["6.7`", Bold, StripOnInput -> False], TraditionalForm], 
      NCache[{
        Rational[3, 2], 
        Rational[31, 2]}, {1.5, 15.5}]], 
     InsetBox[
      FormBox[
       StyleBox["8.`", Bold, StripOnInput -> False], TraditionalForm], 
      NCache[{
        Rational[5, 2], 
        Rational[31, 2]}, {2.5, 15.5}]]}, {
     InsetBox[
      FormBox[
       StyleBox["1.3`", Bold, StripOnInput -> False], TraditionalForm], 
      NCache[{
        Rational[1, 2], 
        Rational[33, 2]}, {0.5, 16.5}]], 
     InsetBox[
      FormBox[
       StyleBox["1.3`", Bold, StripOnInput -> False], TraditionalForm], 
      NCache[{
        Rational[3, 2], 
        Rational[33, 2]}, {1.5, 16.5}]], 
     InsetBox[
      FormBox[
       StyleBox["9.`", Bold, StripOnInput -> False], TraditionalForm], 
      NCache[{
        Rational[5, 2], 
        Rational[33, 2]}, {2.5, 16.5}]]}, {
     InsetBox[
      FormBox[
       StyleBox["3.4`", Bold, StripOnInput -> False], TraditionalForm], 
      NCache[{
        Rational[1, 2], 
        Rational[35, 2]}, {0.5, 17.5}]], 
     InsetBox[
      FormBox[
       StyleBox["3.4`", Bold, StripOnInput -> False], TraditionalForm], 
      NCache[{
        Rational[3, 2], 
        Rational[35, 2]}, {1.5, 17.5}]], 
     InsetBox[
      FormBox[
       StyleBox["2.7`", Bold, StripOnInput -> False], TraditionalForm], 
      NCache[{
        Rational[5, 2], 
        Rational[35, 2]}, {2.5, 17.5}]]}, {
     InsetBox[
      FormBox[
       StyleBox["2.7`", Bold, StripOnInput -> False], TraditionalForm], 
      NCache[{
        Rational[1, 2], 
        Rational[37, 2]}, {0.5, 18.5}]], 
     InsetBox[
      FormBox[
       StyleBox["2.7`", Bold, StripOnInput -> False], TraditionalForm], 
      NCache[{
        Rational[3, 2], 
        Rational[37, 2]}, {1.5, 18.5}]], 
     InsetBox[
      FormBox[
       StyleBox["5.`", Bold, StripOnInput -> False], TraditionalForm], 
      NCache[{
        Rational[5, 2], 
        Rational[37, 2]}, {2.5, 18.5}]]}, {
     InsetBox[
      FormBox[
       StyleBox["4.`", Bold, StripOnInput -> False], TraditionalForm], 
      NCache[{
        Rational[1, 2], 
        Rational[39, 2]}, {0.5, 19.5}]], 
     InsetBox[
      FormBox[
       StyleBox["2.1`", Bold, StripOnInput -> False], TraditionalForm], 
      NCache[{
        Rational[3, 2], 
        Rational[39, 2]}, {1.5, 19.5}]], 
     InsetBox[
      FormBox[
       StyleBox["4.`", Bold, StripOnInput -> False], TraditionalForm], 
      NCache[{
        Rational[5, 2], 
        Rational[39, 2]}, {2.5, 19.5}]]}, {
     InsetBox[
      FormBox[
       StyleBox["8.3`", Bold, StripOnInput -> False], TraditionalForm], 
      NCache[{
        Rational[1, 2], 
        Rational[41, 2]}, {0.5, 20.5}]], 
     InsetBox[
      FormBox[
       StyleBox["0.7000000000000001`", Bold, StripOnInput -> False], 
       TraditionalForm], 
      NCache[{
        Rational[3, 2], 
        Rational[41, 2]}, {1.5, 20.5}]], 
     InsetBox[
      FormBox[
       StyleBox["2.3000000000000003`", Bold, StripOnInput -> False], 
       TraditionalForm], 
      NCache[{
        Rational[5, 2], 
        Rational[41, 2]}, {2.5, 20.5}]]}, {
     InsetBox[
      FormBox[
       StyleBox["3.3000000000000003`", Bold, StripOnInput -> False], 
       TraditionalForm], 
      NCache[{
        Rational[1, 2], 
        Rational[43, 2]}, {0.5, 21.5}]], 
     InsetBox[
      FormBox[
       StyleBox["1.7`", Bold, StripOnInput -> False], TraditionalForm], 
      NCache[{
        Rational[3, 2], 
        Rational[43, 2]}, {1.5, 21.5}]], 
     InsetBox[
      FormBox[
       StyleBox["3.`", Bold, StripOnInput -> False], TraditionalForm], 
      NCache[{
        Rational[5, 2], 
        Rational[43, 2]}, {2.5, 21.5}]]}, {
     InsetBox[
      FormBox[
       StyleBox["13.700000000000001`", Bold, StripOnInput -> False], 
       TraditionalForm], 
      NCache[{
        Rational[1, 2], 
        Rational[45, 2]}, {0.5, 22.5}]]}, {
     InsetBox[
      FormBox[
       StyleBox["17.2`", Bold, StripOnInput -> False], TraditionalForm], 
      NCache[{
        Rational[1, 2], 
        Rational[47, 2]}, {0.5, 23.5}]]}, {
     InsetBox[
      FormBox[
       StyleBox["5.7`", Bold, StripOnInput -> False], TraditionalForm], 
      NCache[{
        Rational[1, 2], 
        Rational[49, 2]}, {0.5, 24.5}]]}, {
     InsetBox[
      FormBox[
       StyleBox["1.7`", Bold, StripOnInput -> False], TraditionalForm], 
      NCache[{
        Rational[1, 2], 
        Rational[51, 2]}, {0.5, 25.5}]]}, {
     InsetBox[
      FormBox[
       StyleBox["3.7`", Bold, StripOnInput -> False], TraditionalForm], 
      NCache[{
        Rational[1, 2], 
        Rational[53, 2]}, {0.5, 26.5}]]}, {
     InsetBox[
      FormBox[
       StyleBox["6.7`", Bold, StripOnInput -> False], TraditionalForm], 
      NCache[{
        Rational[1, 2], 
        Rational[55, 2]}, {0.5, 27.5}]]}, {
     InsetBox[
      FormBox[
       StyleBox["4.3`", Bold, StripOnInput -> False], TraditionalForm], 
      NCache[{
        Rational[1, 2], 
        Rational[57, 2]}, {0.5, 28.5}]]}, {
     InsetBox[
      FormBox[
       StyleBox["4.`", Bold, StripOnInput -> False], TraditionalForm], 
      NCache[{
        Rational[1, 2], 
        Rational[59, 2]}, {0.5, 29.5}]]}, {
     InsetBox[
      FormBox[
       StyleBox["2.`", Bold, StripOnInput -> False], TraditionalForm], 
      NCache[{
        Rational[1, 2], 
        Rational[61, 2]}, {0.5, 30.5}]]}, {
     InsetBox[
      FormBox[
       StyleBox["1.`", Bold, StripOnInput -> False], TraditionalForm], 
      NCache[{
        Rational[1, 2], 
        Rational[63, 2]}, {0.5, 31.5}]]}, {
     InsetBox[
      FormBox[
       StyleBox["1.7`", Bold, StripOnInput -> False], TraditionalForm], 
      NCache[{
        Rational[1, 2], 
        Rational[65, 2]}, {0.5, 32.5}]]}, {
     InsetBox[
      FormBox[
       StyleBox["1.7`", Bold, StripOnInput -> False], TraditionalForm], 
      NCache[{
        Rational[1, 2], 
        Rational[67, 2]}, {0.5, 33.5}]]}},
  Frame->Automatic,
  FrameLabel->{{
     FormBox[
      StyleBox["\"Mutant Line\"", Bold, 18, StripOnInput -> False], 
      TraditionalForm], None}, {None, 
     FormBox[
      StyleBox["\"Gene\"", Bold, 18, StripOnInput -> False], 
      TraditionalForm]}},
  FrameTicks->{{{{0.5, 
       FormBox[
        StyleBox["\"Type III L26\"", 
         RGBColor[0.84, 0.63, 0], StripOnInput -> False], TraditionalForm]}, {
      1.5, 
       FormBox[
        StyleBox["\"Type III L25\"", 
         RGBColor[0.84, 0.63, 0], StripOnInput -> False], TraditionalForm]}, {
      2.5, 
       FormBox[
        StyleBox["\"Type III L24\"", 
         RGBColor[0.84, 0.63, 0], StripOnInput -> False], TraditionalForm]}, {
      3.5, 
       FormBox[
        StyleBox["\"Type III L22\"", 
         RGBColor[0.84, 0.63, 0], StripOnInput -> False], TraditionalForm]}, {
      4.5, 
       FormBox[
        StyleBox["\"Type III L20\"", 
         RGBColor[0.84, 0.63, 0], StripOnInput -> False], TraditionalForm]}, {
      5.5, 
       FormBox[
        StyleBox["\"Type III L19\"", 
         RGBColor[0.84, 0.63, 0], StripOnInput -> False], TraditionalForm]}, {
      6.5, 
       FormBox[
        StyleBox["\"Type III L18\"", 
         RGBColor[0.84, 0.63, 0], StripOnInput -> False], TraditionalForm]}, {
      7.5, 
       FormBox[
        StyleBox["\"Type III L17\"", 
         RGBColor[0.84, 0.63, 0], StripOnInput -> False], TraditionalForm]}, {
      8.5, 
       FormBox[
        StyleBox["\"Type III L15\"", 
         RGBColor[0.84, 0.63, 0], StripOnInput -> False], TraditionalForm]}, {
      9.5, 
       FormBox[
        StyleBox["\"Type III L14\"", 
         RGBColor[0.84, 0.63, 0], StripOnInput -> False], TraditionalForm]}, {
      10.5, 
       FormBox[
        StyleBox["\"Type III L13\"", 
         RGBColor[0.84, 0.63, 0], StripOnInput -> False], TraditionalForm]}, {
      11.5, 
       FormBox[
        StyleBox["\"Type III L12\"", 
         RGBColor[0.84, 0.63, 0], StripOnInput -> False], TraditionalForm]}, {
      12.5, 
       FormBox[
        StyleBox["\"Type II L11\"", 
         RGBColor[0.47, 0.12, 0.78], StripOnInput -> False], 
        TraditionalForm]}, {13.5, 
       FormBox[
        StyleBox["\"Type II L10\"", 
         RGBColor[0.47, 0.12, 0.78], StripOnInput -> False], 
        TraditionalForm]}, {14.5, 
       FormBox[
        StyleBox["\"Type II L9\"", 
         RGBColor[0.47, 0.12, 0.78], StripOnInput -> False], 
        TraditionalForm]}, {15.5, 
       FormBox[
        StyleBox["\"Type II L8\"", 
         RGBColor[0.47, 0.12, 0.78], StripOnInput -> False], 
        TraditionalForm]}, {16.5, 
       FormBox[
        StyleBox["\"Type II L7\"", 
         RGBColor[0.47, 0.12, 0.78], StripOnInput -> False], 
        TraditionalForm]}, {17.5, 
       FormBox[
        StyleBox["\"Type II L6\"", 
         RGBColor[0.47, 0.12, 0.78], StripOnInput -> False], 
        TraditionalForm]}, {18.5, 
       FormBox[
        StyleBox["\"Type II L5\"", 
         RGBColor[0.47, 0.12, 0.78], StripOnInput -> False], 
        TraditionalForm]}, {19.5, 
       FormBox[
        StyleBox["\"Type II L4\"", 
         RGBColor[0.47, 0.12, 0.78], StripOnInput -> False], 
        TraditionalForm]}, {20.5, 
       FormBox[
        StyleBox["\"Type II L3\"", 
         RGBColor[0.47, 0.12, 0.78], StripOnInput -> False], 
        TraditionalForm]}, {21.5, 
       FormBox[
        StyleBox["\"Type II L2\"", 
         RGBColor[0.47, 0.12, 0.78], StripOnInput -> False], 
        TraditionalForm]}, {22.5, 
       FormBox[
        StyleBox["\"Type I L44\"", 
         RGBColor[0.14, 0.66, 0.02], StripOnInput -> False], 
        TraditionalForm]}, {23.5, 
       FormBox[
        StyleBox["\"Type I L42\"", 
         RGBColor[0.14, 0.66, 0.02], StripOnInput -> False], 
        TraditionalForm]}, {24.5, 
       FormBox[
        StyleBox["\"Type I L41\"", 
         RGBColor[0.14, 0.66, 0.02], StripOnInput -> False], 
        TraditionalForm]}, {25.5, 
       FormBox[
        StyleBox["\"Type I L40\"", 
         RGBColor[0.14, 0.66, 0.02], StripOnInput -> False], 
        TraditionalForm]}, {26.5, 
       FormBox[
        StyleBox["\"Type I L39\"", 
         RGBColor[0.14, 0.66, 0.02], StripOnInput -> False], 
        TraditionalForm]}, {27.5, 
       FormBox[
        StyleBox["\"Type I L38\"", 
         RGBColor[0.14, 0.66, 0.02], StripOnInput -> False], 
        TraditionalForm]}, {28.5, 
       FormBox[
        StyleBox["\"Type I L37\"", 
         RGBColor[0.14, 0.66, 0.02], StripOnInput -> False], 
        TraditionalForm]}, {29.5, 
       FormBox[
        StyleBox["\"Type I L36\"", 
         RGBColor[0.14, 0.66, 0.02], StripOnInput -> False], 
        TraditionalForm]}, {30.5, 
       FormBox[
        StyleBox["\"Type I L35\"", 
         RGBColor[0.14, 0.66, 0.02], StripOnInput -> False], 
        TraditionalForm]}, {31.5, 
       FormBox[
        StyleBox["\"Type I L34\"", 
         RGBColor[0.14, 0.66, 0.02], StripOnInput -> False], 
        TraditionalForm]}, {32.5, 
       FormBox[
        StyleBox["\"Type I L32\"", 
         RGBColor[0.14, 0.66, 0.02], StripOnInput -> False], 
        TraditionalForm]}, {33.5, 
       FormBox[
        StyleBox["\"Type I L30\"", 
         RGBColor[0.14, 0.66, 0.02], StripOnInput -> False], 
        TraditionalForm]}}, None}, {None, {{0.5, 
       FormBox[
        StyleBox[
         RotationBox["\"AthHMGR\"", BoxRotation -> 0.7853981633974483], 
         StripOnInput -> False], TraditionalForm]}, {1.5, 
       FormBox[
        StyleBox[
         RotationBox["\"AthHMGS\"", BoxRotation -> 0.7853981633974483], 
         StripOnInput -> False], TraditionalForm]}, {2.5, 
       FormBox[
        StyleBox[
         RotationBox["\"CrMVK\"", BoxRotation -> 0.7853981633974483], 
         StripOnInput -> False], TraditionalForm]}, {3.5, 
       FormBox[
        StyleBox[
         RotationBox["\"AthPMK\"", BoxRotation -> 0.7853981633974483], 
         StripOnInput -> False], TraditionalForm]}, {4.5, 
       FormBox[
        StyleBox[
         RotationBox["\"AthMVD\"", BoxRotation -> 0.7853981633974483], 
         StripOnInput -> False], TraditionalForm]}}}},
  FrameTicksStyle->Bold,
  GridLinesStyle->Directive[
    GrayLevel[0.5, 0.4]],
  ImageSize->250,
  Method->{
   "DefaultBoundaryStyle" -> Automatic, 
    "DefaultGraphicsInteraction" -> {
     "Version" -> 1.2, "TrackMousePosition" -> {True, False}, 
      "Effects" -> {
       "Highlight" -> {"ratio" -> 2}, "HighlightPoint" -> {"ratio" -> 2}, 
        "Droplines" -> {
         "freeformCursorMode" -> True, 
          "placement" -> {"x" -> "All", "y" -> "None"}}}}, "DefaultPlotStyle" -> 
    Automatic}]], "Output",
 CellChangeTimes->{{3.890281443146598*^9, 3.8902814721899986`*^9}, 
   3.8902815204433827`*^9, 3.8902824844411955`*^9, 3.89028351606715*^9, 
   3.8902843740833187`*^9, 3.8902851766392374`*^9, 3.890286119432598*^9, 
   3.8902861555502577`*^9, 3.8902862027641125`*^9, {3.890293854618668*^9, 
   3.890293857952944*^9}},
 CellLabel->
  "Out[212]=",ExpressionUUID->"c8eb5396-8d24-499b-9a88-fa6ce200bdcc"]
}, Open  ]]
}, Open  ]],

Cell[CellGroupData[{

Cell["Hormone and Phenotype Data", "Title",
 CellChangeTimes->{{3.852613883846357*^9, 3.852613886893272*^9}, {
   3.852613944692272*^9, 3.8526139578286686`*^9}, 3.8526139946296997`*^9, {
   3.8526141300766983`*^9, 3.8526141457403903`*^9}, {3.852614484668247*^9, 
   3.8526144866114807`*^9}, {3.877147966463281*^9, 3.877147967008419*^9}, {
   3.8902913986100583`*^9, 
   3.8902914059533577`*^9}},ExpressionUUID->"13ecfa1e-30db-4fd5-9753-\
cd14fc09325e"],

Cell[BoxData[
 RowBox[{"(*", "*)"}]], "Input",
 CellChangeTimes->{{3.8526139609496827`*^9, 3.8526139652611203`*^9}, {
  3.890291588953185*^9, 
  3.890291591793272*^9}},ExpressionUUID->"4fb7307c-889d-4f76-8a1d-\
64b8bc19e950"],

Cell[CellGroupData[{

Cell["Data", "Subtitle",
 CellChangeTimes->{{3.7906643815332823`*^9, 3.7906643993885927`*^9}, 
   3.790664454169277*^9, {3.7906689499724307`*^9, 3.790668957720896*^9}, {
   3.7908368128195534`*^9, 3.7908368132727284`*^9}, {3.8902913659051933`*^9, 
   3.8902913665688896`*^9}},ExpressionUUID->"bbd698d3-735d-44c7-90a4-\
39295fca993b"],

Cell[BoxData[
 RowBox[{
  RowBox[{"DS", "=", 
   RowBox[{"{", 
    RowBox[{
     RowBox[{"{", 
      RowBox[{
      "\"\<Lines\>\"", ",", "\"\<Type\>\"", ",", "\"\<HMGS\>\"", ",", 
       "\"\<HMGR\>\"", ",", "\"\<MK\>\"", ",", "\"\<PMKall\>\"", ",", 
       "\"\<PMK1\>\"", ",", "\"\<MVD\>\"", ",", "\"\<DXS\>\"", ",", 
       "\"\<DXR\>\"", ",", "\"\<CMS/MDS\>\"", ",", "\"\<CMK\>\"", ",", 
       "\"\<MCS/MCT\>\"", ",", "\"\<HDS\>\"", ",", "\"\<HDR\>\"", ",", 
       "\"\<IPPI\>\"", ",", "\"\<AthHMGS\>\"", ",", "\"\<AthHMGR\>\"", ",", 
       "\"\<CrMVK\>\"", ",", "\"\<exPMK\>\"", ",", "\"\<exMVD\>\"", ",", 
       "\"\<exWR1\>\"", ",", "\"\<HMGS1Abs\>\"", ",", "\"\<HMGS2Abs\>\"", 
       ",", "\"\<HMGS3Abs\>\"", ",", "\"\<HMGR1Abs\>\"", ",", 
       "\"\<HMGR2Abs\>\"", ",", "\"\<HMGR3Abs\>\"", ",", "\"\<MK1Abs\>\"", 
       ",", "\"\<MK2Abs\>\"", ",", "\"\<MK3Abs\>\"", ",", "\"\<PMK1Abs\>\"", 
       ",", "\"\<PMK2Abs\>\"", ",", "\"\<MVD1Abs\>\"", ",", "\"\<MVD2Abs\>\"",
        ",", "\"\<DXS1Abs\>\"", ",", "\"\<DXS2Abs\>\"", ",", 
       "\"\<DXS3Abs\>\"", ",", "\"\<DXRAbs\>\"", ",", "\"\<CMSMDSAbs\>\"", 
       ",", "\"\<CMKAbs\>\"", ",", "\"\<MCSMCTAbs\>\"", ",", "\"\<HDSAbs\>\"",
        ",", "\"\<IDS1HDR1Abs\>\"", ",", "\"\<IDS2HDR2Abs\>\"", ",", 
       "\"\<IDI1IPPI1Abs\>\"", ",", "\"\<IDI2IPPI2Abs\>\"", ",", 
       "\"\<AthHMGS\>\"", ",", "\"\<AthHMGR\>\"", ",", "\"\<CrMVK\>\"", ",", 
       "\"\<exPMK\>\"", ",", "\"\<MVD\>\"", ",", "\"\<WR1\>\"", ",", 
       "\"\<ACC\>\"", ",", "\"\<tZ\>\"", ",", "\"\<ZR\>\"", ",", "\"\<iP\>\"",
        ",", "\"\<GA1\>\"", ",", "\"\<GA3\>\"", ",", "\"\<GA4\>\"", ",", 
       "\"\<IAA\>\"", ",", "\"\<ABA\>\"", ",", "\"\<JA\>\"", ",", 
       "\"\<SA\>\"", ",", "\"\<ACC 12w\>\"", ",", "\"\<tZ  12w\>\"", ",", 
       "\"\<ZR  12w\>\"", ",", "\"\<iP  12w\>\"", ",", "\"\<GA1  12w\>\"", 
       ",", "\"\<GA3 12w\>\"", ",", "\"\<GA4 12w\>\"", ",", "\"\<IAA 12w\>\"",
        ",", "\"\<ABA 12w\>\"", ",", "\"\<JA 12w\>\"", ",", "\"\<SA 12w\>\"", 
       ",", "\"\<Squalene\>\"", ",", "\"\<Total Chlorophyl\>\"", ",", 
       "\"\<Total Fatty Acid\>\"", ",", "\"\<Total Isoprenoids\>\"", ",", 
       "\"\<Lutein\>\"", ",", "\"\<Pheophytines\>\"", ",", 
       "\"\<alpha-tocopherol\>\"", ",", "\"\<Height \>\"", ",", 
       "\"\<Leafs\>\"", ",", "\"\<Leaf length\>\"", ",", "\"\<Leafwdith\>\"", 
       ",", "\"\<Surface\>\"", ",", "\"\<Chlorophyl\>\""}], "}"}], ",", 
     RowBox[{"{", 
      RowBox[{
      "\"\<Type\>\"", ",", "\"\<NA\>\"", ",", "\"\<ENDOE\>\"", ",", 
       "\"\<ENDOE\>\"", ",", "\"\<ENDOE\>\"", ",", "\"\<ENDOE\>\"", ",", 
       "\"\<ENDOE\>\"", ",", "\"\<ENDOE\>\"", ",", "\"\<ENDOE\>\"", ",", 
       "\"\<ENDOE\>\"", ",", "\"\<ENDOE\>\"", ",", "\"\<ENDOE\>\"", ",", 
       "\"\<ENDOE\>\"", ",", "\"\<ENDOE\>\"", ",", "\"\<ENDOE\>\"", ",", 
       "\"\<ENDOE\>\"", ",", "\"\<EXOE\>\"", ",", "\"\<EXOE\>\"", ",", 
       "\"\<EXOE\>\"", ",", "\"\<EXOE\>\"", ",", "\"\<EXOE\>\"", ",", 
       "\"\<EXOE\>\"", ",", "\"\<ENDOG\>\"", ",", "\"\<ENDOG\>\"", ",", 
       "\"\<ENDOG\>\"", ",", "\"\<ENDOG\>\"", ",", "\"\<ENDOG\>\"", ",", 
       "\"\<ENDOG\>\"", ",", "\"\<ENDOG\>\"", ",", "\"\<ENDOG\>\"", ",", 
       "\"\<ENDOG\>\"", ",", "\"\<ENDOG\>\"", ",", "\"\<ENDOG\>\"", ",", 
       "\"\<ENDOG\>\"", ",", "\"\<ENDOG\>\"", ",", "\"\<ENDOG\>\"", ",", 
       "\"\<ENDOG\>\"", ",", "\"\<ENDOG\>\"", ",", "\"\<ENDOG\>\"", ",", 
       "\"\<ENDOG\>\"", ",", "\"\<ENDOG\>\"", ",", "\"\<ENDOG\>\"", ",", 
       "\"\<ENDOG\>\"", ",", "\"\<ENDOG\>\"", ",", "\"\<ENDOG\>\"", ",", 
       "\"\<ENDOG\>\"", ",", "\"\<ENDOG\>\"", ",", "\"\<EXOG\>\"", ",", 
       "\"\<EXOG\>\"", ",", "\"\<EXOG\>\"", ",", "\"\<EXOG\>\"", ",", 
       "\"\<EXOG\>\"", ",", "\"\<EXOG\>\"", ",", "\"\<HORM\>\"", ",", 
       "\"\<HORM\>\"", ",", "\"\<HORM\>\"", ",", "\"\<HORM\>\"", ",", 
       "\"\<HORM\>\"", ",", "\"\<HORM\>\"", ",", "\"\<HORM\>\"", ",", 
       "\"\<HORM\>\"", ",", "\"\<HORM\>\"", ",", "\"\<HORM\>\"", ",", 
       "\"\<HORM\>\"", ",", "\"\<HORM\>\"", ",", "\"\<HORM\>\"", ",", 
       "\"\<HORM\>\"", ",", "\"\<HORM\>\"", ",", "\"\<HORM\>\"", ",", 
       "\"\<HORM\>\"", ",", "\"\<HORM\>\"", ",", "\"\<HORM\>\"", ",", 
       "\"\<HORM\>\"", ",", "\"\<HORM\>\"", ",", "\"\<HORM\>\"", ",", 
       "\"\<METAB\>\"", ",", "\"\<METAB\>\"", ",", "\"\<METAB\>\"", ",", 
       "\"\<METAB\>\"", ",", "\"\<METAB\>\"", ",", "\"\<METAB\>\"", ",", 
       "\"\<METAB\>\"", ",", "\"\<PHENO\>\"", ",", "\"\<PHENO\>\"", ",", 
       "\"\<PHENO\>\"", ",", "\"\<PHENO\>\"", ",", "\"\<PHENO\>\"", ",", 
       "\"\<PHENO\>\""}], "}"}], ",", 
     RowBox[{"{", 
      RowBox[{
      "\"\<WT\>\"", ",", "\"\<WildT\>\"", ",", "1.340386533", ",", 
       "1.755154133", ",", "1.207542671", ",", "3.302337475", ",", 
       "1.896065846", ",", "2.327859876", ",", "2.139693503", ",", 
       "0.298881789", ",", "0.725634441", ",", "0.419218241", ",", 
       "0.27227907", ",", "0.447890196", ",", "1.514539704", ",", 
       "1.574759017", ",", "0", ",", "0", ",", "0", ",", "0", ",", "0", ",", 
       "0", ",", "0.41471112", ",", "0.493333333", ",", "0.43234208", ",", 
       "0.82354871", ",", "0.697464708", ",", "0.234140715", ",", 
       "1.207542671", ",", "0.188905989", ",", "0.599012062", ",", 
       "1.896065846", ",", "1.406271629", ",", "1.315380936", ",", 
       "1.01247894", ",", "0.947573813", ",", "0.741691603", ",", 
       "0.450428087", ",", "0.298881789", ",", "0.725634441", ",", 
       "0.419218241", ",", "0.27227907", ",", "0.447890196", ",", 
       "0.41578614", ",", "1.098753564", ",", "1.194603302", ",", 
       "0.380155715", ",", "0", ",", "0", ",", "0", ",", "0", ",", "0", ",", 
       "0", ",", "\"\<NA\>\"", ",", "\"\<NA\>\"", ",", "\"\<NA\>\"", ",", 
       "\"\<NA\>\"", ",", "\"\<NA\>\"", ",", "\"\<NA\>\"", ",", "\"\<NA\>\"", 
       ",", "\"\<NA\>\"", ",", "\"\<NA\>\"", ",", "\"\<NA\>\"", ",", 
       "\"\<NA\>\"", ",", "1200.249498", ",", "612.512531", ",", "19.7163403",
        ",", "1.785611246", ",", "0.484786841", ",", "0.024641437", ",", 
       "0.04421354", ",", "5.124276741", ",", "12.31191157", ",", 
       "682.8110106", ",", "9662.343388", ",", "0.00656", ",", "0.000599", 
       ",", "0.53080", ",", "0.139051139", ",", "0.00000", ",", "0", ",", 
       "4308.00000", ",", "82.1", ",", "5.6", ",", "52.5", ",", "0.96", ",", 
       "38.0325", ",", "35.93"}], "}"}], ",", 
     RowBox[{"{", 
      RowBox[{
      "\"\<L2\>\"", ",", "\"\<Early MVA\>\"", ",", "1.0097293", ",", 
       "1.478824", ",", "1.255112", ",", "1.887294", ",", "0.997296", ",", 
       "2.194336", ",", "2.634442", ",", "0.029302", ",", "0.05445", ",", 
       "1.197083", ",", "0.064464", ",", "0.050624", ",", "0.333939", ",", 
       "0.524605", ",", "1.7", ",", "3.3", ",", "3", ",", "0", ",", "0", ",", 
       "0", ",", "0.3313453", ",", "0.45288", ",", "0.225504", ",", 
       "0.482864", ",", "0.775064", ",", "0.220896", ",", "1.255112", ",", 
       "0.155358", ",", "0.583426", ",", "0.997296", ",", "0.889998", ",", 
       "1.07304", ",", "1.121296", ",", "1.898844", ",", "0.626248", ",", 
       "0.10935", ",", "0.029302", ",", "0.05445", ",", "1.197083", ",", 
       "0.064464", ",", "0.050624", ",", "0.130624", ",", "0.203315", ",", 
       "0.252145", ",", "0.27246", ",", "1.7", ",", "3.3", ",", "3", ",", "0",
        ",", "0", ",", "0", ",", "641.95", ",", "748.82", ",", "0.00", ",", 
       "0.74", ",", "0.14", ",", "0.00", ",", "0.00", ",", "2.18", ",", 
       "14.19", ",", "856.01", ",", "9556.27", ",", "56.82", ",", "601.51", 
       ",", "3.37", ",", "0.14", ",", "0.08", ",", "0.00", ",", "1.32", ",", 
       "0.00", ",", "16.84", ",", "223.53", ",", "5714.35", ",", "0.00295", 
       ",", "0.00", ",", "0.71406", ",", "0.092644399", ",", "0", ",", "0", 
       ",", "10719", ",", "70", ",", "4", ",", "35", ",", "0.6", ",", "15.75",
        ",", "39.1"}], "}"}], ",", 
     RowBox[{"{", 
      RowBox[{
      "\"\<L3\>\"", ",", "\"\<Early MVA\>\"", ",", "5.7194533", ",", 
       "6.076418", ",", "5.751288", ",", "10.412816", ",", "5.41308", ",", 
       "6.28979", ",", "1.105168", ",", "0.57109", ",", "0.048642", ",", 
       "0.252657", ",", "0.179248", ",", "0.083776", ",", "2.040562", ",", 
       "0.73116", ",", "0.7", ",", "8.3", ",", "2.3", ",", "0", ",", "0", ",",
        "0", ",", "1.2519793", ",", "2.360178", ",", "2.107296", ",", 
       "2.120976", ",", "3.079346", ",", "0.876096", ",", "5.751288", ",", 
       "0.225099", ",", "0.787086", ",", "5.41308", ",", "4.999736", ",", 
       "4.86287", ",", "1.42692", ",", "0.661704", ",", "0.383614", ",", 
       "0.05985", ",", "0.57109", ",", "0.048642", ",", "0.252657", ",", 
       "0.179248", ",", "0.083776", ",", "0.117312", ",", "1.92325", ",", 
       "0.61184", ",", "0.11932", ",", "0.7", ",", "8.3", ",", "2.3", ",", 
       "0", ",", "0", ",", "0", ",", "312.23", ",", "314.28", ",", "0.00", 
       ",", "0.30", ",", "0.07", ",", "0.00", ",", "0.12", ",", "0.00", ",", 
       "16.11", ",", "793.16", ",", "10165.25", ",", "170.84", ",", "630.78", 
       ",", "4.91", ",", "0.38", ",", "0.20", ",", "0.00", ",", "3.35", ",", 
       "0.00", ",", "9.52", ",", "556.52", ",", "8195.29", ",", "0.01657", 
       ",", "0.06", ",", "4.61652", ",", "0.166997671", ",", "3402", ",", 
       "4869", ",", "8946", ",", "65", ",", "4", ",", "50", ",", "1", ",", 
       "37.5", ",", "37"}], "}"}], ",", 
     RowBox[{"{", 
      RowBox[{
      "\"\<L4\>\"", ",", "\"\<Early MVA\>\"", ",", "13.9940955", ",", 
       "2.297791", ",", "1.192296", ",", "4.05935", ",", "2.269512", ",", 
       "2.346908", ",", "3.244204", ",", "0.052325", ",", "0.579348", ",", 
       "0.395536", ",", "0.067184", ",", "0.066304", ",", "1.274246", ",", 
       "1.37249", ",", "2.1", ",", "4", ",", "4", ",", "0", ",", "0", ",", 
       "0", ",", "1.1259105", ",", "11.505225", ",", "1.36296", ",", 
       "0.813288", ",", "1.075471", ",", "0.409032", ",", "1.192296", ",", 
       "0.134946", ",", "0.555273", ",", "2.269512", ",", "1.789838", ",", 
       "1.59904", ",", "0.747868", ",", "1.825848", ",", "0.699706", ",", 
       "0.71865", ",", "0.052325", ",", "0.579348", ",", "0.395536", ",", 
       "0.067184", ",", "0.066304", ",", "0.304928", ",", "0.969318", ",", 
       "0.70027", ",", "0.67222", ",", "2.1", ",", "4", ",", "4", ",", "0", 
       ",", "0", ",", "0", ",", "909.73", ",", "457.12", ",", "2.34", ",", 
       "0.35", ",", "0.32", ",", "0.00", ",", "0.03", ",", "0.00", ",", 
       "14.22", ",", "754.92", ",", "8786.95", ",", "139.52", ",", "672.41", 
       ",", "0.00", ",", "0.36", ",", "0.00", ",", "0.13", ",", "0.97", ",", 
       "0.00", ",", "11.89", ",", "367.37", ",", "5658.31", ",", "0.00670", 
       ",", "0.00", ",", "1.29277", ",", "0.121944395", ",", "1480", ",", 
       "1094", ",", "7824", ",", "71", ",", "4", ",", "48", ",", "0.9", ",", 
       "32.4", ",", "37.8"}], "}"}], ",", 
     RowBox[{"{", 
      RowBox[{
      "\"\<L5\>\"", ",", "\"\<Early MVA\>\"", ",", "8.9329173", ",", 
       "2.609684", ",", "1.181424", ",", "3.233272", ",", "1.619184", ",", 
       "2.351693", ",", "1.323948", ",", "0.033787", ",", "0.081312", ",", 
       "0.248048", ",", "0.029648", ",", "0.075712", ",", "0.424137", ",", 
       "0.912575", ",", "2.7", ",", "6", ",", "5", ",", "0", ",", "0", ",", 
       "0", ",", "0.4764903", ",", "8.095275", ",", "0.361152", ",", 
       "1.554888", ",", "0.695606", ",", "0.35919", ",", "1.181424", ",", 
       "0.247212", ",", "0.637935", ",", "1.619184", ",", "1.614088", ",", 
       "1.092765", ",", "1.258928", ",", "0.10902", ",", "1.008378", ",", 
       "0.20655", ",", "0.033787", ",", "0.081312", ",", "0.248048", ",", 
       "0.029648", ",", "0.075712", ",", "0.183456", ",", "0.240681", ",", 
       "0.689515", ",", "0.22306", ",", "2.7", ",", "6", ",", "5", ",", "0", 
       ",", "0", ",", "0", ",", "496.96", ",", "787.67", ",", "2.59", ",", 
       "0.15", ",", "0.09", ",", "0.00", ",", "0.00", ",", "0.00", ",", 
       "15.13", ",", "921.18", ",", "11596.60", ",", "359.72", ",", "508.65", 
       ",", "3.61", ",", "1.19", ",", "0.69", ",", "0.23", ",", "2.08", ",", 
       "4.31", ",", "25.16", ",", "768.58", ",", "10248.41", ",", "0.00386", 
       ",", "0.00", ",", "1.50534", ",", "0.157848595", ",", "925", ",", "0", 
       ",", "12963", ",", "63", ",", "5", ",", "43", ",", "0.8", ",", "25.8", 
       ",", "40.9"}], "}"}], ",", 
     RowBox[{"{", 
      RowBox[{
      "\"\<L6\>\"", ",", "\"\<Early MVA\>\"", ",", "2.7501378", ",", 
       "2.491553", ",", "1.193504", ",", "5.976488", ",", "3.170112", ",", 
       "2.551246", ",", "1.084016", ",", "0.053521", ",", "0.14157", ",", 
       "0.341904", ",", "0.097376", ",", "0.099904", ",", "0.724163", ",", 
       "0.431165", ",", "3.4", ",", "7", ",", "2.7", ",", "0", ",", "0", ",", 
       "0", ",", "0.4951518", ",", "1.928394", ",", "0.326592", ",", 
       "1.547472", ",", "0.634967", ",", "0.309114", ",", "1.193504", ",", 
       "0.194103", ",", "0.657103", ",", "3.170112", ",", "2.806376", ",", 
       "1.34393", ",", "1.207316", ",", "0.750816", ",", "0.20405", ",", 
       "0.12915", ",", "0.053521", ",", "0.14157", ",", "0.341904", ",", 
       "0.097376", ",", "0.099904", ",", "0.257088", ",", "0.467075", ",", 
       "0.137425", ",", "0.29374", ",", "3.4", ",", "7", ",", "2.7", ",", "0",
        ",", "0", ",", "0", ",", "404.65", ",", "753.79", ",", "3.22", ",", 
       "0.28", ",", "0.13", ",", "0.17", ",", "0.00", ",", "1.58", ",", 
       "13.22", ",", "882.31", ",", "11705.24", ",", "349.16", ",", "591.53", 
       ",", "4.50", ",", "0.36", ",", "0.45", ",", "0.09", ",", "0.34", ",", 
       "0.00", ",", "12.82", ",", "355.40", ",", "9159.05", ",", "0.00498", 
       ",", "0.00", ",", "1.40729", ",", "0.092306503", ",", "2868", ",", 
       "3342", ",", "12079", ",", "58", ",", "5", ",", "43", ",", "0.7", ",", 
       "22.575", ",", "39.2"}], "}"}], ",", 
     RowBox[{"{", 
      RowBox[{
      "\"\<L7\>\"", ",", "\"\<Early MVA\>\"", ",", "5.1401604", ",", 
       "8.890778", ",", "3.395688", ",", "4.326684", ",", "1.078824", ",", 
       "2.796407", ",", "1.876676", ",", "0.035581", ",", "0.303468", ",", 
       "0.088409", ",", "0.119136", ",", "0.250432", ",", "1.577156", ",", 
       "0.791785", ",", "1.3", ",", "9", ",", "9", ",", "0", ",", "0", ",", 
       "0", ",", "0.3284424", ",", "4.416438", ",", "0.39528", ",", 
       "5.561176", ",", "3.064012", ",", "0.26559", ",", "3.395688", ",", 
       "0.347949", ",", "0.816437", ",", "1.078824", ",", "3.24786", ",", 
       "1.889655", ",", "0.906752", ",", "1.428636", ",", "0.40439", ",", 
       "0.04365", ",", "0.035581", ",", "0.303468", ",", "0.088409", ",", 
       "0.119136", ",", "0.250432", ",", "0.614432", ",", "0.962724", ",", 
       "0.682345", ",", "0.10944", ",", "1.3", ",", "9", ",", "9", ",", "0", 
       ",", "0", ",", "0", ",", "678.64", ",", "589.67", ",", "2.21", ",", 
       "0.88", ",", "0.10", ",", "0.16", ",", "0.00", ",", "1.89", ",", 
       "17.20", ",", "619.46", ",", "8974.67", ",", "237.08", ",", "586.74", 
       ",", "13.92", ",", "0.57", ",", "0.33", ",", "0.14", ",", "0.15", ",", 
       "4.10", ",", "14.39", ",", "906.96", ",", "10921.18", ",", "0.00276", 
       ",", "0.00", ",", "1.06087", ",", "0.110923833", ",", "1882", ",", 
       "1978", ",", "16592", ",", "60", ",", "4", ",", "44", ",", "0.8", ",", 
       "26.4", ",", "39.7"}], "}"}], ",", 
     RowBox[{"{", 
      RowBox[{
      "\"\<L8\>\"", ",", "\"\<Early MVA\>\"", ",", "4.7282522", ",", 
       "1.469949", ",", "0.943448", ",", "3.64088", ",", "1.357536", ",", 
       "3.327932", ",", "2.108446", ",", "0.139932", ",", "0.073326", ",", 
       "0.585762", ",", "0.070992", ",", "0.06944", ",", "1.271362", ",", 
       "0.7311", ",", "6.7", ",", "11", ",", "8", ",", "0", ",", "0", ",", 
       "0", ",", "0.3840122", ",", "3.446976", ",", "0.897264", ",", 
       "0.668264", ",", "0.619633", ",", "0.182052", ",", "0.943448", ",", 
       "0.381024", ",", "0.662494", ",", "1.357536", ",", "2.283344", ",", 
       "2.06192", ",", "1.266012", ",", "1.700712", ",", "0.149884", ",", 
       "0.25785", ",", "0.139932", ",", "0.073326", ",", "0.585762", ",", 
       "0.070992", ",", "0.06944", ",", "0.069056", ",", "1.202306", ",", 
       "0.32982", ",", "0.40128", ",", "6.7", ",", "11", ",", "8", ",", "0", 
       ",", "0", ",", "0", ",", "943.24", ",", "701.82", ",", "0.00", ",", 
       "0.12", ",", "0.30", ",", "0.00", ",", "0.06", ",", "0.00", ",", 
       "13.99", ",", "902.68", ",", "7834.35", ",", "274.54", ",", "584.58", 
       ",", "4.19", ",", "0.10", ",", "0.48", ",", "0.05", ",", "1.88", ",", 
       "1.19", ",", "19.28", ",", "314.92", ",", "10042.10", ",", "0.00261", 
       ",", "0.00", ",", "1.21240", ",", "0.085312312", ",", "0", ",", "0", 
       ",", "8985", ",", "71", ",", "5", ",", "45", ",", "0.65", ",", 
       "21.9375", ",", "37.1"}], "}"}], ",", 
     RowBox[{"{", 
      RowBox[{
      "\"\<L9\>\"", ",", "\"\<Early MVA\>\"", ",", "3.5716874", ",", 
       "3.884269", ",", "2.133328", ",", "3.00602", ",", "2.165232", ",", 
       "1.375123", ",", "0.760132", ",", "0.011661", ",", "0.31581", ",", 
       "0.088828", ",", "0.021216", ",", "0.029568", ",", "1.066085", ",", 
       "0.926155", ",", "5.7", ",", "8.3", ",", "0.7", ",", "0", ",", "0", 
       ",", "0", ",", "0.5897034", ",", "0.935168", ",", "2.046816", ",", 
       "0.740776", ",", "1.574523", ",", "1.56897", ",", "2.133328", ",", 
       "0.090153", ",", "1.280063", ",", "2.165232", ",", "0.840788", ",", 
       "0.627255", ",", "0.747868", ",", "0.223728", ",", "0.361354", ",", 
       "0.17505", ",", "0.011661", ",", "0.31581", ",", "0.088828", ",", 
       "0.021216", ",", "0.029568", ",", "0.064896", ",", "1.001189", ",", 
       "0.340575", ",", "0.58558", ",", "5.7", ",", "8.3", ",", "0.7", ",", 
       "0", ",", "0", ",", "0", ",", "1022.12", ",", "611.54", ",", "1.96", 
       ",", "0.06", ",", "0.16", ",", "0.00", ",", "0.00", ",", "1.31", ",", 
       "14.17", ",", "816.95", ",", "9278.54", ",", "84.80", ",", "413.62", 
       ",", "6.81", ",", "0.41", ",", "0.32", ",", "0.00", ",", "0.14", ",", 
       "5.08", ",", "13.80", ",", "469.80", ",", "9928.02", ",", "0.01308", 
       ",", "0.00", ",", "0.58282", ",", "0.140552496", ",", "5151", ",", 
       "9889", ",", "nd", ",", "68", ",", "4", ",", "40", ",", "0.7", ",", 
       "21", ",", "38.2"}], "}"}], ",", 
     RowBox[{"{", 
      RowBox[{
      "\"\<L10\>\"", ",", "\"\<Early MVA\>\"", ",", "5.5482914", ",", 
       "5.104335", ",", "1.584896", ",", "10.535572", ",", "3.244056", ",", 
       "3.326049", ",", "3.017186", ",", "0.154284", ",", "0.248292", ",", 
       "0.390089", ",", "0.18904", ",", "0.037632", ",", "1.182671", ",", 
       "1.303295", ",", "1.7", ",", "4.3", ",", "1", ",", "0", ",", "0", ",", 
       "0", ",", "1.1702834", ",", "2.232264", ",", "2.145744", ",", 
       "0.788568", ",", "3.573519", ",", "0.742248", ",", "1.584896", ",", 
       "0.182196", ",", "0.891312", ",", "3.244056", ",", "7.291516", ",", 
       "2.418285", ",", "0.907764", ",", "1.304448", ",", "1.345988", ",", 
       "0.36675", ",", "0.154284", ",", "0.248292", ",", "0.390089", ",", 
       "0.18904", ",", "0.037632", ",", "0.148512", ",", "1.034159", ",", 
       "0.914175", ",", "0.38912", ",", "1.7", ",", "4.3", ",", "1", ",", "0",
        ",", "0", ",", "0", ",", "291.23", ",", "782.74", ",", "0.00", ",", 
       "1.15", ",", "0.83", ",", "0.00", ",", "0.03", ",", "0.00", ",", 
       "9.69", ",", "682.23", ",", "7441.84", ",", "189.28", ",", "599.51", 
       ",", "0.00", ",", "0.12", ",", "0.21", ",", "0.06", ",", "1.44", ",", 
       "2.98", ",", "20.19", ",", "408.58", ",", "10467.6", ",", "0.00403", 
       ",", "0.00", ",", "1.47074", ",", "0.112428715", ",", "1282", ",", 
       "1030", ",", "10094", ",", "65", ",", "4", ",", "49", ",", "0.8", ",", 
       "29.4", ",", "39.1"}], "}"}], ",", 
     RowBox[{"{", 
      RowBox[{
      "\"\<L11\>\"", ",", "\"\<Early MVA\>\"", ",", "4.7815976", ",", 
       "5.36925", ",", "6.852984", ",", "3.993654", ",", "2.428776", ",", 
       "5.361288", ",", "0.88229", ",", "0.044252", ",", "0.193842", ",", 
       "0.091761", ",", "0.100912", ",", "0.435456", ",", "0.331425", ",", 
       "0.321305", ",", "9.7", ",", "13.7", ",", "1.7", ",", "0", ",", "0", 
       ",", "0", ",", "1.9689956", ",", "2.250138", ",", "0.562464", ",", 
       "3.642904", ",", "0.699788", ",", "1.026558", ",", "6.852984", ",", 
       "0.248724", ",", "0.615772", ",", "2.428776", ",", "1.564878", ",", 
       "1.96198", ",", "3.399308", ",", "0.395316", ",", "0.424424", ",", 
       "0.06255", ",", "0.044252", ",", "0.193842", ",", "0.091761", ",", 
       "0.100912", ",", "0.435456", ",", "0.081952", ",", "0.249473", ",", 
       "0.252145", ",", "0.06916", ",", "9.7", ",", "13.7", ",", "1.7", ",", 
       "0", ",", "0", ",", "0", ",", "1232.19", ",", "511.85", ",", "5.25", 
       ",", "0.14", ",", "0.09", ",", "0.00", ",", "0.00", ",", "0.00", ",", 
       "17.18", ",", "656.24", ",", "12038.97", ",", "229.81", ",", "570.94", 
       ",", "2.40", ",", "0.96", ",", "0.29", ",", "0.16", ",", "0.18", ",", 
       "1.33", ",", "14.12", ",", "379.18", ",", "9393.12", ",", "0.01653", 
       ",", "0.00", ",", "1.76712", ",", "0.254982303", ",", "4446", ",", 
       "10143", ",", "4317", ",", "66", ",", "4", ",", "52", ",", "0.9", ",", 
       "35.1", ",", "40.3"}], "}"}], ",", 
     RowBox[{"{", 
      RowBox[{
      "\"\<L12\>\"", ",", "\"\<Full MVA\>\"", ",", "3.7048146", ",", 
       "4.223421", ",", "3.801576", ",", "5.133604", ",", "2.650608", ",", 
       "3.388508", ",", "5.251116", ",", "0.175513", ",", "0.026136", ",", 
       "0.403078", ",", "0.712096", ",", "0.007168", ",", "0.738018", ",", 
       "3.853775", ",", "1.03", ",", "12.5", ",", "7.91", ",", "43.12", ",", 
       "3.37", ",", "3.21", ",", "0.4677816", ",", "2.443881", ",", 
       "0.793152", ",", "1.791376", ",", "1.684649", ",", "0.747396", ",", 
       "3.801576", ",", "0.252504", ",", "0.673875", ",", "2.650608", ",", 
       "2.482996", ",", "1.04674", ",", "2.341768", ",", "4.020468", ",", 
       "0.385098", ",", "0.84555", ",", "0.175513", ",", "0.026136", ",", 
       "0.403078", ",", "0.712096", ",", "0.007168", ",", "0.063232", ",", 
       "0.674786", ",", "3.414115", ",", "0.43966", ",", "1.03", ",", "12.5", 
       ",", "7.91", ",", "43.12", ",", "3.37", ",", "3.21", ",", "\"\<NA\>\"",
        ",", "\"\<NA\>\"", ",", "\"\<NA\>\"", ",", "\"\<NA\>\"", ",", 
       "\"\<NA\>\"", ",", "\"\<NA\>\"", ",", "\"\<NA\>\"", ",", "\"\<NA\>\"", 
       ",", "\"\<NA\>\"", ",", "\"\<NA\>\"", ",", "\"\<NA\>\"", ",", "872.15",
        ",", "427.34", ",", "0.00", ",", "1.54", ",", "0.35", ",", "0.00", 
       ",", "0.03", ",", "0.00", ",", "17.12", ",", "645.78", ",", "10057.84",
        ",", "0.00383", ",", "0.00", ",", "1.72564", ",", "0.163610306", ",", 
       "0", ",", "0", ",", "7493", ",", "80", ",", "6", ",", "50", ",", "0.9",
        ",", "33.75", ",", "34.9"}], "}"}], ",", 
     RowBox[{"{", 
      RowBox[{
      "\"\<L13\>\"", ",", "\"\<Full MVA\>\"", ",", "5.4259907", ",", 
       "6.736417", ",", "4.050424", ",", "6.117372", ",", "3.61188", ",", 
       "5.689352", ",", "4.274084", ",", "0.094783", ",", "0.339042", ",", 
       "0.936046", ",", "0.964512", ",", "0.116032", ",", "0.978006", ",", 
       "2.60108", ",", "1.74", ",", "1.25", ",", "6.38", ",", "11.09", ",", 
       "5.48", ",", "5.58", ",", "2.3683517", ",", "2.525847", ",", 
       "0.531792", ",", "3.632192", ",", "2.416499", ",", "0.687726", ",", 
       "4.050424", ",", "0.402192", ",", "0.717602", ",", "3.61188", ",", 
       "2.505492", ",", "0.68906", ",", "5.000292", ",", "2.435412", ",", 
       "0.642572", ",", "1.1961", ",", "0.094783", ",", "0.339042", ",", 
       "0.936046", ",", "0.964512", ",", "0.116032", ",", "0.342784", ",", 
       "0.635222", ",", "1.23802", ",", "1.36306", ",", "1.74", ",", "1.25", 
       ",", "6.38", ",", "11.09", ",", "5.48", ",", "5.58", ",", "\"\<NA\>\"",
        ",", "\"\<NA\>\"", ",", "\"\<NA\>\"", ",", "\"\<NA\>\"", ",", 
       "\"\<NA\>\"", ",", "\"\<NA\>\"", ",", "\"\<NA\>\"", ",", "\"\<NA\>\"", 
       ",", "\"\<NA\>\"", ",", "\"\<NA\>\"", ",", "\"\<NA\>\"", ",", "353.12",
        ",", "571.24", ",", "0.00", ",", "1.88", ",", "0.53", ",", "0.00", 
       ",", "0.04", ",", "0.00", ",", "7.35", ",", "436.37", ",", "8210.94", 
       ",", "0.00718", ",", "0.00", ",", "3.05542", ",", "0.216171272", ",", 
       "0", ",", "0", ",", "7631", ",", "77", ",", "5", ",", "51", ",", "0.9",
        ",", "34.425", ",", "41.2"}], "}"}], ",", 
     RowBox[{"{", 
      RowBox[{
      "\"\<L14\>\"", ",", "\"\<Full MVA\>\"", ",", "2.5491808", ",", 
       "5.66289", ",", "1.529328", ",", "7.203134", ",", "5.598888", ",", 
       "2.862451", ",", "3.279862", ",", "0.089401", ",", "0.371712", ",", 
       "0.241763", ",", "0.609552", ",", "0.056", ",", "0.833488", ",", 
       "1.02578", ",", "0.97", ",", "1", ",", "0.62", ",", "0.88", ",", 
       "0.38", ",", "0.32", ",", "0.5739448", ",", "1.419252", ",", 
       "0.555984", ",", "3.397352", ",", "1.801048", ",", "0.46449", ",", 
       "1.529328", ",", "0.167265", ",", "1.681393", ",", "5.598888", ",", 
       "1.604246", ",", "1.311055", ",", "1.551396", ",", "2.132052", ",", 
       "1.04251", ",", "0.1053", ",", "0.089401", ",", "0.371712", ",", 
       "0.241763", ",", "0.609552", ",", "0.056", ",", "0.077376", ",", 
       "0.756112", ",", "0.08604", ",", "0.93974", ",", "0.97", ",", "1", ",",
        "0.62", ",", "0.88", ",", "0.38", ",", "0.32", ",", "\"\<NA\>\"", 
       ",", "\"\<NA\>\"", ",", "\"\<NA\>\"", ",", "\"\<NA\>\"", ",", 
       "\"\<NA\>\"", ",", "\"\<NA\>\"", ",", "\"\<NA\>\"", ",", "\"\<NA\>\"", 
       ",", "\"\<NA\>\"", ",", "\"\<NA\>\"", ",", "\"\<NA\>\"", ",", "152.16",
        ",", "703.28", ",", "0.00", ",", "1.72", ",", "0.56", ",", "0.00", 
       ",", "0.03", ",", "0.00", ",", "9.94", ",", "562.04", ",", "7205.39", 
       ",", "0.00000", ",", "0.00", ",", "0.82252", ",", "0.005432546", ",", 
       "435", ",", "1841", ",", "10130", ",", "77", ",", "5", ",", "52", ",", 
       "0.8", ",", "31.2", ",", "32.9"}], "}"}], ",", 
     RowBox[{"{", 
      RowBox[{
      "\"\<L15\>\"", ",", "\"\<Full MVA\>\"", ",", "5.4692266", ",", 
       "7.85674", ",", "1.868776", ",", "13.473496", ",", "7.354584", ",", 
       "9.720704", ",", "1.252394", ",", "0.035581", ",", "0.18513", ",", 
       "0.290786", ",", "0.153952", ",", "0.156352", ",", "1.245002", ",", 
       "0.42344", ",", "1.2747", ",", "1.8257", ",", "2.687", ",", "2.326", 
       ",", "4.058", ",", "4.058", ",", "0.9446866", ",", "3.462684", ",", 
       "1.061856", ",", "2.868344", ",", "3.949202", ",", "1.039194", ",", 
       "1.868776", ",", "0.508032", ",", "1.326785", ",", "7.354584", ",", 
       "6.118912", ",", "5.6808", ",", "4.039904", ",", "0.661704", ",", 
       "0.40439", ",", "0.1863", ",", "0.035581", ",", "0.18513", ",", 
       "0.290786", ",", "0.153952", ",", "0.156352", ",", "0.262496", ",", 
       "0.982506", ",", "0.10994", ",", "0.3135", ",", "1.2747", ",", 
       "1.8257", ",", "2.687", ",", "2.326", ",", "4.058", ",", "4.058", ",", 
       "\"\<NA\>\"", ",", "\"\<NA\>\"", ",", "\"\<NA\>\"", ",", "\"\<NA\>\"", 
       ",", "\"\<NA\>\"", ",", "\"\<NA\>\"", ",", "\"\<NA\>\"", ",", 
       "\"\<NA\>\"", ",", "\"\<NA\>\"", ",", "\"\<NA\>\"", ",", "\"\<NA\>\"", 
       ",", "586.13", ",", "653.49", ",", "0.00", ",", "1.80", ",", "0.14", 
       ",", "0.05", ",", "0.03", ",", "0.00", ",", "16.89", ",", "764.68", 
       ",", "8764.35", ",", "0.00350", ",", "0.00", ",", "1.17090", ",", 
       "0.110201676", ",", "0", ",", "0", ",", "14475", ",", "78", ",", "6", 
       ",", "50", ",", "0.9", ",", "33.75", ",", "35.7"}], "}"}], ",", 
     RowBox[{"{", 
      RowBox[{
      "\"\<L17\>\"", ",", "\"\<Full MVA\>\"", ",", "10.484098", ",", 
       "3.539481", ",", "2.380968", ",", "5.148458", ",", "3.012744", ",", 
       "2.10994", ",", "2.828326", ",", "0.055913", ",", "0.012342", ",", 
       "0.082543", ",", "0.509184", ",", "0.027328", ",", "0.912126", ",", 
       "1.102785", ",", "1.6655", ",", "1.60767", ",", "1.2638", ",", 
       "1.5968", ",", "1.294", ",", "1.48", ",", "3.321747", ",", "4.408351", 
       ",", "2.754", ",", "1.470016", ",", "1.831019", ",", "0.238446", ",", 
       "2.380968", ",", "0.754488", ",", "1.318399", ",", "3.012744", ",", 
       "2.135714", ",", "1.06252", ",", "1.04742", ",", "1.64478", ",", 
       "0.900046", ",", "0.2835", ",", "0.055913", ",", "0.012342", ",", 
       "0.082543", ",", "0.509184", ",", "0.027328", ",", "0.03952", ",", 
       "0.872606", ",", "0.495925", ",", "0.60686", ",", "1.6655", ",", 
       "1.60767", ",", "1.2638", ",", "1.5968", ",", "1.294", ",", "1.48", 
       ",", "\"\<NA\>\"", ",", "\"\<NA\>\"", ",", "\"\<NA\>\"", ",", 
       "\"\<NA\>\"", ",", "\"\<NA\>\"", ",", "\"\<NA\>\"", ",", "\"\<NA\>\"", 
       ",", "\"\<NA\>\"", ",", "\"\<NA\>\"", ",", "\"\<NA\>\"", ",", 
       "\"\<NA\>\"", ",", "173.19", ",", "637.28", ",", "0.00", ",", "1.49", 
       ",", "0.56", ",", "0.00", ",", "0.04", ",", "0.00", ",", "8.94", ",", 
       "556.60", ",", "7020.54", ",", "0.00488", ",", "0.00", ",", "2.33715", 
       ",", "0.240597589", ",", "0", ",", "0", ",", "7610", ",", "79", ",", 
       "5", ",", "55", ",", "1", ",", "41.25", ",", "35.6"}], "}"}], ",", 
     RowBox[{"{", 
      RowBox[{
      "\"\<L18\>\"", ",", "\"\<Full MVA\>\"", ",", "16.2178392", ",", 
       "3.667811", ",", "7.505304", ",", "3.42266", ",", "1.873248", ",", 
       "13.985554", ",", "5.064228", ",", "0.015249", ",", "0.540144", ",", 
       "0.408525", ",", "0.093024", ",", "0.021952", ",", "0.240786", ",", 
       "1.04148", ",", "91.8", ",", "88.76", ",", "55.36", ",", "5.65", ",", 
       "5.65", ",", "24.63", ",", "1.4332032", ",", "12.572364", ",", 
       "2.212272", ",", "0.908872", ",", "1.489489", ",", "1.26945", ",", 
       "7.505304", ",", "0.802494", ",", "0.519932", ",", "1.873248", ",", 
       "1.549412", ",", "10.38587", ",", "3.599684", ",", "2.696112", ",", 
       "1.649466", ",", "0.71865", ",", "0.015249", ",", "0.540144", ",", 
       "0.408525", ",", "0.093024", ",", "0.021952", ",", "0.040768", ",", 
       "0.200018", ",", "0.37762", ",", "0.66386", ",", "91.8", ",", "88.76", 
       ",", "55.36", ",", "5.65", ",", "5.65", ",", "24.63", ",", 
       "\"\<NA\>\"", ",", "\"\<NA\>\"", ",", "\"\<NA\>\"", ",", "\"\<NA\>\"", 
       ",", "\"\<NA\>\"", ",", "\"\<NA\>\"", ",", "\"\<NA\>\"", ",", 
       "\"\<NA\>\"", ",", "\"\<NA\>\"", ",", "\"\<NA\>\"", ",", "\"\<NA\>\"", 
       ",", "1967.68", ",", "437.56", ",", "1.87", ",", "1.57", ",", "0.40", 
       ",", "0.00", ",", "0.03", ",", "0.00", ",", "18.12", ",", "711.34", 
       ",", "10003.87", ",", "0.00631", ",", "0.00", ",", "1.77224", ",", 
       "0.153060654", ",", "3400", ",", "7479", ",", "4740", ",", "83", ",", 
       "6", ",", "58", ",", "1", ",", "43.5", ",", "36.1"}], "}"}], ",", 
     RowBox[{"{", 
      RowBox[{
      "\"\<L19\>\"", ",", "\"\<Full MVA\>\"", ",", "10.6198258", ",", 
       "7.239846", ",", "6.900096", ",", "8.416218", ",", "5.864328", ",", 
       "15.053338", ",", "1.047192", ",", "0.089102", ",", "0.17787", ",", 
       "0.049442", ",", "0.050864", ",", "0.059584", ",", "0.85224", ",", 
       "0.349235", ",", "4.32", ",", "4.87", ",", "10.4", ",", "25", ",", 
       "3.05", ",", "19.46", ",", "0.4868578", ",", "9.565752", ",", 
       "0.567216", ",", "4.541888", ",", "2.194156", ",", "0.503802", ",", 
       "6.900096", ",", "0.289359", ",", "1.666418", ",", "5.864328", ",", 
       "2.55189", ",", "12.33207", ",", "2.721268", ",", "0.432288", ",", 
       "0.231504", ",", "0.3834", ",", "0.089102", ",", "0.17787", ",", 
       "0.049442", ",", "0.050864", ",", "0.059584", ",", "0.025792", ",", 
       "0.826448", ",", "0.115915", ",", "0.23332", ",", "4.32", ",", "4.87", 
       ",", "10.4", ",", "25", ",", "3.05", ",", "19.46", ",", "\"\<NA\>\"", 
       ",", "\"\<NA\>\"", ",", "\"\<NA\>\"", ",", "\"\<NA\>\"", ",", 
       "\"\<NA\>\"", ",", "\"\<NA\>\"", ",", "\"\<NA\>\"", ",", "\"\<NA\>\"", 
       ",", "\"\<NA\>\"", ",", "\"\<NA\>\"", ",", "\"\<NA\>\"", ",", 
       "2426.81", ",", "401.65", ",", "1.69", ",", "1.56", ",", "0.12", ",", 
       "0.00", ",", "0.04", ",", "0.00", ",", "13.52", ",", "444.86", ",", 
       "9607.13", ",", "0.00513", ",", "0.00", ",", "1.91562", ",", 
       "0.174055443", ",", "2574", ",", "5207", ",", "5561", ",", "82", ",", 
       "6", ",", "55", ",", "1", ",", "41.25", ",", "33.8"}], "}"}], ",", 
     RowBox[{"{", 
      RowBox[{
      "\"\<L20\>\"", ",", "\"\<Full MVA\>\"", ",", "7.1547151", ",", 
       "3.350336", ",", "1.559528", ",", "3.731664", ",", "2.09508", ",", 
       "2.679941", ",", "1.017906", ",", "0.093288", ",", "0.21417", ",", 
       "0.09218", ",", "0.025568", ",", "0.084224", ",", "0.30044", ",", 
       "0.6716", ",", "10.956", ",", "10.957", ",", "4.098", ",", "10.964", 
       ",", "6.562", ",", "8.9807", ",", "4.0943331", ",", "2.156638", ",", 
       "0.903744", ",", "1.839168", ",", "1.272722", ",", "0.238446", ",", 
       "1.559528", ",", "0.375921", ",", "0.294708", ",", "2.09508", ",", 
       "1.636584", ",", "1.634545", ",", "1.045396", ",", "0.55458", ",", 
       "0.391776", ",", "0.07155", ",", "0.093288", ",", "0.21417", ",", 
       "0.09218", ",", "0.025568", ",", "0.084224", ",", "0.221312", ",", 
       "0.079128", ",", "0.41586", ",", "0.25574", ",", "10.956", ",", 
       "10.957", ",", "4.098", ",", "10.964", ",", "6.562", ",", "8.9807", 
       ",", "\"\<NA\>\"", ",", "\"\<NA\>\"", ",", "\"\<NA\>\"", ",", 
       "\"\<NA\>\"", ",", "\"\<NA\>\"", ",", "\"\<NA\>\"", ",", "\"\<NA\>\"", 
       ",", "\"\<NA\>\"", ",", "\"\<NA\>\"", ",", "\"\<NA\>\"", ",", 
       "\"\<NA\>\"", ",", "649.94", ",", "587.15", ",", "4.57", ",", "1.91", 
       ",", "0.14", ",", "0.00", ",", "0.05", ",", "6.43", ",", "17.70", ",", 
       "707.22", ",", "9400.22", ",", "0.00189", ",", "0.00", ",", "1.45366", 
       ",", "0.088621013", ",", "0", ",", "0", ",", "5519", ",", "87", ",", 
       "6", ",", "54", ",", "1", ",", "40.5", ",", "36.7"}], "}"}], ",", 
     RowBox[{"{", 
      RowBox[{
      "\"\<L22\>\"", ",", "\"\<Full MVA\>\"", ",", "17.5764542", ",", 
       "6.399371", ",", "8.260304", ",", "16.309772", ",", "10.761696", ",", 
       "10.226212", ",", "2.641166", ",", "0.095082", ",", "0.251922", ",", 
       "0.292043", ",", "0.323136", ",", "0.087808", ",", "1.507391", ",", 
       "2.454825", ",", "0.68408", ",", "3.536", ",", "5.7623", ",", "4.6215",
        ",", "1.82", ",", "4.794", ",", "3.0795622", ",", "12.396076", ",", 
       "2.100816", ",", "4.792384", ",", "0.832915", ",", "0.774072", ",", 
       "8.260304", ",", "0.722169", ",", "3.220823", ",", "10.761696", ",", 
       "5.548076", ",", "6.7591", ",", "3.467112", ",", "1.79646", ",", 
       "0.718256", ",", "0.12645", ",", "0.095082", ",", "0.251922", ",", 
       "0.292043", ",", "0.323136", ",", "0.087808", ",", "0.174304", ",", 
       "1.333087", ",", "2.039865", ",", "0.41496", ",", "0.68408", ",", 
       "3.536", ",", "5.7623", ",", "4.6215", ",", "1.82", ",", "4.794", ",", 
       "\"\<NA\>\"", ",", "\"\<NA\>\"", ",", "\"\<NA\>\"", ",", "\"\<NA\>\"", 
       ",", "\"\<NA\>\"", ",", "\"\<NA\>\"", ",", "\"\<NA\>\"", ",", 
       "\"\<NA\>\"", ",", "\"\<NA\>\"", ",", "\"\<NA\>\"", ",", "\"\<NA\>\"", 
       ",", "497.26", ",", "705.67", ",", "1.12", ",", "1.76", ",", "0.50", 
       ",", "0.00", ",", "0.41", ",", "0.00", ",", "11.65", ",", "703.67", 
       ",", "9874.68", ",", "0.00417", ",", "0.00", ",", "2.90372", ",", 
       "0.229711332", ",", "0", ",", "1492", ",", "6704", ",", "92", ",", "6",
        ",", "57", ",", "1", ",", "42.75", ",", "39.7"}], "}"}], ",", 
     RowBox[{"{", 
      RowBox[{
      "\"\<L24\>\"", ",", "\"\<Full MVA\>\"", ",", "15.8239327", ",", 
       "4.322264", ",", "2.037896", ",", "9.381246", ",", "3.244056", ",", 
       "5.231939", ",", "1.551926", ",", "0.049634", ",", "0.283866", ",", 
       "0.339809", ",", "0.209712", ",", "0.034944", ",", "2.608322", ",", 
       "0.15943", ",", "5.62", ",", "3.53", ",", "4.13", ",", "26.1", ",", 
       "3.13", ",", "2.97", ",", "0.4731727", ",", "14.697144", ",", 
       "0.653616", ",", "1.630696", ",", "2.43253", ",", "0.259038", ",", 
       "2.037896", ",", "0.153846", ",", "0.909282", ",", "3.244056", ",", 
       "6.13719", ",", "1.773935", ",", "3.458004", ",", "0.799164", ",", 
       "0.397712", ",", "0.35505", ",", "0.049634", ",", "0.283866", ",", 
       "0.339809", ",", "0.209712", ",", "0.034944", ",", "0.175136", ",", 
       "2.433186", ",", "0.07887", ",", "0.08056", ",", "5.62", ",", "3.53", 
       ",", "4.13", ",", "26.1", ",", "3.13", ",", "2.97", ",", "\"\<NA\>\"", 
       ",", "\"\<NA\>\"", ",", "\"\<NA\>\"", ",", "\"\<NA\>\"", ",", 
       "\"\<NA\>\"", ",", "\"\<NA\>\"", ",", "\"\<NA\>\"", ",", "\"\<NA\>\"", 
       ",", "\"\<NA\>\"", ",", "\"\<NA\>\"", ",", "\"\<NA\>\"", ",", "754.18",
        ",", "708.81", ",", "2.99", ",", "1.68", ",", "0.71", ",", "0.00", 
       ",", "0.06", ",", "7.39", ",", "18.02", ",", "933.27", ",", "10290.33",
        ",", "0.00190", ",", "0.00", ",", "1.72343", ",", "0.102891239", ",", 
       "0", ",", "0", ",", "6079", ",", "85", ",", "6", ",", "53", ",", "1", 
       ",", "39.75", ",", "33.8"}], "}"}], ",", 
     RowBox[{"{", 
      RowBox[{
      "\"\<L25\>\"", ",", "\"\<Full MVA\>\"", ",", "4.1220594", ",", 
       "2.438154", ",", "2.383384", ",", "4.724278", ",", "2.051472", ",", 
       "3.007847", ",", "1.167702", ",", "0.011661", ",", "0.158994", ",", 
       "0.100979", ",", "0.120496", ",", "0.08736", ",", "0.682584", ",", 
       "0.768925", ",", "10.6", ",", "23.18", ",", "27.62", ",", "32.12", ",",
        "1", ",", "14.89", ",", "0.4404114", ",", "3.206016", ",", "0.475632",
        ",", "1.220344", ",", "1.000892", ",", "0.216918", ",", "2.383384", 
       ",", "0.150444", ",", "0.575639", ",", "2.051472", ",", "2.672806", 
       ",", "1.595095", ",", "1.412752", ",", "0.836136", ",", "0.258216", 
       ",", "0.07335", ",", "0.011661", ",", "0.158994", ",", "0.100979", ",",
        "0.120496", ",", "0.08736", ",", "0.040768", ",", "0.641816", ",", 
       "0.581965", ",", "0.18696", ",", "10.6", ",", "23.18", ",", "27.62", 
       ",", "32.12", ",", "1", ",", "14.89", ",", "\"\<NA\>\"", ",", 
       "\"\<NA\>\"", ",", "\"\<NA\>\"", ",", "\"\<NA\>\"", ",", "\"\<NA\>\"", 
       ",", "\"\<NA\>\"", ",", "\"\<NA\>\"", ",", "\"\<NA\>\"", ",", 
       "\"\<NA\>\"", ",", "\"\<NA\>\"", ",", "\"\<NA\>\"", ",", "1107.72", 
       ",", "699.40", ",", "0.00", ",", "1.69", ",", "0.45", ",", "0.13", ",",
        "0.03", ",", "3.00", ",", "18.98", ",", "966.90", ",", "10307.74", 
       ",", "0.00797", ",", "0.00", ",", "3.30997", ",", "0.378596508", ",", 
       "0", ",", "0", ",", "7644", ",", "75", ",", "5", ",", "59", ",", "1", 
       ",", "44.25", ",", "36.8"}], "}"}], ",", 
     RowBox[{"{", 
      RowBox[{
      "\"\<L26\>\"", ",", "\"\<Full MVA\>\"", ",", "3.5052622", ",", 
       "2.505059", ",", "2.420832", ",", "9.732086", ",", "4.601592", ",", 
       "4.522351", ",", "1.48818", ",", "0.030199", ",", "0.626538", ",", 
       "0.289529", ",", "0.076976", ",", "0.115136", ",", "0.927903", ",", 
       "0.66635", ",", "0.82", ",", "5.72", ",", "12.15", ",", "21.1", ",", 
       "4.15", ",", "0.2", ",", "0.4088942", ",", "2.010752", ",", "1.085616",
        ",", "1.055544", ",", "0.994619", ",", "0.454896", ",", "2.420832", 
       ",", "0.374409", ",", "1.188416", ",", "4.601592", ",", "5.130494", 
       ",", "1.716075", ",", "2.806276", ",", "0.537516", ",", "0.643314", 
       ",", "0.30735", ",", "0.030199", ",", "0.626538", ",", "0.289529", ",",
        "0.076976", ",", "0.115136", ",", "0.052", ",", "0.875903", ",", 
       "0.35133", ",", "0.31502", ",", "0.82", ",", "5.72", ",", "12.15", ",",
        "21.1", ",", "4.15", ",", "0.2", ",", "\"\<NA\>\"", ",", "\"\<NA\>\"",
        ",", "\"\<NA\>\"", ",", "\"\<NA\>\"", ",", "\"\<NA\>\"", ",", 
       "\"\<NA\>\"", ",", "\"\<NA\>\"", ",", "\"\<NA\>\"", ",", "\"\<NA\>\"", 
       ",", "\"\<NA\>\"", ",", "\"\<NA\>\"", ",", "832.15", ",", "732.99", 
       ",", "0.00", ",", "1.79", ",", "0.26", ",", "0.07", ",", "0.03", ",", 
       "4.57", ",", "15.24", ",", "583.42", ",", "9871.36", ",", "0.00287", 
       ",", "0.00", ",", "1.43716", ",", "0.118184759", ",", "1130", ",", 
       "1783", ",", "6572", ",", "76", ",", "5", ",", "49", ",", "0.9", ",", 
       "33.075", ",", "35.4"}], "}"}], ",", 
     RowBox[{"{", 
      RowBox[{
      "\"\<L30\>\"", ",", "\"\<HMGR\>\"", ",", "3.0858419", ",", "2.303895", 
       ",", "1.20196", ",", "4.136892", ",", "2.205048", ",", "2.570197", ",",
        "1.916486", ",", "0.029003", ",", "0.164076", ",", "0.406011", ",", 
       "0.214336", ",", "0.038976", ",", "1.133769", ",", "0.144015", ",", 
       "0", ",", "1.7", ",", "0", ",", "0", ",", "0", ",", "0", ",", 
       "0.6954519", ",", "1.629638", ",", "0.760752", ",", "0.722648", ",", 
       "1.322209", ",", "0.259038", ",", "1.20196", ",", "0.187488", ",", 
       "0.578634", ",", "2.205048", ",", "1.931844", ",", "1.729225", ",", 
       "0.840972", ",", "0.657912", ",", "0.813974", ",", "0.4446", ",", 
       "0.029003", ",", "0.164076", ",", "0.406011", ",", "0.214336", ",", 
       "0.038976", ",", "0.119392", ",", "1.014377", ",", "0.082455", ",", 
       "0.06156", ",", "0", ",", "1.7", ",", "0", ",", "0", ",", "0", ",", 
       "0", ",", "156.45", ",", "515.09", ",", "0.00", ",", "0.50", ",", 
       "0.57", ",", "0.00", ",", "0.00", ",", "0.00", ",", "14.70", ",", 
       "667.12", ",", "6371.90", ",", "0.00", ",", "658.79", ",", "3.59", ",",
        "0.23", ",", "0.39", ",", "0.00", ",", "1.30", ",", "0.00", ",", 
       "11.63", ",", "312.88", ",", "6767.64", ",", "0.00653", ",", "0.00", 
       ",", "2.39281", ",", "0.170876251", ",", "823", ",", "900", ",", 
       "2227", ",", "54", ",", "4", ",", "32", ",", "0.5", ",", "12", ",", 
       "31.8"}], "}"}], ",", 
     RowBox[{"{", 
      RowBox[{
      "\"\<L32\>\"", ",", "\"\<HMGR\>\"", ",", "4.1626264", ",", "2.298967", 
       ",", "4.939512", ",", "10.5313", ",", "6.529824", ",", "12.225067", 
       ",", "0.857404", ",", "0.034385", ",", "0.445764", ",", "0.186036", 
       ",", "0.120224", ",", "0.15904", ",", "0.196496", ",", "0.61929", ",", 
       "0", ",", "1.7", ",", "0", ",", "0", ",", "0", ",", "0", ",", 
       "1.9955364", ",", "1.433986", ",", "0.733104", ",", "1.089328", ",", 
       "0.704667", ",", "0.504972", ",", "4.939512", ",", "0.230202", ",", 
       "0.744557", ",", "6.529824", ",", "4.001476", ",", "10.189935", ",", 
       "2.035132", ",", "0.126084", ",", "0.39697", ",", "0.33435", ",", 
       "0.034385", ",", "0.445764", ",", "0.186036", ",", "0.120224", ",", 
       "0.15904", ",", "0.108576", ",", "0.08792", ",", "0.54253", ",", 
       "0.07676", ",", "0", ",", "1.7", ",", "0", ",", "0", ",", "0", ",", 
       "0", ",", "246.24", ",", "582.24", ",", "0.00", ",", "0.54", ",", 
       "0.39", ",", "0.00", ",", "0.03", ",", "0.00", ",", "14.89", ",", 
       "519.34", ",", "6826.99", ",", "99.41", ",", "585.41", ",", "4.07", 
       ",", "0.33", ",", "0.26", ",", "0.00", ",", "1.33", ",", "0.15", ",", 
       "7.43", ",", "141.79", ",", "6671.03", ",", "0.00187", ",", "0.00", 
       ",", "1.47633", ",", "0.072484954", ",", "1103", ",", "805", ",", 
       "6917", ",", "46", ",", "3", ",", "26", ",", "0.4", ",", "7.8", ",", 
       "30.2"}], "}"}], ",", 
     RowBox[{"{", 
      RowBox[{
      "\"\<L34\>\"", ",", "\"\<HMGR\>\"", ",", "1.8918407", ",", "3.411621", 
       ",", "2.475192", ",", "2.568266", ",", "0.955584", ",", "2.510218", 
       ",", "1.034104", ",", "0.268203", ",", "0.347754", ",", "0.157963", 
       ",", "0.162384", ",", "0.068992", ",", "1.218788", ",", "0.221365", 
       ",", "0", ",", "1", ",", "0", ",", "0", ",", "0", ",", "0", ",", 
       "0.2077647", ",", "0.920732", ",", "0.763344", ",", "1.93228", ",", 
       "1.044803", ",", "0.434538", ",", "2.475192", ",", "0.192213", ",", 
       "0.538501", ",", "0.955584", ",", "1.612682", ",", "0.77059", ",", 
       "1.739628", ",", "0.742284", ",", "0.17437", ",", "0.11745", ",", 
       "0.268203", ",", "0.347754", ",", "0.157963", ",", "0.162384", ",", 
       "0.068992", ",", "0.220896", ",", "0.997892", ",", "0.161325", ",", 
       "0.06004", ",", "0", ",", "1", ",", "0", ",", "0", ",", "0", ",", "0", 
       ",", "21.18", ",", "672.73", ",", "0.00", ",", "0.83", ",", "0.30", 
       ",", "0.00", ",", "0.05", ",", "0.00", ",", "12.75", ",", "531.22", 
       ",", "7758.36", ",", "7.24", ",", "590.26", ",", "0.00", ",", "0.33", 
       ",", "0.82", ",", "0.00", ",", "2.22", ",", "0.00", ",", "11.52", ",", 
       "250.89", ",", "6932.95", ",", "0.00276", ",", "0.00", ",", "1.83394", 
       ",", "0.146257664", ",", "767", ",", "0", ",", "5122", ",", "42", ",", 
       "3", ",", "32", ",", "0.5", ",", "12", ",", "30.9"}], "}"}], ",", 
     RowBox[{"{", 
      RowBox[{
      "\"\<L35\>\"", ",", "\"\<HMGR\>\"", ",", "3.4173251", ",", "8.262753", 
       ",", "6.54132", ",", "12.457874", ",", "7.352688", ",", "6.704434", 
       ",", "1.1661", ",", "0.06279", ",", "0.11253", ",", "0.082543", ",", 
       "0.139264", ",", "0.112", ",", "0.539415", ",", "0.370435", ",", "0", 
       ",", "2", ",", "0", ",", "0", ",", "0", ",", "0", ",", "1.3241371", 
       ",", "1.119892", ",", "0.973296", ",", "4.633352", ",", "2.894641", 
       ",", "0.73476", ",", "6.54132", ",", "0.105273", ",", "0.955405", ",", 
       "7.352688", ",", "5.105186", ",", "2.80621", ",", "3.898224", ",", 
       "0.869316", ",", "0.186984", ",", "0.1098", ",", "0.06279", ",", 
       "0.11253", ",", "0.082543", ",", "0.139264", ",", "0.112", ",", 
       "0.111904", ",", "0.427511", ",", "0.254535", ",", "0.1159", ",", "0", 
       ",", "2", ",", "0", ",", "0", ",", "0", ",", "0", ",", "219.40", ",", 
       "570.77", ",", "13.97", ",", "0.48", ",", "0.47", ",", "0.00", ",", 
       "0.12", ",", "5.41", ",", "14.98", ",", "996.44", ",", "10701.51", ",",
        "9.67", ",", "540.67", ",", "4.31", ",", "0.37", ",", "0.36", ",", 
       "0.00", ",", "0.79", ",", "0.11", ",", "15.95", ",", "327.75", ",", 
       "5001.73", ",", "0.01623", ",", "0.00", ",", "1.95966", ",", 
       "0.232118294", ",", "1713", ",", "1641", ",", "4883", ",", "53", ",", 
       "4", ",", "30", ",", "0.5", ",", "11.25", ",", "31.2"}], "}"}], ",", 
     RowBox[{"{", 
      RowBox[{
      "\"\<L36\>\"", ",", "\"\<HMGR\>\"", ",", "5.2229298", ",", "5.73655", 
       ",", "5.458952", ",", "7.818902", ",", "4.510584", ",", "2.641576", 
       ",", "1.02983", ",", "0.00897", ",", "0.082038", ",", "0.109359", ",", 
       "0.084592", ",", "0.224896", ",", "0.505334", ",", "0.565705", ",", 
       "0", ",", "4", ",", "0", ",", "0", ",", "0", ",", "0", ",", 
       "2.4359478", ",", "1.416678", ",", "1.370304", ",", "3.101536", ",", 
       "1.802442", ",", "0.832572", ",", "5.458952", ",", "0.211491", ",", 
       "1.325587", ",", "4.510584", ",", "3.308318", ",", "1.6569", ",", 
       "0.984676", ",", "0.455988", ",", "0.297542", ",", "0.2763", ",", 
       "0.00897", ",", "0.082038", ",", "0.109359", ",", "0.084592", ",", 
       "0.224896", ",", "0.08112", ",", "0.424214", ",", "0.170885", ",", 
       "0.39482", ",", "0", ",", "4", ",", "0", ",", "0", ",", "0", ",", "0", 
       ",", "538.69", ",", "473.55", ",", "0.00", ",", "0.60", ",", "0.30", 
       ",", "0.00", ",", "0.02", ",", "3.24", ",", "9.79", ",", "930.80", ",",
        "8486.42", ",", "158.91", ",", "685.30", ",", "5.16", ",", "2.29", 
       ",", "0.25", ",", "0.09", ",", "0.14", ",", "5.37", ",", "35.92", ",", 
       "706.84", ",", "11831.19", ",", "0.00535", ",", "0.00", ",", "2.89846",
        ",", "0.127807485", ",", "2488", ",", "3886", ",", "7275", ",", "54", 
       ",", "4", ",", "28", ",", "0.5", ",", "10.5", ",", "28.3"}], "}"}], 
     ",", 
     RowBox[{"{", 
      RowBox[{
      "\"\<L37\>\"", ",", "\"\<HMGR\>\"", ",", "4.7110876", ",", "3.967414", 
       ",", "8.729008", ",", "13.87062", ",", "5.578032", ",", "4.672453", 
       ",", "1.000094", ",", "0.085514", ",", "0.267168", ",", "0.139108", 
       ",", "0.169456", ",", "0.030016", ",", "1.015566", ",", "0.46384", ",",
        "0", ",", "4.3", ",", "0", ",", "0", ",", "0", ",", "0", ",", 
       "0.9571276", ",", "2.550408", ",", "1.203552", ",", "1.294504", ",", 
       "1.869354", ",", "0.803556", ",", "8.729008", ",", "0.290115", ",", 
       "1.103358", ",", "5.578032", ",", "8.292588", ",", "4.106745", ",", 
       "0.565708", ",", "0.482532", ",", "0.342062", ",", "0.1755", ",", 
       "0.085514", ",", "0.267168", ",", "0.139108", ",", "0.169456", ",", 
       "0.030016", ",", "0.23088", ",", "0.784686", ",", "0.3107", ",", 
       "0.15314", ",", "0", ",", "4.3", ",", "0", ",", "0", ",", "0", ",", 
       "0", ",", "519.39", ",", "728.03", ",", "0.00", ",", "0.50", ",", 
       "0.63", ",", "0.00", ",", "0.03", ",", "0.00", ",", "13.46", ",", 
       "355.45", ",", "6634.53", ",", "443.06", ",", "724.88", ",", "2.54", 
       ",", "0.10", ",", "0.13", ",", "0.00", ",", "0.28", ",", "6.94", ",", 
       "44.74", ",", "474.32", ",", "10551.17", ",", "0.00843", ",", "0.00", 
       ",", "2.41436", ",", "0.210687145", ",", "1155", ",", "2200", ",", 
       "7902", ",", "52", ",", "4", ",", "28", ",", "0.7", ",", "14.7", ",", 
       "31.4"}], "}"}], ",", 
     RowBox[{"{", 
      RowBox[{
      "\"\<L38\>\"", ",", "\"\<HMGR\>\"", ",", "14.5851267", ",", "7.403993", 
       ",", "4.683416", ",", "6.143904", ",", "4.220496", ",", "3.397383", 
       ",", "0.588788", ",", "0.215579", ",", "0.140844", ",", "0.065783", 
       ",", "0.051136", ",", "0.043456", ",", "0.971904", ",", "0.4352", ",", 
       "0", ",", "6.7", ",", "0", ",", "0", ",", "0", ",", "0", ",", 
       "1.1947507", ",", "10.75172", ",", "2.638656", ",", "3.083408", ",", 
       "2.967129", ",", "1.353456", ",", "4.683416", ",", "0.68607", ",", 
       "1.860494", ",", "4.220496", ",", "1.923408", ",", "1.779195", ",", 
       "1.618188", ",", "0.108072", ",", "0.295316", ",", "0.1854", ",", 
       "0.215579", ",", "0.140844", ",", "0.065783", ",", "0.051136", ",", 
       "0.043456", ",", "0.233376", ",", "0.738528", ",", "0.25812", ",", 
       "0.17708", ",", "0", ",", "6.7", ",", "0", ",", "0", ",", "0", ",", 
       "0", ",", "978.77", ",", "486.87", ",", "2.96", ",", "1.14", ",", 
       "0.66", ",", "0.00", ",", "0.00", ",", "0.00", ",", "10.58", ",", 
       "765.89", ",", "8834.40", ",", "135.42", ",", "623.17", ",", "7.47", 
       ",", "0.49", ",", "0.11", ",", "0.00", ",", "1.66", ",", "15.19", ",", 
       "37.56", ",", "478.62", ",", "12492.32", ",", "0.00845", ",", "0.00", 
       ",", "1.90261", ",", "0.245519976", ",", "1807", ",", "2478", ",", 
       "17958", ",", "52", ",", "4", ",", "30", ",", "0.5", ",", "11.25", ",",
        "31.5"}], "}"}], ",", 
     RowBox[{"{", 
      RowBox[{
      "\"\<L39\>\"", ",", "\"\<HMGR\>\"", ",", "13.6176474", ",", "4.132699", 
       ",", "1.234576", ",", "15.9958", ",", "14.263608", ",", "1.628851", 
       ",", "2.966596", ",", "0.029302", ",", "0.071148", ",", "0.240506", 
       ",", "0.142528", ",", "0.093184", ",", "0.987448", ",", "0.35938", ",",
        "0", ",", "3.7", ",", "0", ",", "0", ",", "0", ",", "0", ",", 
       "0.4611464", ",", "12.226405", ",", "0.930096", ",", "0.89816", ",", 
       "1.897931", ",", "1.336608", ",", "1.234576", ",", "0.193347", ",", 
       "0.540897", ",", "14.263608", ",", "1.732192", ",", "0.806095", ",", 
       "0.822756", ",", "1.702608", ",", "0.826588", ",", "0.4374", ",", 
       "0.029302", ",", "0.071148", ",", "0.240506", ",", "0.142528", ",", 
       "0.093184", ",", "0.02912", ",", "0.958328", ",", "0.10516", ",", 
       "0.25422", ",", "0", ",", "3.7", ",", "0", ",", "0", ",", "0", ",", 
       "0", ",", "363.03", ",", "722.55", ",", "8.79", ",", "0.20", ",", 
       "0.23", ",", "0.00", ",", "0.05", ",", "0.00", ",", "16.31", ",", 
       "768.04", ",", "6990.48", ",", "10.72", ",", "741.48", ",", "0.00", 
       ",", "0.26", ",", "0.82", ",", "0.00", ",", "0.41", ",", "0.00", ",", 
       "15.79", ",", "506.59", ",", "8203.60", ",", "0.03789", ",", "0.00", 
       ",", "2.50357", ",", "0.377405398", ",", "3587", ",", "9836", ",", 
       "4744", ",", "64", ",", "6", ",", "39", ",", "0.7", ",", "20.475", ",",
        "30.9"}], "}"}], ",", 
     RowBox[{"{", 
      RowBox[{
      "\"\<L40\>\"", ",", "\"\<HMGR\>\"", ",", "2.6062203", ",", "3.501198", 
       ",", "1.827704", ",", "2.33418", ",", "1.768968", ",", "3.031191", ",",
        "0.608586", ",", "0.030199", ",", "0.124146", ",", "0.230869", ",", 
       "0.090304", ",", "0.133504", ",", "0.494636", ",", "0.80286", ",", "0",
        ",", "1.7", ",", "0", ",", "0", ",", "0", ",", "0", ",", "0.3603743", 
       ",", "1.263046", ",", "0.9828", ",", "2.475296", ",", "0.61336", ",", 
       "0.412542", ",", "1.827704", ",", "0.247968", ",", "0.382761", ",", 
       "1.768968", ",", "0.565212", ",", "0.558875", ",", "2.472316", ",", 
       "0.158316", ",", "0.10017", ",", "0.3501", ",", "0.030199", ",", 
       "0.124146", ",", "0.230869", ",", "0.090304", ",", "0.133504", ",", 
       "0.068224", ",", "0.426412", ",", "0.68354", ",", "0.11932", ",", "0", 
       ",", "1.7", ",", "0", ",", "0", ",", "0", ",", "0", ",", "150.22", ",",
        "491.95", ",", "8.80", ",", "0.76", ",", "0.50", ",", "0.00", ",", 
       "0.07", ",", "6.78", ",", "12.01", ",", "557.52", ",", "10655.56", ",",
        "63.95", ",", "639.24", ",", "6.64", ",", "0.57", ",", "0.20", ",", 
       "0.00", ",", "0.80", ",", "18.06", ",", "39.31", ",", "467.75", ",", 
       "12284.95", ",", "0.01119", ",", "0.00", ",", "2.65659", ",", 
       "0.453723831", ",", "0", ",", "0", ",", "13826", ",", "60", ",", "5", 
       ",", "33", ",", "0.8", ",", "19.8", ",", "35.9"}], "}"}], ",", 
     RowBox[{"{", 
      RowBox[{
      "\"\<L41\>\"", ",", "\"\<HMGR\>\"", ",", "2.8077567", ",", "4.059042", 
       ",", "1.988368", ",", "4.24027", ",", "1.854288", ",", "3.297642", ",",
        "3.030964", ",", "0.144118", ",", "0.474804", ",", "0.287853", ",", 
       "0.446352", ",", "0.247744", ",", "1.373835", ",", "1.555195", ",", 
       "0", ",", "5.7", ",", "0", ",", "0", ",", "0", ",", "0", ",", 
       "0.8878727", ",", "0.598396", ",", "1.321488", ",", "2.411848", ",", 
       "1.197446", ",", "0.449748", ",", "1.988368", ",", "0.479115", ",", 
       "1.659829", ",", "1.854288", ",", "2.385982", ",", "1.46491", ",", 
       "1.832732", ",", "1.295916", ",", "1.127098", ",", "0.60795", ",", 
       "0.144118", ",", "0.474804", ",", "0.287853", ",", "0.446352", ",", 
       "0.247744", ",", "0.141856", ",", "1.231979", ",", "1.028895", ",", 
       "0.5263", ",", "0", ",", "5.7", ",", "0", ",", "0", ",", "0", ",", "0",
        ",", "768.24", ",", "512.59", ",", "26.65", ",", "1.19", ",", "0.66", 
       ",", "0.13", ",", "0.02", ",", "2.71", ",", "14.52", ",", "698.16", 
       ",", "7758.31", ",", "492.32", ",", "596.24", ",", "3.61", ",", "0.68",
        ",", "0.12", ",", "0.00", ",", "1.17", ",", "10.86", ",", "27.71", 
       ",", "292.81", ",", "10724.72", ",", "0.00963", ",", "0.00", ",", 
       "2.76191", ",", "0.198983544", ",", "0", ",", "0", ",", "6289", ",", 
       "46", ",", "4", ",", "36", ",", "0.7", ",", "18.9", ",", "32.9"}], 
      "}"}], ",", 
     RowBox[{"{", 
      RowBox[{
      "\"\<L42\>\"", ",", "\"\<HMGR\>\"", ",", "3.5420137", ",", "2.790728", 
       ",", "1.438728", ",", "7.84982", ",", "2.301744", ",", "2.417917", ",",
        "3.061266", ",", "0.026013", ",", "0.092202", ",", "0.334362", ",", 
       "0.085408", ",", "0.008512", ",", "1.82771", ",", "0.283275", ",", "0",
        ",", "17.2", ",", "0", ",", "0", ",", "0", ",", "0", ",", "0.9832537",
        ",", "1.752648", ",", "0.806112", ",", "0.995392", ",", "1.194658", 
       ",", "0.600678", ",", "1.438728", ",", "0.601398", ",", "1.097967", 
       ",", "2.301744", ",", "5.548076", ",", "1.450445", ",", "0.967472", 
       ",", "1.18026", ",", "1.460256", ",", "0.42075", ",", "0.026013", ",", 
       "0.092202", ",", "0.334362", ",", "0.085408", ",", "0.008512", ",", 
       "0.111072", ",", "1.716638", ",", "0.111135", ",", "0.17214", ",", "0",
        ",", "17.2", ",", "0", ",", "0", ",", "0", ",", "0", ",", "1210.82", 
       ",", "677.18", ",", "17.90", ",", "0.62", ",", "0.19", ",", "0.19", 
       ",", "0.04", ",", "2.85", ",", "19.29", ",", "649.35", ",", "9518.52", 
       ",", "978.78", ",", "610.94", ",", "6.21", ",", "0.22", ",", "0.12", 
       ",", "0.43", ",", "1.27", ",", "3.14", ",", "24.67", ",", "273.36", 
       ",", "11046.87", ",", "0.01240", ",", "0.00", ",", "1.77962", ",", 
       "0.225701115", ",", "2629", ",", "4879", ",", "5071", ",", "50", ",", 
       "4", ",", "28.5", ",", "0.6", ",", "12.825", ",", "30.8"}], "}"}], ",", 
     RowBox[{"{", 
      RowBox[{
      "\"\<L44\>\"", ",", "\"\<HMGR\>\"", ",", "3.0045244", ",", "2.785221", 
       ",", "4.569864", ",", "2.952986", ",", "1.492152", ",", "1.866316", 
       ",", "3.310566", ",", "0.167739", ",", "0.313632", ",", "0.157963", 
       ",", "0.237728", ",", "0.287616", ",", "1.146036", ",", "0.927375", 
       ",", "0", ",", "13.7", ",", "0", ",", "0", ",", "0", ",", "0", ",", 
       "0.2206204", ",", "1.982544", ",", "0.80136", ",", "1.044832", ",", 
       "0.927707", ",", "0.812682", ",", "4.569864", ",", "0.10395", ",", 
       "1.256103", ",", "1.492152", ",", "1.460834", ",", "1.36234", ",", 
       "0.503976", ",", "1.885572", ",", "0.765744", ",", "0.65925", ",", 
       "0.167739", ",", "0.313632", ",", "0.157963", ",", "0.237728", ",", 
       "0.287616", ",", "0.271232", ",", "0.874804", ",", "0.656055", ",", 
       "0.27132", ",", "0", ",", "13.7", ",", "0", ",", "0", ",", "0", ",", 
       "0", ",", "924.69", ",", "494.99", ",", "8.53", ",", "1.01", ",", 
       "0.29", ",", "0.00", ",", "0.03", ",", "4.04", ",", "9.29", ",", 
       "1082.49", ",", "9402.62", ",", "282.06", ",", "531.04", ",", "0.00", 
       ",", "1.57", ",", "0.28", ",", "0.00", ",", "1.86", ",", "17.87", ",", 
       "31.15", ",", "312.84", ",", "12464.45", ",", "0.00556", ",", "0.00", 
       ",", "2.31192", ",", "0.2456566", ",", "1422", ",", "2330", ",", 
       "8812", ",", "56", ",", "4", ",", "32.5", ",", "0.5", ",", "12.1875", 
       ",", "34.4"}], "}"}]}], "}"}]}], ";"}]], "Input",
 CellChangeTimes->{{3.7906643408592005`*^9, 3.790664340861334*^9}, {
  3.83111751602833*^9, 3.8311175751052313`*^9}},
 CellLabel->
  "In[174]:=",ExpressionUUID->"3c2af741-48a6-4ed1-9558-1a98c9fc400d"]
}, Closed]],

Cell[CellGroupData[{

Cell["Visualization", "Subtitle",
 CellChangeTimes->{{3.7906643815332823`*^9, 3.7906643993885927`*^9}, 
   3.790664454169277*^9, {3.7906689499724307`*^9, 3.790668957720896*^9}, {
   3.830939680329334*^9, 3.8309396915809317`*^9}, {3.890291459666663*^9, 
   3.8902914664660053`*^9}},ExpressionUUID->"5d1acd6e-a8eb-4327-a7b8-\
a78b0b2bf6b4"],

Cell[BoxData[
 RowBox[{
  RowBox[{"TDS", "=", 
   RowBox[{"Transpose", "[", "DS", "]"}]}], ";"}]], "Input",
 CellLabel->
  "In[175]:=",ExpressionUUID->"a12b30cb-11f6-414e-b148-094abdd8328e"],

Cell[BoxData[{
 RowBox[{
  RowBox[{"Horm", "=", 
   RowBox[{"Join", "[", 
    RowBox[{
     RowBox[{"TDS", "[", 
      RowBox[{"[", 
       RowBox[{"{", 
        RowBox[{"1", ",", "2"}], "}"}], "]"}], "]"}], ",", 
     RowBox[{"Select", "[", 
      RowBox[{"TDS", ",", 
       RowBox[{
        RowBox[{"(", 
         RowBox[{
          RowBox[{"#", "[", 
           RowBox[{"[", "2", "]"}], "]"}], "\[Equal]", "\"\<HORM\>\""}], 
         ")"}], "&"}]}], "]"}]}], "]"}]}], ";"}], "\[IndentingNewLine]", 
 RowBox[{
  RowBox[{"Horm9W", "=", 
   RowBox[{
    RowBox[{"Horm", "[", 
     RowBox[{"[", 
      RowBox[{"Table", "[", 
       RowBox[{"i", ",", 
        RowBox[{"{", 
         RowBox[{"i", ",", "1", ",", "13"}], "}"}]}], "]"}], "]"}], "]"}], "/.", 
    RowBox[{"{", 
     RowBox[{"\"\<NA\>\"", "->", "0."}], "}"}]}]}], 
  ";"}], "\[IndentingNewLine]", 
 RowBox[{
  RowBox[{"Horm12W", "=", 
   RowBox[{
    RowBox[{"Horm", "[", 
     RowBox[{"[", 
      RowBox[{"Join", "[", 
       RowBox[{
        RowBox[{"{", 
         RowBox[{"1", ",", "2"}], "}"}], ",", 
        RowBox[{"Table", "[", 
         RowBox[{"i", ",", 
          RowBox[{"{", 
           RowBox[{"i", ",", "14", ",", 
            RowBox[{
             RowBox[{"Dimensions", "[", "Horm", "]"}], "[", 
             RowBox[{"[", "1", "]"}], "]"}]}], "}"}]}], "]"}]}], "]"}], "]"}],
      "]"}], "/.", 
    RowBox[{"{", 
     RowBox[{"\"\<NA\>\"", "->", "0."}], "}"}]}]}], ";"}]}], "Input",
 CellChangeTimes->{{3.830939868364112*^9, 3.830939938234583*^9}, {
  3.830939970711906*^9, 3.8309402236019416`*^9}, {3.8309402587449474`*^9, 
  3.830940265507449*^9}, {3.89028998377717*^9, 3.8902899849686127`*^9}},
 CellLabel->
  "In[176]:=",ExpressionUUID->"4d58ff09-3b56-4f4c-871f-c9c41a0d54a6"],

Cell[BoxData[
 RowBox[{
  RowBox[{"HormN", "=", 
   RowBox[{"Delete", "[", 
    RowBox[{
     RowBox[{"Horm9W", "[", 
      RowBox[{"[", 
       RowBox[{"All", ",", "1"}], "]"}], "]"}], ",", 
     RowBox[{"{", 
      RowBox[{
       RowBox[{"{", "1", "}"}], ",", 
       RowBox[{"{", "2", "}"}]}], "}"}]}], "]"}]}], ";"}]], "Input",
 CellChangeTimes->{{3.8310966286889553`*^9, 3.831096655852041*^9}, 
   3.8902913065691833`*^9},
 CellLabel->
  "In[179]:=",ExpressionUUID->"c364b4f3-4d02-49f5-94bc-b74c2dfda42a"],

Cell[BoxData[{
 RowBox[{
  RowBox[{"H12II", " ", "=", " ", 
   RowBox[{
    RowBox[{"Transpose", "[", 
     RowBox[{"Select", "[", 
      RowBox[{
       RowBox[{"Horm12W", "//", "Transpose"}], ",", 
       RowBox[{
        RowBox[{"(", 
         RowBox[{
          RowBox[{"#", "[", 
           RowBox[{"[", "2", "]"}], "]"}], "\[Equal]", "\"\<Early MVA\>\""}], 
         ")"}], "&"}]}], "]"}], "]"}], "[", 
    RowBox[{"[", 
     RowBox[{"3", ";;", 
      RowBox[{"-", "1"}]}], "]"}], "]"}]}], ";"}], "\[IndentingNewLine]", 
 RowBox[{
  RowBox[{"H12III", " ", "=", " ", 
   RowBox[{
    RowBox[{"Transpose", "[", 
     RowBox[{"Select", "[", 
      RowBox[{
       RowBox[{"Horm12W", "//", "Transpose"}], ",", 
       RowBox[{
        RowBox[{"(", 
         RowBox[{
          RowBox[{"#", "[", 
           RowBox[{"[", "2", "]"}], "]"}], "\[Equal]", "\"\<Full MVA\>\""}], 
         ")"}], "&"}]}], "]"}], "]"}], "[", 
    RowBox[{"[", 
     RowBox[{"3", ";;", 
      RowBox[{"-", "1"}]}], "]"}], "]"}]}], ";"}], "\[IndentingNewLine]", 
 RowBox[{
  RowBox[{"H12I", "=", " ", 
   RowBox[{
    RowBox[{"Transpose", "[", 
     RowBox[{"Select", "[", 
      RowBox[{
       RowBox[{"Horm12W", "//", "Transpose"}], ",", 
       RowBox[{
        RowBox[{"(", 
         RowBox[{
          RowBox[{"#", "[", 
           RowBox[{"[", "2", "]"}], "]"}], "\[Equal]", "\"\<HMGR\>\""}], 
         ")"}], "&"}]}], "]"}], "]"}], "[", 
    RowBox[{"[", 
     RowBox[{"3", ";;", 
      RowBox[{"-", "1"}]}], "]"}], "]"}]}], ";"}]}], "Input",
 CellChangeTimes->{{3.8394825438410177`*^9, 3.839482597223836*^9}, {
  3.8394826466085343`*^9, 3.8394827208236175`*^9}, {3.839482803551735*^9, 
  3.839482878151373*^9}, {3.8394829240326653`*^9, 3.839482971791376*^9}, {
  3.8394830413034334`*^9, 3.8394830630399194`*^9}, {3.8394831168474226`*^9, 
  3.839483127527412*^9}, {3.8395755808875613`*^9, 3.839575629655506*^9}, {
  3.839575660312482*^9, 3.8395756672554817`*^9}},
 CellLabel->
  "In[180]:=",ExpressionUUID->"62bf8563-8a68-49fc-babe-e9e05d1d6c18"],

Cell[BoxData[
 RowBox[{
  RowBox[{"Pheno", "=", 
   RowBox[{"Join", "[", 
    RowBox[{
     RowBox[{"TDS", "[", 
      RowBox[{"[", 
       RowBox[{"{", 
        RowBox[{"1", ",", "2"}], "}"}], "]"}], "]"}], ",", 
     RowBox[{"Select", "[", 
      RowBox[{"TDS", ",", 
       RowBox[{
        RowBox[{"(", 
         RowBox[{
          RowBox[{"#", "[", 
           RowBox[{"[", "2", "]"}], "]"}], "\[Equal]", "\"\<PHENO\>\""}], 
         ")"}], "&"}]}], "]"}]}], "]"}]}], ";"}]], "Input",
 CellChangeTimes->{{3.836586036559716*^9, 3.8365860811985965`*^9}, 
   3.842073644680954*^9},
 CellLabel->
  "In[183]:=",ExpressionUUID->"5cf0724d-20aa-4b3d-b20f-8db6096c997a"],

Cell[BoxData[
 RowBox[{
  RowBox[{"PhenoN", "=", 
   RowBox[{"Pheno", "[", 
    RowBox[{"[", 
     RowBox[{
      RowBox[{"3", ";;", 
       RowBox[{
        RowBox[{"Dimensions", "[", "Pheno", "]"}], "[", 
        RowBox[{"[", "1", "]"}], "]"}]}], ",", "1"}], "]"}], "]"}]}], 
  ";"}]], "Input",
 CellChangeTimes->{{3.8365867517025747`*^9, 3.8365868179628563`*^9}},
 CellLabel->
  "In[184]:=",ExpressionUUID->"555fb56b-23cf-49e0-bd43-09c1d23ed9ed"],

Cell[BoxData[{
 RowBox[{
  RowBox[{"PhenoI", "=", " ", 
   RowBox[{
    RowBox[{"Transpose", "[", 
     RowBox[{"Select", "[", 
      RowBox[{
       RowBox[{"Pheno", "//", "Transpose"}], ",", 
       RowBox[{
        RowBox[{"(", 
         RowBox[{
          RowBox[{"#", "[", 
           RowBox[{"[", "2", "]"}], "]"}], "\[Equal]", "\"\<HMGR\>\""}], 
         ")"}], "&"}]}], "]"}], "]"}], "[", 
    RowBox[{"[", 
     RowBox[{"3", ";;", 
      RowBox[{"-", "1"}]}], "]"}], "]"}]}], ";"}], "\[IndentingNewLine]", 
 RowBox[{
  RowBox[{"PhenoII", " ", "=", " ", 
   RowBox[{
    RowBox[{"Transpose", "[", 
     RowBox[{"Select", "[", 
      RowBox[{
       RowBox[{"Pheno", "//", "Transpose"}], ",", 
       RowBox[{
        RowBox[{"(", 
         RowBox[{
          RowBox[{"#", "[", 
           RowBox[{"[", "2", "]"}], "]"}], "\[Equal]", "\"\<Early MVA\>\""}], 
         ")"}], "&"}]}], "]"}], "]"}], "[", 
    RowBox[{"[", 
     RowBox[{"3", ";;", 
      RowBox[{"-", "1"}]}], "]"}], "]"}]}], ";"}], "\[IndentingNewLine]", 
 RowBox[{
  RowBox[{"PhenoIII", " ", "=", " ", 
   RowBox[{
    RowBox[{"Transpose", "[", 
     RowBox[{"Select", "[", 
      RowBox[{
       RowBox[{"Pheno", "//", "Transpose"}], ",", 
       RowBox[{
        RowBox[{"(", 
         RowBox[{
          RowBox[{"#", "[", 
           RowBox[{"[", "2", "]"}], "]"}], "\[Equal]", "\"\<Full MVA\>\""}], 
         ")"}], "&"}]}], "]"}], "]"}], "[", 
    RowBox[{"[", 
     RowBox[{"3", ";;", 
      RowBox[{"-", "1"}]}], "]"}], "]"}]}], ";"}]}], "Input",
 CellChangeTimes->{{3.8420735913920937`*^9, 3.8420735922728577`*^9}, {
  3.8420736237920237`*^9, 3.842073626232084*^9}, {3.8420737320638046`*^9, 
  3.8420737588237467`*^9}},
 CellLabel->
  "In[185]:=",ExpressionUUID->"d1c258a9-b4fc-41d7-b036-a28581f409c4"],

Cell[CellGroupData[{

Cell[BoxData[
 RowBox[{"Horm12W", "//", "TableForm"}]], "Input",
 CellChangeTimes->{{3.890291704475258*^9, 3.8902917203388863`*^9}},
 CellLabel->
  "In[188]:=",ExpressionUUID->"84b7922a-cfa1-4800-9874-7e8852862f35"],

Cell[BoxData[
 TagBox[GridBox[{
    {"\<\"Lines\"\>", "\<\"Type\"\>", "\<\"WT\"\>", "\<\"L2\"\>", \
"\<\"L3\"\>", "\<\"L4\"\>", "\<\"L5\"\>", "\<\"L6\"\>", "\<\"L7\"\>", "\<\"L8\
\"\>", "\<\"L9\"\>", "\<\"L10\"\>", "\<\"L11\"\>", "\<\"L12\"\>", \
"\<\"L13\"\>", "\<\"L14\"\>", "\<\"L15\"\>", "\<\"L17\"\>", "\<\"L18\"\>", \
"\<\"L19\"\>", "\<\"L20\"\>", "\<\"L22\"\>", "\<\"L24\"\>", "\<\"L25\"\>", \
"\<\"L26\"\>", "\<\"L30\"\>", "\<\"L32\"\>", "\<\"L34\"\>", "\<\"L35\"\>", \
"\<\"L36\"\>", "\<\"L37\"\>", "\<\"L38\"\>", "\<\"L39\"\>", "\<\"L40\"\>", \
"\<\"L41\"\>", "\<\"L42\"\>", "\<\"L44\"\>"},
    {"\<\"Type\"\>", 
     "0.`", "\<\"WildT\"\>", "\<\"Early MVA\"\>", "\<\"Early MVA\"\>", \
"\<\"Early MVA\"\>", "\<\"Early MVA\"\>", "\<\"Early MVA\"\>", "\<\"Early MVA\
\"\>", "\<\"Early MVA\"\>", "\<\"Early MVA\"\>", "\<\"Early MVA\"\>", \
"\<\"Early MVA\"\>", "\<\"Full MVA\"\>", "\<\"Full MVA\"\>", "\<\"Full \
MVA\"\>", "\<\"Full MVA\"\>", "\<\"Full MVA\"\>", "\<\"Full MVA\"\>", \
"\<\"Full MVA\"\>", "\<\"Full MVA\"\>", "\<\"Full MVA\"\>", "\<\"Full \
MVA\"\>", "\<\"Full MVA\"\>", "\<\"Full MVA\"\>", "\<\"HMGR\"\>", "\<\"HMGR\"\
\>", "\<\"HMGR\"\>", "\<\"HMGR\"\>", "\<\"HMGR\"\>", "\<\"HMGR\"\>", \
"\<\"HMGR\"\>", "\<\"HMGR\"\>", "\<\"HMGR\"\>", "\<\"HMGR\"\>", \
"\<\"HMGR\"\>", "\<\"HMGR\"\>"},
    {"\<\"ACC 12w\"\>", "\<\"HORM\"\>", "1200.249498`", "56.82`", "170.84`", 
     "139.52`", "359.72`", "349.16`", "237.08`", "274.54`", "84.8`", 
     "189.28`", "229.81`", "872.15`", "353.12`", "152.16`", "586.13`", 
     "173.19`", "1967.68`", "2426.81`", "649.94`", "497.26`", "754.18`", 
     "1107.72`", "832.15`", "0.`", "99.41`", "7.24`", "9.67`", "158.91`", 
     "443.06`", "135.42`", "10.72`", "63.95`", "492.32`", "978.78`", 
     "282.06`"},
    {"\<\"tZ  12w\"\>", "\<\"HORM\"\>", "612.512531`", "601.51`", "630.78`", 
     "672.41`", "508.65`", "591.53`", "586.74`", "584.58`", "413.62`", 
     "599.51`", "570.94`", "427.34`", "571.24`", "703.28`", "653.49`", 
     "637.28`", "437.56`", "401.65`", "587.15`", "705.67`", "708.81`", 
     "699.4`", "732.99`", "658.79`", "585.41`", "590.26`", "540.67`", 
     "685.3`", "724.88`", "623.17`", "741.48`", "639.24`", "596.24`", 
     "610.94`", "531.04`"},
    {"\<\"ZR  12w\"\>", "\<\"HORM\"\>", "19.7163403`", "3.37`", "4.91`", 
     "0.`", "3.61`", "4.5`", "13.92`", "4.19`", "6.81`", "0.`", "2.4`", "0.`",
      "0.`", "0.`", "0.`", "0.`", "1.87`", "1.69`", "4.57`", "1.12`", "2.99`",
      "0.`", "0.`", "3.59`", "4.07`", "0.`", "4.31`", "5.16`", "2.54`", 
     "7.47`", "0.`", "6.64`", "3.61`", "6.21`", "0.`"},
    {"\<\"iP  12w\"\>", "\<\"HORM\"\>", "1.785611246`", "0.14`", "0.38`", 
     "0.36`", "1.19`", "0.36`", "0.57`", "0.1`", "0.41`", "0.12`", "0.96`", 
     "1.54`", "1.88`", "1.72`", "1.8`", "1.49`", "1.57`", "1.56`", "1.91`", 
     "1.76`", "1.68`", "1.69`", "1.79`", "0.23`", "0.33`", "0.33`", "0.37`", 
     "2.29`", "0.1`", "0.49`", "0.26`", "0.57`", "0.68`", "0.22`", "1.57`"},
    {"\<\"GA1  12w\"\>", "\<\"HORM\"\>", "0.484786841`", "0.08`", "0.2`", 
     "0.`", "0.69`", "0.45`", "0.33`", "0.48`", "0.32`", "0.21`", "0.29`", 
     "0.35`", "0.53`", "0.56`", "0.14`", "0.56`", "0.4`", "0.12`", "0.14`", 
     "0.5`", "0.71`", "0.45`", "0.26`", "0.39`", "0.26`", "0.82`", "0.36`", 
     "0.25`", "0.13`", "0.11`", "0.82`", "0.2`", "0.12`", "0.12`", "0.28`"},
    {"\<\"GA3 12w\"\>", "\<\"HORM\"\>", "0.024641437`", "0.`", "0.`", "0.13`",
      "0.23`", "0.09`", "0.14`", "0.05`", "0.`", "0.06`", "0.16`", "0.`", 
     "0.`", "0.`", "0.05`", "0.`", "0.`", "0.`", "0.`", "0.`", "0.`", "0.13`",
      "0.07`", "0.`", "0.`", "0.`", "0.`", "0.09`", "0.`", "0.`", "0.`", 
     "0.`", "0.`", "0.43`", "0.`"},
    {"\<\"GA4 12w\"\>", "\<\"HORM\"\>", "0.04421354`", "1.32`", "3.35`", 
     "0.97`", "2.08`", "0.34`", "0.15`", "1.88`", "0.14`", "1.44`", "0.18`", 
     "0.03`", "0.04`", "0.03`", "0.03`", "0.04`", "0.03`", "0.04`", "0.05`", 
     "0.41`", "0.06`", "0.03`", "0.03`", "1.3`", "1.33`", "2.22`", "0.79`", 
     "0.14`", "0.28`", "1.66`", "0.41`", "0.8`", "1.17`", "1.27`", "1.86`"},
    {"\<\"IAA 12w\"\>", "\<\"HORM\"\>", "5.124276741`", "0.`", "0.`", "0.`", 
     "4.31`", "0.`", "4.1`", "1.19`", "5.08`", "2.98`", "1.33`", "0.`", "0.`",
      "0.`", "0.`", "0.`", "0.`", "0.`", "6.43`", "0.`", "7.39`", "3.`", 
     "4.57`", "0.`", "0.15`", "0.`", "0.11`", "5.37`", "6.94`", "15.19`", 
     "0.`", "18.06`", "10.86`", "3.14`", "17.87`"},
    {"\<\"ABA 12w\"\>", "\<\"HORM\"\>", "12.31191157`", "16.84`", "9.52`", 
     "11.89`", "25.16`", "12.82`", "14.39`", "19.28`", "13.8`", "20.19`", 
     "14.12`", "17.12`", "7.35`", "9.94`", "16.89`", "8.94`", "18.12`", 
     "13.52`", "17.7`", "11.65`", "18.02`", "18.98`", "15.24`", "11.63`", 
     "7.43`", "11.52`", "15.95`", "35.92`", "44.74`", "37.56`", "15.79`", 
     "39.31`", "27.71`", "24.67`", "31.15`"},
    {"\<\"JA 12w\"\>", "\<\"HORM\"\>", "682.8110106`", "223.53`", "556.52`", 
     "367.37`", "768.58`", "355.4`", "906.96`", "314.92`", "469.8`", 
     "408.58`", "379.18`", "645.78`", "436.37`", "562.04`", "764.68`", 
     "556.6`", "711.34`", "444.86`", "707.22`", "703.67`", "933.27`", 
     "966.9`", "583.42`", "312.88`", "141.79`", "250.89`", "327.75`", 
     "706.84`", "474.32`", "478.62`", "506.59`", "467.75`", "292.81`", 
     "273.36`", "312.84`"},
    {"\<\"SA 12w\"\>", "\<\"HORM\"\>", "9662.343388`", "5714.35`", "8195.29`",
      "5658.31`", "10248.41`", "9159.05`", "10921.18`", "10042.1`", 
     "9928.02`", "10467.6`", "9393.12`", "10057.84`", "8210.94`", "7205.39`", 
     "8764.35`", "7020.54`", "10003.87`", "9607.13`", "9400.22`", "9874.68`", 
     "10290.33`", "10307.74`", "9871.36`", "6767.64`", "6671.03`", "6932.95`",
      "5001.73`", "11831.19`", "10551.17`", "12492.32`", "8203.6`", 
     "12284.95`", "10724.72`", "11046.87`", "12464.45`"}
   },
   GridBoxAlignment->{"Columns" -> {{Left}}, "Rows" -> {{Baseline}}},
   GridBoxSpacings->{"Columns" -> {
       Offset[0.27999999999999997`], {
        Offset[2.0999999999999996`]}, 
       Offset[0.27999999999999997`]}, "Rows" -> {
       Offset[0.2], {
        Offset[0.4]}, 
       Offset[0.2]}}],
  Function[BoxForm`e$, 
   TableForm[BoxForm`e$]]]], "Output",
 CellChangeTimes->{3.8902917213495293`*^9},
 CellLabel->
  "Out[188]//TableForm=",ExpressionUUID->"10e89d69-ef37-4ed3-89ca-\
71b8d93298b3"]
}, Open  ]],

Cell[BoxData[
 RowBox[{
  RowBox[{"H12", "=", 
   RowBox[{"Join", "[", 
    RowBox[{
     RowBox[{"H12I", "//", "Transpose"}], ",", 
     RowBox[{"H12II", "//", "Transpose"}], ",", 
     RowBox[{"H12III", "//", "Transpose"}]}], "]"}]}], ";"}]], "Input",
 CellChangeTimes->{{3.890294117772644*^9, 3.890294121410536*^9}, {
   3.8902942338523684`*^9, 3.890294236651518*^9}, 3.8902942992834196`*^9, {
   3.8902944247242517`*^9, 3.890294588708351*^9}},
 CellLabel->
  "In[255]:=",ExpressionUUID->"ca582fec-3762-4362-88fa-3fce2424fb54"],

Cell[BoxData[
 RowBox[{
  RowBox[{"H12", "=", 
   RowBox[{
    RowBox[{"(", 
     RowBox[{
      RowBox[{"(", 
       RowBox[{
        RowBox[{"(", 
         RowBox[{"H12", "//", "Transpose"}], ")"}], "/", 
        RowBox[{"Horm12W", "[", 
         RowBox[{"[", 
          RowBox[{
           RowBox[{"3", ";;"}], ",", "3"}], "]"}], "]"}]}], ")"}], "//", 
      "Log10"}], ")"}], "/.", 
    RowBox[{"Indeterminate", "\[Rule]", "NaN"}]}]}], ";"}]], "Input",
 CellChangeTimes->{{3.890291962985963*^9, 3.890291994402521*^9}, {
   3.890292052698494*^9, 3.89029214140317*^9}, {3.8902927954110613`*^9, 
   3.8902927970669546`*^9}, {3.890292914443057*^9, 3.8902929735142927`*^9}, {
   3.8902930579651527`*^9, 3.8902931415230246`*^9}, {3.890293460491173*^9, 
   3.890293480427425*^9}, {3.8902939462913256`*^9, 3.8902939553797474`*^9}, {
   3.890293997619596*^9, 3.8902940028855658`*^9}, {3.890294608949254*^9, 
   3.890294609547287*^9}, 3.890294949075694*^9, {3.8902950857414804`*^9, 
   3.8902950874357557`*^9}},
 CellLabel->
  "In[257]:=",ExpressionUUID->"09730780-28a0-43ee-a7e5-7aacd73acab6"],

Cell[BoxData[
 RowBox[{
  RowBox[{"ticksrow", "=", 
   RowBox[{"ExoVariation", "[", 
    RowBox[{"[", 
     RowBox[{
      RowBox[{"2", ";;"}], ",", "1"}], "]"}], "]"}]}], ";", 
  RowBox[{"ticksrow", "=", 
   RowBox[{"Table", "[", 
    RowBox[{
     RowBox[{"If", "[", 
      RowBox[{
       RowBox[{"2", "\[LessEqual]", 
        RowBox[{"ticksrow", "[", 
         RowBox[{"[", "i", "]"}], "]"}], "\[LessEqual]", "11"}], ",", 
       RowBox[{"Style", "[", 
        RowBox[{
         RowBox[{"\"\<Type II L\>\"", "<>", 
          RowBox[{"(", 
           RowBox[{
            RowBox[{
             RowBox[{"ticksrow", "[", 
              RowBox[{"[", "i", "]"}], "]"}], "//", "Round"}], "//", 
            "IntegerString"}], ")"}]}], ",", 
         RowBox[{"RGBColor", "[", 
          RowBox[{"0.47", ",", "0.12", ",", "0.78"}], "]"}]}], "]"}], ",", 
       RowBox[{"If", "[", 
        RowBox[{
         RowBox[{"12", "\[LessEqual]", 
          RowBox[{"ticksrow", "[", 
           RowBox[{"[", "i", "]"}], "]"}], "\[LessEqual]", "26"}], ",", 
         RowBox[{"Style", "[", 
          RowBox[{
           RowBox[{"\"\<Type III L\>\"", "<>", 
            RowBox[{"(", 
             RowBox[{
              RowBox[{
               RowBox[{"ticksrow", "[", 
                RowBox[{"[", "i", "]"}], "]"}], "//", "Round"}], "//", 
              "IntegerString"}], ")"}]}], ",", 
           RowBox[{"RGBColor", "[", 
            RowBox[{"0.84", ",", "0.63", ",", "0"}], "]"}]}], "]"}], ",", 
         RowBox[{"If", "[", 
          RowBox[{
           RowBox[{
            RowBox[{"ticksrow", "[", 
             RowBox[{"[", "i", "]"}], "]"}], "\[GreaterEqual]", "30"}], ",", 
           RowBox[{"Style", "[", 
            RowBox[{
             RowBox[{"\"\<Type I L\>\"", "<>", 
              RowBox[{"(", 
               RowBox[{
                RowBox[{
                 RowBox[{"ticksrow", "[", 
                  RowBox[{"[", "i", "]"}], "]"}], "//", "Round"}], "//", 
                "IntegerString"}], ")"}]}], ",", 
             RowBox[{"RGBColor", "[", 
              RowBox[{"0.14", ",", "0.66", ",", "0.02"}], "]"}]}], "]"}]}], 
          "]"}]}], "]"}]}], "]"}], ",", 
     RowBox[{"{", 
      RowBox[{"i", ",", "1", ",", 
       RowBox[{"Length", "[", "ticksrow", "]"}]}], "}"}]}], "]"}]}], 
  ";"}]], "Input",
 CellChangeTimes->{
  3.890280722658518*^9, {3.8902807528989887`*^9, 3.8902808311628985`*^9}, {
   3.8902808838830757`*^9, 3.890280989426754*^9}, {3.890281053602872*^9, 
   3.8902811219073763`*^9}, {3.890281156027443*^9, 3.890281158491509*^9}, {
   3.89028124930886*^9, 3.8902813086187963`*^9}, {3.890281377140091*^9, 
   3.8902814024113054`*^9}, {3.8902814639005785`*^9, 3.8902814660352035`*^9}, 
   3.8902815396594963`*^9, {3.890282538677239*^9, 3.890282540955789*^9}, {
   3.8902825796448836`*^9, 3.89028260699802*^9}, 3.8902826395404263`*^9, {
   3.8902826845082674`*^9, 3.890282784147646*^9}, {3.8902832149652395`*^9, 
   3.890283250484747*^9}, {3.8902832949500217`*^9, 3.8902833341087184`*^9}, 
   3.890283396221074*^9, {3.890283433940697*^9, 3.8902835028450556`*^9}, {
   3.8902846570208373`*^9, 3.890284659684573*^9}, 3.8902860982234015`*^9, {
   3.890291779602562*^9, 3.8902917855704193`*^9}},
 CellLabel->
  "In[260]:=",ExpressionUUID->"fc9c0a02-2cfa-4fa7-bd50-a5e8d7219b49"],

Cell[BoxData[{
 RowBox[{
  RowBox[{"tickscolumn", "=", "HormN"}], ";"}], "\[IndentingNewLine]", 
 RowBox[{
  RowBox[{"tickscolumn", "=", 
   RowBox[{"Table", "[", 
    RowBox[{
     RowBox[{"Style", "[", 
      RowBox[{"Rotate", "[", 
       RowBox[{
        RowBox[{"tickscolumn", "[", 
         RowBox[{"[", "i", "]"}], "]"}], ",", 
        RowBox[{"45", " ", "Degree"}]}], "]"}], "]"}], ",", 
     RowBox[{"{", 
      RowBox[{"i", ",", "1", ",", 
       RowBox[{"Length", "[", "tickscolumn", "]"}]}], "}"}]}], "]"}]}], 
  ";"}]}], "Input",
 CellChangeTimes->{{3.890281553580657*^9, 3.890281567506772*^9}, {
   3.89028219330792*^9, 3.8902822392763076`*^9}, {3.890282283027259*^9, 
   3.8902824628838253`*^9}, 3.890284315797595*^9, {3.890285142654254*^9, 
   3.8902851494297476`*^9}, 3.8902861035021152`*^9, {3.890295289532248*^9, 
   3.890295303436627*^9}},
 CellLabel->
  "In[263]:=",ExpressionUUID->"c410366b-0103-4858-8906-91b8b43f75bd"],

Cell[CellGroupData[{

Cell[BoxData[
 RowBox[{"ArrayPlot", "[", 
  RowBox[{
   RowBox[{"H12", "//", "Transpose"}], ",", 
   RowBox[{"ColorFunction", "\[Rule]", "\"\<RedGreenSplit\>\""}], ",", 
   RowBox[{"ColorFunctionScaling", "\[Rule]", "True"}], ",", 
   "\[IndentingNewLine]", 
   RowBox[{"PlotRange", "\[Rule]", 
    RowBox[{"{", 
     RowBox[{
      RowBox[{"-", 
       RowBox[{
        RowBox[{"Max", "[", 
         RowBox[{"(", 
          RowBox[{"Abs", "[", 
           RowBox[{"H12", "//", "Flatten"}], "]"}], ")"}], "]"}], "[", 
        RowBox[{"[", "1", "]"}], "]"}]}], ",", 
      RowBox[{
       RowBox[{"Max", "[", 
        RowBox[{"Abs", "[", 
         RowBox[{"H12", "//", "Flatten"}], "]"}], "]"}], "[", 
       RowBox[{"[", "1", "]"}], "]"}]}], "}"}]}], ",", "\[IndentingNewLine]", 
   RowBox[{"FrameTicks", "\[Rule]", 
    RowBox[{"{", 
     RowBox[{
      RowBox[{"{", 
       RowBox[{
        RowBox[{"Reverse", "@", 
         RowBox[{"Transpose", "[", 
          RowBox[{"{", 
           RowBox[{
            RowBox[{"Range", "@", 
             RowBox[{"Length", "@", "ticksrow"}]}], ",", "ticksrow"}], "}"}], 
          "]"}]}], ",", "None"}], "}"}], ",", 
      RowBox[{"{", 
       RowBox[{"None", ",", 
        RowBox[{"Transpose", "[", 
         RowBox[{"{", 
          RowBox[{
           RowBox[{"Range", "@", 
            RowBox[{"Length", "@", "tickscolumn"}]}], ",", "tickscolumn"}], 
          "}"}], "]"}]}], "}"}]}], "}"}]}], ",", "\[IndentingNewLine]", 
   RowBox[{"FrameTicksStyle", "\[Rule]", "Bold"}], ",", "\[IndentingNewLine]", 
   RowBox[{"FrameLabel", "\[Rule]", 
    RowBox[{"{", 
     RowBox[{
      RowBox[{"{", 
       RowBox[{"None", ",", 
        RowBox[{"Style", "[", 
         RowBox[{"\"\<Hormone\>\"", ",", "Bold", ",", "18"}], "]"}]}], "}"}], 
      ",", 
      RowBox[{"{", 
       RowBox[{
        RowBox[{"Style", "[", 
         RowBox[{"\"\<Mutant Line\>\"", ",", "Bold", ",", "18"}], "]"}], ",", 
        "None"}], "}"}]}], "}"}]}], ",", "\[IndentingNewLine]", 
   RowBox[{"Epilog", "\[Rule]", 
    RowBox[{"MapIndexed", "[", 
     RowBox[{
      RowBox[{
       RowBox[{"Text", "[", 
        RowBox[{
         RowBox[{"Style", "[", 
          RowBox[{
           RowBox[{"Round", "[", 
            RowBox[{"#1", ",", "0.1"}], "]"}], ",", "Bold"}], "]"}], ",", 
         RowBox[{"Reverse", "[", 
          RowBox[{"#2", "-", 
           RowBox[{"1", "/", "2"}]}], "]"}]}], "]"}], "&"}], ",", 
      RowBox[{"Reverse", "[", 
       RowBox[{
        RowBox[{
         RowBox[{"(", 
          RowBox[{
           RowBox[{"Join", "[", 
            RowBox[{
             RowBox[{"H12I", "//", "Transpose"}], ",", 
             RowBox[{"H12II", "//", "Transpose"}], ",", 
             RowBox[{"H12III", "//", "Transpose"}]}], "]"}], "//", 
           "Transpose"}], ")"}], "/", 
         RowBox[{"Horm12W", "[", 
          RowBox[{"[", 
           RowBox[{
            RowBox[{"3", ";;"}], ",", "3"}], "]"}], "]"}]}], "//", 
        "Transpose"}], "]"}], ",", 
      RowBox[{"{", "2", "}"}]}], "]"}]}], ",", "\[IndentingNewLine]", 
   RowBox[{"ImageSize", "\[Rule]", "350"}]}], "]"}]], "Input",
 CellChangeTimes->{{3.8902124560418987`*^9, 3.890212464231639*^9}, {
   3.8902125273437366`*^9, 3.890212617807802*^9}, {3.890212659111861*^9, 
   3.8902126697357645`*^9}, {3.8902127286157837`*^9, 3.890212760064415*^9}, {
   3.890212860385079*^9, 3.890212882280348*^9}, {3.8902131259938807`*^9, 
   3.8902131335678473`*^9}, {3.890213581008068*^9, 3.890213613534636*^9}, {
   3.8902164000092072`*^9, 3.8902164057129993`*^9}, {3.890216479073429*^9, 
   3.890216502393486*^9}, 3.890216591857796*^9, {3.890279823802827*^9, 
   3.8902798314027967`*^9}, {3.890281430995408*^9, 3.8902814402436438`*^9}, {
   3.8902815011320567`*^9, 3.890281519635297*^9}, {3.8902824809020348`*^9, 
   3.890282482515843*^9}, {3.8902843623175545`*^9, 3.89028437272622*^9}, {
   3.8902851570295444`*^9, 3.8902851724472523`*^9}, {3.8902861167746305`*^9, 
   3.8902861181904745`*^9}, 3.8902861688707047`*^9, 3.890293911396366*^9, {
   3.890294008251606*^9, 3.89029406273973*^9}, 3.890294094691321*^9, {
   3.8902951769659*^9, 3.890295234292127*^9}, {3.89029531592419*^9, 
   3.890295345933015*^9}, {3.890295388141361*^9, 3.8902954039874268`*^9}, 
   3.8902954558768196`*^9, {3.890295904445166*^9, 3.890295905684268*^9}, {
   3.8902972744451942`*^9, 3.890297290534089*^9}, {3.890297360909305*^9, 
   3.890297363543188*^9}, {3.8902974038377037`*^9, 3.890297415349373*^9}, 
   3.890297464062234*^9, {3.890297512414319*^9, 3.8902975968706646`*^9}, {
   3.8902977519192457`*^9, 3.8902977618076134`*^9}, {3.890297806014174*^9, 
   3.890297815598301*^9}, {3.8902979976470866`*^9, 3.8902979977422805`*^9}, {
   3.8902980401424026`*^9, 3.890298062799008*^9}, {3.8902984123027515`*^9, 
   3.890298414070969*^9}},
 CellLabel->
  "In[317]:=",ExpressionUUID->"414dcb1c-b343-4b5f-b6af-b162e8b76055"],

Cell[BoxData[
 GraphicsBox[RasterBox[CompressedData["
1:eJytmgs0Vln7wBXpLqXIyDUp1SSKED2okelGiOmiUO4k6aJyCZVKSbqgEKXQ
JGUwEl2EKLlGkTsv7+2cbUxSor4z61t7v9Z837vM919/a1m//Naz9tn7Oc++
nZWyo7elk6iIiIgK8zuZ+f3r3//+6YUo/d1GRxopwoqB5Lg+Dg3he2pyUg4i
+KOw4bqvCIJ/x7eByN9+bszb1KI1hOBx5LlquW8IDJPyEoOHcHwvSOXObDDe
yieMDb1tvSaDAyZSWSYxH/gwe8606/JaXBI/w/F0qWIeRYi9Z+HMdLBGhNK7
i9YmZNPwfIn+roTtCG6WSgVtr6JJvNIXnztfpRBh2RLDeU0tCD7qyjeFIARt
AT++PNsu6OdNkcrHN8MQ4aKxqWpXtZh4u1Le61gEmQGvVHRWC88DbufEBMNp
3umIEHtlp8vhZpGI8ODhtqyMXhZMaCtckfKNC96z4nnyz7tHzUPFantOYROf
cGvOH7NKHSg4+brb+3QmDTuOprqLx1AgZRGyyoJFQfbjLaKDf9LQmvJlK0eS
hoxP7gZt1xEsW/GIt6QCwb2jtb8P3hqRB9mOCy2mFOG953EaXfIIPExdeUEX
EOxKb/+4dKkg/lj46knKfV2E2Ls42SSFJSNChX0S/uoPKbgqv/OX8Y003HV3
V/zaRgnNp0NAnYTefBoc+sfPLJ6JwC3r4mX/jTS4lovNn1hGwcrMTcvZLBpm
yUxW43+iwG7JC5/5mRT8kcb/7STT/s3GDWFd7RSoWblGKM+h4SPVZWY0DUGx
pGzXutU0rACd7YEJCPQzymz8KxHYnrC85nhHMK4iES+N/jou4eXtA0uLVBHE
KyvG8aIQPCz1PxGiI4if80FxwKO9mRD73pyP6lZcRNihaWU4vwqBl+vDJE02
gkrZksvib4XXVcvGKLmNYR2QF577VHYDByQSTKQ9EjpHrcO+aD1NGab+ME90
UxYu1QwX53VUMc+t6Ln3bHEdAlnf0nc2zLxQmShyxoiZF1VU0mrJEfPiWv+B
locufELsJcapBp1/hgixPy4hppu4t4dwKL/MIzcaQXBKRoJ8+V/9CRJRTxTE
j5F2iA7KZRMKG9fkdQny54wRnD3AO2GYhMBuu5nSJwsEr+I94kITaZhgaW+q
sJn5u2aV9Kd8GjY3pJt0v6HAsEU124pNA+25yH/PVwrkN9PecWUILreEbunt
QvDVpNxKtELQn12/ZoXl1yPCxY+zQksLeBDQs2d2JFNPd5aerReTFuTh83qr
S+2nKELsG1P+uKF0rZ0Q+yuyP0z6RRsRYm/8YcxX3eoewtHe783GtYEFbohQ
WPyZ5w17JLwRzFzWM6fjdwTqUtLHy46OqNuIgOOLAyhC7O/r+fQ5DyDCBS9V
ss+MpSCgfMuwaigN/pEyLgFGgvicK5+St4+nCUl+xqrEftHsIMTeQn2OEb0K
EWJv7zpXIaqVJhwtD/99nfzP+Amn76ddSaPA+g2tYVLPrAdbvTaIMfud11r1
4nimfvOXHU0+1IZghhaIPy1GMD1ljqbOK2Y/e5ZWZ8Bi8tyw+VbkiDrpdD02
7nRKF2G6+w7thEIE0WFq1w8y82eX3JLhKy9H3y9ixjzlHuqlCUXSzUTvKjHr
w7wxs9uZfSJTLmpLgdbo7fzTesDxzzZ0OjYo0oTY50XfDLN/QxNi/zF6aeAb
JZoQez/RH3aklPMI54UpjnnE7C+X1DKc5Zh8PdGyT6u/Jbw/R1i5HlF/Iqhx
Cx5T/QVBwzFd3qWPwteHMfNXzlyfy4PLGitq3rZQcPrpPrUvkoL5+E/rQfrA
q2BvaRpWXZ5X5z4FwfHvA+8lVtFg2TRO6w6zrogOK0o/T0WQMK9v07udgv64
OqnNTvFChNjXvhbp38jqJPx0o2/6uIUILiROfH76CoKMmuJzNitHfy9xuld+
rmPqBvP/Wg//NA84Xje3Qo9+QhNibzPRSOPzB5oQe0XzlOOv19KE2OdN88jd
/ZZNiH1ajYOLDbMPYArrj6l+orHBAwTi/dLqFu8RfKiJYT/IQbA/1fQ8nzmP
/tZg3rHhMYKVqpPsZIP//+eFtOoOnwmDfELsc09IXFxtTxFi79Y9yfL1ZESI
/fLCzn0cZp5gYn9eK8m0u5MiHK0/SkcuSw4pI0LsIxa+EFspQxOO1s4/rYct
QQfzA8bQkGZ+Z9b3MQha9haLVy4U9N+Erffe9h4iFJm6z6L9ObMvay++IcOs
e5d/HnRgl4w4P3htmcIz7ybEXu63acnnriJC7HXdmlu3pnYSYm+VXdLO38En
xF7j5V5XmWE+YWbZIrMFGV1waZ6uRvpOLtSHxqyLi2WBqXXWZvGQHjD8lV1q
U8KDxMN3F3zRFNRnfoaZ/tbZbMJrWfIa1YuYefdRNMOL6d+q92WewwYj9in3
B7VB5/mE2JdqB1leY85VmNhHmpuuqF7MIsTe/1ZOXUUrIhztPfYv0TriPK2N
EHvr8It5tbN5hL9s2z/uczwX3B9YOeywpODS7LxrQVN5IJ5tfPrb9Dr4MmPr
of7NLDAL5gceDH9P2nlmcqDsUQ2fUDdf7fNMZt8/rjidzQ2hoa6jes6MEfv+
JEPWhzNM3jHvLb59cvIJBLu/jQm1YvbDsqnehVIRgjykm+4Oyd/TRoi9mUtb
aS9zfsfEnpp1J2dGMYcQ+5jYE8f87XsIsc82fnimNJIiFJbPXNeV2hrjORDp
/F1pIIwPni87RW5FC9pvlHRsH+xDhJbXNx62MEdw0k5+mgyzL+jpRxjE2wnG
dSrmxkrRSoqQfhC57jvz/q+u5w7L8hA4/KJ23qlBEL8wc2NnwbYeQuyPqBbe
/vwIEWLfrpQ3xYHfTUjyv3dyTteDZkLsJ/zefm/OH4hQ2L45eyBn/7KEapj1
fGKczKEuqPo8vUhzV52gnd7djkd8egjvKDdsDPqZAq0Gq7W+d2g42F9YmhUs
eF8aG+2juw/xCDO+eS7aVMTkz8QgbEMHsw+67xlWKROM61AIR/t2YDch9kOF
dcuCnyJC7DMvfs7K6qcIsX+7bPnTyk0cQuy1LO2d/3xCEWb89H4RHcCCa8rr
90YUc+Hqoinj79h2Q59SgP3WODa4LCzXq7Tkw1UFh6z92oJ2NJvDEz0f0oRi
OQsu+ksw55Z9VcV1YQguVuaETFBh7nMczTA3MxpmlrwJNJuHYNOu607DHjQM
eVxv327CvIe26K5k5v7icv68VPZmwbjG/ble3e8FmxD7pTzH8VmvESH2OuOO
Rx+27SHEvnWTjJVdfDch9n///jDfW8FHbiEbkG08d0CWDxvK6wp9y9mQ+90t
SSutE7ZlGdyzaeJAmNtz7cbULqHzyHut5RoHZv1PvrWX8445Pw/u68zcP2L9
fxZi1m21mE+IfYSm1WBBBiLEfq9U7cLFvWxC7J3fvG3X49CE2LMvsbzeTekm
xL44LmHHghsUIc90hatrM8Wsh7emTmbO2WN9X5nfnkhD67mNQ1oBHeAqtVJc
ai0H7rbM+0nlSifY/qoqJWteBWblJ0XzVLog5ouNq86it6T9lsQDXLshmnBy
0JPkTek8OG8QFWjXQEHqXEWbNnE+GC2RPFdsxtyTTaWz6pIR+OmqtcXaIlix
vvNsFfN3nH/C4aQaBHOC42s07wnycG/a+5NLd3cSan9qYJ1i7nHz11ZPV8hF
ULJtm5HusdH3i/9eD/8ZL+x7VI62ZfgtjUZ4YXzGrii6GxasruDJQfOoz416
Mk4/g6lXTOxNQ8JbxHfyCbEf1PSaq97MJ8T+UeDh5xMudRHOKVeBQCZfAz+0
3t3OQbA+4oHcj/WC9pP6kem6xh5C7IOfiMYdo7sJsfc/uuynxEouobBxSfJF
lqabFoH52mb73NgOMFJtnpnwrXzUPATZh5xdEEgTYh/Yu8NSnblfYWL/onlq
JD0BEWL/qiXB8a7vB0Lsw1xXiVd0IULsPfnV+xNvswixd1Wz+dNuZjsh9rRT
9buufSxCYePiOiYqumnVw9eqlIJs5lwl5jS46/TlBqHxnJ1pReJyNGi5OF/5
jVkvc9b7DZuaCMYrfUTONekAhxD7VUZcxz4enxD7Wc4/ssxCewixj6iWkf6g
jghHey/Cvj+wRDfv8ynlEwprp0Hj2fSU59WgUTbXlRPYBXLPOptKguoge1rY
4lwfNihGK9jFGvLBeubGZ2skOMBl30mNc+RCzfQVdO1yCt7u2CHZVy/47r3v
xrBdvyePUK7krGTGQRqo1j+aK5h7Y9+mSX0xVwR5E7+xJXmAqRtM7Pusn6eq
DiFC7LXCgtdn6nMIsTelVG8E5HUSYv/371GJwb/Zuqg1Q370rqgw6x54Ox7V
HfrcCg8S7+m5ZtZDLmXqdv4RC7QOUyGLJjWSdvzcqxU0lSnCm+u8VF+85sG5
l9OST7ApqD22pq5ZRfB+ndKb8y/c5BKG741MvbWU2V/83Fm1MQh808cNexgL
xjU8a+/BwRIuIRnvi3Nzr71DhNgL2y8y+RLx5225hMLyIKwecu0iQ4wL34FT
Ref5JcMsqFC13iom9gF6J1feow7wwCYkfZdFAQX+PH//abU8WONXG1Ytw4Ob
us5ZQxHM+UTppyD/AB55blbCUZeMiTzCTWk/tR3eiUA/ztAkidkvCzWjfz3r
IRhXV/JFR5Z4M+H3lFVtTQUIbnHV+TLMveIka86SFS8E8d06jZPm3eAQYi/s
HPVP18nt7WFG1veb4LD+RM9UnR6IVXK5JHe2FVKpdbG2DmwIlFq/1VebD1B1
PGjFdzbEJ3hVWg+yQXb29+GLwXzQfrOcUxMueG6f55xY31KK8OKLldbzztHQ
t7+X/dUUQUL1tmrDu4L633bXy3k5L4twv8RMH/n3NDwwPWtR6okAeV3gTusd
/b58tHSitlJ2F+GMKs8ZCsx9yNhgbvhU5jz3ruPPb0NSwu8X/+t3+4WmNRK5
f+0PN00yNxohyE1TK+iOH3Hv9nmloGxEE2Kfv3SwxncSIsReqyj71D6dTsKy
+DuNP7MQuJWeu5/N3GeW+w2s8+0RxKcuW+/3wZxLiP3OorpwrgebEPtBGtzT
N/UQChtXanpddJ5+Lbw9GTo3t6kLFPubHm1prAfUaKhg7cWBU79eDy3L44Ov
wf1Lof0c6C0rXdtgxJzD+EXfUpL5kMxysrxZLqgHWk9ZmcelCOefDsvQ20+D
RumrX6T1Efy2Zr2eR5QgP2IJLydULuASaqY7/vDjVxokknTm6wcimP1QSfVn
SUEeJnk7XHIb7iQkXsg9S+OVqojFz2xCYXkoX7h3SkNdF3QfuLqB8uECu77N
c1EBC8aGW1hZLqTBuP5hkbk0gjfGRre3WNCw5VzGuL++T8S7tRe3y/NB5s2b
XfdrBfm3OXO31Z45z2JOfzLV4PFhBHUPj8ksy0cQNMsntjBEMC7t+RP0vNS6
CCOdnGMULREc5l9t8k9j1tcQWl3LfsT9dKV7fbkqm9D7xSKvp0x9/rKwasdm
pj6z0t6GUCPqc17S7QY3BT6h0PuFkHt31KuIQL/fEbTvKyjgfEBg2lduYMus
X31nc1y+nuTAZsfoh1Nf8uHx1Q7JxVO4YMqcs31eITAe1LTdxtT1O8lZqi8r
EHT7ncjwLKHBPNZjwtfdCM49rXjwplXQz1N32e77G+4TYu8oVp9XvQYRYt/L
333wiXQPIfbZ9UOv/Uq6CbH3W6UyEGhMEwqrB9FVZ1TE3zfBMWnZt+ONe6Br
Xf5lrwetpJ2aneyoQU4VIU/1k5OcNw0RFY8XnNFFUAqnw89fGPE9NrFuoDKT
R4j9GBvRejlVPiH2f+8P9kWsklNHSxGhsP7j+BjHLYXVP3QT/q/r5GebG3E7
6Aq4Wh76ZSzVCRFNIgbFe2pHfa493ahlHIcIsS++iCa2KnMJsc+pWLRvYCpN
iP3e+9r3bju3E2IvIT09WpaZR5jYl5SiI6XPugmF5QH7v///B2HjGjss0bBH
th4MxqWF+F9iQUJTl8fZgAbSjpNbji89uY4Qe78oka2mkyhC7B+8WXUio6yb
EPtCRc4XjbcUobD+GJpn83UuIJDpHlze8RKBvIVOgW3MiHvW+1NJwWLdhNjr
PPEoWcKsm5jYO//409CVRzShsOe6+imEiTnVQ021bv6GOyw4eroBJr8Qfr/A
7beOuWocehcRkvd4VvmImhePEHtPz0b7Qg5F+C9eWbr9
   "], {{0, 0}, {11, 34}}, {0, 1}],
  Epilog->{{
     InsetBox[
      FormBox[
       StyleBox["0.7000000000000001`", Bold, StripOnInput -> False], 
       TraditionalForm], 
      NCache[{
        Rational[1, 2], 
        Rational[1, 2]}, {0.5, 0.5}]], 
     InsetBox[
      FormBox[
       StyleBox["1.2000000000000002`", Bold, StripOnInput -> False], 
       TraditionalForm], 
      NCache[{
        Rational[3, 2], 
        Rational[1, 2]}, {1.5, 0.5}]], 
     InsetBox[
      FormBox[
       StyleBox["0.`", Bold, StripOnInput -> False], TraditionalForm], 
      NCache[{
        Rational[5, 2], 
        Rational[1, 2]}, {2.5, 0.5}]], 
     InsetBox[
      FormBox[
       StyleBox["1.`", Bold, StripOnInput -> False], TraditionalForm], 
      NCache[{
        Rational[7, 2], 
        Rational[1, 2]}, {3.5, 0.5}]], 
     InsetBox[
      FormBox[
       StyleBox["0.5`", Bold, StripOnInput -> False], TraditionalForm], 
      NCache[{
        Rational[9, 2], 
        Rational[1, 2]}, {4.5, 0.5}]], 
     InsetBox[
      FormBox[
       StyleBox["2.8000000000000003`", Bold, StripOnInput -> False], 
       TraditionalForm], 
      NCache[{
        Rational[11, 2], 
        Rational[1, 2]}, {5.5, 0.5}]], 
     InsetBox[
      FormBox[
       StyleBox["0.7000000000000001`", Bold, StripOnInput -> False], 
       TraditionalForm], 
      NCache[{
        Rational[13, 2], 
        Rational[1, 2]}, {6.5, 0.5}]], 
     InsetBox[
      FormBox[
       StyleBox["0.9`", Bold, StripOnInput -> False], TraditionalForm], 
      NCache[{
        Rational[15, 2], 
        Rational[1, 2]}, {7.5, 0.5}]], 
     InsetBox[
      FormBox[
       StyleBox["1.2000000000000002`", Bold, StripOnInput -> False], 
       TraditionalForm], 
      NCache[{
        Rational[17, 2], 
        Rational[1, 2]}, {8.5, 0.5}]], 
     InsetBox[
      FormBox[
       StyleBox["0.9`", Bold, StripOnInput -> False], TraditionalForm], 
      NCache[{
        Rational[19, 2], 
        Rational[1, 2]}, {9.5, 0.5}]], 
     InsetBox[
      FormBox[
       StyleBox["1.`", Bold, StripOnInput -> False], TraditionalForm], 
      NCache[{
        Rational[21, 2], 
        Rational[1, 2]}, {10.5, 0.5}]]}, {
     InsetBox[
      FormBox[
       StyleBox["0.9`", Bold, StripOnInput -> False], TraditionalForm], 
      NCache[{
        Rational[1, 2], 
        Rational[3, 2]}, {0.5, 1.5}]], 
     InsetBox[
      FormBox[
       StyleBox["1.1`", Bold, StripOnInput -> False], TraditionalForm], 
      NCache[{
        Rational[3, 2], 
        Rational[3, 2]}, {1.5, 1.5}]], 
     InsetBox[
      FormBox[
       StyleBox["0.`", Bold, StripOnInput -> False], TraditionalForm], 
      NCache[{
        Rational[5, 2], 
        Rational[3, 2]}, {2.5, 1.5}]], 
     InsetBox[
      FormBox[
       StyleBox["0.9`", Bold, StripOnInput -> False], TraditionalForm], 
      NCache[{
        Rational[7, 2], 
        Rational[3, 2]}, {3.5, 1.5}]], 
     InsetBox[
      FormBox[
       StyleBox["0.9`", Bold, StripOnInput -> False], TraditionalForm], 
      NCache[{
        Rational[9, 2], 
        Rational[3, 2]}, {4.5, 1.5}]], 
     InsetBox[
      FormBox[
       StyleBox["5.300000000000001`", Bold, StripOnInput -> False], 
       TraditionalForm], 
      NCache[{
        Rational[11, 2], 
        Rational[3, 2]}, {5.5, 1.5}]], 
     InsetBox[
      FormBox[
       StyleBox["0.7000000000000001`", Bold, StripOnInput -> False], 
       TraditionalForm], 
      NCache[{
        Rational[13, 2], 
        Rational[3, 2]}, {6.5, 1.5}]], 
     InsetBox[
      FormBox[
       StyleBox["0.6000000000000001`", Bold, StripOnInput -> False], 
       TraditionalForm], 
      NCache[{
        Rational[15, 2], 
        Rational[3, 2]}, {7.5, 1.5}]], 
     InsetBox[
      FormBox[
       StyleBox["1.5`", Bold, StripOnInput -> False], TraditionalForm], 
      NCache[{
        Rational[17, 2], 
        Rational[3, 2]}, {8.5, 1.5}]], 
     InsetBox[
      FormBox[
       StyleBox["1.4000000000000001`", Bold, StripOnInput -> False], 
       TraditionalForm], 
      NCache[{
        Rational[19, 2], 
        Rational[3, 2]}, {9.5, 1.5}]], 
     InsetBox[
      FormBox[
       StyleBox["1.1`", Bold, StripOnInput -> False], TraditionalForm], 
      NCache[{
        Rational[21, 2], 
        Rational[3, 2]}, {10.5, 1.5}]]}, {
     InsetBox[
      FormBox[
       StyleBox["0.6000000000000001`", Bold, StripOnInput -> False], 
       TraditionalForm], 
      NCache[{
        Rational[1, 2], 
        Rational[5, 2]}, {0.5, 2.5}]], 
     InsetBox[
      FormBox[
       StyleBox["1.2000000000000002`", Bold, StripOnInput -> False], 
       TraditionalForm], 
      NCache[{
        Rational[3, 2], 
        Rational[5, 2]}, {1.5, 2.5}]], 
     InsetBox[
      FormBox[
       StyleBox["0.2`", Bold, StripOnInput -> False], TraditionalForm], 
      NCache[{
        Rational[5, 2], 
        Rational[5, 2]}, {2.5, 2.5}]], 
     InsetBox[
      FormBox[
       StyleBox["0.9`", Bold, StripOnInput -> False], TraditionalForm], 
      NCache[{
        Rational[7, 2], 
        Rational[5, 2]}, {3.5, 2.5}]], 
     InsetBox[
      FormBox[
       StyleBox["1.5`", Bold, StripOnInput -> False], TraditionalForm], 
      NCache[{
        Rational[9, 2], 
        Rational[5, 2]}, {4.5, 2.5}]], 
     InsetBox[
      FormBox[
       StyleBox["0.`", Bold, StripOnInput -> False], TraditionalForm], 
      NCache[{
        Rational[11, 2], 
        Rational[5, 2]}, {5.5, 2.5}]], 
     InsetBox[
      FormBox[
       StyleBox["1.4000000000000001`", Bold, StripOnInput -> False], 
       TraditionalForm], 
      NCache[{
        Rational[13, 2], 
        Rational[5, 2]}, {6.5, 2.5}]], 
     InsetBox[
      FormBox[
       StyleBox["1.4000000000000001`", Bold, StripOnInput -> False], 
       TraditionalForm], 
      NCache[{
        Rational[15, 2], 
        Rational[5, 2]}, {7.5, 2.5}]], 
     InsetBox[
      FormBox[
       StyleBox["1.5`", Bold, StripOnInput -> False], TraditionalForm], 
      NCache[{
        Rational[17, 2], 
        Rational[5, 2]}, {8.5, 2.5}]], 
     InsetBox[
      FormBox[
       StyleBox["1.4000000000000001`", Bold, StripOnInput -> False], 
       TraditionalForm], 
      NCache[{
        Rational[19, 2], 
        Rational[5, 2]}, {9.5, 2.5}]], 
     InsetBox[
      FormBox[
       StyleBox["1.1`", Bold, StripOnInput -> False], TraditionalForm], 
      NCache[{
        Rational[21, 2], 
        Rational[5, 2]}, {10.5, 2.5}]]}, {
     InsetBox[
      FormBox[
       StyleBox["0.4`", Bold, StripOnInput -> False], TraditionalForm], 
      NCache[{
        Rational[1, 2], 
        Rational[7, 2]}, {0.5, 3.5}]], 
     InsetBox[
      FormBox[
       StyleBox["1.2000000000000002`", Bold, StripOnInput -> False], 
       TraditionalForm], 
      NCache[{
        Rational[3, 2], 
        Rational[7, 2]}, {1.5, 3.5}]], 
     InsetBox[
      FormBox[
       StyleBox["0.1`", Bold, StripOnInput -> False], TraditionalForm], 
      NCache[{
        Rational[5, 2], 
        Rational[7, 2]}, {2.5, 3.5}]], 
     InsetBox[
      FormBox[
       StyleBox["1.`", Bold, StripOnInput -> False], TraditionalForm], 
      NCache[{
        Rational[7, 2], 
        Rational[7, 2]}, {3.5, 3.5}]], 
     InsetBox[
      FormBox[
       StyleBox["1.`", Bold, StripOnInput -> False], TraditionalForm], 
      NCache[{
        Rational[9, 2], 
        Rational[7, 2]}, {4.5, 3.5}]], 
     InsetBox[
      FormBox[
       StyleBox["0.`", Bold, StripOnInput -> False], TraditionalForm], 
      NCache[{
        Rational[11, 2], 
        Rational[7, 2]}, {5.5, 3.5}]], 
     InsetBox[
      FormBox[
       StyleBox["9.3`", Bold, StripOnInput -> False], TraditionalForm], 
      NCache[{
        Rational[13, 2], 
        Rational[7, 2]}, {6.5, 3.5}]], 
     InsetBox[
      FormBox[
       StyleBox["0.`", Bold, StripOnInput -> False], TraditionalForm], 
      NCache[{
        Rational[15, 2], 
        Rational[7, 2]}, {7.5, 3.5}]], 
     InsetBox[
      FormBox[
       StyleBox["0.9`", Bold, StripOnInput -> False], TraditionalForm], 
      NCache[{
        Rational[17, 2], 
        Rational[7, 2]}, {8.5, 3.5}]], 
     InsetBox[
      FormBox[
       StyleBox["1.`", Bold, StripOnInput -> False], TraditionalForm], 
      NCache[{
        Rational[19, 2], 
        Rational[7, 2]}, {9.5, 3.5}]], 
     InsetBox[
      FormBox[
       StyleBox["1.`", Bold, StripOnInput -> False], TraditionalForm], 
      NCache[{
        Rational[21, 2], 
        Rational[7, 2]}, {10.5, 3.5}]]}, {
     InsetBox[
      FormBox[
       StyleBox["0.5`", Bold, StripOnInput -> False], TraditionalForm], 
      NCache[{
        Rational[1, 2], 
        Rational[9, 2]}, {0.5, 4.5}]], 
     InsetBox[
      FormBox[
       StyleBox["1.`", Bold, StripOnInput -> False], TraditionalForm], 
      NCache[{
        Rational[3, 2], 
        Rational[9, 2]}, {1.5, 4.5}]], 
     InsetBox[
      FormBox[
       StyleBox["0.2`", Bold, StripOnInput -> False], TraditionalForm], 
      NCache[{
        Rational[5, 2], 
        Rational[9, 2]}, {2.5, 4.5}]], 
     InsetBox[
      FormBox[
       StyleBox["1.1`", Bold, StripOnInput -> False], TraditionalForm], 
      NCache[{
        Rational[7, 2], 
        Rational[9, 2]}, {3.5, 4.5}]], 
     InsetBox[
      FormBox[
       StyleBox["0.30000000000000004`", Bold, StripOnInput -> False], 
       TraditionalForm], 
      NCache[{
        Rational[9, 2], 
        Rational[9, 2]}, {4.5, 4.5}]], 
     InsetBox[
      FormBox[
       StyleBox["0.`", Bold, StripOnInput -> False], TraditionalForm], 
      NCache[{
        Rational[11, 2], 
        Rational[9, 2]}, {5.5, 4.5}]], 
     InsetBox[
      FormBox[
       StyleBox["1.1`", Bold, StripOnInput -> False], TraditionalForm], 
      NCache[{
        Rational[13, 2], 
        Rational[9, 2]}, {6.5, 4.5}]], 
     InsetBox[
      FormBox[
       StyleBox["1.3`", Bold, StripOnInput -> False], TraditionalForm], 
      NCache[{
        Rational[15, 2], 
        Rational[9, 2]}, {7.5, 4.5}]], 
     InsetBox[
      FormBox[
       StyleBox["1.4000000000000001`", Bold, StripOnInput -> False], 
       TraditionalForm], 
      NCache[{
        Rational[17, 2], 
        Rational[9, 2]}, {8.5, 4.5}]], 
     InsetBox[
      FormBox[
       StyleBox["1.`", Bold, StripOnInput -> False], TraditionalForm], 
      NCache[{
        Rational[19, 2], 
        Rational[9, 2]}, {9.5, 4.5}]], 
     InsetBox[
      FormBox[
       StyleBox["1.`", Bold, StripOnInput -> False], TraditionalForm], 
      NCache[{
        Rational[21, 2], 
        Rational[9, 2]}, {10.5, 4.5}]]}, {
     InsetBox[
      FormBox[
       StyleBox["2.`", Bold, StripOnInput -> False], TraditionalForm], 
      NCache[{
        Rational[1, 2], 
        Rational[11, 2]}, {0.5, 5.5}]], 
     InsetBox[
      FormBox[
       StyleBox["0.7000000000000001`", Bold, StripOnInput -> False], 
       TraditionalForm], 
      NCache[{
        Rational[3, 2], 
        Rational[11, 2]}, {1.5, 5.5}]], 
     InsetBox[
      FormBox[
       StyleBox["0.1`", Bold, StripOnInput -> False], TraditionalForm], 
      NCache[{
        Rational[5, 2], 
        Rational[11, 2]}, {2.5, 5.5}]], 
     InsetBox[
      FormBox[
       StyleBox["0.9`", Bold, StripOnInput -> False], TraditionalForm], 
      NCache[{
        Rational[7, 2], 
        Rational[11, 2]}, {3.5, 5.5}]], 
     InsetBox[
      FormBox[
       StyleBox["0.2`", Bold, StripOnInput -> False], TraditionalForm], 
      NCache[{
        Rational[9, 2], 
        Rational[11, 2]}, {4.5, 5.5}]], 
     InsetBox[
      FormBox[
       StyleBox["0.`", Bold, StripOnInput -> False], TraditionalForm], 
      NCache[{
        Rational[11, 2], 
        Rational[11, 2]}, {5.5, 5.5}]], 
     InsetBox[
      FormBox[
       StyleBox["0.9`", Bold, StripOnInput -> False], TraditionalForm], 
      NCache[{
        Rational[13, 2], 
        Rational[11, 2]}, {6.5, 5.5}]], 
     InsetBox[
      FormBox[
       StyleBox["0.`", Bold, StripOnInput -> False], TraditionalForm], 
      NCache[{
        Rational[15, 2], 
        Rational[11, 2]}, {7.5, 5.5}]], 
     InsetBox[
      FormBox[
       StyleBox["1.1`", Bold, StripOnInput -> False], TraditionalForm], 
      NCache[{
        Rational[17, 2], 
        Rational[11, 2]}, {8.5, 5.5}]], 
     InsetBox[
      FormBox[
       StyleBox["0.7000000000000001`", Bold, StripOnInput -> False], 
       TraditionalForm], 
      NCache[{
        Rational[19, 2], 
        Rational[11, 2]}, {9.5, 5.5}]], 
     InsetBox[
      FormBox[
       StyleBox["1.`", Bold, StripOnInput -> False], TraditionalForm], 
      NCache[{
        Rational[21, 2], 
        Rational[11, 2]}, {10.5, 5.5}]]}, {
     InsetBox[
      FormBox[
       StyleBox["1.6`", Bold, StripOnInput -> False], TraditionalForm], 
      NCache[{
        Rational[1, 2], 
        Rational[13, 2]}, {0.5, 6.5}]], 
     InsetBox[
      FormBox[
       StyleBox["0.7000000000000001`", Bold, StripOnInput -> False], 
       TraditionalForm], 
      NCache[{
        Rational[3, 2], 
        Rational[13, 2]}, {1.5, 6.5}]], 
     InsetBox[
      FormBox[
       StyleBox["0.1`", Bold, StripOnInput -> False], TraditionalForm], 
      NCache[{
        Rational[5, 2], 
        Rational[13, 2]}, {2.5, 6.5}]], 
     InsetBox[
      FormBox[
       StyleBox["0.9`", Bold, StripOnInput -> False], TraditionalForm], 
      NCache[{
        Rational[7, 2], 
        Rational[13, 2]}, {3.5, 6.5}]], 
     InsetBox[
      FormBox[
       StyleBox["0.8`", Bold, StripOnInput -> False], TraditionalForm], 
      NCache[{
        Rational[9, 2], 
        Rational[13, 2]}, {4.5, 6.5}]], 
     InsetBox[
      FormBox[
       StyleBox["0.`", Bold, StripOnInput -> False], TraditionalForm], 
      NCache[{
        Rational[11, 2], 
        Rational[13, 2]}, {5.5, 6.5}]], 
     InsetBox[
      FormBox[
       StyleBox["0.7000000000000001`", Bold, StripOnInput -> False], 
       TraditionalForm], 
      NCache[{
        Rational[13, 2], 
        Rational[13, 2]}, {6.5, 6.5}]], 
     InsetBox[
      FormBox[
       StyleBox["0.`", Bold, StripOnInput -> False], TraditionalForm], 
      NCache[{
        Rational[15, 2], 
        Rational[13, 2]}, {7.5, 6.5}]], 
     InsetBox[
      FormBox[
       StyleBox["1.5`", Bold, StripOnInput -> False], TraditionalForm], 
      NCache[{
        Rational[17, 2], 
        Rational[13, 2]}, {8.5, 6.5}]], 
     InsetBox[
      FormBox[
       StyleBox["1.`", Bold, StripOnInput -> False], TraditionalForm], 
      NCache[{
        Rational[19, 2], 
        Rational[13, 2]}, {9.5, 6.5}]], 
     InsetBox[
      FormBox[
       StyleBox["1.`", Bold, StripOnInput -> False], TraditionalForm], 
      NCache[{
        Rational[21, 2], 
        Rational[13, 2]}, {10.5, 6.5}]]}, {
     InsetBox[
      FormBox[
       StyleBox["0.1`", Bold, StripOnInput -> False], TraditionalForm], 
      NCache[{
        Rational[1, 2], 
        Rational[15, 2]}, {0.5, 7.5}]], 
     InsetBox[
      FormBox[
       StyleBox["1.`", Bold, StripOnInput -> False], TraditionalForm], 
      NCache[{
        Rational[3, 2], 
        Rational[15, 2]}, {1.5, 7.5}]], 
     InsetBox[
      FormBox[
       StyleBox["0.`", Bold, StripOnInput -> False], TraditionalForm], 
      NCache[{
        Rational[5, 2], 
        Rational[15, 2]}, {2.5, 7.5}]], 
     InsetBox[
      FormBox[
       StyleBox["0.8`", Bold, StripOnInput -> False], TraditionalForm], 
      NCache[{
        Rational[7, 2], 
        Rational[15, 2]}, {3.5, 7.5}]], 
     InsetBox[
      FormBox[
       StyleBox["1.2000000000000002`", Bold, StripOnInput -> False], 
       TraditionalForm], 
      NCache[{
        Rational[9, 2], 
        Rational[15, 2]}, {4.5, 7.5}]], 
     InsetBox[
      FormBox[
       StyleBox["0.`", Bold, StripOnInput -> False], TraditionalForm], 
      NCache[{
        Rational[11, 2], 
        Rational[15, 2]}, {5.5, 7.5}]], 
     InsetBox[
      FormBox[
       StyleBox["0.9`", Bold, StripOnInput -> False], TraditionalForm], 
      NCache[{
        Rational[13, 2], 
        Rational[15, 2]}, {6.5, 7.5}]], 
     InsetBox[
      FormBox[
       StyleBox["0.`", Bold, StripOnInput -> False], TraditionalForm], 
      NCache[{
        Rational[15, 2], 
        Rational[15, 2]}, {7.5, 7.5}]], 
     InsetBox[
      FormBox[
       StyleBox["0.7000000000000001`", Bold, StripOnInput -> False], 
       TraditionalForm], 
      NCache[{
        Rational[17, 2], 
        Rational[15, 2]}, {8.5, 7.5}]], 
     InsetBox[
      FormBox[
       StyleBox["0.8`", Bold, StripOnInput -> False], TraditionalForm], 
      NCache[{
        Rational[19, 2], 
        Rational[15, 2]}, {9.5, 7.5}]], 
     InsetBox[
      FormBox[
       StyleBox["0.7000000000000001`", Bold, StripOnInput -> False], 
       TraditionalForm], 
      NCache[{
        Rational[21, 2], 
        Rational[15, 2]}, {10.5, 7.5}]]}, {
     InsetBox[
      FormBox[
       StyleBox["0.5`", Bold, StripOnInput -> False], TraditionalForm], 
      NCache[{
        Rational[1, 2], 
        Rational[17, 2]}, {0.5, 8.5}]], 
     InsetBox[
      FormBox[
       StyleBox["1.1`", Bold, StripOnInput -> False], TraditionalForm], 
      NCache[{
        Rational[3, 2], 
        Rational[17, 2]}, {1.5, 8.5}]], 
     InsetBox[
      FormBox[
       StyleBox["0.`", Bold, StripOnInput -> False], TraditionalForm], 
      NCache[{
        Rational[5, 2], 
        Rational[17, 2]}, {2.5, 8.5}]], 
     InsetBox[
      FormBox[
       StyleBox["1.`", Bold, StripOnInput -> False], TraditionalForm], 
      NCache[{
        Rational[7, 2], 
        Rational[17, 2]}, {3.5, 8.5}]], 
     InsetBox[
      FormBox[
       StyleBox["0.30000000000000004`", Bold, StripOnInput -> False], 
       TraditionalForm], 
      NCache[{
        Rational[9, 2], 
        Rational[17, 2]}, {4.5, 8.5}]], 
     InsetBox[
      FormBox[
       StyleBox["2.`", Bold, StripOnInput -> False], TraditionalForm], 
      NCache[{
        Rational[11, 2], 
        Rational[17, 2]}, {5.5, 8.5}]], 
     InsetBox[
      FormBox[
       StyleBox["0.7000000000000001`", Bold, StripOnInput -> False], 
       TraditionalForm], 
      NCache[{
        Rational[13, 2], 
        Rational[17, 2]}, {6.5, 8.5}]], 
     InsetBox[
      FormBox[
       StyleBox["0.`", Bold, StripOnInput -> False], TraditionalForm], 
      NCache[{
        Rational[15, 2], 
        Rational[17, 2]}, {7.5, 8.5}]], 
     InsetBox[
      FormBox[
       StyleBox["1.4000000000000001`", Bold, StripOnInput -> False], 
       TraditionalForm], 
      NCache[{
        Rational[17, 2], 
        Rational[17, 2]}, {8.5, 8.5}]], 
     InsetBox[
      FormBox[
       StyleBox["1.1`", Bold, StripOnInput -> False], TraditionalForm], 
      NCache[{
        Rational[19, 2], 
        Rational[17, 2]}, {9.5, 8.5}]], 
     InsetBox[
      FormBox[
       StyleBox["0.9`", Bold, StripOnInput -> False], TraditionalForm], 
      NCache[{
        Rational[21, 2], 
        Rational[17, 2]}, {10.5, 8.5}]]}, {
     InsetBox[
      FormBox[
       StyleBox["0.1`", Bold, StripOnInput -> False], TraditionalForm], 
      NCache[{
        Rational[1, 2], 
        Rational[19, 2]}, {0.5, 9.5}]], 
     InsetBox[
      FormBox[
       StyleBox["1.1`", Bold, StripOnInput -> False], TraditionalForm], 
      NCache[{
        Rational[3, 2], 
        Rational[19, 2]}, {1.5, 9.5}]], 
     InsetBox[
      FormBox[
       StyleBox["0.`", Bold, StripOnInput -> False], TraditionalForm], 
      NCache[{
        Rational[5, 2], 
        Rational[19, 2]}, {2.5, 9.5}]], 
     InsetBox[
      FormBox[
       StyleBox["1.`", Bold, StripOnInput -> False], TraditionalForm], 
      NCache[{
        Rational[7, 2], 
        Rational[19, 2]}, {3.5, 9.5}]], 
     InsetBox[
      FormBox[
       StyleBox["1.2000000000000002`", Bold, StripOnInput -> False], 
       TraditionalForm], 
      NCache[{
        Rational[9, 2], 
        Rational[19, 2]}, {4.5, 9.5}]], 
     InsetBox[
      FormBox[
       StyleBox["0.`", Bold, StripOnInput -> False], TraditionalForm], 
      NCache[{
        Rational[11, 2], 
        Rational[19, 2]}, {5.5, 9.5}]], 
     InsetBox[
      FormBox[
       StyleBox["0.7000000000000001`", Bold, StripOnInput -> False], 
       TraditionalForm], 
      NCache[{
        Rational[13, 2], 
        Rational[19, 2]}, {6.5, 9.5}]], 
     InsetBox[
      FormBox[
       StyleBox["0.`", Bold, StripOnInput -> False], TraditionalForm], 
      NCache[{
        Rational[15, 2], 
        Rational[19, 2]}, {7.5, 9.5}]], 
     InsetBox[
      FormBox[
       StyleBox["0.8`", Bold, StripOnInput -> False], TraditionalForm], 
      NCache[{
        Rational[17, 2], 
        Rational[19, 2]}, {8.5, 9.5}]], 
     InsetBox[
      FormBox[
       StyleBox["0.8`", Bold, StripOnInput -> False], TraditionalForm], 
      NCache[{
        Rational[19, 2], 
        Rational[19, 2]}, {9.5, 9.5}]], 
     InsetBox[
      FormBox[
       StyleBox["0.7000000000000001`", Bold, StripOnInput -> False], 
       TraditionalForm], 
      NCache[{
        Rational[21, 2], 
        Rational[19, 2]}, {10.5, 9.5}]]}, {
     InsetBox[
      FormBox[
       StyleBox["0.30000000000000004`", Bold, StripOnInput -> False], 
       TraditionalForm], 
      NCache[{
        Rational[1, 2], 
        Rational[21, 2]}, {0.5, 10.5}]], 
     InsetBox[
      FormBox[
       StyleBox["0.9`", Bold, StripOnInput -> False], TraditionalForm], 
      NCache[{
        Rational[3, 2], 
        Rational[21, 2]}, {1.5, 10.5}]], 
     InsetBox[
      FormBox[
       StyleBox["0.`", Bold, StripOnInput -> False], TraditionalForm], 
      NCache[{
        Rational[5, 2], 
        Rational[21, 2]}, {2.5, 10.5}]], 
     InsetBox[
      FormBox[
       StyleBox["1.1`", Bold, StripOnInput -> False], TraditionalForm], 
      NCache[{
        Rational[7, 2], 
        Rational[21, 2]}, {3.5, 10.5}]], 
     InsetBox[
      FormBox[
       StyleBox["1.1`", Bold, StripOnInput -> False], TraditionalForm], 
      NCache[{
        Rational[9, 2], 
        Rational[21, 2]}, {4.5, 10.5}]], 
     InsetBox[
      FormBox[
       StyleBox["0.`", Bold, StripOnInput -> False], TraditionalForm], 
      NCache[{
        Rational[11, 2], 
        Rational[21, 2]}, {5.5, 10.5}]], 
     InsetBox[
      FormBox[
       StyleBox["0.9`", Bold, StripOnInput -> False], TraditionalForm], 
      NCache[{
        Rational[13, 2], 
        Rational[21, 2]}, {6.5, 10.5}]], 
     InsetBox[
      FormBox[
       StyleBox["0.`", Bold, StripOnInput -> False], TraditionalForm], 
      NCache[{
        Rational[15, 2], 
        Rational[21, 2]}, {7.5, 10.5}]], 
     InsetBox[
      FormBox[
       StyleBox["0.6000000000000001`", Bold, StripOnInput -> False], 
       TraditionalForm], 
      NCache[{
        Rational[17, 2], 
        Rational[21, 2]}, {8.5, 10.5}]], 
     InsetBox[
      FormBox[
       StyleBox["0.6000000000000001`", Bold, StripOnInput -> False], 
       TraditionalForm], 
      NCache[{
        Rational[19, 2], 
        Rational[21, 2]}, {9.5, 10.5}]], 
     InsetBox[
      FormBox[
       StyleBox["0.8`", Bold, StripOnInput -> False], TraditionalForm], 
      NCache[{
        Rational[21, 2], 
        Rational[21, 2]}, {10.5, 10.5}]]}, {
     InsetBox[
      FormBox[
       StyleBox["0.7000000000000001`", Bold, StripOnInput -> False], 
       TraditionalForm], 
      NCache[{
        Rational[1, 2], 
        Rational[23, 2]}, {0.5, 11.5}]], 
     InsetBox[
      FormBox[
       StyleBox["0.7000000000000001`", Bold, StripOnInput -> False], 
       TraditionalForm], 
      NCache[{
        Rational[3, 2], 
        Rational[23, 2]}, {1.5, 11.5}]], 
     InsetBox[
      FormBox[
       StyleBox["0.`", Bold, StripOnInput -> False], TraditionalForm], 
      NCache[{
        Rational[5, 2], 
        Rational[23, 2]}, {2.5, 11.5}]], 
     InsetBox[
      FormBox[
       StyleBox["0.9`", Bold, StripOnInput -> False], TraditionalForm], 
      NCache[{
        Rational[7, 2], 
        Rational[23, 2]}, {3.5, 11.5}]], 
     InsetBox[
      FormBox[
       StyleBox["0.7000000000000001`", Bold, StripOnInput -> False], 
       TraditionalForm], 
      NCache[{
        Rational[9, 2], 
        Rational[23, 2]}, {4.5, 11.5}]], 
     InsetBox[
      FormBox[
       StyleBox["0.`", Bold, StripOnInput -> False], TraditionalForm], 
      NCache[{
        Rational[11, 2], 
        Rational[23, 2]}, {5.5, 11.5}]], 
     InsetBox[
      FormBox[
       StyleBox["0.7000000000000001`", Bold, StripOnInput -> False], 
       TraditionalForm], 
      NCache[{
        Rational[13, 2], 
        Rational[23, 2]}, {6.5, 11.5}]], 
     InsetBox[
      FormBox[
       StyleBox["0.`", Bold, StripOnInput -> False], TraditionalForm], 
      NCache[{
        Rational[15, 2], 
        Rational[23, 2]}, {7.5, 11.5}]], 
     InsetBox[
      FormBox[
       StyleBox["1.4000000000000001`", Bold, StripOnInput -> False], 
       TraditionalForm], 
      NCache[{
        Rational[17, 2], 
        Rational[23, 2]}, {8.5, 11.5}]], 
     InsetBox[
      FormBox[
       StyleBox["0.9`", Bold, StripOnInput -> False], TraditionalForm], 
      NCache[{
        Rational[19, 2], 
        Rational[23, 2]}, {9.5, 11.5}]], 
     InsetBox[
      FormBox[
       StyleBox["1.`", Bold, StripOnInput -> False], TraditionalForm], 
      NCache[{
        Rational[21, 2], 
        Rational[23, 2]}, {10.5, 11.5}]]}, {
     InsetBox[
      FormBox[
       StyleBox["0.2`", Bold, StripOnInput -> False], TraditionalForm], 
      NCache[{
        Rational[1, 2], 
        Rational[25, 2]}, {0.5, 12.5}]], 
     InsetBox[
      FormBox[
       StyleBox["0.9`", Bold, StripOnInput -> False], TraditionalForm], 
      NCache[{
        Rational[3, 2], 
        Rational[25, 2]}, {1.5, 12.5}]], 
     InsetBox[
      FormBox[
       StyleBox["0.1`", Bold, StripOnInput -> False], TraditionalForm], 
      NCache[{
        Rational[5, 2], 
        Rational[25, 2]}, {2.5, 12.5}]], 
     InsetBox[
      FormBox[
       StyleBox["0.5`", Bold, StripOnInput -> False], TraditionalForm], 
      NCache[{
        Rational[7, 2], 
        Rational[25, 2]}, {3.5, 12.5}]], 
     InsetBox[
      FormBox[
       StyleBox["0.6000000000000001`", Bold, StripOnInput -> False], 
       TraditionalForm], 
      NCache[{
        Rational[9, 2], 
        Rational[25, 2]}, {4.5, 12.5}]], 
     InsetBox[
      FormBox[
       StyleBox["6.5`", Bold, StripOnInput -> False], TraditionalForm], 
      NCache[{
        Rational[11, 2], 
        Rational[25, 2]}, {5.5, 12.5}]], 
     InsetBox[
      FormBox[
       StyleBox["4.1000000000000005`", Bold, StripOnInput -> False], 
       TraditionalForm], 
      NCache[{
        Rational[13, 2], 
        Rational[25, 2]}, {6.5, 12.5}]], 
     InsetBox[
      FormBox[
       StyleBox["0.30000000000000004`", Bold, StripOnInput -> False], 
       TraditionalForm], 
      NCache[{
        Rational[15, 2], 
        Rational[25, 2]}, {7.5, 12.5}]], 
     InsetBox[
      FormBox[
       StyleBox["1.1`", Bold, StripOnInput -> False], TraditionalForm], 
      NCache[{
        Rational[17, 2], 
        Rational[25, 2]}, {8.5, 12.5}]], 
     InsetBox[
      FormBox[
       StyleBox["0.6000000000000001`", Bold, StripOnInput -> False], 
       TraditionalForm], 
      NCache[{
        Rational[19, 2], 
        Rational[25, 2]}, {9.5, 12.5}]], 
     InsetBox[
      FormBox[
       StyleBox["1.`", Bold, StripOnInput -> False], TraditionalForm], 
      NCache[{
        Rational[21, 2], 
        Rational[25, 2]}, {10.5, 12.5}]]}, {
     InsetBox[
      FormBox[
       StyleBox["0.2`", Bold, StripOnInput -> False], TraditionalForm], 
      NCache[{
        Rational[1, 2], 
        Rational[27, 2]}, {0.5, 13.5}]], 
     InsetBox[
      FormBox[
       StyleBox["1.`", Bold, StripOnInput -> False], TraditionalForm], 
      NCache[{
        Rational[3, 2], 
        Rational[27, 2]}, {1.5, 13.5}]], 
     InsetBox[
      FormBox[
       StyleBox["0.`", Bold, StripOnInput -> False], TraditionalForm], 
      NCache[{
        Rational[5, 2], 
        Rational[27, 2]}, {2.5, 13.5}]], 
     InsetBox[
      FormBox[
       StyleBox["0.1`", Bold, StripOnInput -> False], TraditionalForm], 
      NCache[{
        Rational[7, 2], 
        Rational[27, 2]}, {3.5, 13.5}]], 
     InsetBox[
      FormBox[
       StyleBox["0.4`", Bold, StripOnInput -> False], TraditionalForm], 
      NCache[{
        Rational[9, 2], 
        Rational[27, 2]}, {4.5, 13.5}]], 
     InsetBox[
      FormBox[
       StyleBox["2.4000000000000004`", Bold, StripOnInput -> False], 
       TraditionalForm], 
      NCache[{
        Rational[11, 2], 
        Rational[27, 2]}, {5.5, 13.5}]], 
     InsetBox[
      FormBox[
       StyleBox["32.6`", Bold, StripOnInput -> False], TraditionalForm], 
      NCache[{
        Rational[13, 2], 
        Rational[27, 2]}, {6.5, 13.5}]], 
     InsetBox[
      FormBox[
       StyleBox["0.6000000000000001`", Bold, StripOnInput -> False], 
       TraditionalForm], 
      NCache[{
        Rational[15, 2], 
        Rational[27, 2]}, {7.5, 13.5}]], 
     InsetBox[
      FormBox[
       StyleBox["1.6`", Bold, StripOnInput -> False], TraditionalForm], 
      NCache[{
        Rational[17, 2], 
        Rational[27, 2]}, {8.5, 13.5}]], 
     InsetBox[
      FormBox[
       StyleBox["0.6000000000000001`", Bold, StripOnInput -> False], 
       TraditionalForm], 
      NCache[{
        Rational[19, 2], 
        Rational[27, 2]}, {9.5, 13.5}]], 
     InsetBox[
      FormBox[
       StyleBox["1.1`", Bold, StripOnInput -> False], TraditionalForm], 
      NCache[{
        Rational[21, 2], 
        Rational[27, 2]}, {10.5, 13.5}]]}, {
     InsetBox[
      FormBox[
       StyleBox["0.1`", Bold, StripOnInput -> False], TraditionalForm], 
      NCache[{
        Rational[1, 2], 
        Rational[29, 2]}, {0.5, 14.5}]], 
     InsetBox[
      FormBox[
       StyleBox["0.7000000000000001`", Bold, StripOnInput -> False], 
       TraditionalForm], 
      NCache[{
        Rational[3, 2], 
        Rational[29, 2]}, {1.5, 14.5}]], 
     InsetBox[
      FormBox[
       StyleBox["0.30000000000000004`", Bold, StripOnInput -> False], 
       TraditionalForm], 
      NCache[{
        Rational[5, 2], 
        Rational[29, 2]}, {2.5, 14.5}]], 
     InsetBox[
      FormBox[
       StyleBox["0.2`", Bold, StripOnInput -> False], TraditionalForm], 
      NCache[{
        Rational[7, 2], 
        Rational[29, 2]}, {3.5, 14.5}]], 
     InsetBox[
      FormBox[
       StyleBox["0.7000000000000001`", Bold, StripOnInput -> False], 
       TraditionalForm], 
      NCache[{
        Rational[9, 2], 
        Rational[29, 2]}, {4.5, 14.5}]], 
     InsetBox[
      FormBox[
       StyleBox["0.`", Bold, StripOnInput -> False], TraditionalForm], 
      NCache[{
        Rational[11, 2], 
        Rational[29, 2]}, {5.5, 14.5}]], 
     InsetBox[
      FormBox[
       StyleBox["3.2`", Bold, StripOnInput -> False], TraditionalForm], 
      NCache[{
        Rational[13, 2], 
        Rational[29, 2]}, {6.5, 14.5}]], 
     InsetBox[
      FormBox[
       StyleBox["1.`", Bold, StripOnInput -> False], TraditionalForm], 
      NCache[{
        Rational[15, 2], 
        Rational[29, 2]}, {7.5, 14.5}]], 
     InsetBox[
      FormBox[
       StyleBox["1.1`", Bold, StripOnInput -> False], TraditionalForm], 
      NCache[{
        Rational[17, 2], 
        Rational[29, 2]}, {8.5, 14.5}]], 
     InsetBox[
      FormBox[
       StyleBox["0.7000000000000001`", Bold, StripOnInput -> False], 
       TraditionalForm], 
      NCache[{
        Rational[19, 2], 
        Rational[29, 2]}, {9.5, 14.5}]], 
     InsetBox[
      FormBox[
       StyleBox["1.`", Bold, StripOnInput -> False], TraditionalForm], 
      NCache[{
        Rational[21, 2], 
        Rational[29, 2]}, {10.5, 14.5}]]}, {
     InsetBox[
      FormBox[
       StyleBox["0.2`", Bold, StripOnInput -> False], TraditionalForm], 
      NCache[{
        Rational[1, 2], 
        Rational[31, 2]}, {0.5, 15.5}]], 
     InsetBox[
      FormBox[
       StyleBox["1.`", Bold, StripOnInput -> False], TraditionalForm], 
      NCache[{
        Rational[3, 2], 
        Rational[31, 2]}, {1.5, 15.5}]], 
     InsetBox[
      FormBox[
       StyleBox["0.2`", Bold, StripOnInput -> False], TraditionalForm], 
      NCache[{
        Rational[5, 2], 
        Rational[31, 2]}, {2.5, 15.5}]], 
     InsetBox[
      FormBox[
       StyleBox["0.1`", Bold, StripOnInput -> False], TraditionalForm], 
      NCache[{
        Rational[7, 2], 
        Rational[31, 2]}, {3.5, 15.5}]], 
     InsetBox[
      FormBox[
       StyleBox["1.`", Bold, StripOnInput -> False], TraditionalForm], 
      NCache[{
        Rational[9, 2], 
        Rational[31, 2]}, {4.5, 15.5}]], 
     InsetBox[
      FormBox[
       StyleBox["2.`", Bold, StripOnInput -> False], TraditionalForm], 
      NCache[{
        Rational[11, 2], 
        Rational[31, 2]}, {5.5, 15.5}]], 
     InsetBox[
      FormBox[
       StyleBox["42.5`", Bold, StripOnInput -> False], TraditionalForm], 
      NCache[{
        Rational[13, 2], 
        Rational[31, 2]}, {6.5, 15.5}]], 
     InsetBox[
      FormBox[
       StyleBox["0.2`", Bold, StripOnInput -> False], TraditionalForm], 
      NCache[{
        Rational[15, 2], 
        Rational[31, 2]}, {7.5, 15.5}]], 
     InsetBox[
      FormBox[
       StyleBox["1.6`", Bold, StripOnInput -> False], TraditionalForm], 
      NCache[{
        Rational[17, 2], 
        Rational[31, 2]}, {8.5, 15.5}]], 
     InsetBox[
      FormBox[
       StyleBox["0.5`", Bold, StripOnInput -> False], TraditionalForm], 
      NCache[{
        Rational[19, 2], 
        Rational[31, 2]}, {9.5, 15.5}]], 
     InsetBox[
      FormBox[
       StyleBox["1.`", Bold, StripOnInput -> False], TraditionalForm], 
      NCache[{
        Rational[21, 2], 
        Rational[31, 2]}, {10.5, 15.5}]]}, {
     InsetBox[
      FormBox[
       StyleBox["0.2`", Bold, StripOnInput -> False], TraditionalForm], 
      NCache[{
        Rational[1, 2], 
        Rational[33, 2]}, {0.5, 16.5}]], 
     InsetBox[
      FormBox[
       StyleBox["1.`", Bold, StripOnInput -> False], TraditionalForm], 
      NCache[{
        Rational[3, 2], 
        Rational[33, 2]}, {1.5, 16.5}]], 
     InsetBox[
      FormBox[
       StyleBox["0.7000000000000001`", Bold, StripOnInput -> False], 
       TraditionalForm], 
      NCache[{
        Rational[5, 2], 
        Rational[33, 2]}, {2.5, 16.5}]], 
     InsetBox[
      FormBox[
       StyleBox["0.30000000000000004`", Bold, StripOnInput -> False], 
       TraditionalForm], 
      NCache[{
        Rational[7, 2], 
        Rational[33, 2]}, {3.5, 16.5}]], 
     InsetBox[
      FormBox[
       StyleBox["0.7000000000000001`", Bold, StripOnInput -> False], 
       TraditionalForm], 
      NCache[{
        Rational[9, 2], 
        Rational[33, 2]}, {4.5, 16.5}]], 
     InsetBox[
      FormBox[
       StyleBox["5.7`", Bold, StripOnInput -> False], TraditionalForm], 
      NCache[{
        Rational[11, 2], 
        Rational[33, 2]}, {5.5, 16.5}]], 
     InsetBox[
      FormBox[
       StyleBox["3.4000000000000004`", Bold, StripOnInput -> False], 
       TraditionalForm], 
      NCache[{
        Rational[13, 2], 
        Rational[33, 2]}, {6.5, 16.5}]], 
     InsetBox[
      FormBox[
       StyleBox["0.8`", Bold, StripOnInput -> False], TraditionalForm], 
      NCache[{
        Rational[15, 2], 
        Rational[33, 2]}, {7.5, 16.5}]], 
     InsetBox[
      FormBox[
       StyleBox["1.2000000000000002`", Bold, StripOnInput -> False], 
       TraditionalForm], 
      NCache[{
        Rational[17, 2], 
        Rational[33, 2]}, {8.5, 16.5}]], 
     InsetBox[
      FormBox[
       StyleBox["1.3`", Bold, StripOnInput -> False], TraditionalForm], 
      NCache[{
        Rational[19, 2], 
        Rational[33, 2]}, {9.5, 16.5}]], 
     InsetBox[
      FormBox[
       StyleBox["1.1`", Bold, StripOnInput -> False], TraditionalForm], 
      NCache[{
        Rational[21, 2], 
        Rational[33, 2]}, {10.5, 16.5}]]}, {
     InsetBox[
      FormBox[
       StyleBox["0.30000000000000004`", Bold, StripOnInput -> False], 
       TraditionalForm], 
      NCache[{
        Rational[1, 2], 
        Rational[35, 2]}, {0.5, 17.5}]], 
     InsetBox[
      FormBox[
       StyleBox["1.`", Bold, StripOnInput -> False], TraditionalForm], 
      NCache[{
        Rational[3, 2], 
        Rational[35, 2]}, {1.5, 17.5}]], 
     InsetBox[
      FormBox[
       StyleBox["0.2`", Bold, StripOnInput -> False], TraditionalForm], 
      NCache[{
        Rational[5, 2], 
        Rational[35, 2]}, {2.5, 17.5}]], 
     InsetBox[
      FormBox[
       StyleBox["0.2`", Bold, StripOnInput -> False], TraditionalForm], 
      NCache[{
        Rational[7, 2], 
        Rational[35, 2]}, {3.5, 17.5}]], 
     InsetBox[
      FormBox[
       StyleBox["0.9`", Bold, StripOnInput -> False], TraditionalForm], 
      NCache[{
        Rational[9, 2], 
        Rational[35, 2]}, {4.5, 17.5}]], 
     InsetBox[
      FormBox[
       StyleBox["3.7`", Bold, StripOnInput -> False], TraditionalForm], 
      NCache[{
        Rational[11, 2], 
        Rational[35, 2]}, {5.5, 17.5}]], 
     InsetBox[
      FormBox[
       StyleBox["7.7`", Bold, StripOnInput -> False], TraditionalForm], 
      NCache[{
        Rational[13, 2], 
        Rational[35, 2]}, {6.5, 17.5}]], 
     InsetBox[
      FormBox[
       StyleBox["0.`", Bold, StripOnInput -> False], TraditionalForm], 
      NCache[{
        Rational[15, 2], 
        Rational[35, 2]}, {7.5, 17.5}]], 
     InsetBox[
      FormBox[
       StyleBox["1.`", Bold, StripOnInput -> False], TraditionalForm], 
      NCache[{
        Rational[17, 2], 
        Rational[35, 2]}, {8.5, 17.5}]], 
     InsetBox[
      FormBox[
       StyleBox["0.5`", Bold, StripOnInput -> False], TraditionalForm], 
      NCache[{
        Rational[19, 2], 
        Rational[35, 2]}, {9.5, 17.5}]], 
     InsetBox[
      FormBox[
       StyleBox["0.9`", Bold, StripOnInput -> False], TraditionalForm], 
      NCache[{
        Rational[21, 2], 
        Rational[35, 2]}, {10.5, 17.5}]]}, {
     InsetBox[
      FormBox[
       StyleBox["0.30000000000000004`", Bold, StripOnInput -> False], 
       TraditionalForm], 
      NCache[{
        Rational[1, 2], 
        Rational[37, 2]}, {0.5, 18.5}]], 
     InsetBox[
      FormBox[
       StyleBox["0.8`", Bold, StripOnInput -> False], TraditionalForm], 
      NCache[{
        Rational[3, 2], 
        Rational[37, 2]}, {1.5, 18.5}]], 
     InsetBox[
      FormBox[
       StyleBox["0.2`", Bold, StripOnInput -> False], TraditionalForm], 
      NCache[{
        Rational[5, 2], 
        Rational[37, 2]}, {2.5, 18.5}]], 
     InsetBox[
      FormBox[
       StyleBox["0.7000000000000001`", Bold, StripOnInput -> False], 
       TraditionalForm], 
      NCache[{
        Rational[7, 2], 
        Rational[37, 2]}, {3.5, 18.5}]], 
     InsetBox[
      FormBox[
       StyleBox["1.4000000000000001`", Bold, StripOnInput -> False], 
       TraditionalForm], 
      NCache[{
        Rational[9, 2], 
        Rational[37, 2]}, {4.5, 18.5}]], 
     InsetBox[
      FormBox[
       StyleBox["9.3`", Bold, StripOnInput -> False], TraditionalForm], 
      NCache[{
        Rational[11, 2], 
        Rational[37, 2]}, {5.5, 18.5}]], 
     InsetBox[
      FormBox[
       StyleBox["47.`", Bold, StripOnInput -> False], TraditionalForm], 
      NCache[{
        Rational[13, 2], 
        Rational[37, 2]}, {6.5, 18.5}]], 
     InsetBox[
      FormBox[
       StyleBox["0.8`", Bold, StripOnInput -> False], TraditionalForm], 
      NCache[{
        Rational[15, 2], 
        Rational[37, 2]}, {7.5, 18.5}]], 
     InsetBox[
      FormBox[
       StyleBox["2.`", Bold, StripOnInput -> False], TraditionalForm], 
      NCache[{
        Rational[17, 2], 
        Rational[37, 2]}, {8.5, 18.5}]], 
     InsetBox[
      FormBox[
       StyleBox["1.1`", Bold, StripOnInput -> False], TraditionalForm], 
      NCache[{
        Rational[19, 2], 
        Rational[37, 2]}, {9.5, 18.5}]], 
     InsetBox[
      FormBox[
       StyleBox["1.1`", Bold, StripOnInput -> False], TraditionalForm], 
      NCache[{
        Rational[21, 2], 
        Rational[37, 2]}, {10.5, 18.5}]]}, {
     InsetBox[
      FormBox[
       StyleBox["0.1`", Bold, StripOnInput -> False], TraditionalForm], 
      NCache[{
        Rational[1, 2], 
        Rational[39, 2]}, {0.5, 19.5}]], 
     InsetBox[
      FormBox[
       StyleBox["1.1`", Bold, StripOnInput -> False], TraditionalForm], 
      NCache[{
        Rational[3, 2], 
        Rational[39, 2]}, {1.5, 19.5}]], 
     InsetBox[
      FormBox[
       StyleBox["0.`", Bold, StripOnInput -> False], TraditionalForm], 
      NCache[{
        Rational[5, 2], 
        Rational[39, 2]}, {2.5, 19.5}]], 
     InsetBox[
      FormBox[
       StyleBox["0.2`", Bold, StripOnInput -> False], TraditionalForm], 
      NCache[{
        Rational[7, 2], 
        Rational[39, 2]}, {3.5, 19.5}]], 
     InsetBox[
      FormBox[
       StyleBox["0.`", Bold, StripOnInput -> False], TraditionalForm], 
      NCache[{
        Rational[9, 2], 
        Rational[39, 2]}, {4.5, 19.5}]], 
     InsetBox[
      FormBox[
       StyleBox["5.300000000000001`", Bold, StripOnInput -> False], 
       TraditionalForm], 
      NCache[{
        Rational[11, 2], 
        Rational[39, 2]}, {5.5, 19.5}]], 
     InsetBox[
      FormBox[
       StyleBox["21.900000000000002`", Bold, StripOnInput -> False], 
       TraditionalForm], 
      NCache[{
        Rational[13, 2], 
        Rational[39, 2]}, {6.5, 19.5}]], 
     InsetBox[
      FormBox[
       StyleBox["0.`", Bold, StripOnInput -> False], TraditionalForm], 
      NCache[{
        Rational[15, 2], 
        Rational[39, 2]}, {7.5, 19.5}]], 
     InsetBox[
      FormBox[
       StyleBox["1.`", Bold, StripOnInput -> False], TraditionalForm], 
      NCache[{
        Rational[17, 2], 
        Rational[39, 2]}, {8.5, 19.5}]], 
     InsetBox[
      FormBox[
       StyleBox["0.5`", Bold, StripOnInput -> False], TraditionalForm], 
      NCache[{
        Rational[19, 2], 
        Rational[39, 2]}, {9.5, 19.5}]], 
     InsetBox[
      FormBox[
       StyleBox["0.6000000000000001`", Bold, StripOnInput -> False], 
       TraditionalForm], 
      NCache[{
        Rational[21, 2], 
        Rational[39, 2]}, {10.5, 19.5}]]}, {
     InsetBox[
      FormBox[
       StyleBox["0.1`", Bold, StripOnInput -> False], TraditionalForm], 
      NCache[{
        Rational[1, 2], 
        Rational[41, 2]}, {0.5, 20.5}]], 
     InsetBox[
      FormBox[
       StyleBox["1.`", Bold, StripOnInput -> False], TraditionalForm], 
      NCache[{
        Rational[3, 2], 
        Rational[41, 2]}, {1.5, 20.5}]], 
     InsetBox[
      FormBox[
       StyleBox["0.2`", Bold, StripOnInput -> False], TraditionalForm], 
      NCache[{
        Rational[5, 2], 
        Rational[41, 2]}, {2.5, 20.5}]], 
     InsetBox[
      FormBox[
       StyleBox["0.2`", Bold, StripOnInput -> False], TraditionalForm], 
      NCache[{
        Rational[7, 2], 
        Rational[41, 2]}, {3.5, 20.5}]], 
     InsetBox[
      FormBox[
       StyleBox["0.4`", Bold, StripOnInput -> False], TraditionalForm], 
      NCache[{
        Rational[9, 2], 
        Rational[41, 2]}, {4.5, 20.5}]], 
     InsetBox[
      FormBox[
       StyleBox["0.`", Bold, StripOnInput -> False], TraditionalForm], 
      NCache[{
        Rational[11, 2], 
        Rational[41, 2]}, {5.5, 20.5}]], 
     InsetBox[
      FormBox[
       StyleBox["75.8`", Bold, StripOnInput -> False], TraditionalForm], 
      NCache[{
        Rational[13, 2], 
        Rational[41, 2]}, {6.5, 20.5}]], 
     InsetBox[
      FormBox[
       StyleBox["0.`", Bold, StripOnInput -> False], TraditionalForm], 
      NCache[{
        Rational[15, 2], 
        Rational[41, 2]}, {7.5, 20.5}]], 
     InsetBox[
      FormBox[
       StyleBox["0.8`", Bold, StripOnInput -> False], TraditionalForm], 
      NCache[{
        Rational[17, 2], 
        Rational[41, 2]}, {8.5, 20.5}]], 
     InsetBox[
      FormBox[
       StyleBox["0.8`", Bold, StripOnInput -> False], TraditionalForm], 
      NCache[{
        Rational[19, 2], 
        Rational[41, 2]}, {9.5, 20.5}]], 
     InsetBox[
      FormBox[
       StyleBox["0.8`", Bold, StripOnInput -> False], TraditionalForm], 
      NCache[{
        Rational[21, 2], 
        Rational[41, 2]}, {10.5, 20.5}]]}, {
     InsetBox[
      FormBox[
       StyleBox["0.`", Bold, StripOnInput -> False], TraditionalForm], 
      NCache[{
        Rational[1, 2], 
        Rational[43, 2]}, {0.5, 21.5}]], 
     InsetBox[
      FormBox[
       StyleBox["1.`", Bold, StripOnInput -> False], TraditionalForm], 
      NCache[{
        Rational[3, 2], 
        Rational[43, 2]}, {1.5, 21.5}]], 
     InsetBox[
      FormBox[
       StyleBox["0.2`", Bold, StripOnInput -> False], TraditionalForm], 
      NCache[{
        Rational[5, 2], 
        Rational[43, 2]}, {2.5, 21.5}]], 
     InsetBox[
      FormBox[
       StyleBox["0.1`", Bold, StripOnInput -> False], TraditionalForm], 
      NCache[{
        Rational[7, 2], 
        Rational[43, 2]}, {3.5, 21.5}]], 
     InsetBox[
      FormBox[
       StyleBox["0.2`", Bold, StripOnInput -> False], TraditionalForm], 
      NCache[{
        Rational[9, 2], 
        Rational[43, 2]}, {4.5, 21.5}]], 
     InsetBox[
      FormBox[
       StyleBox["0.`", Bold, StripOnInput -> False], TraditionalForm], 
      NCache[{
        Rational[11, 2], 
        Rational[43, 2]}, {5.5, 21.5}]], 
     InsetBox[
      FormBox[
       StyleBox["29.900000000000002`", Bold, StripOnInput -> False], 
       TraditionalForm], 
      NCache[{
        Rational[13, 2], 
        Rational[43, 2]}, {6.5, 21.5}]], 
     InsetBox[
      FormBox[
       StyleBox["0.`", Bold, StripOnInput -> False], TraditionalForm], 
      NCache[{
        Rational[15, 2], 
        Rational[43, 2]}, {7.5, 21.5}]], 
     InsetBox[
      FormBox[
       StyleBox["1.4000000000000001`", Bold, StripOnInput -> False], 
       TraditionalForm], 
      NCache[{
        Rational[17, 2], 
        Rational[43, 2]}, {8.5, 21.5}]], 
     InsetBox[
      FormBox[
       StyleBox["0.30000000000000004`", Bold, StripOnInput -> False], 
       TraditionalForm], 
      NCache[{
        Rational[19, 2], 
        Rational[43, 2]}, {9.5, 21.5}]], 
     InsetBox[
      FormBox[
       StyleBox["0.6000000000000001`", Bold, StripOnInput -> False], 
       TraditionalForm], 
      NCache[{
        Rational[21, 2], 
        Rational[43, 2]}, {10.5, 21.5}]]}, {
     InsetBox[
      FormBox[
       StyleBox["0.2`", Bold, StripOnInput -> False], TraditionalForm], 
      NCache[{
        Rational[1, 2], 
        Rational[45, 2]}, {0.5, 22.5}]], 
     InsetBox[
      FormBox[
       StyleBox["0.9`", Bold, StripOnInput -> False], TraditionalForm], 
      NCache[{
        Rational[3, 2], 
        Rational[45, 2]}, {1.5, 22.5}]], 
     InsetBox[
      FormBox[
       StyleBox["0.`", Bold, StripOnInput -> False], TraditionalForm], 
      NCache[{
        Rational[5, 2], 
        Rational[45, 2]}, {2.5, 22.5}]], 
     InsetBox[
      FormBox[
       StyleBox["0.9`", Bold, StripOnInput -> False], TraditionalForm], 
      NCache[{
        Rational[7, 2], 
        Rational[45, 2]}, {3.5, 22.5}]], 
     InsetBox[
      FormBox[
       StyleBox["0.6000000000000001`", Bold, StripOnInput -> False], 
       TraditionalForm], 
      NCache[{
        Rational[9, 2], 
        Rational[45, 2]}, {4.5, 22.5}]], 
     InsetBox[
      FormBox[
       StyleBox["0.`", Bold, StripOnInput -> False], TraditionalForm], 
      NCache[{
        Rational[11, 2], 
        Rational[45, 2]}, {5.5, 22.5}]], 
     InsetBox[
      FormBox[
       StyleBox["42.1`", Bold, StripOnInput -> False], TraditionalForm], 
      NCache[{
        Rational[13, 2], 
        Rational[45, 2]}, {6.5, 22.5}]], 
     InsetBox[
      FormBox[
       StyleBox["3.5`", Bold, StripOnInput -> False], TraditionalForm], 
      NCache[{
        Rational[15, 2], 
        Rational[45, 2]}, {7.5, 22.5}]], 
     InsetBox[
      FormBox[
       StyleBox["2.5`", Bold, StripOnInput -> False], TraditionalForm], 
      NCache[{
        Rational[17, 2], 
        Rational[45, 2]}, {8.5, 22.5}]], 
     InsetBox[
      FormBox[
       StyleBox["0.5`", Bold, StripOnInput -> False], TraditionalForm], 
      NCache[{
        Rational[19, 2], 
        Rational[45, 2]}, {9.5, 22.5}]], 
     InsetBox[
      FormBox[
       StyleBox["1.3`", Bold, StripOnInput -> False], TraditionalForm], 
      NCache[{
        Rational[21, 2], 
        Rational[45, 2]}, {10.5, 22.5}]]}, {
     InsetBox[
      FormBox[
       StyleBox["0.8`", Bold, StripOnInput -> False], TraditionalForm], 
      NCache[{
        Rational[1, 2], 
        Rational[47, 2]}, {0.5, 23.5}]], 
     InsetBox[
      FormBox[
       StyleBox["1.`", Bold, StripOnInput -> False], TraditionalForm], 
      NCache[{
        Rational[3, 2], 
        Rational[47, 2]}, {1.5, 23.5}]], 
     InsetBox[
      FormBox[
       StyleBox["0.30000000000000004`", Bold, StripOnInput -> False], 
       TraditionalForm], 
      NCache[{
        Rational[5, 2], 
        Rational[47, 2]}, {2.5, 23.5}]], 
     InsetBox[
      FormBox[
       StyleBox["0.1`", Bold, StripOnInput -> False], TraditionalForm], 
      NCache[{
        Rational[7, 2], 
        Rational[47, 2]}, {3.5, 23.5}]], 
     InsetBox[
      FormBox[
       StyleBox["0.2`", Bold, StripOnInput -> False], TraditionalForm], 
      NCache[{
        Rational[9, 2], 
        Rational[47, 2]}, {4.5, 23.5}]], 
     InsetBox[
      FormBox[
       StyleBox["17.5`", Bold, StripOnInput -> False], TraditionalForm], 
      NCache[{
        Rational[11, 2], 
        Rational[47, 2]}, {5.5, 23.5}]], 
     InsetBox[
      FormBox[
       StyleBox["28.700000000000003`", Bold, StripOnInput -> False], 
       TraditionalForm], 
      NCache[{
        Rational[13, 2], 
        Rational[47, 2]}, {6.5, 23.5}]], 
     InsetBox[
      FormBox[
       StyleBox["0.6000000000000001`", Bold, StripOnInput -> False], 
       TraditionalForm], 
      NCache[{
        Rational[15, 2], 
        Rational[47, 2]}, {7.5, 23.5}]], 
     InsetBox[
      FormBox[
       StyleBox["2.`", Bold, StripOnInput -> False], TraditionalForm], 
      NCache[{
        Rational[17, 2], 
        Rational[47, 2]}, {8.5, 23.5}]], 
     InsetBox[
      FormBox[
       StyleBox["0.4`", Bold, StripOnInput -> False], TraditionalForm], 
      NCache[{
        Rational[19, 2], 
        Rational[47, 2]}, {9.5, 23.5}]], 
     InsetBox[
      FormBox[
       StyleBox["1.1`", Bold, StripOnInput -> False], TraditionalForm], 
      NCache[{
        Rational[21, 2], 
        Rational[47, 2]}, {10.5, 23.5}]]}, {
     InsetBox[
      FormBox[
       StyleBox["0.4`", Bold, StripOnInput -> False], TraditionalForm], 
      NCache[{
        Rational[1, 2], 
        Rational[49, 2]}, {0.5, 24.5}]], 
     InsetBox[
      FormBox[
       StyleBox["1.`", Bold, StripOnInput -> False], TraditionalForm], 
      NCache[{
        Rational[3, 2], 
        Rational[49, 2]}, {1.5, 24.5}]], 
     InsetBox[
      FormBox[
       StyleBox["0.2`", Bold, StripOnInput -> False], TraditionalForm], 
      NCache[{
        Rational[5, 2], 
        Rational[49, 2]}, {2.5, 24.5}]], 
     InsetBox[
      FormBox[
       StyleBox["0.4`", Bold, StripOnInput -> False], TraditionalForm], 
      NCache[{
        Rational[7, 2], 
        Rational[49, 2]}, {3.5, 24.5}]], 
     InsetBox[
      FormBox[
       StyleBox["0.2`", Bold, StripOnInput -> False], TraditionalForm], 
      NCache[{
        Rational[9, 2], 
        Rational[49, 2]}, {4.5, 24.5}]], 
     InsetBox[
      FormBox[
       StyleBox["0.`", Bold, StripOnInput -> False], TraditionalForm], 
      NCache[{
        Rational[11, 2], 
        Rational[49, 2]}, {5.5, 24.5}]], 
     InsetBox[
      FormBox[
       StyleBox["26.5`", Bold, StripOnInput -> False], TraditionalForm], 
      NCache[{
        Rational[13, 2], 
        Rational[49, 2]}, {6.5, 24.5}]], 
     InsetBox[
      FormBox[
       StyleBox["2.1`", Bold, StripOnInput -> False], TraditionalForm], 
      NCache[{
        Rational[15, 2], 
        Rational[49, 2]}, {7.5, 24.5}]], 
     InsetBox[
      FormBox[
       StyleBox["2.3000000000000003`", Bold, StripOnInput -> False], 
       TraditionalForm], 
      NCache[{
        Rational[17, 2], 
        Rational[49, 2]}, {8.5, 24.5}]], 
     InsetBox[
      FormBox[
       StyleBox["0.4`", Bold, StripOnInput -> False], TraditionalForm], 
      NCache[{
        Rational[19, 2], 
        Rational[49, 2]}, {9.5, 24.5}]], 
     InsetBox[
      FormBox[
       StyleBox["1.1`", Bold, StripOnInput -> False], TraditionalForm], 
      NCache[{
        Rational[21, 2], 
        Rational[49, 2]}, {10.5, 24.5}]]}, {
     InsetBox[
      FormBox[
       StyleBox["0.1`", Bold, StripOnInput -> False], TraditionalForm], 
      NCache[{
        Rational[1, 2], 
        Rational[51, 2]}, {0.5, 25.5}]], 
     InsetBox[
      FormBox[
       StyleBox["1.`", Bold, StripOnInput -> False], TraditionalForm], 
      NCache[{
        Rational[3, 2], 
        Rational[51, 2]}, {1.5, 25.5}]], 
     InsetBox[
      FormBox[
       StyleBox["0.30000000000000004`", Bold, StripOnInput -> False], 
       TraditionalForm], 
      NCache[{
        Rational[5, 2], 
        Rational[51, 2]}, {2.5, 25.5}]], 
     InsetBox[
      FormBox[
       StyleBox["0.30000000000000004`", Bold, StripOnInput -> False], 
       TraditionalForm], 
      NCache[{
        Rational[7, 2], 
        Rational[51, 2]}, {3.5, 25.5}]], 
     InsetBox[
      FormBox[
       StyleBox["0.4`", Bold, StripOnInput -> False], TraditionalForm], 
      NCache[{
        Rational[9, 2], 
        Rational[51, 2]}, {4.5, 25.5}]], 
     InsetBox[
      FormBox[
       StyleBox["0.`", Bold, StripOnInput -> False], TraditionalForm], 
      NCache[{
        Rational[11, 2], 
        Rational[51, 2]}, {5.5, 25.5}]], 
     InsetBox[
      FormBox[
       StyleBox["18.1`", Bold, StripOnInput -> False], TraditionalForm], 
      NCache[{
        Rational[13, 2], 
        Rational[51, 2]}, {6.5, 25.5}]], 
     InsetBox[
      FormBox[
       StyleBox["3.5`", Bold, StripOnInput -> False], TraditionalForm], 
      NCache[{
        Rational[15, 2], 
        Rational[51, 2]}, {7.5, 25.5}]], 
     InsetBox[
      FormBox[
       StyleBox["3.2`", Bold, StripOnInput -> False], TraditionalForm], 
      NCache[{
        Rational[17, 2], 
        Rational[51, 2]}, {8.5, 25.5}]], 
     InsetBox[
      FormBox[
       StyleBox["0.7000000000000001`", Bold, StripOnInput -> False], 
       TraditionalForm], 
      NCache[{
        Rational[19, 2], 
        Rational[51, 2]}, {9.5, 25.5}]], 
     InsetBox[
      FormBox[
       StyleBox["1.3`", Bold, StripOnInput -> False], TraditionalForm], 
      NCache[{
        Rational[21, 2], 
        Rational[51, 2]}, {10.5, 25.5}]]}, {
     InsetBox[
      FormBox[
       StyleBox["0.`", Bold, StripOnInput -> False], TraditionalForm], 
      NCache[{
        Rational[1, 2], 
        Rational[53, 2]}, {0.5, 26.5}]], 
     InsetBox[
      FormBox[
       StyleBox["1.2000000000000002`", Bold, StripOnInput -> False], 
       TraditionalForm], 
      NCache[{
        Rational[3, 2], 
        Rational[53, 2]}, {1.5, 26.5}]], 
     InsetBox[
      FormBox[
       StyleBox["0.`", Bold, StripOnInput -> False], TraditionalForm], 
      NCache[{
        Rational[5, 2], 
        Rational[53, 2]}, {2.5, 26.5}]], 
     InsetBox[
      FormBox[
       StyleBox["0.1`", Bold, StripOnInput -> False], TraditionalForm], 
      NCache[{
        Rational[7, 2], 
        Rational[53, 2]}, {3.5, 26.5}]], 
     InsetBox[
      FormBox[
       StyleBox["1.7000000000000002`", Bold, StripOnInput -> False], 
       TraditionalForm], 
      NCache[{
        Rational[9, 2], 
        Rational[53, 2]}, {4.5, 26.5}]], 
     InsetBox[
      FormBox[
       StyleBox["0.`", Bold, StripOnInput -> False], TraditionalForm], 
      NCache[{
        Rational[11, 2], 
        Rational[53, 2]}, {5.5, 26.5}]], 
     InsetBox[
      FormBox[
       StyleBox["9.3`", Bold, StripOnInput -> False], TraditionalForm], 
      NCache[{
        Rational[13, 2], 
        Rational[53, 2]}, {6.5, 26.5}]], 
     InsetBox[
      FormBox[
       StyleBox["0.`", Bold, StripOnInput -> False], TraditionalForm], 
      NCache[{
        Rational[15, 2], 
        Rational[53, 2]}, {7.5, 26.5}]], 
     InsetBox[
      FormBox[
       StyleBox["1.3`", Bold, StripOnInput -> False], TraditionalForm], 
      NCache[{
        Rational[17, 2], 
        Rational[53, 2]}, {8.5, 26.5}]], 
     InsetBox[
      FormBox[
       StyleBox["0.7000000000000001`", Bold, StripOnInput -> False], 
       TraditionalForm], 
      NCache[{
        Rational[19, 2], 
        Rational[53, 2]}, {9.5, 26.5}]], 
     InsetBox[
      FormBox[
       StyleBox["0.8`", Bold, StripOnInput -> False], TraditionalForm], 
      NCache[{
        Rational[21, 2], 
        Rational[53, 2]}, {10.5, 26.5}]]}, {
     InsetBox[
      FormBox[
       StyleBox["0.1`", Bold, StripOnInput -> False], TraditionalForm], 
      NCache[{
        Rational[1, 2], 
        Rational[55, 2]}, {0.5, 27.5}]], 
     InsetBox[
      FormBox[
       StyleBox["1.`", Bold, StripOnInput -> False], TraditionalForm], 
      NCache[{
        Rational[3, 2], 
        Rational[55, 2]}, {1.5, 27.5}]], 
     InsetBox[
      FormBox[
       StyleBox["0.4`", Bold, StripOnInput -> False], TraditionalForm], 
      NCache[{
        Rational[5, 2], 
        Rational[55, 2]}, {2.5, 27.5}]], 
     InsetBox[
      FormBox[
       StyleBox["0.30000000000000004`", Bold, StripOnInput -> False], 
       TraditionalForm], 
      NCache[{
        Rational[7, 2], 
        Rational[55, 2]}, {3.5, 27.5}]], 
     InsetBox[
      FormBox[
       StyleBox["0.2`", Bold, StripOnInput -> False], TraditionalForm], 
      NCache[{
        Rational[9, 2], 
        Rational[55, 2]}, {4.5, 27.5}]], 
     InsetBox[
      FormBox[
       StyleBox["0.`", Bold, StripOnInput -> False], TraditionalForm], 
      NCache[{
        Rational[11, 2], 
        Rational[55, 2]}, {5.5, 27.5}]], 
     InsetBox[
      FormBox[
       StyleBox["37.5`", Bold, StripOnInput -> False], TraditionalForm], 
      NCache[{
        Rational[13, 2], 
        Rational[55, 2]}, {6.5, 27.5}]], 
     InsetBox[
      FormBox[
       StyleBox["3.`", Bold, StripOnInput -> False], TraditionalForm], 
      NCache[{
        Rational[15, 2], 
        Rational[55, 2]}, {7.5, 27.5}]], 
     InsetBox[
      FormBox[
       StyleBox["3.1`", Bold, StripOnInput -> False], TraditionalForm], 
      NCache[{
        Rational[17, 2], 
        Rational[55, 2]}, {8.5, 27.5}]], 
     InsetBox[
      FormBox[
       StyleBox["0.7000000000000001`", Bold, StripOnInput -> False], 
       TraditionalForm], 
      NCache[{
        Rational[19, 2], 
        Rational[55, 2]}, {9.5, 27.5}]], 
     InsetBox[
      FormBox[
       StyleBox["1.3`", Bold, StripOnInput -> False], TraditionalForm], 
      NCache[{
        Rational[21, 2], 
        Rational[55, 2]}, {10.5, 27.5}]]}, {
     InsetBox[
      FormBox[
       StyleBox["0.4`", Bold, StripOnInput -> False], TraditionalForm], 
      NCache[{
        Rational[1, 2], 
        Rational[57, 2]}, {0.5, 28.5}]], 
     InsetBox[
      FormBox[
       StyleBox["1.2000000000000002`", Bold, StripOnInput -> False], 
       TraditionalForm], 
      NCache[{
        Rational[3, 2], 
        Rational[57, 2]}, {1.5, 28.5}]], 
     InsetBox[
      FormBox[
       StyleBox["0.1`", Bold, StripOnInput -> False], TraditionalForm], 
      NCache[{
        Rational[5, 2], 
        Rational[57, 2]}, {2.5, 28.5}]], 
     InsetBox[
      FormBox[
       StyleBox["0.1`", Bold, StripOnInput -> False], TraditionalForm], 
      NCache[{
        Rational[7, 2], 
        Rational[57, 2]}, {3.5, 28.5}]], 
     InsetBox[
      FormBox[
       StyleBox["0.30000000000000004`", Bold, StripOnInput -> False], 
       TraditionalForm], 
      NCache[{
        Rational[9, 2], 
        Rational[57, 2]}, {4.5, 28.5}]], 
     InsetBox[
      FormBox[
       StyleBox["0.`", Bold, StripOnInput -> False], TraditionalForm], 
      NCache[{
        Rational[11, 2], 
        Rational[57, 2]}, {5.5, 28.5}]], 
     InsetBox[
      FormBox[
       StyleBox["6.300000000000001`", Bold, StripOnInput -> False], 
       TraditionalForm], 
      NCache[{
        Rational[13, 2], 
        Rational[57, 2]}, {6.5, 28.5}]], 
     InsetBox[
      FormBox[
       StyleBox["1.4000000000000001`", Bold, StripOnInput -> False], 
       TraditionalForm], 
      NCache[{
        Rational[15, 2], 
        Rational[57, 2]}, {7.5, 28.5}]], 
     InsetBox[
      FormBox[
       StyleBox["3.6`", Bold, StripOnInput -> False], TraditionalForm], 
      NCache[{
        Rational[17, 2], 
        Rational[57, 2]}, {8.5, 28.5}]], 
     InsetBox[
      FormBox[
       StyleBox["0.7000000000000001`", Bold, StripOnInput -> False], 
       TraditionalForm], 
      NCache[{
        Rational[19, 2], 
        Rational[57, 2]}, {9.5, 28.5}]], 
     InsetBox[
      FormBox[
       StyleBox["1.1`", Bold, StripOnInput -> False], TraditionalForm], 
      NCache[{
        Rational[21, 2], 
        Rational[57, 2]}, {10.5, 28.5}]]}, {
     InsetBox[
      FormBox[
       StyleBox["0.1`", Bold, StripOnInput -> False], TraditionalForm], 
      NCache[{
        Rational[1, 2], 
        Rational[59, 2]}, {0.5, 29.5}]], 
     InsetBox[
      FormBox[
       StyleBox["1.1`", Bold, StripOnInput -> False], TraditionalForm], 
      NCache[{
        Rational[3, 2], 
        Rational[59, 2]}, {1.5, 29.5}]], 
     InsetBox[
      FormBox[
       StyleBox["0.30000000000000004`", Bold, StripOnInput -> False], 
       TraditionalForm], 
      NCache[{
        Rational[5, 2], 
        Rational[59, 2]}, {2.5, 29.5}]], 
     InsetBox[
      FormBox[
       StyleBox["1.3`", Bold, StripOnInput -> False], TraditionalForm], 
      NCache[{
        Rational[7, 2], 
        Rational[59, 2]}, {3.5, 29.5}]], 
     InsetBox[
      FormBox[
       StyleBox["0.5`", Bold, StripOnInput -> False], TraditionalForm], 
      NCache[{
        Rational[9, 2], 
        Rational[59, 2]}, {4.5, 29.5}]], 
     InsetBox[
      FormBox[
       StyleBox["3.7`", Bold, StripOnInput -> False], TraditionalForm], 
      NCache[{
        Rational[11, 2], 
        Rational[59, 2]}, {5.5, 29.5}]], 
     InsetBox[
      FormBox[
       StyleBox["3.2`", Bold, StripOnInput -> False], TraditionalForm], 
      NCache[{
        Rational[13, 2], 
        Rational[59, 2]}, {6.5, 29.5}]], 
     InsetBox[
      FormBox[
       StyleBox["1.`", Bold, StripOnInput -> False], TraditionalForm], 
      NCache[{
        Rational[15, 2], 
        Rational[59, 2]}, {7.5, 29.5}]], 
     InsetBox[
      FormBox[
       StyleBox["2.9000000000000004`", Bold, StripOnInput -> False], 
       TraditionalForm], 
      NCache[{
        Rational[17, 2], 
        Rational[59, 2]}, {8.5, 29.5}]], 
     InsetBox[
      FormBox[
       StyleBox["1.`", Bold, StripOnInput -> False], TraditionalForm], 
      NCache[{
        Rational[19, 2], 
        Rational[59, 2]}, {9.5, 29.5}]], 
     InsetBox[
      FormBox[
       StyleBox["1.2000000000000002`", Bold, StripOnInput -> False], 
       TraditionalForm], 
      NCache[{
        Rational[21, 2], 
        Rational[59, 2]}, {10.5, 29.5}]]}, {
     InsetBox[
      FormBox[
       StyleBox["0.`", Bold, StripOnInput -> False], TraditionalForm], 
      NCache[{
        Rational[1, 2], 
        Rational[61, 2]}, {0.5, 30.5}]], 
     InsetBox[
      FormBox[
       StyleBox["0.9`", Bold, StripOnInput -> False], TraditionalForm], 
      NCache[{
        Rational[3, 2], 
        Rational[61, 2]}, {1.5, 30.5}]], 
     InsetBox[
      FormBox[
       StyleBox["0.2`", Bold, StripOnInput -> False], TraditionalForm], 
      NCache[{
        Rational[5, 2], 
        Rational[61, 2]}, {2.5, 30.5}]], 
     InsetBox[
      FormBox[
       StyleBox["0.2`", Bold, StripOnInput -> False], TraditionalForm], 
      NCache[{
        Rational[7, 2], 
        Rational[61, 2]}, {3.5, 30.5}]], 
     InsetBox[
      FormBox[
       StyleBox["0.7000000000000001`", Bold, StripOnInput -> False], 
       TraditionalForm], 
      NCache[{
        Rational[9, 2], 
        Rational[61, 2]}, {4.5, 30.5}]], 
     InsetBox[
      FormBox[
       StyleBox["0.`", Bold, StripOnInput -> False], TraditionalForm], 
      NCache[{
        Rational[11, 2], 
        Rational[61, 2]}, {5.5, 30.5}]], 
     InsetBox[
      FormBox[
       StyleBox["17.900000000000002`", Bold, StripOnInput -> False], 
       TraditionalForm], 
      NCache[{
        Rational[13, 2], 
        Rational[61, 2]}, {6.5, 30.5}]], 
     InsetBox[
      FormBox[
       StyleBox["0.`", Bold, StripOnInput -> False], TraditionalForm], 
      NCache[{
        Rational[15, 2], 
        Rational[61, 2]}, {7.5, 30.5}]], 
     InsetBox[
      FormBox[
       StyleBox["1.3`", Bold, StripOnInput -> False], TraditionalForm], 
      NCache[{
        Rational[17, 2], 
        Rational[61, 2]}, {8.5, 30.5}]], 
     InsetBox[
      FormBox[
       StyleBox["0.5`", Bold, StripOnInput -> False], TraditionalForm], 
      NCache[{
        Rational[19, 2], 
        Rational[61, 2]}, {9.5, 30.5}]], 
     InsetBox[
      FormBox[
       StyleBox["0.5`", Bold, StripOnInput -> False], TraditionalForm], 
      NCache[{
        Rational[21, 2], 
        Rational[61, 2]}, {10.5, 30.5}]]}, {
     InsetBox[
      FormBox[
       StyleBox["0.`", Bold, StripOnInput -> False], TraditionalForm], 
      NCache[{
        Rational[1, 2], 
        Rational[63, 2]}, {0.5, 31.5}]], 
     InsetBox[
      FormBox[
       StyleBox["1.`", Bold, StripOnInput -> False], TraditionalForm], 
      NCache[{
        Rational[3, 2], 
        Rational[63, 2]}, {1.5, 31.5}]], 
     InsetBox[
      FormBox[
       StyleBox["0.`", Bold, StripOnInput -> False], TraditionalForm], 
      NCache[{
        Rational[5, 2], 
        Rational[63, 2]}, {2.5, 31.5}]], 
     InsetBox[
      FormBox[
       StyleBox["0.2`", Bold, StripOnInput -> False], TraditionalForm], 
      NCache[{
        Rational[7, 2], 
        Rational[63, 2]}, {3.5, 31.5}]], 
     InsetBox[
      FormBox[
       StyleBox["1.7000000000000002`", Bold, StripOnInput -> False], 
       TraditionalForm], 
      NCache[{
        Rational[9, 2], 
        Rational[63, 2]}, {4.5, 31.5}]], 
     InsetBox[
      FormBox[
       StyleBox["0.`", Bold, StripOnInput -> False], TraditionalForm], 
      NCache[{
        Rational[11, 2], 
        Rational[63, 2]}, {5.5, 31.5}]], 
     InsetBox[
      FormBox[
       StyleBox["50.2`", Bold, StripOnInput -> False], TraditionalForm], 
      NCache[{
        Rational[13, 2], 
        Rational[63, 2]}, {6.5, 31.5}]], 
     InsetBox[
      FormBox[
       StyleBox["0.`", Bold, StripOnInput -> False], TraditionalForm], 
      NCache[{
        Rational[15, 2], 
        Rational[63, 2]}, {7.5, 31.5}]], 
     InsetBox[
      FormBox[
       StyleBox["0.9`", Bold, StripOnInput -> False], TraditionalForm], 
      NCache[{
        Rational[17, 2], 
        Rational[63, 2]}, {8.5, 31.5}]], 
     InsetBox[
      FormBox[
       StyleBox["0.4`", Bold, StripOnInput -> False], TraditionalForm], 
      NCache[{
        Rational[19, 2], 
        Rational[63, 2]}, {9.5, 31.5}]], 
     InsetBox[
      FormBox[
       StyleBox["0.7000000000000001`", Bold, StripOnInput -> False], 
       TraditionalForm], 
      NCache[{
        Rational[21, 2], 
        Rational[63, 2]}, {10.5, 31.5}]]}, {
     InsetBox[
      FormBox[
       StyleBox["0.1`", Bold, StripOnInput -> False], TraditionalForm], 
      NCache[{
        Rational[1, 2], 
        Rational[65, 2]}, {0.5, 32.5}]], 
     InsetBox[
      FormBox[
       StyleBox["1.`", Bold, StripOnInput -> False], TraditionalForm], 
      NCache[{
        Rational[3, 2], 
        Rational[65, 2]}, {1.5, 32.5}]], 
     InsetBox[
      FormBox[
       StyleBox["0.2`", Bold, StripOnInput -> False], TraditionalForm], 
      NCache[{
        Rational[5, 2], 
        Rational[65, 2]}, {2.5, 32.5}]], 
     InsetBox[
      FormBox[
       StyleBox["0.2`", Bold, StripOnInput -> False], TraditionalForm], 
      NCache[{
        Rational[7, 2], 
        Rational[65, 2]}, {3.5, 32.5}]], 
     InsetBox[
      FormBox[
       StyleBox["0.5`", Bold, StripOnInput -> False], TraditionalForm], 
      NCache[{
        Rational[9, 2], 
        Rational[65, 2]}, {4.5, 32.5}]], 
     InsetBox[
      FormBox[
       StyleBox["0.`", Bold, StripOnInput -> False], TraditionalForm], 
      NCache[{
        Rational[11, 2], 
        Rational[65, 2]}, {5.5, 32.5}]], 
     InsetBox[
      FormBox[
       StyleBox["30.1`", Bold, StripOnInput -> False], TraditionalForm], 
      NCache[{
        Rational[13, 2], 
        Rational[65, 2]}, {6.5, 32.5}]], 
     InsetBox[
      FormBox[
       StyleBox["0.`", Bold, StripOnInput -> False], TraditionalForm], 
      NCache[{
        Rational[15, 2], 
        Rational[65, 2]}, {7.5, 32.5}]], 
     InsetBox[
      FormBox[
       StyleBox["0.6000000000000001`", Bold, StripOnInput -> False], 
       TraditionalForm], 
      NCache[{
        Rational[17, 2], 
        Rational[65, 2]}, {8.5, 32.5}]], 
     InsetBox[
      FormBox[
       StyleBox["0.2`", Bold, StripOnInput -> False], TraditionalForm], 
      NCache[{
        Rational[19, 2], 
        Rational[65, 2]}, {9.5, 32.5}]], 
     InsetBox[
      FormBox[
       StyleBox["0.7000000000000001`", Bold, StripOnInput -> False], 
       TraditionalForm], 
      NCache[{
        Rational[21, 2], 
        Rational[65, 2]}, {10.5, 32.5}]]}, {
     InsetBox[
      FormBox[
       StyleBox["0.`", Bold, StripOnInput -> False], TraditionalForm], 
      NCache[{
        Rational[1, 2], 
        Rational[67, 2]}, {0.5, 33.5}]], 
     InsetBox[
      FormBox[
       StyleBox["1.1`", Bold, StripOnInput -> False], TraditionalForm], 
      NCache[{
        Rational[3, 2], 
        Rational[67, 2]}, {1.5, 33.5}]], 
     InsetBox[
      FormBox[
       StyleBox["0.2`", Bold, StripOnInput -> False], TraditionalForm], 
      NCache[{
        Rational[5, 2], 
        Rational[67, 2]}, {2.5, 33.5}]], 
     InsetBox[
      FormBox[
       StyleBox["0.1`", Bold, StripOnInput -> False], TraditionalForm], 
      NCache[{
        Rational[7, 2], 
        Rational[67, 2]}, {3.5, 33.5}]], 
     InsetBox[
      FormBox[
       StyleBox["0.8`", Bold, StripOnInput -> False], TraditionalForm], 
      NCache[{
        Rational[9, 2], 
        Rational[67, 2]}, {4.5, 33.5}]], 
     InsetBox[
      FormBox[
       StyleBox["0.`", Bold, StripOnInput -> False], TraditionalForm], 
      NCache[{
        Rational[11, 2], 
        Rational[67, 2]}, {5.5, 33.5}]], 
     InsetBox[
      FormBox[
       StyleBox["29.400000000000002`", Bold, StripOnInput -> False], 
       TraditionalForm], 
      NCache[{
        Rational[13, 2], 
        Rational[67, 2]}, {6.5, 33.5}]], 
     InsetBox[
      FormBox[
       StyleBox["0.`", Bold, StripOnInput -> False], TraditionalForm], 
      NCache[{
        Rational[15, 2], 
        Rational[67, 2]}, {7.5, 33.5}]], 
     InsetBox[
      FormBox[
       StyleBox["0.9`", Bold, StripOnInput -> False], TraditionalForm], 
      NCache[{
        Rational[17, 2], 
        Rational[67, 2]}, {8.5, 33.5}]], 
     InsetBox[
      FormBox[
       StyleBox["0.5`", Bold, StripOnInput -> False], TraditionalForm], 
      NCache[{
        Rational[19, 2], 
        Rational[67, 2]}, {9.5, 33.5}]], 
     InsetBox[
      FormBox[
       StyleBox["0.7000000000000001`", Bold, StripOnInput -> False], 
       TraditionalForm], 
      NCache[{
        Rational[21, 2], 
        Rational[67, 2]}, {10.5, 33.5}]]}},
  Frame->Automatic,
  FrameLabel->{{
     FormBox[
      StyleBox["\"Mutant Line\"", Bold, 18, StripOnInput -> False], 
      TraditionalForm], None}, {None, 
     FormBox[
      StyleBox["\"Hormone\"", Bold, 18, StripOnInput -> False], 
      TraditionalForm]}},
  FrameTicks->{{{{0.5, 
       FormBox[
        StyleBox["\"Type III L26\"", 
         RGBColor[0.84, 0.63, 0], StripOnInput -> False], TraditionalForm]}, {
      1.5, 
       FormBox[
        StyleBox["\"Type III L25\"", 
         RGBColor[0.84, 0.63, 0], StripOnInput -> False], TraditionalForm]}, {
      2.5, 
       FormBox[
        StyleBox["\"Type III L24\"", 
         RGBColor[0.84, 0.63, 0], StripOnInput -> False], TraditionalForm]}, {
      3.5, 
       FormBox[
        StyleBox["\"Type III L22\"", 
         RGBColor[0.84, 0.63, 0], StripOnInput -> False], TraditionalForm]}, {
      4.5, 
       FormBox[
        StyleBox["\"Type III L20\"", 
         RGBColor[0.84, 0.63, 0], StripOnInput -> False], TraditionalForm]}, {
      5.5, 
       FormBox[
        StyleBox["\"Type III L19\"", 
         RGBColor[0.84, 0.63, 0], StripOnInput -> False], TraditionalForm]}, {
      6.5, 
       FormBox[
        StyleBox["\"Type III L18\"", 
         RGBColor[0.84, 0.63, 0], StripOnInput -> False], TraditionalForm]}, {
      7.5, 
       FormBox[
        StyleBox["\"Type III L17\"", 
         RGBColor[0.84, 0.63, 0], StripOnInput -> False], TraditionalForm]}, {
      8.5, 
       FormBox[
        StyleBox["\"Type III L15\"", 
         RGBColor[0.84, 0.63, 0], StripOnInput -> False], TraditionalForm]}, {
      9.5, 
       FormBox[
        StyleBox["\"Type III L14\"", 
         RGBColor[0.84, 0.63, 0], StripOnInput -> False], TraditionalForm]}, {
      10.5, 
       FormBox[
        StyleBox["\"Type III L13\"", 
         RGBColor[0.84, 0.63, 0], StripOnInput -> False], TraditionalForm]}, {
      11.5, 
       FormBox[
        StyleBox["\"Type III L12\"", 
         RGBColor[0.84, 0.63, 0], StripOnInput -> False], TraditionalForm]}, {
      12.5, 
       FormBox[
        StyleBox["\"Type II L11\"", 
         RGBColor[0.47, 0.12, 0.78], StripOnInput -> False], 
        TraditionalForm]}, {13.5, 
       FormBox[
        StyleBox["\"Type II L10\"", 
         RGBColor[0.47, 0.12, 0.78], StripOnInput -> False], 
        TraditionalForm]}, {14.5, 
       FormBox[
        StyleBox["\"Type II L9\"", 
         RGBColor[0.47, 0.12, 0.78], StripOnInput -> False], 
        TraditionalForm]}, {15.5, 
       FormBox[
        StyleBox["\"Type II L8\"", 
         RGBColor[0.47, 0.12, 0.78], StripOnInput -> False], 
        TraditionalForm]}, {16.5, 
       FormBox[
        StyleBox["\"Type II L7\"", 
         RGBColor[0.47, 0.12, 0.78], StripOnInput -> False], 
        TraditionalForm]}, {17.5, 
       FormBox[
        StyleBox["\"Type II L6\"", 
         RGBColor[0.47, 0.12, 0.78], StripOnInput -> False], 
        TraditionalForm]}, {18.5, 
       FormBox[
        StyleBox["\"Type II L5\"", 
         RGBColor[0.47, 0.12, 0.78], StripOnInput -> False], 
        TraditionalForm]}, {19.5, 
       FormBox[
        StyleBox["\"Type II L4\"", 
         RGBColor[0.47, 0.12, 0.78], StripOnInput -> False], 
        TraditionalForm]}, {20.5, 
       FormBox[
        StyleBox["\"Type II L3\"", 
         RGBColor[0.47, 0.12, 0.78], StripOnInput -> False], 
        TraditionalForm]}, {21.5, 
       FormBox[
        StyleBox["\"Type II L2\"", 
         RGBColor[0.47, 0.12, 0.78], StripOnInput -> False], 
        TraditionalForm]}, {22.5, 
       FormBox[
        StyleBox["\"Type I L44\"", 
         RGBColor[0.14, 0.66, 0.02], StripOnInput -> False], 
        TraditionalForm]}, {23.5, 
       FormBox[
        StyleBox["\"Type I L42\"", 
         RGBColor[0.14, 0.66, 0.02], StripOnInput -> False], 
        TraditionalForm]}, {24.5, 
       FormBox[
        StyleBox["\"Type I L41\"", 
         RGBColor[0.14, 0.66, 0.02], StripOnInput -> False], 
        TraditionalForm]}, {25.5, 
       FormBox[
        StyleBox["\"Type I L40\"", 
         RGBColor[0.14, 0.66, 0.02], StripOnInput -> False], 
        TraditionalForm]}, {26.5, 
       FormBox[
        StyleBox["\"Type I L39\"", 
         RGBColor[0.14, 0.66, 0.02], StripOnInput -> False], 
        TraditionalForm]}, {27.5, 
       FormBox[
        StyleBox["\"Type I L38\"", 
         RGBColor[0.14, 0.66, 0.02], StripOnInput -> False], 
        TraditionalForm]}, {28.5, 
       FormBox[
        StyleBox["\"Type I L37\"", 
         RGBColor[0.14, 0.66, 0.02], StripOnInput -> False], 
        TraditionalForm]}, {29.5, 
       FormBox[
        StyleBox["\"Type I L36\"", 
         RGBColor[0.14, 0.66, 0.02], StripOnInput -> False], 
        TraditionalForm]}, {30.5, 
       FormBox[
        StyleBox["\"Type I L35\"", 
         RGBColor[0.14, 0.66, 0.02], StripOnInput -> False], 
        TraditionalForm]}, {31.5, 
       FormBox[
        StyleBox["\"Type I L34\"", 
         RGBColor[0.14, 0.66, 0.02], StripOnInput -> False], 
        TraditionalForm]}, {32.5, 
       FormBox[
        StyleBox["\"Type I L32\"", 
         RGBColor[0.14, 0.66, 0.02], StripOnInput -> False], 
        TraditionalForm]}, {33.5, 
       FormBox[
        StyleBox["\"Type I L30\"", 
         RGBColor[0.14, 0.66, 0.02], StripOnInput -> False], 
        TraditionalForm]}}, None}, {None, {{0.5, 
       FormBox[
        StyleBox[
         RotationBox["\"ACC\"", BoxRotation -> 0.7853981633974483], 
         StripOnInput -> False], TraditionalForm]}, {1.5, 
       FormBox[
        StyleBox[
         RotationBox["\"tZ\"", BoxRotation -> 0.7853981633974483], 
         StripOnInput -> False], TraditionalForm]}, {2.5, 
       FormBox[
        StyleBox[
         RotationBox["\"ZR\"", BoxRotation -> 0.7853981633974483], 
         StripOnInput -> False], TraditionalForm]}, {3.5, 
       FormBox[
        StyleBox[
         RotationBox["\"iP\"", BoxRotation -> 0.7853981633974483], 
         StripOnInput -> False], TraditionalForm]}, {4.5, 
       FormBox[
        StyleBox[
         RotationBox["\"GA1\"", BoxRotation -> 0.7853981633974483], 
         StripOnInput -> False], TraditionalForm]}, {5.5, 
       FormBox[
        StyleBox[
         RotationBox["\"GA3\"", BoxRotation -> 0.7853981633974483], 
         StripOnInput -> False], TraditionalForm]}, {6.5, 
       FormBox[
        StyleBox[
         RotationBox["\"GA4\"", BoxRotation -> 0.7853981633974483], 
         StripOnInput -> False], TraditionalForm]}, {7.5, 
       FormBox[
        StyleBox[
         RotationBox["\"IAA\"", BoxRotation -> 0.7853981633974483], 
         StripOnInput -> False], TraditionalForm]}, {8.5, 
       FormBox[
        StyleBox[
         RotationBox["\"ABA\"", BoxRotation -> 0.7853981633974483], 
         StripOnInput -> False], TraditionalForm]}, {9.5, 
       FormBox[
        StyleBox[
         RotationBox["\"JA\"", BoxRotation -> 0.7853981633974483], 
         StripOnInput -> False], TraditionalForm]}, {10.5, 
       FormBox[
        StyleBox[
         RotationBox["\"SA\"", BoxRotation -> 0.7853981633974483], 
         StripOnInput -> False], TraditionalForm]}}}},
  FrameTicksStyle->Bold,
  GridLinesStyle->Directive[
    GrayLevel[0.5, 0.4]],
  ImageSize->350,
  Method->{
   "DefaultBoundaryStyle" -> Automatic, 
    "DefaultGraphicsInteraction" -> {
     "Version" -> 1.2, "TrackMousePosition" -> {True, False}, 
      "Effects" -> {
       "Highlight" -> {"ratio" -> 2}, "HighlightPoint" -> {"ratio" -> 2}, 
        "Droplines" -> {
         "freeformCursorMode" -> True, 
          "placement" -> {"x" -> "All", "y" -> "None"}}}}, "DefaultPlotStyle" -> 
    Automatic}]], "Output",
 CellChangeTimes->{
  3.8902939150254345`*^9, {3.890294013285207*^9, 3.890294063532434*^9}, 
   3.890295126182835*^9, 3.8902954569775095`*^9, {3.890295894112382*^9, 
   3.890295906221299*^9}, 3.890297292636282*^9, 3.8902974157985463`*^9, {
   3.890297465935487*^9, 3.890297473416417*^9}, {3.8902975201565037`*^9, 
   3.8902975328442974`*^9}, 3.8902975644938536`*^9, 3.8902975999065685`*^9, 
   3.8902977648092475`*^9, {3.890297802160183*^9, 3.890297816036645*^9}, 
   3.8902979983113704`*^9, 3.890298415591668*^9},
 CellLabel->
  "Out[317]=",ExpressionUUID->"57c00422-73b3-4fc6-b95d-182c9a1287f8"]
}, Open  ]],

Cell[CellGroupData[{

Cell[BoxData[
 RowBox[{"Pheno", "//", "TableForm"}]], "Input",
 CellChangeTimes->{{3.8902986697192802`*^9, 3.8902986833353796`*^9}},
 CellLabel->
  "In[321]:=",ExpressionUUID->"2ef267e9-55c3-4d31-b40d-2dff6303d123"],

Cell[BoxData[
 TagBox[GridBox[{
    {"\<\"Lines\"\>", "\<\"Type\"\>", "\<\"WT\"\>", "\<\"L2\"\>", \
"\<\"L3\"\>", "\<\"L4\"\>", "\<\"L5\"\>", "\<\"L6\"\>", "\<\"L7\"\>", "\<\"L8\
\"\>", "\<\"L9\"\>", "\<\"L10\"\>", "\<\"L11\"\>", "\<\"L12\"\>", \
"\<\"L13\"\>", "\<\"L14\"\>", "\<\"L15\"\>", "\<\"L17\"\>", "\<\"L18\"\>", \
"\<\"L19\"\>", "\<\"L20\"\>", "\<\"L22\"\>", "\<\"L24\"\>", "\<\"L25\"\>", \
"\<\"L26\"\>", "\<\"L30\"\>", "\<\"L32\"\>", "\<\"L34\"\>", "\<\"L35\"\>", \
"\<\"L36\"\>", "\<\"L37\"\>", "\<\"L38\"\>", "\<\"L39\"\>", "\<\"L40\"\>", \
"\<\"L41\"\>", "\<\"L42\"\>", "\<\"L44\"\>"},
    {"\<\"Type\"\>", "\<\"NA\"\>", "\<\"WildT\"\>", "\<\"Early MVA\"\>", \
"\<\"Early MVA\"\>", "\<\"Early MVA\"\>", "\<\"Early MVA\"\>", "\<\"Early MVA\
\"\>", "\<\"Early MVA\"\>", "\<\"Early MVA\"\>", "\<\"Early MVA\"\>", \
"\<\"Early MVA\"\>", "\<\"Early MVA\"\>", "\<\"Full MVA\"\>", "\<\"Full MVA\"\
\>", "\<\"Full MVA\"\>", "\<\"Full MVA\"\>", "\<\"Full MVA\"\>", "\<\"Full \
MVA\"\>", "\<\"Full MVA\"\>", "\<\"Full MVA\"\>", "\<\"Full MVA\"\>", \
"\<\"Full MVA\"\>", "\<\"Full MVA\"\>", "\<\"Full MVA\"\>", "\<\"HMGR\"\>", "\
\<\"HMGR\"\>", "\<\"HMGR\"\>", "\<\"HMGR\"\>", "\<\"HMGR\"\>", \
"\<\"HMGR\"\>", "\<\"HMGR\"\>", "\<\"HMGR\"\>", "\<\"HMGR\"\>", \
"\<\"HMGR\"\>", "\<\"HMGR\"\>", "\<\"HMGR\"\>"},
    {"\<\"Height \"\>", "\<\"PHENO\"\>", "82.1`", "70", "65", "71", "63", 
     "58", "60", "71", "68", "65", "66", "80", "77", "77", "78", "79", "83", 
     "82", "87", "92", "85", "75", "76", "54", "46", "42", "53", "54", "52", 
     "52", "64", "60", "46", "50", "56"},
    {"\<\"Leafs\"\>", "\<\"PHENO\"\>", "5.6`", "4", "4", "4", "5", "5", "4", 
     "5", "4", "4", "4", "6", "5", "5", "6", "5", "6", "6", "6", "6", "6", 
     "5", "5", "4", "3", "3", "4", "4", "4", "4", "6", "5", "4", "4", "4"},
    {"\<\"Leaf length\"\>", "\<\"PHENO\"\>", "52.5`", "35", "50", "48", "43", 
     "43", "44", "45", "40", "49", "52", "50", "51", "52", "50", "55", "58", 
     "55", "54", "57", "53", "59", "49", "32", "26", "32", "30", "28", "28", 
     "30", "39", "33", "36", "28.5`", "32.5`"},
    {"\<\"Leafwdith\"\>", "\<\"PHENO\"\>", "0.96`", "0.6`", "1", "0.9`", 
     "0.8`", "0.7`", "0.8`", "0.65`", "0.7`", "0.8`", "0.9`", "0.9`", "0.9`", 
     "0.8`", "0.9`", "1", "1", "1", "1", "1", "1", "1", "0.9`", "0.5`", 
     "0.4`", "0.5`", "0.5`", "0.5`", "0.7`", "0.5`", "0.7`", "0.8`", "0.7`", 
     "0.6`", "0.5`"},
    {"\<\"Surface\"\>", "\<\"PHENO\"\>", "38.0325`", "15.75`", "37.5`", 
     "32.4`", "25.8`", "22.575`", "26.4`", "21.9375`", "21", "29.4`", "35.1`",
      "33.75`", "34.425`", "31.2`", "33.75`", "41.25`", "43.5`", "41.25`", 
     "40.5`", "42.75`", "39.75`", "44.25`", "33.075`", "12", "7.8`", "12", 
     "11.25`", "10.5`", "14.7`", "11.25`", "20.475`", "19.8`", "18.9`", 
     "12.825`", "12.1875`"},
    {"\<\"Chlorophyl\"\>", "\<\"PHENO\"\>", "35.93`", "39.1`", "37", "37.8`", 
     "40.9`", "39.2`", "39.7`", "37.1`", "38.2`", "39.1`", "40.3`", "34.9`", 
     "41.2`", "32.9`", "35.7`", "35.6`", "36.1`", "33.8`", "36.7`", "39.7`", 
     "33.8`", "36.8`", "35.4`", "31.8`", "30.2`", "30.9`", "31.2`", "28.3`", 
     "31.4`", "31.5`", "30.9`", "35.9`", "32.9`", "30.8`", "34.4`"}
   },
   GridBoxAlignment->{"Columns" -> {{Left}}, "Rows" -> {{Baseline}}},
   GridBoxSpacings->{"Columns" -> {
       Offset[0.27999999999999997`], {
        Offset[2.0999999999999996`]}, 
       Offset[0.27999999999999997`]}, "Rows" -> {
       Offset[0.2], {
        Offset[0.4]}, 
       Offset[0.2]}}],
  Function[BoxForm`e$, 
   TableForm[BoxForm`e$]]]], "Output",
 CellChangeTimes->{3.8902986837673073`*^9},
 CellLabel->
  "Out[321]//TableForm=",ExpressionUUID->"c26a5861-a4d5-464e-a8d5-\
892546476d49"]
}, Open  ]],

Cell[BoxData[
 RowBox[{
  RowBox[{"Ph", "=", 
   RowBox[{"Join", "[", 
    RowBox[{
     RowBox[{"PhenoI", "//", "Transpose"}], ",", 
     RowBox[{"PhenoII", "//", "Transpose"}], ",", 
     RowBox[{"PhenoIII", "//", "Transpose"}]}], "]"}]}], ";"}]], "Input",
 CellChangeTimes->{{3.890294117772644*^9, 3.890294121410536*^9}, {
   3.8902942338523684`*^9, 3.890294236651518*^9}, 3.8902942992834196`*^9, {
   3.8902944247242517`*^9, 3.890294588708351*^9}, {3.890298630095397*^9, 
   3.8902986510705137`*^9}},
 CellLabel->
  "In[319]:=",ExpressionUUID->"a475992d-0141-49a2-b498-d63ce6a5c205"],

Cell[BoxData[
 RowBox[{
  RowBox[{"Ph", "=", 
   RowBox[{
    RowBox[{"(", 
     RowBox[{
      RowBox[{"(", 
       RowBox[{
        RowBox[{"(", 
         RowBox[{"Ph", "//", "Transpose"}], ")"}], "/", 
        RowBox[{"Pheno", "[", 
         RowBox[{"[", 
          RowBox[{
           RowBox[{"3", ";;"}], ",", "3"}], "]"}], "]"}]}], ")"}], "//", 
      "Log10"}], ")"}], "/.", 
    RowBox[{"Indeterminate", "\[Rule]", "NaN"}]}]}], ";"}]], "Input",
 CellChangeTimes->{{3.890291962985963*^9, 3.890291994402521*^9}, {
   3.890292052698494*^9, 3.89029214140317*^9}, {3.8902927954110613`*^9, 
   3.8902927970669546`*^9}, {3.890292914443057*^9, 3.8902929735142927`*^9}, {
   3.8902930579651527`*^9, 3.8902931415230246`*^9}, {3.890293460491173*^9, 
   3.890293480427425*^9}, {3.8902939462913256`*^9, 3.8902939553797474`*^9}, {
   3.890293997619596*^9, 3.8902940028855658`*^9}, {3.890294608949254*^9, 
   3.890294609547287*^9}, 3.890294949075694*^9, {3.8902950857414804`*^9, 
   3.8902950874357557`*^9}, {3.8902988069752336`*^9, 3.8902988362704983`*^9}},
 CellLabel->
  "In[322]:=",ExpressionUUID->"c32a83a8-b870-417c-93f4-93e23f9c3568"],

Cell[BoxData[
 RowBox[{
  RowBox[{"ticksrow", "=", 
   RowBox[{"ExoVariation", "[", 
    RowBox[{"[", 
     RowBox[{
      RowBox[{"2", ";;"}], ",", "1"}], "]"}], "]"}]}], ";", 
  RowBox[{"ticksrow", "=", 
   RowBox[{"Table", "[", 
    RowBox[{
     RowBox[{"If", "[", 
      RowBox[{
       RowBox[{"2", "\[LessEqual]", 
        RowBox[{"ticksrow", "[", 
         RowBox[{"[", "i", "]"}], "]"}], "\[LessEqual]", "11"}], ",", 
       RowBox[{"Style", "[", 
        RowBox[{
         RowBox[{"\"\<Type II L\>\"", "<>", 
          RowBox[{"(", 
           RowBox[{
            RowBox[{
             RowBox[{"ticksrow", "[", 
              RowBox[{"[", "i", "]"}], "]"}], "//", "Round"}], "//", 
            "IntegerString"}], ")"}]}], ",", 
         RowBox[{"RGBColor", "[", 
          RowBox[{"0.47", ",", "0.12", ",", "0.78"}], "]"}]}], "]"}], ",", 
       RowBox[{"If", "[", 
        RowBox[{
         RowBox[{"12", "\[LessEqual]", 
          RowBox[{"ticksrow", "[", 
           RowBox[{"[", "i", "]"}], "]"}], "\[LessEqual]", "26"}], ",", 
         RowBox[{"Style", "[", 
          RowBox[{
           RowBox[{"\"\<Type III L\>\"", "<>", 
            RowBox[{"(", 
             RowBox[{
              RowBox[{
               RowBox[{"ticksrow", "[", 
                RowBox[{"[", "i", "]"}], "]"}], "//", "Round"}], "//", 
              "IntegerString"}], ")"}]}], ",", 
           RowBox[{"RGBColor", "[", 
            RowBox[{"0.84", ",", "0.63", ",", "0"}], "]"}]}], "]"}], ",", 
         RowBox[{"If", "[", 
          RowBox[{
           RowBox[{
            RowBox[{"ticksrow", "[", 
             RowBox[{"[", "i", "]"}], "]"}], "\[GreaterEqual]", "30"}], ",", 
           RowBox[{"Style", "[", 
            RowBox[{
             RowBox[{"\"\<Type I L\>\"", "<>", 
              RowBox[{"(", 
               RowBox[{
                RowBox[{
                 RowBox[{"ticksrow", "[", 
                  RowBox[{"[", "i", "]"}], "]"}], "//", "Round"}], "//", 
                "IntegerString"}], ")"}]}], ",", 
             RowBox[{"RGBColor", "[", 
              RowBox[{"0.14", ",", "0.66", ",", "0.02"}], "]"}]}], "]"}]}], 
          "]"}]}], "]"}]}], "]"}], ",", 
     RowBox[{"{", 
      RowBox[{"i", ",", "1", ",", 
       RowBox[{"Length", "[", "ticksrow", "]"}]}], "}"}]}], "]"}]}], 
  ";"}]], "Input",
 CellChangeTimes->{
  3.890280722658518*^9, {3.8902807528989887`*^9, 3.8902808311628985`*^9}, {
   3.8902808838830757`*^9, 3.890280989426754*^9}, {3.890281053602872*^9, 
   3.8902811219073763`*^9}, {3.890281156027443*^9, 3.890281158491509*^9}, {
   3.89028124930886*^9, 3.8902813086187963`*^9}, {3.890281377140091*^9, 
   3.8902814024113054`*^9}, {3.8902814639005785`*^9, 3.8902814660352035`*^9}, 
   3.8902815396594963`*^9, {3.890282538677239*^9, 3.890282540955789*^9}, {
   3.8902825796448836`*^9, 3.89028260699802*^9}, 3.8902826395404263`*^9, {
   3.8902826845082674`*^9, 3.890282784147646*^9}, {3.8902832149652395`*^9, 
   3.890283250484747*^9}, {3.8902832949500217`*^9, 3.8902833341087184`*^9}, 
   3.890283396221074*^9, {3.890283433940697*^9, 3.8902835028450556`*^9}, {
   3.8902846570208373`*^9, 3.890284659684573*^9}, 3.8902860982234015`*^9, {
   3.890291779602562*^9, 3.8902917855704193`*^9}},
 CellLabel->
  "In[260]:=",ExpressionUUID->"b4913ed9-75ec-4063-b598-3517fbdd9220"],

Cell[BoxData[{
 RowBox[{
  RowBox[{"tickscolumn", "=", "PhenoN"}], ";"}], "\[IndentingNewLine]", 
 RowBox[{
  RowBox[{"tickscolumn", "=", 
   RowBox[{"Table", "[", 
    RowBox[{
     RowBox[{"Style", "[", 
      RowBox[{"Rotate", "[", 
       RowBox[{
        RowBox[{"tickscolumn", "[", 
         RowBox[{"[", "i", "]"}], "]"}], ",", 
        RowBox[{"70", " ", "Degree"}]}], "]"}], "]"}], ",", 
     RowBox[{"{", 
      RowBox[{"i", ",", "1", ",", 
       RowBox[{"Length", "[", "tickscolumn", "]"}]}], "}"}]}], "]"}]}], 
  ";"}]}], "Input",
 CellChangeTimes->{{3.890281553580657*^9, 3.890281567506772*^9}, {
   3.89028219330792*^9, 3.8902822392763076`*^9}, {3.890282283027259*^9, 
   3.8902824628838253`*^9}, 3.890284315797595*^9, {3.890285142654254*^9, 
   3.8902851494297476`*^9}, 3.8902861035021152`*^9, {3.890295289532248*^9, 
   3.890295303436627*^9}, {3.8902990754310355`*^9, 3.89029907727769*^9}, {
   3.890299469103076*^9, 3.890299486014236*^9}},
 CellLabel->
  "In[336]:=",ExpressionUUID->"2d366cc4-fefb-4520-98b7-0a69b94de837"],

Cell[CellGroupData[{

Cell[BoxData[
 RowBox[{"ArrayPlot", "[", 
  RowBox[{
   RowBox[{"Ph", "//", "Transpose"}], ",", 
   RowBox[{"ColorFunction", "\[Rule]", "\"\<RedGreenSplit\>\""}], ",", 
   RowBox[{"ColorFunctionScaling", "\[Rule]", "True"}], ",", 
   "\[IndentingNewLine]", 
   RowBox[{"PlotRange", "\[Rule]", 
    RowBox[{"{", 
     RowBox[{
      RowBox[{"-", 
       RowBox[{"Max", "[", 
        RowBox[{"(", 
         RowBox[{"Abs", "[", 
          RowBox[{"Ph", "//", "Flatten"}], "]"}], ")"}], "]"}]}], ",", 
      RowBox[{"Max", "[", 
       RowBox[{"Abs", "[", 
        RowBox[{"Ph", "//", "Flatten"}], "]"}], "]"}]}], "}"}]}], ",", 
   "\[IndentingNewLine]", 
   RowBox[{"FrameTicks", "\[Rule]", 
    RowBox[{"{", 
     RowBox[{
      RowBox[{"{", 
       RowBox[{
        RowBox[{"Reverse", "@", 
         RowBox[{"Transpose", "[", 
          RowBox[{"{", 
           RowBox[{
            RowBox[{"Range", "@", 
             RowBox[{"Length", "@", "ticksrow"}]}], ",", "ticksrow"}], "}"}], 
          "]"}]}], ",", "None"}], "}"}], ",", 
      RowBox[{"{", 
       RowBox[{"None", ",", 
        RowBox[{"Transpose", "[", 
         RowBox[{"{", 
          RowBox[{
           RowBox[{"Range", "@", 
            RowBox[{"Length", "@", "tickscolumn"}]}], ",", "tickscolumn"}], 
          "}"}], "]"}]}], "}"}]}], "}"}]}], ",", "\[IndentingNewLine]", 
   RowBox[{"FrameTicksStyle", "\[Rule]", "Bold"}], ",", "\[IndentingNewLine]", 
   RowBox[{"FrameLabel", "\[Rule]", 
    RowBox[{"{", 
     RowBox[{
      RowBox[{"{", 
       RowBox[{"None", ",", 
        RowBox[{"Style", "[", 
         RowBox[{"\"\<Phenotype\>\"", ",", "Bold", ",", "18"}], "]"}]}], 
       "}"}], ",", 
      RowBox[{"{", 
       RowBox[{
        RowBox[{"Style", "[", 
         RowBox[{"\"\<Mutant Line\>\"", ",", "Bold", ",", "18"}], "]"}], ",", 
        "None"}], "}"}]}], "}"}]}], ",", "\[IndentingNewLine]", 
   RowBox[{"Epilog", "\[Rule]", 
    RowBox[{"MapIndexed", "[", 
     RowBox[{
      RowBox[{
       RowBox[{"Text", "[", 
        RowBox[{
         RowBox[{"Style", "[", 
          RowBox[{
           RowBox[{"Round", "[", 
            RowBox[{"#1", ",", "0.1"}], "]"}], ",", "Bold"}], "]"}], ",", 
         RowBox[{"Reverse", "[", 
          RowBox[{"#2", "-", 
           RowBox[{"1", "/", "2"}]}], "]"}]}], "]"}], "&"}], ",", 
      RowBox[{"Reverse", "[", 
       RowBox[{"Join", "[", 
        RowBox[{
         RowBox[{"PhenoI", "//", "Transpose"}], ",", 
         RowBox[{"PhenoII", "//", "Transpose"}], ",", 
         RowBox[{"PhenoIII", "//", "Transpose"}]}], "]"}], "]"}], ",", 
      RowBox[{"{", "2", "}"}]}], "]"}]}], ",", "\[IndentingNewLine]", 
   RowBox[{"ImageSize", "\[Rule]", "250"}]}], "]"}]], "Input",
 CellChangeTimes->{{3.8902996286069613`*^9, 3.8902996735121517`*^9}, 
   3.890299795160033*^9, 3.890300180376135*^9, 3.890300228527957*^9},
 CellLabel->
  "In[345]:=",ExpressionUUID->"443e64c7-2239-4d85-a565-d42b80e16666"],

Cell[BoxData[
 GraphicsBox[RasterBox[CompressedData["
1:eJy91gtMU1cYB3DWKeAoICAPRVDQuchE4upz0x1UUIPi1MEEQSqv8XCzMsZ8
oBBFcMo0imMKG8JkCqUqOJGigjM8RJyKE7YUkLqVQgvtPQcRFbTM3WU5X5Nl
Nzcjy5o0P/LPTfn3O+fcXrcIybroV01MTNzZtyn7/vPvv159qD/qqD74IAZp
Phic+Gl6OwPSvO/mWHun7zFI88nnD/x6pgGDNC/7WlliE8qANMc7XZ7bVRKQ
5tPWTktHfhjk6mMrPqTsr2TQy1E+b2g6MBqT8cOMKVoG1R4Z1ekwmyDz4MKg
zFyCXMvrrh73Icj/vdvDJRYMcnP6WlO6H6ObWavTf1vBoMqQxzm7PydI/mxV
7YE6gh4orl2ZnkVQozT+09x1BKXe+nz4spSgc12x4wo3EVQUqIkQF2E05dnq
B/sDCNrpkV+ztBajQp2zddE9gjws4t5O0BJkk+JttauFcPZpb98wUzyFoFWu
158vYP/f3YNNH749xzgH/eadOxYqMPhI5f2tfwODNtbn77fowqj6niw94AnD
2eeX0hSrudEYBVeM+f4bEUFC7+KFSRmYs491QbUnljMouXHTJ9HsPBtXzcsW
aRjkPJQ9/YQlRoJHl8tHmRO0WbS4FM/BKN2v6YctSoxu+SS+wkjY+S12CVA+
wZx9VHWq1BWJBDmflKUZLhMU8lmb6dkU7vlMvOSWb3IDo0UXBD71kQRNSIsT
xz/EqNn0ziz7rwi6OXTG3P9HgiYvTCsvOmmcW+sGB8P45wTk6uNVtTSzwJGg
XWauZhFfEJRQnDVB4sHdJ+7s3pKgeIzyJyQ1eMwlyOuSW6JnJuZcrw/HHFxz
sJEg70avtRo129daLeu/w93HqbQv7AMrjFJjnYIi2Tnb3StOzZvLvV7r8r1S
rMIZdCpZ4jSDPYf3H8xThBxnkKBU9nQzu/8WdUjqfQYI2ps2nBzQa5zPPv2M
R3JfAnKdr/96PrGmOsegZgLS/Ofg8PKx7Pelcs2HXt8m6zmmtCMg3/0nN0U+
XVHNgDSfeKU+SfcrAWluqfjibl4jBvnuhwfKp9aW/kRAmmvd9x3IO6QHaW5r
0L9SsFgP0vyppbNFfiAGR9onIto18hJ7zqh883Gfrx8874LBMvvT9usDGNQS
6hqmkGHUmdOqlWUaP9+08JvvTuwl4P+1Xnt/2nDuHfb7UGlut/G9qVkPdSDN
SdGyh0cLe0C+9eLq47e/P0iajEEHgexwSQ2DJjnqu6tUGI1+1zPD5pGxZ9Wu
rkXns3UgXx+u31Ou/bN9bOv75u468BPBRyppMEY10UvaOjzZ87iwda0i2fg5
n6UGDgu36kG+PveGqn7vbe8FYX/muKaGmvWCNI+pnCTKrVeDBndzG8MdjB6r
5ryojiHoxer+Lde7jX3udllqhr0ZkG8/m6XXBA7YMyDN8wy33S8WaEGa+55p
9nx+ogvE+KUvERNkNnRqTGgZQUdIfGnnR8Z1n5g/RFba9oJ882mQ24pmSfUg
33qtedmW4Da+B+T6PaXXz1ag0Qu29IB889EmSQmzQA/yrVfKbOHUvCndoE/3
lzmaVRiZJ+RV7HuDsM9pGZGuW419ljy2Dv34915wpH245pNQnTBTKdWCqTPf
lSi2M+hqh/B1wTWMliQ7aOafY3j3D9d6aX+Zn+S/GoM05zrvRVJTi+WDetDr
5o2KIwKCBjO71mn2sM+HmlHFdo7G/fNvz/vf74dcv6f0+i2nlTE1Vwl4rGnc
hfiPCaq6tczPRk7Q1osz6pbvMF7vMGFe7nqDHuTro9y6fkAaqAVpbnD9rWWN
iwakudg/KuSt2UqQ7/4jjH1tdFSdFuTrk9E8+oQJ6QZprl4cHYZLOkGaD8dt
Ky6Y2QzS/Nj7FcJotg+V5oKa3Tt68rtBvj5NcqsscaIa5JtPdX/twCnxzyDN
9wiv+MY4MCDNkxwjw8OEXSBfH8P97OsmSi1Ic67zfuzo4EBpgwqE6zmeN7ju
h1zn/cFFSYp6vgakOdd5j3oxr7qluBOkuU9qlP2TFwSE79snsT7tpwP5njdO
lu2xigzvBfnmM0eiXmK7Ug3SfJbo7CbHaQxI84u3KouvbNSAfOulfjLe7+Tm
LpBvP7dYZrc2JjeBNK9pjYv1SGPAkfZpueYhrnBRg3zzUW77cZlwUTtIc3Ml
o7uRyIA0X7H9/oXwcVpwpH245qOIiCzbfagRpHlKTrnzpV06kOZhkzZe772s
Af+v9fI7fPjNNvY5mkrzyVExaxwDOkGav/pdoYevSA3SvH75kbhnhd0gXx+d
Z8dts333Qb79zHX/4eqT7NYqsJSrQJqb3hFNlG1TgjQ3+cdXHxKh3SGz5Hpw
pPvnv5rPU9VbS1+7wIB/AC8gVyw=
   "], {{0, 0}, {6, 34}}, {0, 1}],
  Epilog->{{
     InsetBox[
      FormBox[
       StyleBox["76.`", Bold, StripOnInput -> False], TraditionalForm], 
      NCache[{
        Rational[1, 2], 
        Rational[1, 2]}, {0.5, 0.5}]], 
     InsetBox[
      FormBox[
       StyleBox["5.`", Bold, StripOnInput -> False], TraditionalForm], 
      NCache[{
        Rational[3, 2], 
        Rational[1, 2]}, {1.5, 0.5}]], 
     InsetBox[
      FormBox[
       StyleBox["49.`", Bold, StripOnInput -> False], TraditionalForm], 
      NCache[{
        Rational[5, 2], 
        Rational[1, 2]}, {2.5, 0.5}]], 
     InsetBox[
      FormBox[
       StyleBox["0.9`", Bold, StripOnInput -> False], TraditionalForm], 
      NCache[{
        Rational[7, 2], 
        Rational[1, 2]}, {3.5, 0.5}]], 
     InsetBox[
      FormBox[
       StyleBox["33.1`", Bold, StripOnInput -> False], TraditionalForm], 
      NCache[{
        Rational[9, 2], 
        Rational[1, 2]}, {4.5, 0.5}]], 
     InsetBox[
      FormBox[
       StyleBox["35.4`", Bold, StripOnInput -> False], TraditionalForm], 
      NCache[{
        Rational[11, 2], 
        Rational[1, 2]}, {5.5, 0.5}]]}, {
     InsetBox[
      FormBox[
       StyleBox["75.`", Bold, StripOnInput -> False], TraditionalForm], 
      NCache[{
        Rational[1, 2], 
        Rational[3, 2]}, {0.5, 1.5}]], 
     InsetBox[
      FormBox[
       StyleBox["5.`", Bold, StripOnInput -> False], TraditionalForm], 
      NCache[{
        Rational[3, 2], 
        Rational[3, 2]}, {1.5, 1.5}]], 
     InsetBox[
      FormBox[
       StyleBox["59.`", Bold, StripOnInput -> False], TraditionalForm], 
      NCache[{
        Rational[5, 2], 
        Rational[3, 2]}, {2.5, 1.5}]], 
     InsetBox[
      FormBox[
       StyleBox["1.`", Bold, StripOnInput -> False], TraditionalForm], 
      NCache[{
        Rational[7, 2], 
        Rational[3, 2]}, {3.5, 1.5}]], 
     InsetBox[
      FormBox[
       StyleBox["44.2`", Bold, StripOnInput -> False], TraditionalForm], 
      NCache[{
        Rational[9, 2], 
        Rational[3, 2]}, {4.5, 1.5}]], 
     InsetBox[
      FormBox[
       StyleBox["36.800000000000004`", Bold, StripOnInput -> False], 
       TraditionalForm], 
      NCache[{
        Rational[11, 2], 
        Rational[3, 2]}, {5.5, 1.5}]]}, {
     InsetBox[
      FormBox[
       StyleBox["85.`", Bold, StripOnInput -> False], TraditionalForm], 
      NCache[{
        Rational[1, 2], 
        Rational[5, 2]}, {0.5, 2.5}]], 
     InsetBox[
      FormBox[
       StyleBox["6.`", Bold, StripOnInput -> False], TraditionalForm], 
      NCache[{
        Rational[3, 2], 
        Rational[5, 2]}, {1.5, 2.5}]], 
     InsetBox[
      FormBox[
       StyleBox["53.`", Bold, StripOnInput -> False], TraditionalForm], 
      NCache[{
        Rational[5, 2], 
        Rational[5, 2]}, {2.5, 2.5}]], 
     InsetBox[
      FormBox[
       StyleBox["1.`", Bold, StripOnInput -> False], TraditionalForm], 
      NCache[{
        Rational[7, 2], 
        Rational[5, 2]}, {3.5, 2.5}]], 
     InsetBox[
      FormBox[
       StyleBox["39.800000000000004`", Bold, StripOnInput -> False], 
       TraditionalForm], 
      NCache[{
        Rational[9, 2], 
        Rational[5, 2]}, {4.5, 2.5}]], 
     InsetBox[
      FormBox[
       StyleBox["33.800000000000004`", Bold, StripOnInput -> False], 
       TraditionalForm], 
      NCache[{
        Rational[11, 2], 
        Rational[5, 2]}, {5.5, 2.5}]]}, {
     InsetBox[
      FormBox[
       StyleBox["92.`", Bold, StripOnInput -> False], TraditionalForm], 
      NCache[{
        Rational[1, 2], 
        Rational[7, 2]}, {0.5, 3.5}]], 
     InsetBox[
      FormBox[
       StyleBox["6.`", Bold, StripOnInput -> False], TraditionalForm], 
      NCache[{
        Rational[3, 2], 
        Rational[7, 2]}, {1.5, 3.5}]], 
     InsetBox[
      FormBox[
       StyleBox["57.`", Bold, StripOnInput -> False], TraditionalForm], 
      NCache[{
        Rational[5, 2], 
        Rational[7, 2]}, {2.5, 3.5}]], 
     InsetBox[
      FormBox[
       StyleBox["1.`", Bold, StripOnInput -> False], TraditionalForm], 
      NCache[{
        Rational[7, 2], 
        Rational[7, 2]}, {3.5, 3.5}]], 
     InsetBox[
      FormBox[
       StyleBox["42.800000000000004`", Bold, StripOnInput -> False], 
       TraditionalForm], 
      NCache[{
        Rational[9, 2], 
        Rational[7, 2]}, {4.5, 3.5}]], 
     InsetBox[
      FormBox[
       StyleBox["39.7`", Bold, StripOnInput -> False], TraditionalForm], 
      NCache[{
        Rational[11, 2], 
        Rational[7, 2]}, {5.5, 3.5}]]}, {
     InsetBox[
      FormBox[
       StyleBox["87.`", Bold, StripOnInput -> False], TraditionalForm], 
      NCache[{
        Rational[1, 2], 
        Rational[9, 2]}, {0.5, 4.5}]], 
     InsetBox[
      FormBox[
       StyleBox["6.`", Bold, StripOnInput -> False], TraditionalForm], 
      NCache[{
        Rational[3, 2], 
        Rational[9, 2]}, {1.5, 4.5}]], 
     InsetBox[
      FormBox[
       StyleBox["54.`", Bold, StripOnInput -> False], TraditionalForm], 
      NCache[{
        Rational[5, 2], 
        Rational[9, 2]}, {2.5, 4.5}]], 
     InsetBox[
      FormBox[
       StyleBox["1.`", Bold, StripOnInput -> False], TraditionalForm], 
      NCache[{
        Rational[7, 2], 
        Rational[9, 2]}, {3.5, 4.5}]], 
     InsetBox[
      FormBox[
       StyleBox["40.5`", Bold, StripOnInput -> False], TraditionalForm], 
      NCache[{
        Rational[9, 2], 
        Rational[9, 2]}, {4.5, 4.5}]], 
     InsetBox[
      FormBox[
       StyleBox["36.7`", Bold, StripOnInput -> False], TraditionalForm], 
      NCache[{
        Rational[11, 2], 
        Rational[9, 2]}, {5.5, 4.5}]]}, {
     InsetBox[
      FormBox[
       StyleBox["82.`", Bold, StripOnInput -> False], TraditionalForm], 
      NCache[{
        Rational[1, 2], 
        Rational[11, 2]}, {0.5, 5.5}]], 
     InsetBox[
      FormBox[
       StyleBox["6.`", Bold, StripOnInput -> False], TraditionalForm], 
      NCache[{
        Rational[3, 2], 
        Rational[11, 2]}, {1.5, 5.5}]], 
     InsetBox[
      FormBox[
       StyleBox["55.`", Bold, StripOnInput -> False], TraditionalForm], 
      NCache[{
        Rational[5, 2], 
        Rational[11, 2]}, {2.5, 5.5}]], 
     InsetBox[
      FormBox[
       StyleBox["1.`", Bold, StripOnInput -> False], TraditionalForm], 
      NCache[{
        Rational[7, 2], 
        Rational[11, 2]}, {3.5, 5.5}]], 
     InsetBox[
      FormBox[
       StyleBox["41.2`", Bold, StripOnInput -> False], TraditionalForm], 
      NCache[{
        Rational[9, 2], 
        Rational[11, 2]}, {4.5, 5.5}]], 
     InsetBox[
      FormBox[
       StyleBox["33.800000000000004`", Bold, StripOnInput -> False], 
       TraditionalForm], 
      NCache[{
        Rational[11, 2], 
        Rational[11, 2]}, {5.5, 5.5}]]}, {
     InsetBox[
      FormBox[
       StyleBox["83.`", Bold, StripOnInput -> False], TraditionalForm], 
      NCache[{
        Rational[1, 2], 
        Rational[13, 2]}, {0.5, 6.5}]], 
     InsetBox[
      FormBox[
       StyleBox["6.`", Bold, StripOnInput -> False], TraditionalForm], 
      NCache[{
        Rational[3, 2], 
        Rational[13, 2]}, {1.5, 6.5}]], 
     InsetBox[
      FormBox[
       StyleBox["58.`", Bold, StripOnInput -> False], TraditionalForm], 
      NCache[{
        Rational[5, 2], 
        Rational[13, 2]}, {2.5, 6.5}]], 
     InsetBox[
      FormBox[
       StyleBox["1.`", Bold, StripOnInput -> False], TraditionalForm], 
      NCache[{
        Rational[7, 2], 
        Rational[13, 2]}, {3.5, 6.5}]], 
     InsetBox[
      FormBox[
       StyleBox["43.5`", Bold, StripOnInput -> False], TraditionalForm], 
      NCache[{
        Rational[9, 2], 
        Rational[13, 2]}, {4.5, 6.5}]], 
     InsetBox[
      FormBox[
       StyleBox["36.1`", Bold, StripOnInput -> False], TraditionalForm], 
      NCache[{
        Rational[11, 2], 
        Rational[13, 2]}, {5.5, 6.5}]]}, {
     InsetBox[
      FormBox[
       StyleBox["79.`", Bold, StripOnInput -> False], TraditionalForm], 
      NCache[{
        Rational[1, 2], 
        Rational[15, 2]}, {0.5, 7.5}]], 
     InsetBox[
      FormBox[
       StyleBox["5.`", Bold, StripOnInput -> False], TraditionalForm], 
      NCache[{
        Rational[3, 2], 
        Rational[15, 2]}, {1.5, 7.5}]], 
     InsetBox[
      FormBox[
       StyleBox["55.`", Bold, StripOnInput -> False], TraditionalForm], 
      NCache[{
        Rational[5, 2], 
        Rational[15, 2]}, {2.5, 7.5}]], 
     InsetBox[
      FormBox[
       StyleBox["1.`", Bold, StripOnInput -> False], TraditionalForm], 
      NCache[{
        Rational[7, 2], 
        Rational[15, 2]}, {3.5, 7.5}]], 
     InsetBox[
      FormBox[
       StyleBox["41.2`", Bold, StripOnInput -> False], TraditionalForm], 
      NCache[{
        Rational[9, 2], 
        Rational[15, 2]}, {4.5, 7.5}]], 
     InsetBox[
      FormBox[
       StyleBox["35.6`", Bold, StripOnInput -> False], TraditionalForm], 
      NCache[{
        Rational[11, 2], 
        Rational[15, 2]}, {5.5, 7.5}]]}, {
     InsetBox[
      FormBox[
       StyleBox["78.`", Bold, StripOnInput -> False], TraditionalForm], 
      NCache[{
        Rational[1, 2], 
        Rational[17, 2]}, {0.5, 8.5}]], 
     InsetBox[
      FormBox[
       StyleBox["6.`", Bold, StripOnInput -> False], TraditionalForm], 
      NCache[{
        Rational[3, 2], 
        Rational[17, 2]}, {1.5, 8.5}]], 
     InsetBox[
      FormBox[
       StyleBox["50.`", Bold, StripOnInput -> False], TraditionalForm], 
      NCache[{
        Rational[5, 2], 
        Rational[17, 2]}, {2.5, 8.5}]], 
     InsetBox[
      FormBox[
       StyleBox["0.9`", Bold, StripOnInput -> False], TraditionalForm], 
      NCache[{
        Rational[7, 2], 
        Rational[17, 2]}, {3.5, 8.5}]], 
     InsetBox[
      FormBox[
       StyleBox["33.800000000000004`", Bold, StripOnInput -> False], 
       TraditionalForm], 
      NCache[{
        Rational[9, 2], 
        Rational[17, 2]}, {4.5, 8.5}]], 
     InsetBox[
      FormBox[
       StyleBox["35.7`", Bold, StripOnInput -> False], TraditionalForm], 
      NCache[{
        Rational[11, 2], 
        Rational[17, 2]}, {5.5, 8.5}]]}, {
     InsetBox[
      FormBox[
       StyleBox["77.`", Bold, StripOnInput -> False], TraditionalForm], 
      NCache[{
        Rational[1, 2], 
        Rational[19, 2]}, {0.5, 9.5}]], 
     InsetBox[
      FormBox[
       StyleBox["5.`", Bold, StripOnInput -> False], TraditionalForm], 
      NCache[{
        Rational[3, 2], 
        Rational[19, 2]}, {1.5, 9.5}]], 
     InsetBox[
      FormBox[
       StyleBox["52.`", Bold, StripOnInput -> False], TraditionalForm], 
      NCache[{
        Rational[5, 2], 
        Rational[19, 2]}, {2.5, 9.5}]], 
     InsetBox[
      FormBox[
       StyleBox["0.8`", Bold, StripOnInput -> False], TraditionalForm], 
      NCache[{
        Rational[7, 2], 
        Rational[19, 2]}, {3.5, 9.5}]], 
     InsetBox[
      FormBox[
       StyleBox["31.200000000000003`", Bold, StripOnInput -> False], 
       TraditionalForm], 
      NCache[{
        Rational[9, 2], 
        Rational[19, 2]}, {4.5, 9.5}]], 
     InsetBox[
      FormBox[
       StyleBox["32.9`", Bold, StripOnInput -> False], TraditionalForm], 
      NCache[{
        Rational[11, 2], 
        Rational[19, 2]}, {5.5, 9.5}]]}, {
     InsetBox[
      FormBox[
       StyleBox["77.`", Bold, StripOnInput -> False], TraditionalForm], 
      NCache[{
        Rational[1, 2], 
        Rational[21, 2]}, {0.5, 10.5}]], 
     InsetBox[
      FormBox[
       StyleBox["5.`", Bold, StripOnInput -> False], TraditionalForm], 
      NCache[{
        Rational[3, 2], 
        Rational[21, 2]}, {1.5, 10.5}]], 
     InsetBox[
      FormBox[
       StyleBox["51.`", Bold, StripOnInput -> False], TraditionalForm], 
      NCache[{
        Rational[5, 2], 
        Rational[21, 2]}, {2.5, 10.5}]], 
     InsetBox[
      FormBox[
       StyleBox["0.9`", Bold, StripOnInput -> False], TraditionalForm], 
      NCache[{
        Rational[7, 2], 
        Rational[21, 2]}, {3.5, 10.5}]], 
     InsetBox[
      FormBox[
       StyleBox["34.4`", Bold, StripOnInput -> False], TraditionalForm], 
      NCache[{
        Rational[9, 2], 
        Rational[21, 2]}, {4.5, 10.5}]], 
     InsetBox[
      FormBox[
       StyleBox["41.2`", Bold, StripOnInput -> False], TraditionalForm], 
      NCache[{
        Rational[11, 2], 
        Rational[21, 2]}, {5.5, 10.5}]]}, {
     InsetBox[
      FormBox[
       StyleBox["80.`", Bold, StripOnInput -> False], TraditionalForm], 
      NCache[{
        Rational[1, 2], 
        Rational[23, 2]}, {0.5, 11.5}]], 
     InsetBox[
      FormBox[
       StyleBox["6.`", Bold, StripOnInput -> False], TraditionalForm], 
      NCache[{
        Rational[3, 2], 
        Rational[23, 2]}, {1.5, 11.5}]], 
     InsetBox[
      FormBox[
       StyleBox["50.`", Bold, StripOnInput -> False], TraditionalForm], 
      NCache[{
        Rational[5, 2], 
        Rational[23, 2]}, {2.5, 11.5}]], 
     InsetBox[
      FormBox[
       StyleBox["0.9`", Bold, StripOnInput -> False], TraditionalForm], 
      NCache[{
        Rational[7, 2], 
        Rational[23, 2]}, {3.5, 11.5}]], 
     InsetBox[
      FormBox[
       StyleBox["33.800000000000004`", Bold, StripOnInput -> False], 
       TraditionalForm], 
      NCache[{
        Rational[9, 2], 
        Rational[23, 2]}, {4.5, 11.5}]], 
     InsetBox[
      FormBox[
       StyleBox["34.9`", Bold, StripOnInput -> False], TraditionalForm], 
      NCache[{
        Rational[11, 2], 
        Rational[23, 2]}, {5.5, 11.5}]]}, {
     InsetBox[
      FormBox[
       StyleBox["66.`", Bold, StripOnInput -> False], TraditionalForm], 
      NCache[{
        Rational[1, 2], 
        Rational[25, 2]}, {0.5, 12.5}]], 
     InsetBox[
      FormBox[
       StyleBox["4.`", Bold, StripOnInput -> False], TraditionalForm], 
      NCache[{
        Rational[3, 2], 
        Rational[25, 2]}, {1.5, 12.5}]], 
     InsetBox[
      FormBox[
       StyleBox["52.`", Bold, StripOnInput -> False], TraditionalForm], 
      NCache[{
        Rational[5, 2], 
        Rational[25, 2]}, {2.5, 12.5}]], 
     InsetBox[
      FormBox[
       StyleBox["0.9`", Bold, StripOnInput -> False], TraditionalForm], 
      NCache[{
        Rational[7, 2], 
        Rational[25, 2]}, {3.5, 12.5}]], 
     InsetBox[
      FormBox[
       StyleBox["35.1`", Bold, StripOnInput -> False], TraditionalForm], 
      NCache[{
        Rational[9, 2], 
        Rational[25, 2]}, {4.5, 12.5}]], 
     InsetBox[
      FormBox[
       StyleBox["40.300000000000004`", Bold, StripOnInput -> False], 
       TraditionalForm], 
      NCache[{
        Rational[11, 2], 
        Rational[25, 2]}, {5.5, 12.5}]]}, {
     InsetBox[
      FormBox[
       StyleBox["65.`", Bold, StripOnInput -> False], TraditionalForm], 
      NCache[{
        Rational[1, 2], 
        Rational[27, 2]}, {0.5, 13.5}]], 
     InsetBox[
      FormBox[
       StyleBox["4.`", Bold, StripOnInput -> False], TraditionalForm], 
      NCache[{
        Rational[3, 2], 
        Rational[27, 2]}, {1.5, 13.5}]], 
     InsetBox[
      FormBox[
       StyleBox["49.`", Bold, StripOnInput -> False], TraditionalForm], 
      NCache[{
        Rational[5, 2], 
        Rational[27, 2]}, {2.5, 13.5}]], 
     InsetBox[
      FormBox[
       StyleBox["0.8`", Bold, StripOnInput -> False], TraditionalForm], 
      NCache[{
        Rational[7, 2], 
        Rational[27, 2]}, {3.5, 13.5}]], 
     InsetBox[
      FormBox[
       StyleBox["29.400000000000002`", Bold, StripOnInput -> False], 
       TraditionalForm], 
      NCache[{
        Rational[9, 2], 
        Rational[27, 2]}, {4.5, 13.5}]], 
     InsetBox[
      FormBox[
       StyleBox["39.1`", Bold, StripOnInput -> False], TraditionalForm], 
      NCache[{
        Rational[11, 2], 
        Rational[27, 2]}, {5.5, 13.5}]]}, {
     InsetBox[
      FormBox[
       StyleBox["68.`", Bold, StripOnInput -> False], TraditionalForm], 
      NCache[{
        Rational[1, 2], 
        Rational[29, 2]}, {0.5, 14.5}]], 
     InsetBox[
      FormBox[
       StyleBox["4.`", Bold, StripOnInput -> False], TraditionalForm], 
      NCache[{
        Rational[3, 2], 
        Rational[29, 2]}, {1.5, 14.5}]], 
     InsetBox[
      FormBox[
       StyleBox["40.`", Bold, StripOnInput -> False], TraditionalForm], 
      NCache[{
        Rational[5, 2], 
        Rational[29, 2]}, {2.5, 14.5}]], 
     InsetBox[
      FormBox[
       StyleBox["0.7000000000000001`", Bold, StripOnInput -> False], 
       TraditionalForm], 
      NCache[{
        Rational[7, 2], 
        Rational[29, 2]}, {3.5, 14.5}]], 
     InsetBox[
      FormBox[
       StyleBox["21.`", Bold, StripOnInput -> False], TraditionalForm], 
      NCache[{
        Rational[9, 2], 
        Rational[29, 2]}, {4.5, 14.5}]], 
     InsetBox[
      FormBox[
       StyleBox["38.2`", Bold, StripOnInput -> False], TraditionalForm], 
      NCache[{
        Rational[11, 2], 
        Rational[29, 2]}, {5.5, 14.5}]]}, {
     InsetBox[
      FormBox[
       StyleBox["71.`", Bold, StripOnInput -> False], TraditionalForm], 
      NCache[{
        Rational[1, 2], 
        Rational[31, 2]}, {0.5, 15.5}]], 
     InsetBox[
      FormBox[
       StyleBox["5.`", Bold, StripOnInput -> False], TraditionalForm], 
      NCache[{
        Rational[3, 2], 
        Rational[31, 2]}, {1.5, 15.5}]], 
     InsetBox[
      FormBox[
       StyleBox["45.`", Bold, StripOnInput -> False], TraditionalForm], 
      NCache[{
        Rational[5, 2], 
        Rational[31, 2]}, {2.5, 15.5}]], 
     InsetBox[
      FormBox[
       StyleBox["0.6000000000000001`", Bold, StripOnInput -> False], 
       TraditionalForm], 
      NCache[{
        Rational[7, 2], 
        Rational[31, 2]}, {3.5, 15.5}]], 
     InsetBox[
      FormBox[
       StyleBox["21.900000000000002`", Bold, StripOnInput -> False], 
       TraditionalForm], 
      NCache[{
        Rational[9, 2], 
        Rational[31, 2]}, {4.5, 15.5}]], 
     InsetBox[
      FormBox[
       StyleBox["37.1`", Bold, StripOnInput -> False], TraditionalForm], 
      NCache[{
        Rational[11, 2], 
        Rational[31, 2]}, {5.5, 15.5}]]}, {
     InsetBox[
      FormBox[
       StyleBox["60.`", Bold, StripOnInput -> False], TraditionalForm], 
      NCache[{
        Rational[1, 2], 
        Rational[33, 2]}, {0.5, 16.5}]], 
     InsetBox[
      FormBox[
       StyleBox["4.`", Bold, StripOnInput -> False], TraditionalForm], 
      NCache[{
        Rational[3, 2], 
        Rational[33, 2]}, {1.5, 16.5}]], 
     InsetBox[
      FormBox[
       StyleBox["44.`", Bold, StripOnInput -> False], TraditionalForm], 
      NCache[{
        Rational[5, 2], 
        Rational[33, 2]}, {2.5, 16.5}]], 
     InsetBox[
      FormBox[
       StyleBox["0.8`", Bold, StripOnInput -> False], TraditionalForm], 
      NCache[{
        Rational[7, 2], 
        Rational[33, 2]}, {3.5, 16.5}]], 
     InsetBox[
      FormBox[
       StyleBox["26.400000000000002`", Bold, StripOnInput -> False], 
       TraditionalForm], 
      NCache[{
        Rational[9, 2], 
        Rational[33, 2]}, {4.5, 16.5}]], 
     InsetBox[
      FormBox[
       StyleBox["39.7`", Bold, StripOnInput -> False], TraditionalForm], 
      NCache[{
        Rational[11, 2], 
        Rational[33, 2]}, {5.5, 16.5}]]}, {
     InsetBox[
      FormBox[
       StyleBox["58.`", Bold, StripOnInput -> False], TraditionalForm], 
      NCache[{
        Rational[1, 2], 
        Rational[35, 2]}, {0.5, 17.5}]], 
     InsetBox[
      FormBox[
       StyleBox["5.`", Bold, StripOnInput -> False], TraditionalForm], 
      NCache[{
        Rational[3, 2], 
        Rational[35, 2]}, {1.5, 17.5}]], 
     InsetBox[
      FormBox[
       StyleBox["43.`", Bold, StripOnInput -> False], TraditionalForm], 
      NCache[{
        Rational[5, 2], 
        Rational[35, 2]}, {2.5, 17.5}]], 
     InsetBox[
      FormBox[
       StyleBox["0.7000000000000001`", Bold, StripOnInput -> False], 
       TraditionalForm], 
      NCache[{
        Rational[7, 2], 
        Rational[35, 2]}, {3.5, 17.5}]], 
     InsetBox[
      FormBox[
       StyleBox["22.6`", Bold, StripOnInput -> False], TraditionalForm], 
      NCache[{
        Rational[9, 2], 
        Rational[35, 2]}, {4.5, 17.5}]], 
     InsetBox[
      FormBox[
       StyleBox["39.2`", Bold, StripOnInput -> False], TraditionalForm], 
      NCache[{
        Rational[11, 2], 
        Rational[35, 2]}, {5.5, 17.5}]]}, {
     InsetBox[
      FormBox[
       StyleBox["63.`", Bold, StripOnInput -> False], TraditionalForm], 
      NCache[{
        Rational[1, 2], 
        Rational[37, 2]}, {0.5, 18.5}]], 
     InsetBox[
      FormBox[
       StyleBox["5.`", Bold, StripOnInput -> False], TraditionalForm], 
      NCache[{
        Rational[3, 2], 
        Rational[37, 2]}, {1.5, 18.5}]], 
     InsetBox[
      FormBox[
       StyleBox["43.`", Bold, StripOnInput -> False], TraditionalForm], 
      NCache[{
        Rational[5, 2], 
        Rational[37, 2]}, {2.5, 18.5}]], 
     InsetBox[
      FormBox[
       StyleBox["0.8`", Bold, StripOnInput -> False], TraditionalForm], 
      NCache[{
        Rational[7, 2], 
        Rational[37, 2]}, {3.5, 18.5}]], 
     InsetBox[
      FormBox[
       StyleBox["25.8`", Bold, StripOnInput -> False], TraditionalForm], 
      NCache[{
        Rational[9, 2], 
        Rational[37, 2]}, {4.5, 18.5}]], 
     InsetBox[
      FormBox[
       StyleBox["40.900000000000006`", Bold, StripOnInput -> False], 
       TraditionalForm], 
      NCache[{
        Rational[11, 2], 
        Rational[37, 2]}, {5.5, 18.5}]]}, {
     InsetBox[
      FormBox[
       StyleBox["71.`", Bold, StripOnInput -> False], TraditionalForm], 
      NCache[{
        Rational[1, 2], 
        Rational[39, 2]}, {0.5, 19.5}]], 
     InsetBox[
      FormBox[
       StyleBox["4.`", Bold, StripOnInput -> False], TraditionalForm], 
      NCache[{
        Rational[3, 2], 
        Rational[39, 2]}, {1.5, 19.5}]], 
     InsetBox[
      FormBox[
       StyleBox["48.`", Bold, StripOnInput -> False], TraditionalForm], 
      NCache[{
        Rational[5, 2], 
        Rational[39, 2]}, {2.5, 19.5}]], 
     InsetBox[
      FormBox[
       StyleBox["0.9`", Bold, StripOnInput -> False], TraditionalForm], 
      NCache[{
        Rational[7, 2], 
        Rational[39, 2]}, {3.5, 19.5}]], 
     InsetBox[
      FormBox[
       StyleBox["32.4`", Bold, StripOnInput -> False], TraditionalForm], 
      NCache[{
        Rational[9, 2], 
        Rational[39, 2]}, {4.5, 19.5}]], 
     InsetBox[
      FormBox[
       StyleBox["37.800000000000004`", Bold, StripOnInput -> False], 
       TraditionalForm], 
      NCache[{
        Rational[11, 2], 
        Rational[39, 2]}, {5.5, 19.5}]]}, {
     InsetBox[
      FormBox[
       StyleBox["65.`", Bold, StripOnInput -> False], TraditionalForm], 
      NCache[{
        Rational[1, 2], 
        Rational[41, 2]}, {0.5, 20.5}]], 
     InsetBox[
      FormBox[
       StyleBox["4.`", Bold, StripOnInput -> False], TraditionalForm], 
      NCache[{
        Rational[3, 2], 
        Rational[41, 2]}, {1.5, 20.5}]], 
     InsetBox[
      FormBox[
       StyleBox["50.`", Bold, StripOnInput -> False], TraditionalForm], 
      NCache[{
        Rational[5, 2], 
        Rational[41, 2]}, {2.5, 20.5}]], 
     InsetBox[
      FormBox[
       StyleBox["1.`", Bold, StripOnInput -> False], TraditionalForm], 
      NCache[{
        Rational[7, 2], 
        Rational[41, 2]}, {3.5, 20.5}]], 
     InsetBox[
      FormBox[
       StyleBox["37.5`", Bold, StripOnInput -> False], TraditionalForm], 
      NCache[{
        Rational[9, 2], 
        Rational[41, 2]}, {4.5, 20.5}]], 
     InsetBox[
      FormBox[
       StyleBox["37.`", Bold, StripOnInput -> False], TraditionalForm], 
      NCache[{
        Rational[11, 2], 
        Rational[41, 2]}, {5.5, 20.5}]]}, {
     InsetBox[
      FormBox[
       StyleBox["70.`", Bold, StripOnInput -> False], TraditionalForm], 
      NCache[{
        Rational[1, 2], 
        Rational[43, 2]}, {0.5, 21.5}]], 
     InsetBox[
      FormBox[
       StyleBox["4.`", Bold, StripOnInput -> False], TraditionalForm], 
      NCache[{
        Rational[3, 2], 
        Rational[43, 2]}, {1.5, 21.5}]], 
     InsetBox[
      FormBox[
       StyleBox["35.`", Bold, StripOnInput -> False], TraditionalForm], 
      NCache[{
        Rational[5, 2], 
        Rational[43, 2]}, {2.5, 21.5}]], 
     InsetBox[
      FormBox[
       StyleBox["0.6000000000000001`", Bold, StripOnInput -> False], 
       TraditionalForm], 
      NCache[{
        Rational[7, 2], 
        Rational[43, 2]}, {3.5, 21.5}]], 
     InsetBox[
      FormBox[
       StyleBox["15.8`", Bold, StripOnInput -> False], TraditionalForm], 
      NCache[{
        Rational[9, 2], 
        Rational[43, 2]}, {4.5, 21.5}]], 
     InsetBox[
      FormBox[
       StyleBox["39.1`", Bold, StripOnInput -> False], TraditionalForm], 
      NCache[{
        Rational[11, 2], 
        Rational[43, 2]}, {5.5, 21.5}]]}, {
     InsetBox[
      FormBox[
       StyleBox["56.`", Bold, StripOnInput -> False], TraditionalForm], 
      NCache[{
        Rational[1, 2], 
        Rational[45, 2]}, {0.5, 22.5}]], 
     InsetBox[
      FormBox[
       StyleBox["4.`", Bold, StripOnInput -> False], TraditionalForm], 
      NCache[{
        Rational[3, 2], 
        Rational[45, 2]}, {1.5, 22.5}]], 
     InsetBox[
      FormBox[
       StyleBox["32.5`", Bold, StripOnInput -> False], TraditionalForm], 
      NCache[{
        Rational[5, 2], 
        Rational[45, 2]}, {2.5, 22.5}]], 
     InsetBox[
      FormBox[
       StyleBox["0.5`", Bold, StripOnInput -> False], TraditionalForm], 
      NCache[{
        Rational[7, 2], 
        Rational[45, 2]}, {3.5, 22.5}]], 
     InsetBox[
      FormBox[
       StyleBox["12.200000000000001`", Bold, StripOnInput -> False], 
       TraditionalForm], 
      NCache[{
        Rational[9, 2], 
        Rational[45, 2]}, {4.5, 22.5}]], 
     InsetBox[
      FormBox[
       StyleBox["34.4`", Bold, StripOnInput -> False], TraditionalForm], 
      NCache[{
        Rational[11, 2], 
        Rational[45, 2]}, {5.5, 22.5}]]}, {
     InsetBox[
      FormBox[
       StyleBox["50.`", Bold, StripOnInput -> False], TraditionalForm], 
      NCache[{
        Rational[1, 2], 
        Rational[47, 2]}, {0.5, 23.5}]], 
     InsetBox[
      FormBox[
       StyleBox["4.`", Bold, StripOnInput -> False], TraditionalForm], 
      NCache[{
        Rational[3, 2], 
        Rational[47, 2]}, {1.5, 23.5}]], 
     InsetBox[
      FormBox[
       StyleBox["28.5`", Bold, StripOnInput -> False], TraditionalForm], 
      NCache[{
        Rational[5, 2], 
        Rational[47, 2]}, {2.5, 23.5}]], 
     InsetBox[
      FormBox[
       StyleBox["0.6000000000000001`", Bold, StripOnInput -> False], 
       TraditionalForm], 
      NCache[{
        Rational[7, 2], 
        Rational[47, 2]}, {3.5, 23.5}]], 
     InsetBox[
      FormBox[
       StyleBox["12.8`", Bold, StripOnInput -> False], TraditionalForm], 
      NCache[{
        Rational[9, 2], 
        Rational[47, 2]}, {4.5, 23.5}]], 
     InsetBox[
      FormBox[
       StyleBox["30.8`", Bold, StripOnInput -> False], TraditionalForm], 
      NCache[{
        Rational[11, 2], 
        Rational[47, 2]}, {5.5, 23.5}]]}, {
     InsetBox[
      FormBox[
       StyleBox["46.`", Bold, StripOnInput -> False], TraditionalForm], 
      NCache[{
        Rational[1, 2], 
        Rational[49, 2]}, {0.5, 24.5}]], 
     InsetBox[
      FormBox[
       StyleBox["4.`", Bold, StripOnInput -> False], TraditionalForm], 
      NCache[{
        Rational[3, 2], 
        Rational[49, 2]}, {1.5, 24.5}]], 
     InsetBox[
      FormBox[
       StyleBox["36.`", Bold, StripOnInput -> False], TraditionalForm], 
      NCache[{
        Rational[5, 2], 
        Rational[49, 2]}, {2.5, 24.5}]], 
     InsetBox[
      FormBox[
       StyleBox["0.7000000000000001`", Bold, StripOnInput -> False], 
       TraditionalForm], 
      NCache[{
        Rational[7, 2], 
        Rational[49, 2]}, {3.5, 24.5}]], 
     InsetBox[
      FormBox[
       StyleBox["18.900000000000002`", Bold, StripOnInput -> False], 
       TraditionalForm], 
      NCache[{
        Rational[9, 2], 
        Rational[49, 2]}, {4.5, 24.5}]], 
     InsetBox[
      FormBox[
       StyleBox["32.9`", Bold, StripOnInput -> False], TraditionalForm], 
      NCache[{
        Rational[11, 2], 
        Rational[49, 2]}, {5.5, 24.5}]]}, {
     InsetBox[
      FormBox[
       StyleBox["60.`", Bold, StripOnInput -> False], TraditionalForm], 
      NCache[{
        Rational[1, 2], 
        Rational[51, 2]}, {0.5, 25.5}]], 
     InsetBox[
      FormBox[
       StyleBox["5.`", Bold, StripOnInput -> False], TraditionalForm], 
      NCache[{
        Rational[3, 2], 
        Rational[51, 2]}, {1.5, 25.5}]], 
     InsetBox[
      FormBox[
       StyleBox["33.`", Bold, StripOnInput -> False], TraditionalForm], 
      NCache[{
        Rational[5, 2], 
        Rational[51, 2]}, {2.5, 25.5}]], 
     InsetBox[
      FormBox[
       StyleBox["0.8`", Bold, StripOnInput -> False], TraditionalForm], 
      NCache[{
        Rational[7, 2], 
        Rational[51, 2]}, {3.5, 25.5}]], 
     InsetBox[
      FormBox[
       StyleBox["19.8`", Bold, StripOnInput -> False], TraditionalForm], 
      NCache[{
        Rational[9, 2], 
        Rational[51, 2]}, {4.5, 25.5}]], 
     InsetBox[
      FormBox[
       StyleBox["35.9`", Bold, StripOnInput -> False], TraditionalForm], 
      NCache[{
        Rational[11, 2], 
        Rational[51, 2]}, {5.5, 25.5}]]}, {
     InsetBox[
      FormBox[
       StyleBox["64.`", Bold, StripOnInput -> False], TraditionalForm], 
      NCache[{
        Rational[1, 2], 
        Rational[53, 2]}, {0.5, 26.5}]], 
     InsetBox[
      FormBox[
       StyleBox["6.`", Bold, StripOnInput -> False], TraditionalForm], 
      NCache[{
        Rational[3, 2], 
        Rational[53, 2]}, {1.5, 26.5}]], 
     InsetBox[
      FormBox[
       StyleBox["39.`", Bold, StripOnInput -> False], TraditionalForm], 
      NCache[{
        Rational[5, 2], 
        Rational[53, 2]}, {2.5, 26.5}]], 
     InsetBox[
      FormBox[
       StyleBox["0.7000000000000001`", Bold, StripOnInput -> False], 
       TraditionalForm], 
      NCache[{
        Rational[7, 2], 
        Rational[53, 2]}, {3.5, 26.5}]], 
     InsetBox[
      FormBox[
       StyleBox["20.5`", Bold, StripOnInput -> False], TraditionalForm], 
      NCache[{
        Rational[9, 2], 
        Rational[53, 2]}, {4.5, 26.5}]], 
     InsetBox[
      FormBox[
       StyleBox["30.900000000000002`", Bold, StripOnInput -> False], 
       TraditionalForm], 
      NCache[{
        Rational[11, 2], 
        Rational[53, 2]}, {5.5, 26.5}]]}, {
     InsetBox[
      FormBox[
       StyleBox["52.`", Bold, StripOnInput -> False], TraditionalForm], 
      NCache[{
        Rational[1, 2], 
        Rational[55, 2]}, {0.5, 27.5}]], 
     InsetBox[
      FormBox[
       StyleBox["4.`", Bold, StripOnInput -> False], TraditionalForm], 
      NCache[{
        Rational[3, 2], 
        Rational[55, 2]}, {1.5, 27.5}]], 
     InsetBox[
      FormBox[
       StyleBox["30.`", Bold, StripOnInput -> False], TraditionalForm], 
      NCache[{
        Rational[5, 2], 
        Rational[55, 2]}, {2.5, 27.5}]], 
     InsetBox[
      FormBox[
       StyleBox["0.5`", Bold, StripOnInput -> False], TraditionalForm], 
      NCache[{
        Rational[7, 2], 
        Rational[55, 2]}, {3.5, 27.5}]], 
     InsetBox[
      FormBox[
       StyleBox["11.200000000000001`", Bold, StripOnInput -> False], 
       TraditionalForm], 
      NCache[{
        Rational[9, 2], 
        Rational[55, 2]}, {4.5, 27.5}]], 
     InsetBox[
      FormBox[
       StyleBox["31.5`", Bold, StripOnInput -> False], TraditionalForm], 
      NCache[{
        Rational[11, 2], 
        Rational[55, 2]}, {5.5, 27.5}]]}, {
     InsetBox[
      FormBox[
       StyleBox["52.`", Bold, StripOnInput -> False], TraditionalForm], 
      NCache[{
        Rational[1, 2], 
        Rational[57, 2]}, {0.5, 28.5}]], 
     InsetBox[
      FormBox[
       StyleBox["4.`", Bold, StripOnInput -> False], TraditionalForm], 
      NCache[{
        Rational[3, 2], 
        Rational[57, 2]}, {1.5, 28.5}]], 
     InsetBox[
      FormBox[
       StyleBox["28.`", Bold, StripOnInput -> False], TraditionalForm], 
      NCache[{
        Rational[5, 2], 
        Rational[57, 2]}, {2.5, 28.5}]], 
     InsetBox[
      FormBox[
       StyleBox["0.7000000000000001`", Bold, StripOnInput -> False], 
       TraditionalForm], 
      NCache[{
        Rational[7, 2], 
        Rational[57, 2]}, {3.5, 28.5}]], 
     InsetBox[
      FormBox[
       StyleBox["14.700000000000001`", Bold, StripOnInput -> False], 
       TraditionalForm], 
      NCache[{
        Rational[9, 2], 
        Rational[57, 2]}, {4.5, 28.5}]], 
     InsetBox[
      FormBox[
       StyleBox["31.400000000000002`", Bold, StripOnInput -> False], 
       TraditionalForm], 
      NCache[{
        Rational[11, 2], 
        Rational[57, 2]}, {5.5, 28.5}]]}, {
     InsetBox[
      FormBox[
       StyleBox["54.`", Bold, StripOnInput -> False], TraditionalForm], 
      NCache[{
        Rational[1, 2], 
        Rational[59, 2]}, {0.5, 29.5}]], 
     InsetBox[
      FormBox[
       StyleBox["4.`", Bold, StripOnInput -> False], TraditionalForm], 
      NCache[{
        Rational[3, 2], 
        Rational[59, 2]}, {1.5, 29.5}]], 
     InsetBox[
      FormBox[
       StyleBox["28.`", Bold, StripOnInput -> False], TraditionalForm], 
      NCache[{
        Rational[5, 2], 
        Rational[59, 2]}, {2.5, 29.5}]], 
     InsetBox[
      FormBox[
       StyleBox["0.5`", Bold, StripOnInput -> False], TraditionalForm], 
      NCache[{
        Rational[7, 2], 
        Rational[59, 2]}, {3.5, 29.5}]], 
     InsetBox[
      FormBox[
       StyleBox["10.5`", Bold, StripOnInput -> False], TraditionalForm], 
      NCache[{
        Rational[9, 2], 
        Rational[59, 2]}, {4.5, 29.5}]], 
     InsetBox[
      FormBox[
       StyleBox["28.3`", Bold, StripOnInput -> False], TraditionalForm], 
      NCache[{
        Rational[11, 2], 
        Rational[59, 2]}, {5.5, 29.5}]]}, {
     InsetBox[
      FormBox[
       StyleBox["53.`", Bold, StripOnInput -> False], TraditionalForm], 
      NCache[{
        Rational[1, 2], 
        Rational[61, 2]}, {0.5, 30.5}]], 
     InsetBox[
      FormBox[
       StyleBox["4.`", Bold, StripOnInput -> False], TraditionalForm], 
      NCache[{
        Rational[3, 2], 
        Rational[61, 2]}, {1.5, 30.5}]], 
     InsetBox[
      FormBox[
       StyleBox["30.`", Bold, StripOnInput -> False], TraditionalForm], 
      NCache[{
        Rational[5, 2], 
        Rational[61, 2]}, {2.5, 30.5}]], 
     InsetBox[
      FormBox[
       StyleBox["0.5`", Bold, StripOnInput -> False], TraditionalForm], 
      NCache[{
        Rational[7, 2], 
        Rational[61, 2]}, {3.5, 30.5}]], 
     InsetBox[
      FormBox[
       StyleBox["11.200000000000001`", Bold, StripOnInput -> False], 
       TraditionalForm], 
      NCache[{
        Rational[9, 2], 
        Rational[61, 2]}, {4.5, 30.5}]], 
     InsetBox[
      FormBox[
       StyleBox["31.200000000000003`", Bold, StripOnInput -> False], 
       TraditionalForm], 
      NCache[{
        Rational[11, 2], 
        Rational[61, 2]}, {5.5, 30.5}]]}, {
     InsetBox[
      FormBox[
       StyleBox["42.`", Bold, StripOnInput -> False], TraditionalForm], 
      NCache[{
        Rational[1, 2], 
        Rational[63, 2]}, {0.5, 31.5}]], 
     InsetBox[
      FormBox[
       StyleBox["3.`", Bold, StripOnInput -> False], TraditionalForm], 
      NCache[{
        Rational[3, 2], 
        Rational[63, 2]}, {1.5, 31.5}]], 
     InsetBox[
      FormBox[
       StyleBox["32.`", Bold, StripOnInput -> False], TraditionalForm], 
      NCache[{
        Rational[5, 2], 
        Rational[63, 2]}, {2.5, 31.5}]], 
     InsetBox[
      FormBox[
       StyleBox["0.5`", Bold, StripOnInput -> False], TraditionalForm], 
      NCache[{
        Rational[7, 2], 
        Rational[63, 2]}, {3.5, 31.5}]], 
     InsetBox[
      FormBox[
       StyleBox["12.`", Bold, StripOnInput -> False], TraditionalForm], 
      NCache[{
        Rational[9, 2], 
        Rational[63, 2]}, {4.5, 31.5}]], 
     InsetBox[
      FormBox[
       StyleBox["30.900000000000002`", Bold, StripOnInput -> False], 
       TraditionalForm], 
      NCache[{
        Rational[11, 2], 
        Rational[63, 2]}, {5.5, 31.5}]]}, {
     InsetBox[
      FormBox[
       StyleBox["46.`", Bold, StripOnInput -> False], TraditionalForm], 
      NCache[{
        Rational[1, 2], 
        Rational[65, 2]}, {0.5, 32.5}]], 
     InsetBox[
      FormBox[
       StyleBox["3.`", Bold, StripOnInput -> False], TraditionalForm], 
      NCache[{
        Rational[3, 2], 
        Rational[65, 2]}, {1.5, 32.5}]], 
     InsetBox[
      FormBox[
       StyleBox["26.`", Bold, StripOnInput -> False], TraditionalForm], 
      NCache[{
        Rational[5, 2], 
        Rational[65, 2]}, {2.5, 32.5}]], 
     InsetBox[
      FormBox[
       StyleBox["0.4`", Bold, StripOnInput -> False], TraditionalForm], 
      NCache[{
        Rational[7, 2], 
        Rational[65, 2]}, {3.5, 32.5}]], 
     InsetBox[
      FormBox[
       StyleBox["7.800000000000001`", Bold, StripOnInput -> False], 
       TraditionalForm], 
      NCache[{
        Rational[9, 2], 
        Rational[65, 2]}, {4.5, 32.5}]], 
     InsetBox[
      FormBox[
       StyleBox["30.200000000000003`", Bold, StripOnInput -> False], 
       TraditionalForm], 
      NCache[{
        Rational[11, 2], 
        Rational[65, 2]}, {5.5, 32.5}]]}, {
     InsetBox[
      FormBox[
       StyleBox["54.`", Bold, StripOnInput -> False], TraditionalForm], 
      NCache[{
        Rational[1, 2], 
        Rational[67, 2]}, {0.5, 33.5}]], 
     InsetBox[
      FormBox[
       StyleBox["4.`", Bold, StripOnInput -> False], TraditionalForm], 
      NCache[{
        Rational[3, 2], 
        Rational[67, 2]}, {1.5, 33.5}]], 
     InsetBox[
      FormBox[
       StyleBox["32.`", Bold, StripOnInput -> False], TraditionalForm], 
      NCache[{
        Rational[5, 2], 
        Rational[67, 2]}, {2.5, 33.5}]], 
     InsetBox[
      FormBox[
       StyleBox["0.5`", Bold, StripOnInput -> False], TraditionalForm], 
      NCache[{
        Rational[7, 2], 
        Rational[67, 2]}, {3.5, 33.5}]], 
     InsetBox[
      FormBox[
       StyleBox["12.`", Bold, StripOnInput -> False], TraditionalForm], 
      NCache[{
        Rational[9, 2], 
        Rational[67, 2]}, {4.5, 33.5}]], 
     InsetBox[
      FormBox[
       StyleBox["31.8`", Bold, StripOnInput -> False], TraditionalForm], 
      NCache[{
        Rational[11, 2], 
        Rational[67, 2]}, {5.5, 33.5}]]}},
  Frame->Automatic,
  FrameLabel->{{
     FormBox[
      StyleBox["\"Mutant Line\"", Bold, 18, StripOnInput -> False], 
      TraditionalForm], None}, {None, 
     FormBox[
      StyleBox["\"Phenotype\"", Bold, 18, StripOnInput -> False], 
      TraditionalForm]}},
  FrameTicks->{{{{0.5, 
       FormBox[
        StyleBox["\"Type III L26\"", 
         RGBColor[0.84, 0.63, 0], StripOnInput -> False], TraditionalForm]}, {
      1.5, 
       FormBox[
        StyleBox["\"Type III L25\"", 
         RGBColor[0.84, 0.63, 0], StripOnInput -> False], TraditionalForm]}, {
      2.5, 
       FormBox[
        StyleBox["\"Type III L24\"", 
         RGBColor[0.84, 0.63, 0], StripOnInput -> False], TraditionalForm]}, {
      3.5, 
       FormBox[
        StyleBox["\"Type III L22\"", 
         RGBColor[0.84, 0.63, 0], StripOnInput -> False], TraditionalForm]}, {
      4.5, 
       FormBox[
        StyleBox["\"Type III L20\"", 
         RGBColor[0.84, 0.63, 0], StripOnInput -> False], TraditionalForm]}, {
      5.5, 
       FormBox[
        StyleBox["\"Type III L19\"", 
         RGBColor[0.84, 0.63, 0], StripOnInput -> False], TraditionalForm]}, {
      6.5, 
       FormBox[
        StyleBox["\"Type III L18\"", 
         RGBColor[0.84, 0.63, 0], StripOnInput -> False], TraditionalForm]}, {
      7.5, 
       FormBox[
        StyleBox["\"Type III L17\"", 
         RGBColor[0.84, 0.63, 0], StripOnInput -> False], TraditionalForm]}, {
      8.5, 
       FormBox[
        StyleBox["\"Type III L15\"", 
         RGBColor[0.84, 0.63, 0], StripOnInput -> False], TraditionalForm]}, {
      9.5, 
       FormBox[
        StyleBox["\"Type III L14\"", 
         RGBColor[0.84, 0.63, 0], StripOnInput -> False], TraditionalForm]}, {
      10.5, 
       FormBox[
        StyleBox["\"Type III L13\"", 
         RGBColor[0.84, 0.63, 0], StripOnInput -> False], TraditionalForm]}, {
      11.5, 
       FormBox[
        StyleBox["\"Type III L12\"", 
         RGBColor[0.84, 0.63, 0], StripOnInput -> False], TraditionalForm]}, {
      12.5, 
       FormBox[
        StyleBox["\"Type II L11\"", 
         RGBColor[0.47, 0.12, 0.78], StripOnInput -> False], 
        TraditionalForm]}, {13.5, 
       FormBox[
        StyleBox["\"Type II L10\"", 
         RGBColor[0.47, 0.12, 0.78], StripOnInput -> False], 
        TraditionalForm]}, {14.5, 
       FormBox[
        StyleBox["\"Type II L9\"", 
         RGBColor[0.47, 0.12, 0.78], StripOnInput -> False], 
        TraditionalForm]}, {15.5, 
       FormBox[
        StyleBox["\"Type II L8\"", 
         RGBColor[0.47, 0.12, 0.78], StripOnInput -> False], 
        TraditionalForm]}, {16.5, 
       FormBox[
        StyleBox["\"Type II L7\"", 
         RGBColor[0.47, 0.12, 0.78], StripOnInput -> False], 
        TraditionalForm]}, {17.5, 
       FormBox[
        StyleBox["\"Type II L6\"", 
         RGBColor[0.47, 0.12, 0.78], StripOnInput -> False], 
        TraditionalForm]}, {18.5, 
       FormBox[
        StyleBox["\"Type II L5\"", 
         RGBColor[0.47, 0.12, 0.78], StripOnInput -> False], 
        TraditionalForm]}, {19.5, 
       FormBox[
        StyleBox["\"Type II L4\"", 
         RGBColor[0.47, 0.12, 0.78], StripOnInput -> False], 
        TraditionalForm]}, {20.5, 
       FormBox[
        StyleBox["\"Type II L3\"", 
         RGBColor[0.47, 0.12, 0.78], StripOnInput -> False], 
        TraditionalForm]}, {21.5, 
       FormBox[
        StyleBox["\"Type II L2\"", 
         RGBColor[0.47, 0.12, 0.78], StripOnInput -> False], 
        TraditionalForm]}, {22.5, 
       FormBox[
        StyleBox["\"Type I L44\"", 
         RGBColor[0.14, 0.66, 0.02], StripOnInput -> False], 
        TraditionalForm]}, {23.5, 
       FormBox[
        StyleBox["\"Type I L42\"", 
         RGBColor[0.14, 0.66, 0.02], StripOnInput -> False], 
        TraditionalForm]}, {24.5, 
       FormBox[
        StyleBox["\"Type I L41\"", 
         RGBColor[0.14, 0.66, 0.02], StripOnInput -> False], 
        TraditionalForm]}, {25.5, 
       FormBox[
        StyleBox["\"Type I L40\"", 
         RGBColor[0.14, 0.66, 0.02], StripOnInput -> False], 
        TraditionalForm]}, {26.5, 
       FormBox[
        StyleBox["\"Type I L39\"", 
         RGBColor[0.14, 0.66, 0.02], StripOnInput -> False], 
        TraditionalForm]}, {27.5, 
       FormBox[
        StyleBox["\"Type I L38\"", 
         RGBColor[0.14, 0.66, 0.02], StripOnInput -> False], 
        TraditionalForm]}, {28.5, 
       FormBox[
        StyleBox["\"Type I L37\"", 
         RGBColor[0.14, 0.66, 0.02], StripOnInput -> False], 
        TraditionalForm]}, {29.5, 
       FormBox[
        StyleBox["\"Type I L36\"", 
         RGBColor[0.14, 0.66, 0.02], StripOnInput -> False], 
        TraditionalForm]}, {30.5, 
       FormBox[
        StyleBox["\"Type I L35\"", 
         RGBColor[0.14, 0.66, 0.02], StripOnInput -> False], 
        TraditionalForm]}, {31.5, 
       FormBox[
        StyleBox["\"Type I L34\"", 
         RGBColor[0.14, 0.66, 0.02], StripOnInput -> False], 
        TraditionalForm]}, {32.5, 
       FormBox[
        StyleBox["\"Type I L32\"", 
         RGBColor[0.14, 0.66, 0.02], StripOnInput -> False], 
        TraditionalForm]}, {33.5, 
       FormBox[
        StyleBox["\"Type I L30\"", 
         RGBColor[0.14, 0.66, 0.02], StripOnInput -> False], 
        TraditionalForm]}}, None}, {None, {{0.5, 
       FormBox[
        StyleBox[
         RotationBox["\"Height \"", BoxRotation -> 1.2217304763960306`], 
         StripOnInput -> False], TraditionalForm]}, {1.5, 
       FormBox[
        StyleBox[
         RotationBox["\"Leafs\"", BoxRotation -> 1.2217304763960306`], 
         StripOnInput -> False], TraditionalForm]}, {2.5, 
       FormBox[
        StyleBox[
         RotationBox["\"Leaf length\"", BoxRotation -> 1.2217304763960306`], 
         StripOnInput -> False], TraditionalForm]}, {3.5, 
       FormBox[
        StyleBox[
         RotationBox["\"Leafwdith\"", BoxRotation -> 1.2217304763960306`], 
         StripOnInput -> False], TraditionalForm]}, {4.5, 
       FormBox[
        StyleBox[
         RotationBox["\"Surface\"", BoxRotation -> 1.2217304763960306`], 
         StripOnInput -> False], TraditionalForm]}, {5.5, 
       FormBox[
        StyleBox[
         RotationBox["\"Chlorophyl\"", BoxRotation -> 1.2217304763960306`], 
         StripOnInput -> False], TraditionalForm]}}}},
  FrameTicksStyle->Bold,
  GridLinesStyle->Directive[
    GrayLevel[0.5, 0.4]],
  ImageSize->250,
  Method->{
   "DefaultBoundaryStyle" -> Automatic, 
    "DefaultGraphicsInteraction" -> {
     "Version" -> 1.2, "TrackMousePosition" -> {True, False}, 
      "Effects" -> {
       "Highlight" -> {"ratio" -> 2}, "HighlightPoint" -> {"ratio" -> 2}, 
        "Droplines" -> {
         "freeformCursorMode" -> True, 
          "placement" -> {"x" -> "All", "y" -> "None"}}}}, "DefaultPlotStyle" -> 
    Automatic}]], "Output",
 CellChangeTimes->{{3.890299639540052*^9, 3.8902996758202896`*^9}, 
   3.890299800676005*^9, 3.8903001912031317`*^9, 3.8903002300826597`*^9},
 CellLabel->
  "Out[345]=",ExpressionUUID->"249c0cdb-08fa-4878-8035-b363b8ea1cb7"]
}, Open  ]]
}, Open  ]]
}, Open  ]]
},
WindowSize->{1309, 981},
WindowMargins->{{Automatic, 0}, {Automatic, 0}},
Magnification:>1. Inherited,
[truncated: 5,082 more chars]
