# Supplementary material for: Changing biosynthesis of terpenoid percursors in rice through synthetic biology
Source: Front Plant Sci. 2023 Jul 3;14:1133299. doi: 10.3389/fpls.2023.1133299 (PMC10350630; doi:10.3389/fpls.2023.1133299)
Supplement: Supplementary file 2 [file DataSheet_2.zip › Supplementary Data S1/FigureS1.nb]

(* Content-type: application/vnd.wolfram.mathematica *)

(*** Wolfram Notebook File ***)
(* http://www.wolfram.com/nb *)

(* CreatedBy='Mathematica 12.1' *)

(*CacheID: 234*)
(* Internal cache information:
NotebookFileLineBreakTest
NotebookFileLineBreakTest
NotebookDataPosition[       158,          7]
NotebookDataLength[   2607147,      46649]
NotebookOptionsPosition[   2575976,      46154]
NotebookOutlinePosition[   2576373,      46170]
CellTagsIndexPosition[   2576330,      46167]
WindowFrame->Normal*)

(* Beginning of Notebook Content *)
Notebook[{

Cell[CellGroupData[{
Cell["Preliminary code", "Title",
 CellChangeTimes->{{3.782711603800923*^9, 3.782711612815009*^9}, {
  3.830922894501666*^9, 3.830922902739477*^9}, {3.877169255864373*^9, 
  3.877169259520477*^9}, {3.8771692944642267`*^9, 
  3.8771692993215847`*^9}},ExpressionUUID->"08a609e0-7ceb-430d-b6d8-\
c4374f4d9ce8"],

Cell[BoxData[
 RowBox[{"(*", "-"}]], "Input",
 CellChangeTimes->{{3.877169304578497*^9, 
  3.877169306200892*^9}},ExpressionUUID->"7f7e7448-32de-4355-90e9-\
8fd5eb114f60"],

Cell[CellGroupData[{

Cell["Mutant Type I", "Subtitle",
 CellChangeTimes->{{3.782711603800923*^9, 3.782711612815009*^9}, {
  3.830922894501666*^9, 
  3.830922902739477*^9}},ExpressionUUID->"8d62cdc3-17d5-4501-a21c-\
737953b3f5b8"],

Cell[CellGroupData[{

Cell[BoxData[
 RowBox[{"CaptionSubList", "=", 
  RowBox[{"{", 
   RowBox[{
    RowBox[{
    "\"\<B\>\"", "\[Rule]", 
     "\"\<\!\(\*SubscriptBox[\(HMGCoA\), \(cyt\)]\)\>\""}], ",", 
    RowBox[{
    "\"\<B2\>\"", "\[Rule]", 
     "\"\<\!\(\*SubscriptBox[\(HMGCoA\), \(pla\)]\)\>\""}], ",", 
    RowBox[{
    "\"\<C\>\"", "\[Rule]", 
     "\"\<\!\(\*SubscriptBox[\(MVA\), \(cyt\)]\)\>\""}], ",", 
    RowBox[{
    "\"\<C2\>\"", "\[Rule]", 
     "\"\<\!\(\*SubscriptBox[\(MVA\), \(pla\)]\)\>\""}], ",", 
    RowBox[{
    "\"\<D\>\"", "\[Rule]", 
     "\"\<\!\(\*SubscriptBox[\(MVP\), \(cyt\)]\)\>\""}], ",", 
    RowBox[{
    "\"\<D2\>\"", "\[Rule]", 
     "\"\<\!\(\*SubscriptBox[\(MVP\), \(pla\)]\)\>\""}], ",", 
    RowBox[{
    "\"\<E\>\"", "\[Rule]", 
     "\"\<\!\(\*SubscriptBox[\(MVPP\), \(cyt\)]\)\>\""}], ",", 
    RowBox[{
    "\"\<E2\>\"", "\[Rule]", 
     "\"\<\!\(\*SubscriptBox[\(MVPP\), \(pla\)]\)\>\""}], ",", 
    RowBox[{
    "\"\<F\>\"", "\[Rule]", 
     "\"\<\!\(\*SubscriptBox[\(IPP\), \(cyt\)]\)\>\""}], ",", 
    RowBox[{
    "\"\<F2\>\"", "\[Rule]", 
     "\"\<\!\(\*SubscriptBox[\(IPP\), \(pla\)]\)\>\""}], ",", 
    RowBox[{
    "\"\<G\>\"", "\[Rule]", 
     "\"\<\!\(\*SubscriptBox[\(DMAPP\), \(cyt\)]\)\>\""}], ",", 
    RowBox[{
    "\"\<G2\>\"", "\[Rule]", 
     "\"\<\!\(\*SubscriptBox[\(DMAPP\), \(pla\)]\)\>\""}], ",", 
    RowBox[{"\"\<J\>\"", "\[Rule]", "\"\<DXP\>\""}], ",", 
    RowBox[{"\"\<K\>\"", "\[Rule]", "\"\<MEP\>\""}], ",", 
    RowBox[{"\"\<L\>\"", "\[Rule]", "\"\<CDPME\>\""}], ",", 
    RowBox[{"\"\<M\>\"", "\[Rule]", "\"\<CDPMEP\>\""}], ",", 
    RowBox[{"\"\<N\>\"", "\[Rule]", "\"\<MECPP\>\""}], ",", 
    RowBox[{"\"\<O\>\"", "\[Rule]", "\"\<HMBPP\>\""}], ",", 
    RowBox[{"\"\<P\>\"", "\[Rule]", "\"\<SQ\>\""}], ",", 
    RowBox[{"\"\<Q\>\"", "\[Rule]", "\"\<Sterols\>\""}], ",", 
    RowBox[{"\"\<R\>\"", "\[Rule]", "\"\<VitE\>\""}], ",", 
    RowBox[{
     RowBox[{"(", 
      RowBox[{"m`M", "[", "t", "]"}], ")"}], "\[Rule]", " ", 
     "\"\<CDPMEP\>\""}], ",", 
    RowBox[{
     RowBox[{"(", 
      RowBox[{"m`N", "[", "t", "]"}], ")"}], "\[Rule]", "\"\<MECPP\>\""}], 
    ",", 
    RowBox[{
     RowBox[{"(", 
      RowBox[{"m`O", "[", "t", "]"}], ")"}], "\[Rule]", "\"\<HMBPP\>\""}]}], 
   "}"}]}]], "Input",
 CellChangeTimes->{{3.7730421199413133`*^9, 3.7730421238957686`*^9}, 
   3.7730421673675833`*^9, {3.7730426753430405`*^9, 3.7730430325783796`*^9}, {
   3.7827304878039083`*^9, 3.7827305288259296`*^9}},
 CellLabel->"In[2]:=",ExpressionUUID->"6ba7ad99-00b1-45aa-bb6d-3c03a1f2c495"],

Cell[BoxData[
 RowBox[{"{", 
  RowBox[{
   RowBox[{"\<\"B\"\>", 
    "\[Rule]", "\<\"\\!\\(\\*SubscriptBox[\\(HMGCoA\\), \\(cyt\\)]\\)\"\>"}], 
   ",", 
   RowBox[{"\<\"B2\"\>", 
    "\[Rule]", "\<\"\\!\\(\\*SubscriptBox[\\(HMGCoA\\), \\(pla\\)]\\)\"\>"}], 
   ",", 
   RowBox[{"\<\"C\"\>", 
    "\[Rule]", "\<\"\\!\\(\\*SubscriptBox[\\(MVA\\), \\(cyt\\)]\\)\"\>"}], 
   ",", 
   RowBox[{"\<\"C2\"\>", 
    "\[Rule]", "\<\"\\!\\(\\*SubscriptBox[\\(MVA\\), \\(pla\\)]\\)\"\>"}], 
   ",", 
   RowBox[{"\<\"D\"\>", 
    "\[Rule]", "\<\"\\!\\(\\*SubscriptBox[\\(MVP\\), \\(cyt\\)]\\)\"\>"}], 
   ",", 
   RowBox[{"\<\"D2\"\>", 
    "\[Rule]", "\<\"\\!\\(\\*SubscriptBox[\\(MVP\\), \\(pla\\)]\\)\"\>"}], 
   ",", 
   RowBox[{"\<\"E\"\>", 
    "\[Rule]", "\<\"\\!\\(\\*SubscriptBox[\\(MVPP\\), \\(cyt\\)]\\)\"\>"}], 
   ",", 
   RowBox[{"\<\"E2\"\>", 
    "\[Rule]", "\<\"\\!\\(\\*SubscriptBox[\\(MVPP\\), \\(pla\\)]\\)\"\>"}], 
   ",", 
   RowBox[{"\<\"F\"\>", 
    "\[Rule]", "\<\"\\!\\(\\*SubscriptBox[\\(IPP\\), \\(cyt\\)]\\)\"\>"}], 
   ",", 
   RowBox[{"\<\"F2\"\>", 
    "\[Rule]", "\<\"\\!\\(\\*SubscriptBox[\\(IPP\\), \\(pla\\)]\\)\"\>"}], 
   ",", 
   RowBox[{"\<\"G\"\>", 
    "\[Rule]", "\<\"\\!\\(\\*SubscriptBox[\\(DMAPP\\), \\(cyt\\)]\\)\"\>"}], 
   ",", 
   RowBox[{"\<\"G2\"\>", 
    "\[Rule]", "\<\"\\!\\(\\*SubscriptBox[\\(DMAPP\\), \\(pla\\)]\\)\"\>"}], 
   ",", 
   RowBox[{"\<\"J\"\>", "\[Rule]", "\<\"DXP\"\>"}], ",", 
   RowBox[{"\<\"K\"\>", "\[Rule]", "\<\"MEP\"\>"}], ",", 
   RowBox[{"\<\"L\"\>", "\[Rule]", "\<\"CDPME\"\>"}], ",", 
   RowBox[{"\<\"M\"\>", "\[Rule]", "\<\"CDPMEP\"\>"}], ",", 
   RowBox[{"\<\"N\"\>", "\[Rule]", "\<\"MECPP\"\>"}], ",", 
   RowBox[{"\<\"O\"\>", "\[Rule]", "\<\"HMBPP\"\>"}], ",", 
   RowBox[{"\<\"P\"\>", "\[Rule]", "\<\"SQ\"\>"}], ",", 
   RowBox[{"\<\"Q\"\>", "\[Rule]", "\<\"Sterols\"\>"}], ",", 
   RowBox[{"\<\"R\"\>", "\[Rule]", "\<\"VitE\"\>"}], ",", 
   RowBox[{
    RowBox[{"m`M", "[", "t", "]"}], "\[Rule]", "\<\"CDPMEP\"\>"}], ",", 
   RowBox[{
    RowBox[{"m`N", "[", "t", "]"}], "\[Rule]", "\<\"MECPP\"\>"}], ",", 
   RowBox[{
    RowBox[{"m`O", "[", "t", "]"}], "\[Rule]", "\<\"HMBPP\"\>"}]}], 
  "}"}]], "Output",
 CellChangeTimes->{
  3.787640822289708*^9, 3.7909310406364236`*^9, 3.830326970589684*^9, 
   3.830327211202608*^9, 3.830486374316717*^9, 3.8305016463460555`*^9, 
   3.830583387165556*^9, {3.830835115225625*^9, 3.8308351298165383`*^9}, 
   3.8308525459651675`*^9, 3.8309171671717677`*^9, 3.8309274709420757`*^9, 
   3.8310119037319374`*^9, 3.831019401203148*^9, 3.8310231748592277`*^9, 
   3.831186774778234*^9, 3.8311976659837847`*^9, 3.8314361914129343`*^9, 
   3.8315230386273155`*^9, 3.8317983209139853`*^9, 3.83204129833265*^9, 
   3.8320570738350544`*^9, 3.8322386091263366`*^9, 3.832240487124365*^9, 
   3.832301223950396*^9, 3.8323054357430973`*^9, 3.832397182350211*^9, 
   3.8326505480841856`*^9, 3.832911078496843*^9, 3.832998565637307*^9, 
   3.8332537639819355`*^9, 3.8333409200848227`*^9},
 CellLabel->"Out[2]=",ExpressionUUID->"9f580d20-55b5-45da-a581-0454492ebea1"]
}, Open  ]],

Cell[CellGroupData[{

Cell["Model input", "Subsection",
 CellChangeTimes->{{3.773386029273579*^9, 
  3.77338605151506*^9}},ExpressionUUID->"8cad115e-4a7a-40c5-94dc-\
38083cdc1af2"],

Cell[CellGroupData[{

Cell["\<\
DepVars={m`B,m`B2,m`C,m`C2,m`D,m`E,m`F,m`F2,m`G,m`G2,m`J,m`K,m`L,m`M,m`N,m`O}\
\>", "Input",
 CellChangeTimes->{3.782712096373334*^9},
 CellLabel->"In[3]:=",ExpressionUUID->"0cdbad21-961f-48a1-b08e-7469ab16c270"],

Cell[BoxData[
 RowBox[{"{", 
  RowBox[{
  "m`B", ",", "m`B2", ",", "m`C", ",", "m`C2", ",", "m`D", ",", "m`E", ",", 
   "m`F", ",", "m`F2", ",", "m`G", ",", "m`G2", ",", "m`J", ",", "m`K", ",", 
   "m`L", ",", "m`M", ",", "m`N", ",", "m`O"}], "}"}]], "Output",
 CellChangeTimes->{
  3.7713103532613497`*^9, 3.771310408259897*^9, 3.771562614915575*^9, 
   3.7716485479635153`*^9, 3.7717342553599353`*^9, 3.771821119112915*^9, 
   3.7725153321407256`*^9, 3.772770594483789*^9, 3.7727714410888395`*^9, 
   3.7728571079971924`*^9, 3.773033341470648*^9, 3.7733860591785793`*^9, 
   3.78264496922145*^9, 3.782712097504237*^9, 3.782728834339529*^9, 
   3.7852430065727024`*^9, 3.7852473636023846`*^9, 3.7852599178629*^9, 
   3.7876409381647544`*^9, 3.787640985465878*^9, 3.8308320183466454`*^9, 
   3.83083513231389*^9, 3.8308525490494523`*^9, 3.8309171714539366`*^9, 
   3.830927472700259*^9, 3.83101190864226*^9, 3.831019404364628*^9, 
   3.831023178390932*^9, {3.8311867835659943`*^9, 3.8311868126664195`*^9}, 
   3.8311976740715413`*^9, 3.831436194123908*^9, 3.831523041666643*^9, 
   3.8317983407046204`*^9, 3.8320413018958178`*^9, 3.832057077314133*^9, 
   3.8322386092356415`*^9, 3.8322404871868906`*^9, 3.832299684966439*^9, 
   3.832301226247795*^9, 3.8323054402439737`*^9, 3.8323971853038263`*^9, 
   3.8326505543350058`*^9, 3.8329110823259964`*^9, 3.8329985667779293`*^9, 
   3.8330011065266075`*^9, 3.8332538097756443`*^9, 3.8333409229613605`*^9},
 CellLabel->"Out[3]=",ExpressionUUID->"e9b60b21-539a-4619-9a42-218f2fdfe55f"]
}, Open  ]],

Cell[CellGroupData[{

Cell["\<\
DepVarsString={ToString[B],ToString[B2],ToString[C],ToString[C2],ToString[D],\
ToString[E],ToString[F],ToString[F2],ToString[G],ToString[G2],ToString[J],\
ToString[K],ToString[L],ToString[M],ToString[N],ToString[O]}\
\>", "Input",
 CellChangeTimes->{3.78271210363777*^9},
 CellLabel->"In[4]:=",ExpressionUUID->"a1fb1fd2-fb30-4f8c-9f15-e739ceb0c653"],

Cell[BoxData[
 RowBox[{"{", 
  RowBox[{"\<\"B\"\>", ",", "\<\"B2\"\>", ",", "\<\"C\"\>", ",", "\<\"C2\"\>",
    ",", "\<\"D\"\>", ",", "\<\"E\"\>", ",", "\<\"F\"\>", ",", "\<\"F2\"\>", 
   ",", "\<\"G\"\>", ",", "\<\"G2\"\>", ",", "\<\"J\"\>", ",", "\<\"K\"\>", 
   ",", "\<\"L\"\>", ",", "\<\"M\"\>", ",", "\<\"N\"\>", ",", "\<\"O\"\>"}], 
  "}"}]], "Output",
 CellChangeTimes->{
  3.771310353370564*^9, 3.7713104083117304`*^9, 3.7715626165870843`*^9, 
   3.77164854957253*^9, 3.7717342582721357`*^9, 3.7718211212472057`*^9, 
   3.7725153325625305`*^9, 3.772770595925232*^9, 3.7727714411357117`*^9, 
   3.772857109892888*^9, 3.773033342361068*^9, 3.773386059250415*^9, 
   3.7826449703884497`*^9, 3.7827121041588073`*^9, 3.7827288346155148`*^9, 
   3.7852430072707014`*^9, 3.7852473645710645`*^9, 3.7852599188688684`*^9, 
   3.7876409387443905`*^9, 3.7876409862751703`*^9, 3.8308320199379406`*^9, 
   3.830835134425167*^9, 3.8308525501277404`*^9, 3.8309171726701655`*^9, 
   3.830927476288598*^9, 3.831011908729822*^9, 3.8310194044457417`*^9, 
   3.8310231784558315`*^9, {3.831186784371264*^9, 3.8311868127440143`*^9}, 
   3.831197674241088*^9, 3.831436194183278*^9, 3.8315230417550893`*^9, 
   3.8317983408616376`*^9, 3.8320413020520697`*^9, 3.8320570775148554`*^9, 
   3.832238609313823*^9, 3.8322404872494016`*^9, 3.8322996851070504`*^9, 
   3.8323012263415093`*^9, 3.8323054403377476`*^9, 3.8323971853818903`*^9, 
   3.832650554428753*^9, 3.8329110824041224`*^9, 3.832998566856042*^9, 
   3.833001106651575*^9, 3.8332538098850183`*^9, 3.8333409230394287`*^9},
 CellLabel->"Out[4]=",ExpressionUUID->"da479607-fe70-42e0-826a-cde2c55108a0"]
}, Open  ]],

Cell[CellGroupData[{

Cell["\<\
SubsDepVarsWithT={m`B->m`B[t],m`B2->m`B2[t],m`C->m`C[t],m`C2->m`C2[t],m`D->m`\
D[t],m`E->m`E[t],m`F->m`F[t],m`F2->m`F2[t],m`G->m`G[t],m`G2->m`G2[t],m`J->m`J[\
t],m`K->m`K[t],m`L->m`L[t],m`M->m`M[t],m`N->m`N[t],m`O->m`O[t]}\
\>", "Input",
 CellChangeTimes->{3.782712113942562*^9},
 CellLabel->"In[5]:=",ExpressionUUID->"dd405e18-3869-4cb8-883b-023963132c98"],

Cell[BoxData[
 RowBox[{"{", 
  RowBox[{
   RowBox[{"m`B", "\[Rule]", 
    RowBox[{"m`B", "[", "t", "]"}]}], ",", 
   RowBox[{"m`B2", "\[Rule]", 
    RowBox[{"m`B2", "[", "t", "]"}]}], ",", 
   RowBox[{"m`C", "\[Rule]", 
    RowBox[{"m`C", "[", "t", "]"}]}], ",", 
   RowBox[{"m`C2", "\[Rule]", 
    RowBox[{"m`C2", "[", "t", "]"}]}], ",", 
   RowBox[{"m`D", "\[Rule]", 
    RowBox[{"m`D", "[", "t", "]"}]}], ",", 
   RowBox[{"m`E", "\[Rule]", 
    RowBox[{"m`E", "[", "t", "]"}]}], ",", 
   RowBox[{"m`F", "\[Rule]", 
    RowBox[{"m`F", "[", "t", "]"}]}], ",", 
   RowBox[{"m`F2", "\[Rule]", 
    RowBox[{"m`F2", "[", "t", "]"}]}], ",", 
   RowBox[{"m`G", "\[Rule]", 
    RowBox[{"m`G", "[", "t", "]"}]}], ",", 
   RowBox[{"m`G2", "\[Rule]", 
    RowBox[{"m`G2", "[", "t", "]"}]}], ",", 
   RowBox[{"m`J", "\[Rule]", 
    RowBox[{"m`J", "[", "t", "]"}]}], ",", 
   RowBox[{"m`K", "\[Rule]", 
    RowBox[{"m`K", "[", "t", "]"}]}], ",", 
   RowBox[{"m`L", "\[Rule]", 
    RowBox[{"m`L", "[", "t", "]"}]}], ",", 
   RowBox[{"m`M", "\[Rule]", 
    RowBox[{"m`M", "[", "t", "]"}]}], ",", 
   RowBox[{"m`N", "\[Rule]", 
    RowBox[{"m`N", "[", "t", "]"}]}], ",", 
   RowBox[{"m`O", "\[Rule]", 
    RowBox[{"m`O", "[", "t", "]"}]}]}], "}"}]], "Output",
 CellChangeTimes->{
  3.7713103534094357`*^9, 3.7713104083346996`*^9, 3.771562618711556*^9, 
   3.771648549853696*^9, 3.7717342585633554`*^9, 3.7718211218556175`*^9, 
   3.7725153329686847`*^9, 3.772770596997464*^9, {3.77277144117159*^9, 
   3.772771443856591*^9}, 3.7728571100368204`*^9, 3.7730333433295617`*^9, 
   3.773386059270423*^9, 3.782644971078497*^9, 3.782712114590489*^9, 
   3.7827288348204765`*^9, 3.785243007847701*^9, 3.7852473654305115`*^9, 
   3.785259919889344*^9, 3.7876409395052814`*^9, 3.7876409870914793`*^9, 
   3.830832020817877*^9, 3.8308351356086884`*^9, 3.8308525509891815`*^9, 
   3.8309171734659443`*^9, 3.83092747713399*^9, 3.8310119087801695`*^9, 
   3.831019404496397*^9, 3.8310231785021486`*^9, {3.831186785272498*^9, 
   3.8311868127931433`*^9}, 3.8311976743138895`*^9, 3.8314361942249413`*^9, 
   3.8315230417972827`*^9, 3.831798340939637*^9, 3.8320413021302524`*^9, 
   3.8320570775995493`*^9, 3.8322386093918943`*^9, 3.832240487311885*^9, 
   3.832299685169529*^9, 3.832301226388378*^9, 3.8323054404002357`*^9, 
   3.832397185428763*^9, 3.832650554475631*^9, 3.8329110824822454`*^9, 
   3.8329985669341793`*^9, 3.833001106714091*^9, 3.8332538099475775`*^9, 
   3.833340923101983*^9},
 CellLabel->"Out[5]=",ExpressionUUID->"393c1bfd-40ef-4e62-8247-6f7d9574b954"]
}, Open  ]],

Cell[CellGroupData[{

Cell["DepVarsWithT=DepVars /. SubsDepVarsWithT", "Input",
 CellLabel->"In[6]:=",ExpressionUUID->"20c5c0e0-730c-4ffe-a8f5-155b31fc0c0f"],

Cell[BoxData[
 RowBox[{"{", 
  RowBox[{
   RowBox[{"m`B", "[", "t", "]"}], ",", 
   RowBox[{"m`B2", "[", "t", "]"}], ",", 
   RowBox[{"m`C", "[", "t", "]"}], ",", 
   RowBox[{"m`C2", "[", "t", "]"}], ",", 
   RowBox[{"m`D", "[", "t", "]"}], ",", 
   RowBox[{"m`E", "[", "t", "]"}], ",", 
   RowBox[{"m`F", "[", "t", "]"}], ",", 
   RowBox[{"m`F2", "[", "t", "]"}], ",", 
   RowBox[{"m`G", "[", "t", "]"}], ",", 
   RowBox[{"m`G2", "[", "t", "]"}], ",", 
   RowBox[{"m`J", "[", "t", "]"}], ",", 
   RowBox[{"m`K", "[", "t", "]"}], ",", 
   RowBox[{"m`L", "[", "t", "]"}], ",", 
   RowBox[{"m`M", "[", "t", "]"}], ",", 
   RowBox[{"m`N", "[", "t", "]"}], ",", 
   RowBox[{"m`O", "[", "t", "]"}]}], "}"}]], "Output",
 CellChangeTimes->{
  3.7713103534304004`*^9, 3.7713104083586063`*^9, 3.7715626193051653`*^9, 
   3.7716485498849325`*^9, 3.771734259574651*^9, 3.771821122391386*^9, 
   3.7725153333123584`*^9, 3.772770598403388*^9, 3.772771444778251*^9, 
   3.7728571109861217`*^9, 3.773033344478837*^9, 3.773386059288286*^9, 
   3.7826449717624836`*^9, 3.782712116368558*^9, 3.7827288350394773`*^9, 
   3.7852430084657016`*^9, 3.7852473662752867`*^9, 3.7852599265495415`*^9, 
   3.787640940144826*^9, 3.787640987730488*^9, 3.8308320225018034`*^9, 
   3.830835136931101*^9, 3.830852552520193*^9, 3.8309171742519464`*^9, 
   3.830927477923149*^9, 3.8310119088290296`*^9, 3.8310194045454173`*^9, 
   3.8310231785484695`*^9, {3.831186786456035*^9, 3.831186812840064*^9}, 
   3.8311976743667183`*^9, 3.831436194273774*^9, 3.8315230418381405`*^9, 
   3.8317983410071583`*^9, 3.8320413022083282`*^9, 3.8320570776842585`*^9, 
   3.8322386094707637`*^9, 3.83224048737437*^9, 3.832299685216442*^9, 
   3.8323012264511533`*^9, 3.83230544046276*^9, 3.832397185491268*^9, 
   3.8326505545381937`*^9, 3.832911082544746*^9, 3.832998566996626*^9, 
   3.8330011067922297`*^9, 3.8332538100100756`*^9, 3.833340923164485*^9},
 CellLabel->"Out[6]=",ExpressionUUID->"a2da167a-0c90-4821-b428-760a14fc373a"]
}, Open  ]],

Cell[CellGroupData[{

Cell["\<\
DepVarsWithTDiff=Table[DepVars[[i]]'[t],{i,1,Length[DepVars]}]\
\>", "Input",
 CellLabel->"In[7]:=",ExpressionUUID->"09f5218e-9930-4d7e-a102-d8b8133fb6bd"],

Cell[BoxData[
 RowBox[{"{", 
  RowBox[{
   RowBox[{
    SuperscriptBox["m`B", "\[Prime]",
     MultilineFunction->None], "[", "t", "]"}], ",", 
   RowBox[{
    SuperscriptBox["m`B2", "\[Prime]",
     MultilineFunction->None], "[", "t", "]"}], ",", 
   RowBox[{
    SuperscriptBox["m`C", "\[Prime]",
     MultilineFunction->None], "[", "t", "]"}], ",", 
   RowBox[{
    SuperscriptBox["m`C2", "\[Prime]",
     MultilineFunction->None], "[", "t", "]"}], ",", 
   RowBox[{
    SuperscriptBox["m`D", "\[Prime]",
     MultilineFunction->None], "[", "t", "]"}], ",", 
   RowBox[{
    SuperscriptBox["m`E", "\[Prime]",
     MultilineFunction->None], "[", "t", "]"}], ",", 
   RowBox[{
    SuperscriptBox["m`F", "\[Prime]",
     MultilineFunction->None], "[", "t", "]"}], ",", 
   RowBox[{
    SuperscriptBox["m`F2", "\[Prime]",
     MultilineFunction->None], "[", "t", "]"}], ",", 
   RowBox[{
    SuperscriptBox["m`G", "\[Prime]",
     MultilineFunction->None], "[", "t", "]"}], ",", 
   RowBox[{
    SuperscriptBox["m`G2", "\[Prime]",
     MultilineFunction->None], "[", "t", "]"}], ",", 
   RowBox[{
    SuperscriptBox["m`J", "\[Prime]",
     MultilineFunction->None], "[", "t", "]"}], ",", 
   RowBox[{
    SuperscriptBox["m`K", "\[Prime]",
     MultilineFunction->None], "[", "t", "]"}], ",", 
   RowBox[{
    SuperscriptBox["m`L", "\[Prime]",
     MultilineFunction->None], "[", "t", "]"}], ",", 
   RowBox[{
    SuperscriptBox["m`M", "\[Prime]",
     MultilineFunction->None], "[", "t", "]"}], ",", 
   RowBox[{
    SuperscriptBox["m`N", "\[Prime]",
     MultilineFunction->None], "[", "t", "]"}], ",", 
   RowBox[{
    SuperscriptBox["m`O", "\[Prime]",
     MultilineFunction->None], "[", "t", "]"}]}], "}"}]], "Output",
 CellChangeTimes->{
  3.771310353452345*^9, 3.7713104083825693`*^9, 3.771562619945639*^9, 
   3.771648550088004*^9, 3.771734260266799*^9, 3.7718211229958*^9, 
   3.772515333780966*^9, 3.7727706006692114`*^9, 3.7727714454968057`*^9, 
   3.7728571124831476`*^9, 3.7730333456035924`*^9, 3.773386059308321*^9, 
   3.7826449724094505`*^9, 3.7827121437974925`*^9, 3.7827288352514777`*^9, 
   3.785243009040701*^9, 3.7852473669159627`*^9, 3.7852599277220025`*^9, 
   3.787640940770836*^9, 3.7876409882757945`*^9, 3.8308320242487864`*^9, 
   3.830835137974721*^9, 3.8308525534514456`*^9, 3.8309171749798765`*^9, 
   3.830927478545879*^9, 3.8310119088825955`*^9, 3.8310194046008697`*^9, 
   3.8310231786011763`*^9, {3.831186787958739*^9, 3.8311868128886786`*^9}, 
   3.83119767442556*^9, 3.8314361943185654`*^9, 3.831523041881744*^9, 
   3.8317983410853376`*^9, 3.832041302286443*^9, 3.832057077753377*^9, 
   3.832238609533317*^9, 3.83224048754626*^9, 3.8322996852633057`*^9, 
   3.8323012265137005`*^9, 3.8323054405095654`*^9, 3.8323971855538235`*^9, 
   3.8326505546006308`*^9, 3.8329110826228695`*^9, 3.832998567090375*^9, 
   3.833001106870339*^9, 3.833253811353822*^9, 3.8333409232269835`*^9},
 CellLabel->"Out[7]=",ExpressionUUID->"d40670dc-7cac-4601-8275-9e408b3552c2"]
}, Open  ]],

Cell[CellGroupData[{

Cell["\<\
DepVarsConc={m`B[0]==0.01,m`B2[0]==0.01,m`C[0]==0.01,m`C2[0]==0.01,m`D[0]==0.\
01,m`E[0]==0.01,m`F[0]==0.01,m`F2[0]==0.01,m`G[0]==0.01,m`G2[0]==0.01,m`J[0]==\
0.01,m`K[0]==0.01,m`L[0]==0.01,m`M[0]==0.01,m`N[0]==0.01,m`O[0]==0.01}\
\>", "Input",
 CellChangeTimes->{3.782712152117489*^9},
 CellLabel->"In[8]:=",ExpressionUUID->"fe11e8e1-46c0-4743-a30f-21b823ad2af4"],

Cell[BoxData[
 RowBox[{"{", 
  RowBox[{
   RowBox[{
    RowBox[{"m`B", "[", "0", "]"}], "\[Equal]", "0.01`"}], ",", 
   RowBox[{
    RowBox[{"m`B2", "[", "0", "]"}], "\[Equal]", "0.01`"}], ",", 
   RowBox[{
    RowBox[{"m`C", "[", "0", "]"}], "\[Equal]", "0.01`"}], ",", 
   RowBox[{
    RowBox[{"m`C2", "[", "0", "]"}], "\[Equal]", "0.01`"}], ",", 
   RowBox[{
    RowBox[{"m`D", "[", "0", "]"}], "\[Equal]", "0.01`"}], ",", 
   RowBox[{
    RowBox[{"m`E", "[", "0", "]"}], "\[Equal]", "0.01`"}], ",", 
   RowBox[{
    RowBox[{"m`F", "[", "0", "]"}], "\[Equal]", "0.01`"}], ",", 
   RowBox[{
    RowBox[{"m`F2", "[", "0", "]"}], "\[Equal]", "0.01`"}], ",", 
   RowBox[{
    RowBox[{"m`G", "[", "0", "]"}], "\[Equal]", "0.01`"}], ",", 
   RowBox[{
    RowBox[{"m`G2", "[", "0", "]"}], "\[Equal]", "0.01`"}], ",", 
   RowBox[{
    RowBox[{"m`J", "[", "0", "]"}], "\[Equal]", "0.01`"}], ",", 
   RowBox[{
    RowBox[{"m`K", "[", "0", "]"}], "\[Equal]", "0.01`"}], ",", 
   RowBox[{
    RowBox[{"m`L", "[", "0", "]"}], "\[Equal]", "0.01`"}], ",", 
   RowBox[{
    RowBox[{"m`M", "[", "0", "]"}], "\[Equal]", "0.01`"}], ",", 
   RowBox[{
    RowBox[{"m`N", "[", "0", "]"}], "\[Equal]", "0.01`"}], ",", 
   RowBox[{
    RowBox[{"m`O", "[", "0", "]"}], "\[Equal]", "0.01`"}]}], "}"}]], "Output",
 CellChangeTimes->{
  3.7713103534762535`*^9, 3.7713104084085035`*^9, 3.7715626204299*^9, 
   3.7716485510877686`*^9, 3.7717342608023663`*^9, 3.771821123527397*^9, 
   3.7725153340934205`*^9, 3.7727706017568064`*^9, 3.7727714461765976`*^9, 
   3.77285711323112*^9, 3.773033346775167*^9, 3.7733860593292646`*^9, 
   3.7826449730834875`*^9, 3.782712152801487*^9, 3.7827288354625254`*^9, 
   3.785243009607701*^9, 3.785247367509732*^9, 3.7852599291783023`*^9, 
   3.7876409889783497`*^9, 3.830832025115917*^9, 3.8308351398261614`*^9, 
   3.830852555098177*^9, 3.830917175739989*^9, 3.8309274791738544`*^9, 
   3.8310119089328876`*^9, 3.83101940465201*^9, 3.831023178646739*^9, {
   3.8311867890691795`*^9, 3.831186812934183*^9}, 3.8311976744794164`*^9, 
   3.8314361943596153`*^9, 3.8315230418927*^9, 3.8317983411478453`*^9, 
   3.8320413023489795`*^9, 3.83205707783805*^9, 3.8322386096114388`*^9, 
   3.8322404876087656`*^9, 3.8322996853102107`*^9, 3.8323012265761595`*^9, 
   3.8323054405720673`*^9, 3.832397185600716*^9, 3.832650554647505*^9, 
   3.83291108268537*^9, 3.83299856715293*^9, 3.8330011069328804`*^9, 
   3.8332538114632006`*^9, 3.8333409232894273`*^9},
 CellLabel->"Out[8]=",ExpressionUUID->"1a309c6a-e859-4905-bf9e-21fca83de3b1"]
}, Open  ]],

Cell[CellGroupData[{

Cell[BoxData[
 RowBox[{"Dimensions", "[", "DepVars", "]"}]], "Input",
 CellChangeTimes->{{3.7827121651915245`*^9, 3.782712169796525*^9}},
 CellLabel->"In[9]:=",ExpressionUUID->"e416f7cc-55cd-4746-9b02-f455d443bb4a"],

Cell[BoxData[
 RowBox[{"{", "16", "}"}]], "Output",
 CellChangeTimes->{
  3.7827121707135253`*^9, 3.7827288357424765`*^9, 3.7852430101617007`*^9, 
   3.785247368056576*^9, 3.785259930904478*^9, 3.78764098956961*^9, 
   3.8308320268407297`*^9, 3.8308351406261187`*^9, 3.830852555960806*^9, 
   3.830917176575124*^9, 3.8309274797442045`*^9, 3.831011908979329*^9, 
   3.831019404699487*^9, 3.8310231786900244`*^9, {3.831186789968973*^9, 
   3.831186812981203*^9}, 3.831197674534271*^9, 3.831436194399328*^9, 
   3.8315230419307346`*^9, 3.8317983412259645`*^9, 3.8320413024270697`*^9, 
   3.8320570779162235`*^9, 3.832238609689555*^9, 3.8322404876712675`*^9, 
   3.832299685357025*^9, 3.8323012266230903`*^9, 3.8323054406346436`*^9, 
   3.8323971856475754`*^9, 3.8326505547100105`*^9, 3.832911082747871*^9, 
   3.8329985672310796`*^9, 3.8330011069953556`*^9, 3.833253811525712*^9, 
   3.8333409233520117`*^9},
 CellLabel->"Out[9]=",ExpressionUUID->"df93d863-455a-4f12-9f8e-680744d75640"]
}, Open  ]],

Cell[CellGroupData[{

Cell["\<\
SMextended={{1,-1,0,0,0,0,0,0,0,0,0,0,0,0,0,0,0,0,0,0,0,0,0,0,0,0,0,-1,1,0,0},\
{0,0,0,0,0,0,0,0,0,0,0,0,0,0,0,0,0,0,0,0,0,0,0,0,0,0,-1,1,-1,0,0},{0,1,-1,0,0,\
0,0,0,0,0,0,0,0,0,0,0,0,0,0,0,0,0,0,0,0,0,0,0,0,-1,1},{0,0,0,0,0,0,0,0,0,0,0,\
0,0,0,0,0,0,0,0,0,0,0,0,0,0,0,1,0,0,1,-1},{0,0,1,-1,0,0,0,0,0,0,0,0,0,0,0,0,0,\
0,0,0,0,0,0,0,0,0,0,0,0,0,0},{0,0,0,1,-1,0,0,0,0,0,0,0,0,0,0,0,0,0,0,0,0,0,0,\
0,0,0,0,0,0,0,0},{0,0,0,0,1,-1,1,-1,1,0,0,0,0,0,0,0,0,0,0,-4,0,0,0,0,0,0,0,0,\
0,0,0},{0,0,0,0,0,0,0,1,-1,0,0,0,0,0,0,1,0,-1,1,0,0,-3,0,0,0,0,0,0,0,0,0},{0,\
0,0,0,0,1,-1,0,0,0,0,0,0,0,0,0,0,0,0,-2,0,0,0,0,-1,1,0,0,0,0,0},{0,0,0,0,0,0,\
0,0,0,0,0,0,0,0,0,0,1,1,-1,0,0,-1,0,0,1,-1,0,0,0,0,0},{0,0,0,0,0,0,0,0,0,1,-1,\
0,0,0,0,0,0,0,0,0,0,0,0,0,0,0,0,0,0,0,0},{0,0,0,0,0,0,0,0,0,0,1,-1,0,0,0,0,0,\
0,0,0,0,0,0,0,0,0,0,0,0,0,0},{0,0,0,0,0,0,0,0,0,0,0,1,-1,0,0,0,0,0,0,0,0,0,0,\
0,0,0,0,0,0,0,0},{0,0,0,0,0,0,0,0,0,0,0,0,1,-1,0,0,0,0,0,0,0,0,0,0,0,0,0,0,0,\
0,0},{0,0,0,0,0,0,0,0,0,0,0,0,0,1,-1,0,0,0,0,0,0,0,0,0,0,0,0,0,0,0,0},{0,0,0,\
0,0,0,0,0,0,0,0,0,0,0,1,-1,-1,0,0,0,0,0,0,0,0,0,0,0,0,0,0},{0,0,0,0,0,0,0,0,0,\
0,0,0,0,0,0,0,0,0,0,1,-1,0,0,0,0,0,0,0,0,0,0},{0,0,0,0,0,0,0,0,0,0,0,0,0,0,0,\
0,0,0,0,0,1,0,-1,0,0,0,0,0,0,0,0},{0,0,0,0,0,0,0,0,0,0,0,0,0,0,0,0,0,0,0,0,0,\
1,0,-1,0,0,0,0,0,0,0}}\
\>", "Input",
 CellChangeTimes->{{3.782712194584487*^9, 3.7827121958775263`*^9}},
 CellLabel->"In[10]:=",ExpressionUUID->"08b93464-c1d8-431b-ad49-14a28cb9078d"],

Cell[BoxData[
 RowBox[{"{", 
  RowBox[{
   RowBox[{"{", 
    RowBox[{"1", ",", 
     RowBox[{"-", "1"}], ",", "0", ",", "0", ",", "0", ",", "0", ",", "0", 
     ",", "0", ",", "0", ",", "0", ",", "0", ",", "0", ",", "0", ",", "0", 
     ",", "0", ",", "0", ",", "0", ",", "0", ",", "0", ",", "0", ",", "0", 
     ",", "0", ",", "0", ",", "0", ",", "0", ",", "0", ",", "0", ",", 
     RowBox[{"-", "1"}], ",", "1", ",", "0", ",", "0"}], "}"}], ",", 
   RowBox[{"{", 
    RowBox[{
    "0", ",", "0", ",", "0", ",", "0", ",", "0", ",", "0", ",", "0", ",", "0",
      ",", "0", ",", "0", ",", "0", ",", "0", ",", "0", ",", "0", ",", "0", 
     ",", "0", ",", "0", ",", "0", ",", "0", ",", "0", ",", "0", ",", "0", 
     ",", "0", ",", "0", ",", "0", ",", "0", ",", 
     RowBox[{"-", "1"}], ",", "1", ",", 
     RowBox[{"-", "1"}], ",", "0", ",", "0"}], "}"}], ",", 
   RowBox[{"{", 
    RowBox[{"0", ",", "1", ",", 
     RowBox[{"-", "1"}], ",", "0", ",", "0", ",", "0", ",", "0", ",", "0", 
     ",", "0", ",", "0", ",", "0", ",", "0", ",", "0", ",", "0", ",", "0", 
     ",", "0", ",", "0", ",", "0", ",", "0", ",", "0", ",", "0", ",", "0", 
     ",", "0", ",", "0", ",", "0", ",", "0", ",", "0", ",", "0", ",", "0", 
     ",", 
     RowBox[{"-", "1"}], ",", "1"}], "}"}], ",", 
   RowBox[{"{", 
    RowBox[{
    "0", ",", "0", ",", "0", ",", "0", ",", "0", ",", "0", ",", "0", ",", "0",
      ",", "0", ",", "0", ",", "0", ",", "0", ",", "0", ",", "0", ",", "0", 
     ",", "0", ",", "0", ",", "0", ",", "0", ",", "0", ",", "0", ",", "0", 
     ",", "0", ",", "0", ",", "0", ",", "0", ",", "1", ",", "0", ",", "0", 
     ",", "1", ",", 
     RowBox[{"-", "1"}]}], "}"}], ",", 
   RowBox[{"{", 
    RowBox[{"0", ",", "0", ",", "1", ",", 
     RowBox[{"-", "1"}], ",", "0", ",", "0", ",", "0", ",", "0", ",", "0", 
     ",", "0", ",", "0", ",", "0", ",", "0", ",", "0", ",", "0", ",", "0", 
     ",", "0", ",", "0", ",", "0", ",", "0", ",", "0", ",", "0", ",", "0", 
     ",", "0", ",", "0", ",", "0", ",", "0", ",", "0", ",", "0", ",", "0", 
     ",", "0"}], "}"}], ",", 
   RowBox[{"{", 
    RowBox[{"0", ",", "0", ",", "0", ",", "1", ",", 
     RowBox[{"-", "1"}], ",", "0", ",", "0", ",", "0", ",", "0", ",", "0", 
     ",", "0", ",", "0", ",", "0", ",", "0", ",", "0", ",", "0", ",", "0", 
     ",", "0", ",", "0", ",", "0", ",", "0", ",", "0", ",", "0", ",", "0", 
     ",", "0", ",", "0", ",", "0", ",", "0", ",", "0", ",", "0", ",", "0"}], 
    "}"}], ",", 
   RowBox[{"{", 
    RowBox[{"0", ",", "0", ",", "0", ",", "0", ",", "1", ",", 
     RowBox[{"-", "1"}], ",", "1", ",", 
     RowBox[{"-", "1"}], ",", "1", ",", "0", ",", "0", ",", "0", ",", "0", 
     ",", "0", ",", "0", ",", "0", ",", "0", ",", "0", ",", "0", ",", 
     RowBox[{"-", "4"}], ",", "0", ",", "0", ",", "0", ",", "0", ",", "0", 
     ",", "0", ",", "0", ",", "0", ",", "0", ",", "0", ",", "0"}], "}"}], ",", 
   RowBox[{"{", 
    RowBox[{
    "0", ",", "0", ",", "0", ",", "0", ",", "0", ",", "0", ",", "0", ",", "1",
      ",", 
     RowBox[{"-", "1"}], ",", "0", ",", "0", ",", "0", ",", "0", ",", "0", 
     ",", "0", ",", "1", ",", "0", ",", 
     RowBox[{"-", "1"}], ",", "1", ",", "0", ",", "0", ",", 
     RowBox[{"-", "3"}], ",", "0", ",", "0", ",", "0", ",", "0", ",", "0", 
     ",", "0", ",", "0", ",", "0", ",", "0"}], "}"}], ",", 
   RowBox[{"{", 
    RowBox[{"0", ",", "0", ",", "0", ",", "0", ",", "0", ",", "1", ",", 
     RowBox[{"-", "1"}], ",", "0", ",", "0", ",", "0", ",", "0", ",", "0", 
     ",", "0", ",", "0", ",", "0", ",", "0", ",", "0", ",", "0", ",", "0", 
     ",", 
     RowBox[{"-", "2"}], ",", "0", ",", "0", ",", "0", ",", "0", ",", 
     RowBox[{"-", "1"}], ",", "1", ",", "0", ",", "0", ",", "0", ",", "0", 
     ",", "0"}], "}"}], ",", 
   RowBox[{"{", 
    RowBox[{
    "0", ",", "0", ",", "0", ",", "0", ",", "0", ",", "0", ",", "0", ",", "0",
      ",", "0", ",", "0", ",", "0", ",", "0", ",", "0", ",", "0", ",", "0", 
     ",", "0", ",", "1", ",", "1", ",", 
     RowBox[{"-", "1"}], ",", "0", ",", "0", ",", 
     RowBox[{"-", "1"}], ",", "0", ",", "0", ",", "1", ",", 
     RowBox[{"-", "1"}], ",", "0", ",", "0", ",", "0", ",", "0", ",", "0"}], 
    "}"}], ",", 
   RowBox[{"{", 
    RowBox[{
    "0", ",", "0", ",", "0", ",", "0", ",", "0", ",", "0", ",", "0", ",", "0",
      ",", "0", ",", "1", ",", 
     RowBox[{"-", "1"}], ",", "0", ",", "0", ",", "0", ",", "0", ",", "0", 
     ",", "0", ",", "0", ",", "0", ",", "0", ",", "0", ",", "0", ",", "0", 
     ",", "0", ",", "0", ",", "0", ",", "0", ",", "0", ",", "0", ",", "0", 
     ",", "0"}], "}"}], ",", 
   RowBox[{"{", 
    RowBox[{
    "0", ",", "0", ",", "0", ",", "0", ",", "0", ",", "0", ",", "0", ",", "0",
      ",", "0", ",", "0", ",", "1", ",", 
     RowBox[{"-", "1"}], ",", "0", ",", "0", ",", "0", ",", "0", ",", "0", 
     ",", "0", ",", "0", ",", "0", ",", "0", ",", "0", ",", "0", ",", "0", 
     ",", "0", ",", "0", ",", "0", ",", "0", ",", "0", ",", "0", ",", "0"}], 
    "}"}], ",", 
   RowBox[{"{", 
    RowBox[{
    "0", ",", "0", ",", "0", ",", "0", ",", "0", ",", "0", ",", "0", ",", "0",
      ",", "0", ",", "0", ",", "0", ",", "1", ",", 
     RowBox[{"-", "1"}], ",", "0", ",", "0", ",", "0", ",", "0", ",", "0", 
     ",", "0", ",", "0", ",", "0", ",", "0", ",", "0", ",", "0", ",", "0", 
     ",", "0", ",", "0", ",", "0", ",", "0", ",", "0", ",", "0"}], "}"}], ",", 
   RowBox[{"{", 
    RowBox[{
    "0", ",", "0", ",", "0", ",", "0", ",", "0", ",", "0", ",", "0", ",", "0",
      ",", "0", ",", "0", ",", "0", ",", "0", ",", "1", ",", 
     RowBox[{"-", "1"}], ",", "0", ",", "0", ",", "0", ",", "0", ",", "0", 
     ",", "0", ",", "0", ",", "0", ",", "0", ",", "0", ",", "0", ",", "0", 
     ",", "0", ",", "0", ",", "0", ",", "0", ",", "0"}], "}"}], ",", 
   RowBox[{"{", 
    RowBox[{
    "0", ",", "0", ",", "0", ",", "0", ",", "0", ",", "0", ",", "0", ",", "0",
      ",", "0", ",", "0", ",", "0", ",", "0", ",", "0", ",", "1", ",", 
     RowBox[{"-", "1"}], ",", "0", ",", "0", ",", "0", ",", "0", ",", "0", 
     ",", "0", ",", "0", ",", "0", ",", "0", ",", "0", ",", "0", ",", "0", 
     ",", "0", ",", "0", ",", "0", ",", "0"}], "}"}], ",", 
   RowBox[{"{", 
    RowBox[{
    "0", ",", "0", ",", "0", ",", "0", ",", "0", ",", "0", ",", "0", ",", "0",
      ",", "0", ",", "0", ",", "0", ",", "0", ",", "0", ",", "0", ",", "1", 
     ",", 
     RowBox[{"-", "1"}], ",", 
     RowBox[{"-", "1"}], ",", "0", ",", "0", ",", "0", ",", "0", ",", "0", 
     ",", "0", ",", "0", ",", "0", ",", "0", ",", "0", ",", "0", ",", "0", 
     ",", "0", ",", "0"}], "}"}], ",", 
   RowBox[{"{", 
    RowBox[{
    "0", ",", "0", ",", "0", ",", "0", ",", "0", ",", "0", ",", "0", ",", "0",
      ",", "0", ",", "0", ",", "0", ",", "0", ",", "0", ",", "0", ",", "0", 
     ",", "0", ",", "0", ",", "0", ",", "0", ",", "1", ",", 
     RowBox[{"-", "1"}], ",", "0", ",", "0", ",", "0", ",", "0", ",", "0", 
     ",", "0", ",", "0", ",", "0", ",", "0", ",", "0"}], "}"}], ",", 
   RowBox[{"{", 
    RowBox[{
    "0", ",", "0", ",", "0", ",", "0", ",", "0", ",", "0", ",", "0", ",", "0",
      ",", "0", ",", "0", ",", "0", ",", "0", ",", "0", ",", "0", ",", "0", 
     ",", "0", ",", "0", ",", "0", ",", "0", ",", "0", ",", "1", ",", "0", 
     ",", 
     RowBox[{"-", "1"}], ",", "0", ",", "0", ",", "0", ",", "0", ",", "0", 
     ",", "0", ",", "0", ",", "0"}], "}"}], ",", 
   RowBox[{"{", 
    RowBox[{
    "0", ",", "0", ",", "0", ",", "0", ",", "0", ",", "0", ",", "0", ",", "0",
      ",", "0", ",", "0", ",", "0", ",", "0", ",", "0", ",", "0", ",", "0", 
     ",", "0", ",", "0", ",", "0", ",", "0", ",", "0", ",", "0", ",", "1", 
     ",", "0", ",", 
     RowBox[{"-", "1"}], ",", "0", ",", "0", ",", "0", ",", "0", ",", "0", 
     ",", "0", ",", "0"}], "}"}]}], "}"}]], "Output",
 CellChangeTimes->{
  3.771310353512185*^9, 3.771310408446371*^9, 3.771562620945403*^9, 
   3.771648551665757*^9, 3.771734261420743*^9, 3.7718211242105474`*^9, 
   3.7725153370458517`*^9, 3.7727706026945934`*^9, 3.7727714471763906`*^9, 
   3.7728575673631935`*^9, 3.7730333484779215`*^9, 3.7733860593601213`*^9, 
   3.7826449737494497`*^9, {3.782712172737525*^9, 3.7827121978074865`*^9}, 
   3.782728835965496*^9, 3.7852430108087807`*^9, 3.785247368769944*^9, 
   3.785259932026141*^9, 3.7876409902268214`*^9, 3.8308320278918447`*^9, 
   3.8308351416860485`*^9, 3.8308525567737446`*^9, 3.830917177299612*^9, 
   3.8309274803536563`*^9, 3.8310119090459056`*^9, 3.8310194047631426`*^9, 
   3.831023178750003*^9, {3.8311867912483025`*^9, 3.8311868130415525`*^9}, 
   3.8311976746050816`*^9, 3.831436194424262*^9, 3.831523041992236*^9, 
   3.831798341304105*^9, 3.8320413025208197`*^9, 3.8320570780009766`*^9, 
   3.8322386097833166`*^9, 3.8322404877650228`*^9, 3.8322996854195633`*^9, 
   3.8323012267011895`*^9, 3.8323054407143745`*^9, 3.8323971857102075`*^9, 
   3.8326505547881274`*^9, 3.8329110828259935`*^9, 3.8329985674029293`*^9, 
   3.8330011070891047`*^9, 3.8332538116037683`*^9, 3.8333409234301105`*^9},
 CellLabel->"Out[10]=",ExpressionUUID->"d9af654d-0290-4f6f-9720-c08f890b4b66"]
}, Open  ]],

Cell[BoxData[
 RowBox[{
  RowBox[{"SM", "=", 
   RowBox[{"Transpose", "[", 
    RowBox[{"Delete", "[", 
     RowBox[{
      RowBox[{"Transpose", "[", 
       RowBox[{"SMextended", "[", 
        RowBox[{"[", 
         RowBox[{"Table", "[", 
          RowBox[{"i", ",", 
           RowBox[{"{", 
            RowBox[{"i", ",", "1", ",", "16"}], "}"}]}], "]"}], "]"}], "]"}], 
       "]"}], ",", 
      RowBox[{"{", 
       RowBox[{
        RowBox[{"{", "21", "}"}], ",", 
        RowBox[{"{", "23", "}"}], ",", 
        RowBox[{"{", "24", "}"}]}], "}"}]}], "]"}], "]"}]}], ";"}]], "Input",
 CellChangeTimes->{{3.7827121737034874`*^9, 3.782712231302865*^9}, {
  3.7827150029154787`*^9, 3.782715039586458*^9}},
 CellLabel->"In[11]:=",ExpressionUUID->"38999917-5d04-4e84-b250-4170a5636cdb"],

Cell[CellGroupData[{

Cell[BoxData[
 RowBox[{"Dimensions", "[", "SM", "]"}]], "Input",
 CellChangeTimes->{{3.782715059459426*^9, 3.782715063952464*^9}},
 CellLabel->"In[12]:=",ExpressionUUID->"ea2d30be-0c71-4405-a162-167124073d41"],

Cell[BoxData[
 RowBox[{"{", 
  RowBox[{"16", ",", "28"}], "}"}]], "Output",
 CellChangeTimes->{3.782715064506464*^9, 3.7827288362304764`*^9, 
  3.7852430126527023`*^9, 3.785247370150646*^9, 3.785259934005558*^9, 
  3.7876409920055947`*^9, 3.830832035782278*^9, 3.8308351441546955`*^9, 
  3.830852559737423*^9, 3.830917179200427*^9, 3.8309274816187043`*^9, 
  3.8310119091119304`*^9, 3.8310194048236985`*^9, 3.8310231788002796`*^9, 
  3.8311868130948105`*^9, 3.8311976746699133`*^9, 3.831436194468251*^9, 
  3.8315230420399675`*^9, 3.8317983413978367`*^9, 3.8320413025989437`*^9, 
  3.8320570781013465`*^9, 3.832238609861445*^9, 3.832240487843083*^9, 
  3.832299685482219*^9, 3.8323012267793036`*^9, 3.832305440776857*^9, 
  3.8323971857727766`*^9, 3.832650554850629*^9, 3.8329110829041195`*^9, 
  3.8329985674966416`*^9, 3.8330011071672535`*^9, 3.8332538116662827`*^9, 
  3.833340923508239*^9},
 CellLabel->"Out[12]=",ExpressionUUID->"1974f96b-fb2f-44a9-9285-c1459d316898"]
}, Open  ]],

Cell[CellGroupData[{

Cell["\<\
Rates={Hold[r1`Vmax*r1`S/(r1`Km*(1+r1`I/r1`Ki)+r1`S)],Hold[r2`Vmax*r2`S/(r2`\
Km*(1+r2`I/r2`Ki)+r2`S)],Hold[r3`Vmax*r3`S/(r3`Km*(1+r3`I/r3`Ki+r3`I2/r3`Ki2+\
r3`I3/r3`Ki3+r3`I4/r3`Ki4+r3`I5/r3`Ki5)+r3`S)],Hold[r4`Vmax*r4`S/(r4`Km*(1+r4`\
I/r4`Ki)+r4`S)],Hold[r5`Vmax*r5`S/(r5`Km+r5`S)],Hold[r6`Vmax*r6`S/(r6`Km*(1+\
r6`I/r6`Ki)+r6`S)],Hold[r7`Vmax*r7`S/(r7`Km+r7`S)],Hold[r8`a*System`Product[\
r8`b`X[[i`i]]^r8`b`A[[i`i]],{i`i,1,System`Length[r8`b`X]}]],Hold[r9`a*System`\
Product[r9`b`X[[i`i]]^r9`b`A[[i`i]],{i`i,1,System`Length[r9`b`X]}]],Hold[r10`\
Vmax*r10`S/(r10`Km*(1+r10`I/r10`Ki+r10`I2/r10`Ki2)+r10`S)],Hold[r11`Vmax*r11`\
S/(r11`Km+r11`S)],Hold[r12`Vmax*r12`S/(r12`Km+r12`S)],Hold[r13`Vmax*r13`S/(\
r13`Km+r13`S)],Hold[r14`Vmax*r14`S/(r14`Km+r14`S)],Hold[r15`Vmax*r15`S/(r15`\
Km+r15`S)],Hold[r16`Vmax*r16`S/(r16`Km+r16`S)],Hold[r17`Vmax*r17`S/(r17`Km+\
r17`S)],Hold[r18`Vmax*r18`S/(r18`Km*(1+r18`I/r18`Ki)+r18`S)],Hold[r19`Vmax*\
r19`S/(r19`Km+r19`S)],Hold[r20`a*System`Product[r20`b`X[[i`i]]^r20`b`A[[i`i]],\
{i`i,1,System`Length[r20`b`X]}]],Hold[r22`a*System`Product[r22`b`X[[i`i]]^r22`\
b`A[[i`i]],{i`i,1,System`Length[r22`b`X]}]],Hold[r25`a*System`Product[r25`b`X[\
[i`i]]^r25`b`A[[i`i]],{i`i,1,System`Length[r25`b`X]}]],Hold[r26`a*System`\
Product[r26`b`X[[i`i]]^r26`b`A[[i`i]],{i`i,1,System`Length[r26`b`X]}]],Hold[\
r27`Vmax*r27`S/(r27`Km+r27`S)],Hold[r28`a*System`Product[r28`b`X[[i`i]]^r28`b`\
A[[i`i]],{i`i,1,System`Length[r28`b`X]}]],Hold[r29`a*System`Product[r29`b`X[[\
i`i]]^r29`b`A[[i`i]],{i`i,1,System`Length[r29`b`X]}]],Hold[r30`a*System`\
Product[r30`b`X[[i`i]]^r30`b`A[[i`i]],{i`i,1,System`Length[r30`b`X]}]],Hold[\
r31`a*System`Product[r31`b`X[[i`i]]^r31`b`A[[i`i]],{i`i,1,System`Length[r31`b`\
X]}]]}\
\>", "Input",
 CellChangeTimes->{3.7827148395813465`*^9, 3.782714894531494*^9, 
  3.7827149935685015`*^9},
 CellLabel->"In[13]:=",ExpressionUUID->"e2b7fb84-f5c8-4ab0-aa0d-bc18f16ccd02"],

Cell[BoxData[
 RowBox[{"{", 
  RowBox[{
   RowBox[{"Hold", "[", 
    FractionBox[
     RowBox[{"r1`Vmax", " ", "r1`S"}], 
     RowBox[{
      RowBox[{"r1`Km", " ", 
       RowBox[{"(", 
        RowBox[{"1", "+", 
         FractionBox["r1`I", "r1`Ki"]}], ")"}]}], "+", "r1`S"}]], "]"}], ",", 
   RowBox[{"Hold", "[", 
    FractionBox[
     RowBox[{"r2`Vmax", " ", "r2`S"}], 
     RowBox[{
      RowBox[{"r2`Km", " ", 
       RowBox[{"(", 
        RowBox[{"1", "+", 
         FractionBox["r2`I", "r2`Ki"]}], ")"}]}], "+", "r2`S"}]], "]"}], ",", 
   RowBox[{"Hold", "[", 
    FractionBox[
     RowBox[{"r3`Vmax", " ", "r3`S"}], 
     RowBox[{
      RowBox[{"r3`Km", " ", 
       RowBox[{"(", 
        RowBox[{"1", "+", 
         FractionBox["r3`I", "r3`Ki"], "+", 
         FractionBox["r3`I2", "r3`Ki2"], "+", 
         FractionBox["r3`I3", "r3`Ki3"], "+", 
         FractionBox["r3`I4", "r3`Ki4"], "+", 
         FractionBox["r3`I5", "r3`Ki5"]}], ")"}]}], "+", "r3`S"}]], "]"}], 
   ",", 
   RowBox[{"Hold", "[", 
    FractionBox[
     RowBox[{"r4`Vmax", " ", "r4`S"}], 
     RowBox[{
      RowBox[{"r4`Km", " ", 
       RowBox[{"(", 
        RowBox[{"1", "+", 
         FractionBox["r4`I", "r4`Ki"]}], ")"}]}], "+", "r4`S"}]], "]"}], ",", 
   RowBox[{"Hold", "[", 
    FractionBox[
     RowBox[{"r5`Vmax", " ", "r5`S"}], 
     RowBox[{"r5`Km", "+", "r5`S"}]], "]"}], ",", 
   RowBox[{"Hold", "[", 
    FractionBox[
     RowBox[{"r6`Vmax", " ", "r6`S"}], 
     RowBox[{
      RowBox[{"r6`Km", " ", 
       RowBox[{"(", 
        RowBox[{"1", "+", 
         FractionBox["r6`I", "r6`Ki"]}], ")"}]}], "+", "r6`S"}]], "]"}], ",", 
   RowBox[{"Hold", "[", 
    FractionBox[
     RowBox[{"r7`Vmax", " ", "r7`S"}], 
     RowBox[{"r7`Km", "+", "r7`S"}]], "]"}], ",", 
   RowBox[{"Hold", "[", 
    RowBox[{"r8`a", " ", 
     RowBox[{
      UnderoverscriptBox["\[Product]", 
       RowBox[{"i`i", "=", "1"}], 
       RowBox[{"Length", "[", "r8`b`X", "]"}]], 
      SuperscriptBox[
       RowBox[{
       "r8`b`X", "\[LeftDoubleBracket]", "i`i", "\[RightDoubleBracket]"}], 
       RowBox[{
       "r8`b`A", "\[LeftDoubleBracket]", "i`i", 
        "\[RightDoubleBracket]"}]]}]}], "]"}], ",", 
   RowBox[{"Hold", "[", 
    RowBox[{"r9`a", " ", 
     RowBox[{
      UnderoverscriptBox["\[Product]", 
       RowBox[{"i`i", "=", "1"}], 
       RowBox[{"Length", "[", "r9`b`X", "]"}]], 
      SuperscriptBox[
       RowBox[{
       "r9`b`X", "\[LeftDoubleBracket]", "i`i", "\[RightDoubleBracket]"}], 
       RowBox[{
       "r9`b`A", "\[LeftDoubleBracket]", "i`i", 
        "\[RightDoubleBracket]"}]]}]}], "]"}], ",", 
   RowBox[{"Hold", "[", 
    FractionBox[
     RowBox[{"r10`Vmax", " ", "r10`S"}], 
     RowBox[{
      RowBox[{"r10`Km", " ", 
       RowBox[{"(", 
        RowBox[{"1", "+", 
         FractionBox["r10`I", "r10`Ki"], "+", 
         FractionBox["r10`I2", "r10`Ki2"]}], ")"}]}], "+", "r10`S"}]], "]"}], 
   ",", 
   RowBox[{"Hold", "[", 
    FractionBox[
     RowBox[{"r11`Vmax", " ", "r11`S"}], 
     RowBox[{"r11`Km", "+", "r11`S"}]], "]"}], ",", 
   RowBox[{"Hold", "[", 
    FractionBox[
     RowBox[{"r12`Vmax", " ", "r12`S"}], 
     RowBox[{"r12`Km", "+", "r12`S"}]], "]"}], ",", 
   RowBox[{"Hold", "[", 
    FractionBox[
     RowBox[{"r13`Vmax", " ", "r13`S"}], 
     RowBox[{"r13`Km", "+", "r13`S"}]], "]"}], ",", 
   RowBox[{"Hold", "[", 
    FractionBox[
     RowBox[{"r14`Vmax", " ", "r14`S"}], 
     RowBox[{"r14`Km", "+", "r14`S"}]], "]"}], ",", 
   RowBox[{"Hold", "[", 
    FractionBox[
     RowBox[{"r15`Vmax", " ", "r15`S"}], 
     RowBox[{"r15`Km", "+", "r15`S"}]], "]"}], ",", 
   RowBox[{"Hold", "[", 
    FractionBox[
     RowBox[{"r16`Vmax", " ", "r16`S"}], 
     RowBox[{"r16`Km", "+", "r16`S"}]], "]"}], ",", 
   RowBox[{"Hold", "[", 
    FractionBox[
     RowBox[{"r17`Vmax", " ", "r17`S"}], 
     RowBox[{"r17`Km", "+", "r17`S"}]], "]"}], ",", 
   RowBox[{"Hold", "[", 
    FractionBox[
     RowBox[{"r18`Vmax", " ", "r18`S"}], 
     RowBox[{
      RowBox[{"r18`Km", " ", 
       RowBox[{"(", 
        RowBox[{"1", "+", 
         FractionBox["r18`I", "r18`Ki"]}], ")"}]}], "+", "r18`S"}]], "]"}], 
   ",", 
   RowBox[{"Hold", "[", 
    FractionBox[
     RowBox[{"r19`Vmax", " ", "r19`S"}], 
     RowBox[{"r19`Km", "+", "r19`S"}]], "]"}], ",", 
   RowBox[{"Hold", "[", 
    RowBox[{"r20`a", " ", 
     RowBox[{
      UnderoverscriptBox["\[Product]", 
       RowBox[{"i`i", "=", "1"}], 
       RowBox[{"Length", "[", "r20`b`X", "]"}]], 
      SuperscriptBox[
       RowBox[{
       "r20`b`X", "\[LeftDoubleBracket]", "i`i", "\[RightDoubleBracket]"}], 
       RowBox[{
       "r20`b`A", "\[LeftDoubleBracket]", "i`i", 
        "\[RightDoubleBracket]"}]]}]}], "]"}], ",", 
   RowBox[{"Hold", "[", 
    RowBox[{"r22`a", " ", 
     RowBox[{
      UnderoverscriptBox["\[Product]", 
       RowBox[{"i`i", "=", "1"}], 
       RowBox[{"Length", "[", "r22`b`X", "]"}]], 
      SuperscriptBox[
       RowBox[{
       "r22`b`X", "\[LeftDoubleBracket]", "i`i", "\[RightDoubleBracket]"}], 
       RowBox[{
       "r22`b`A", "\[LeftDoubleBracket]", "i`i", 
        "\[RightDoubleBracket]"}]]}]}], "]"}], ",", 
   RowBox[{"Hold", "[", 
    RowBox[{"r25`a", " ", 
     RowBox[{
      UnderoverscriptBox["\[Product]", 
       RowBox[{"i`i", "=", "1"}], 
       RowBox[{"Length", "[", "r25`b`X", "]"}]], 
      SuperscriptBox[
       RowBox[{
       "r25`b`X", "\[LeftDoubleBracket]", "i`i", "\[RightDoubleBracket]"}], 
       RowBox[{
       "r25`b`A", "\[LeftDoubleBracket]", "i`i", 
        "\[RightDoubleBracket]"}]]}]}], "]"}], ",", 
   RowBox[{"Hold", "[", 
    RowBox[{"r26`a", " ", 
     RowBox[{
      UnderoverscriptBox["\[Product]", 
       RowBox[{"i`i", "=", "1"}], 
       RowBox[{"Length", "[", "r26`b`X", "]"}]], 
      SuperscriptBox[
       RowBox[{
       "r26`b`X", "\[LeftDoubleBracket]", "i`i", "\[RightDoubleBracket]"}], 
       RowBox[{
       "r26`b`A", "\[LeftDoubleBracket]", "i`i", 
        "\[RightDoubleBracket]"}]]}]}], "]"}], ",", 
   RowBox[{"Hold", "[", 
    FractionBox[
     RowBox[{"r27`Vmax", " ", "r27`S"}], 
     RowBox[{"r27`Km", "+", "r27`S"}]], "]"}], ",", 
   RowBox[{"Hold", "[", 
    RowBox[{"r28`a", " ", 
     RowBox[{
      UnderoverscriptBox["\[Product]", 
       RowBox[{"i`i", "=", "1"}], 
       RowBox[{"Length", "[", "r28`b`X", "]"}]], 
      SuperscriptBox[
       RowBox[{
       "r28`b`X", "\[LeftDoubleBracket]", "i`i", "\[RightDoubleBracket]"}], 
       RowBox[{
       "r28`b`A", "\[LeftDoubleBracket]", "i`i", 
        "\[RightDoubleBracket]"}]]}]}], "]"}], ",", 
   RowBox[{"Hold", "[", 
    RowBox[{"r29`a", " ", 
     RowBox[{
      UnderoverscriptBox["\[Product]", 
       RowBox[{"i`i", "=", "1"}], 
       RowBox[{"Length", "[", "r29`b`X", "]"}]], 
      SuperscriptBox[
       RowBox[{
       "r29`b`X", "\[LeftDoubleBracket]", "i`i", "\[RightDoubleBracket]"}], 
       RowBox[{
       "r29`b`A", "\[LeftDoubleBracket]", "i`i", 
        "\[RightDoubleBracket]"}]]}]}], "]"}], ",", 
   RowBox[{"Hold", "[", 
    RowBox[{"r30`a", " ", 
     RowBox[{
      UnderoverscriptBox["\[Product]", 
       RowBox[{"i`i", "=", "1"}], 
       RowBox[{"Length", "[", "r30`b`X", "]"}]], 
      SuperscriptBox[
       RowBox[{
       "r30`b`X", "\[LeftDoubleBracket]", "i`i", "\[RightDoubleBracket]"}], 
       RowBox[{
       "r30`b`A", "\[LeftDoubleBracket]", "i`i", 
        "\[RightDoubleBracket]"}]]}]}], "]"}], ",", 
   RowBox[{"Hold", "[", 
    RowBox[{"r31`a", " ", 
     RowBox[{
      UnderoverscriptBox["\[Product]", 
       RowBox[{"i`i", "=", "1"}], 
       RowBox[{"Length", "[", "r31`b`X", "]"}]], 
      SuperscriptBox[
       RowBox[{
       "r31`b`X", "\[LeftDoubleBracket]", "i`i", "\[RightDoubleBracket]"}], 
       RowBox[{
       "r31`b`A", "\[LeftDoubleBracket]", "i`i", 
        "\[RightDoubleBracket]"}]]}]}], "]"}]}], "}"}]], "Output",
 CellChangeTimes->{
  3.7713103535430765`*^9, 3.7713104084783134`*^9, 3.771562621492149*^9, 
   3.7716485528998475`*^9, 3.7717342630603266`*^9, 3.7718211252148333`*^9, 
   3.7725153389672794`*^9, 3.7727706046965804`*^9, 3.7727714491335864`*^9, 
   3.772857568330242*^9, 3.7730333501806526`*^9, 3.773386059389016*^9, 
   3.7826449746234846`*^9, 3.782714579312461*^9, {3.7827150423644266`*^9, 
   3.782715070594426*^9}, 3.7827288364474955`*^9, 3.7852430143997416`*^9, 
   3.7852473708235273`*^9, 3.7852599348949556`*^9, 3.787640993062828*^9, 
   3.830832037299409*^9, 3.830835145992777*^9, 3.8308525618582716`*^9, 
   3.830917180072069*^9, 3.8309274822049093`*^9, 3.8310119091673746`*^9, 
   3.8310194048804083`*^9, 3.831023178851304*^9, 3.8311868131474547`*^9, 
   3.831197674738285*^9, 3.83143619451842*^9, 3.831523042091629*^9, 
   3.8317983414759083`*^9, 3.832041302692691*^9, 3.832057078201684*^9, 
   3.832238609939582*^9, 3.8322404879212065`*^9, 3.8322996855447235`*^9, 
   3.8323012268418045`*^9, 3.8323054408393545`*^9, 3.8323971858352723`*^9, 
   3.832650554913129*^9, 3.8329110829822454`*^9, 3.8329985676380324`*^9, 
   3.8330011072309313`*^9, 3.8332538120569344`*^9, 3.833340923586357*^9},
 CellLabel->"Out[13]=",ExpressionUUID->"cdb24d58-bbe3-42ed-8bb0-f78cc4c5856f"]
}, Open  ]],

Cell[CellGroupData[{

Cell["\<\
SubsFormVars={r1`b`X->{m`A},r1`b`A->{1},r1`b`XF->m`A,r1`b`M->{m`B},r1`b`MF->m`\
B,r2`b`X->{m`B},r2`b`A->{1},r2`b`XF->m`B,r2`b`M->{m`C},r2`b`MF->m`C,r3`b`X->{\
m`C},r3`b`A->{1},r3`b`XF->m`C,r3`b`M->{m`D,m`FPP,m`GGPP,m`GPP,m`PhyPP},r3`b`\
MF->m`D,r4`b`X->{m`D},r4`b`A->{1},r4`b`XF->m`D,r4`b`M->{m`E},r4`b`MF->m`E,r5`\
b`X->{m`E},r5`b`A->{1},r5`b`XF->m`E,r6`b`X->{m`F},r6`b`A->{1},r6`b`XF->m`F,r6`\
b`M->{m`G},r6`b`MF->m`G,r7`b`X->{m`G},r7`b`A->{1},r7`b`XF->m`G,r8`b`X->{m`F},\
r8`b`A->{1},r8`b`XF->m`F,r9`b`X->{m`F2},r9`b`A->{1},r9`b`XF->m`F2,r10`b`X->{m`\
H,m`Z},r10`b`A->{1,1},r10`b`XF->m`H,r10`b`M->{m`F2,m`G2},r10`b`MF->m`F2,r11`b`\
X->{m`J},r11`b`A->{1},r11`b`XF->m`J,r12`b`X->{m`K},r12`b`A->{1},r12`b`XF->m`K,\
r13`b`X->{m`L},r13`b`A->{1},r13`b`XF->m`L,r14`b`X->{m`M},r14`b`A->{1},r14`b`\
XF->m`M,r15`b`X->{m`N},r15`b`A->{1},r15`b`XF->m`N,r16`b`X->{m`O},r16`b`A->{1},\
r16`b`XF->m`O,r17`b`X->{m`O},r17`b`A->{1},r17`b`XF->m`O,r18`b`X->{m`F2},r18`b`\
A->{1},r18`b`XF->m`F2,r18`b`M->{m`G2},r18`b`MF->m`G2,r19`b`X->{m`G2},r19`b`A->\
{1},r19`b`XF->m`G2,r20`b`X->{m`F,m`G},r20`b`A->{1,1},r20`b`XF->m`F,r21`b`X->{\
m`P},r21`b`A->{1},r21`b`XF->m`P,r22`b`X->{m`F2,m`G2},r22`b`A->{1,1},r22`b`XF->\
m`F2,r23`b`X->{m`Q},r23`b`A->{1},r23`b`XF->m`Q,r24`b`X->{m`R},r24`b`A->{1},\
r24`b`XF->m`R,r25`b`X->{m`G},r25`b`A->{1},r25`b`XF->m`G,r26`b`X->{m`G2},r26`b`\
A->{1},r26`b`XF->m`G2,r27`b`X->{m`B2},r27`b`A->{1},r27`b`XF->m`B2,r28`b`X->{m`\
B},r28`b`A->{1},r28`b`XF->m`B,r29`b`X->{m`B2},r29`b`A->{1},r29`b`XF->m`B2,r30`\
b`X->{m`C},r30`b`A->{1},r30`b`XF->m`C,r31`b`X->{m`C2},r31`b`A->{1},r31`b`XF->\
m`C2}\
\>", "Input",
 CellChangeTimes->{{3.8309274448927493`*^9, 3.830927454539356*^9}},
 CellLabel->"In[14]:=",ExpressionUUID->"b9c042b9-7922-4701-a12b-9c591e8c65e0"],

Cell[BoxData[
 RowBox[{"{", 
  RowBox[{
   RowBox[{"r1`b`X", "\[Rule]", 
    RowBox[{"{", "m`A", "}"}]}], ",", 
   RowBox[{"r1`b`A", "\[Rule]", 
    RowBox[{"{", "1", "}"}]}], ",", 
   RowBox[{"r1`b`XF", "\[Rule]", "m`A"}], ",", 
   RowBox[{"r1`b`M", "\[Rule]", 
    RowBox[{"{", "m`B", "}"}]}], ",", 
   RowBox[{"r1`b`MF", "\[Rule]", "m`B"}], ",", 
   RowBox[{"r2`b`X", "\[Rule]", 
    RowBox[{"{", "m`B", "}"}]}], ",", 
   RowBox[{"r2`b`A", "\[Rule]", 
    RowBox[{"{", "1", "}"}]}], ",", 
   RowBox[{"r2`b`XF", "\[Rule]", "m`B"}], ",", 
   RowBox[{"r2`b`M", "\[Rule]", 
    RowBox[{"{", "m`C", "}"}]}], ",", 
   RowBox[{"r2`b`MF", "\[Rule]", "m`C"}], ",", 
   RowBox[{"r3`b`X", "\[Rule]", 
    RowBox[{"{", "m`C", "}"}]}], ",", 
   RowBox[{"r3`b`A", "\[Rule]", 
    RowBox[{"{", "1", "}"}]}], ",", 
   RowBox[{"r3`b`XF", "\[Rule]", "m`C"}], ",", 
   RowBox[{"r3`b`M", "\[Rule]", 
    RowBox[{"{", 
     RowBox[{
     "m`D", ",", "m`FPP", ",", "m`GGPP", ",", "m`GPP", ",", "m`PhyPP"}], 
     "}"}]}], ",", 
   RowBox[{"r3`b`MF", "\[Rule]", "m`D"}], ",", 
   RowBox[{"r4`b`X", "\[Rule]", 
    RowBox[{"{", "m`D", "}"}]}], ",", 
   RowBox[{"r4`b`A", "\[Rule]", 
    RowBox[{"{", "1", "}"}]}], ",", 
   RowBox[{"r4`b`XF", "\[Rule]", "m`D"}], ",", 
   RowBox[{"r4`b`M", "\[Rule]", 
    RowBox[{"{", "m`E", "}"}]}], ",", 
   RowBox[{"r4`b`MF", "\[Rule]", "m`E"}], ",", 
   RowBox[{"r5`b`X", "\[Rule]", 
    RowBox[{"{", "m`E", "}"}]}], ",", 
   RowBox[{"r5`b`A", "\[Rule]", 
    RowBox[{"{", "1", "}"}]}], ",", 
   RowBox[{"r5`b`XF", "\[Rule]", "m`E"}], ",", 
   RowBox[{"r6`b`X", "\[Rule]", 
    RowBox[{"{", "m`F", "}"}]}], ",", 
   RowBox[{"r6`b`A", "\[Rule]", 
    RowBox[{"{", "1", "}"}]}], ",", 
   RowBox[{"r6`b`XF", "\[Rule]", "m`F"}], ",", 
   RowBox[{"r6`b`M", "\[Rule]", 
    RowBox[{"{", "m`G", "}"}]}], ",", 
   RowBox[{"r6`b`MF", "\[Rule]", "m`G"}], ",", 
   RowBox[{"r7`b`X", "\[Rule]", 
    RowBox[{"{", "m`G", "}"}]}], ",", 
   RowBox[{"r7`b`A", "\[Rule]", 
    RowBox[{"{", "1", "}"}]}], ",", 
   RowBox[{"r7`b`XF", "\[Rule]", "m`G"}], ",", 
   RowBox[{"r8`b`X", "\[Rule]", 
    RowBox[{"{", "m`F", "}"}]}], ",", 
   RowBox[{"r8`b`A", "\[Rule]", 
    RowBox[{"{", "1", "}"}]}], ",", 
   RowBox[{"r8`b`XF", "\[Rule]", "m`F"}], ",", 
   RowBox[{"r9`b`X", "\[Rule]", 
    RowBox[{"{", "m`F2", "}"}]}], ",", 
   RowBox[{"r9`b`A", "\[Rule]", 
    RowBox[{"{", "1", "}"}]}], ",", 
   RowBox[{"r9`b`XF", "\[Rule]", "m`F2"}], ",", 
   RowBox[{"r10`b`X", "\[Rule]", 
    RowBox[{"{", 
     RowBox[{"m`H", ",", "m`Z"}], "}"}]}], ",", 
   RowBox[{"r10`b`A", "\[Rule]", 
    RowBox[{"{", 
     RowBox[{"1", ",", "1"}], "}"}]}], ",", 
   RowBox[{"r10`b`XF", "\[Rule]", "m`H"}], ",", 
   RowBox[{"r10`b`M", "\[Rule]", 
    RowBox[{"{", 
     RowBox[{"m`F2", ",", "m`G2"}], "}"}]}], ",", 
   RowBox[{"r10`b`MF", "\[Rule]", "m`F2"}], ",", 
   RowBox[{"r11`b`X", "\[Rule]", 
    RowBox[{"{", "m`J", "}"}]}], ",", 
   RowBox[{"r11`b`A", "\[Rule]", 
    RowBox[{"{", "1", "}"}]}], ",", 
   RowBox[{"r11`b`XF", "\[Rule]", "m`J"}], ",", 
   RowBox[{"r12`b`X", "\[Rule]", 
    RowBox[{"{", "m`K", "}"}]}], ",", 
   RowBox[{"r12`b`A", "\[Rule]", 
    RowBox[{"{", "1", "}"}]}], ",", 
   RowBox[{"r12`b`XF", "\[Rule]", "m`K"}], ",", 
   RowBox[{"r13`b`X", "\[Rule]", 
    RowBox[{"{", "m`L", "}"}]}], ",", 
   RowBox[{"r13`b`A", "\[Rule]", 
    RowBox[{"{", "1", "}"}]}], ",", 
   RowBox[{"r13`b`XF", "\[Rule]", "m`L"}], ",", 
   RowBox[{"r14`b`X", "\[Rule]", 
    RowBox[{"{", "m`M", "}"}]}], ",", 
   RowBox[{"r14`b`A", "\[Rule]", 
    RowBox[{"{", "1", "}"}]}], ",", 
   RowBox[{"r14`b`XF", "\[Rule]", "m`M"}], ",", 
   RowBox[{"r15`b`X", "\[Rule]", 
    RowBox[{"{", "m`N", "}"}]}], ",", 
   RowBox[{"r15`b`A", "\[Rule]", 
    RowBox[{"{", "1", "}"}]}], ",", 
   RowBox[{"r15`b`XF", "\[Rule]", "m`N"}], ",", 
   RowBox[{"r16`b`X", "\[Rule]", 
    RowBox[{"{", "m`O", "}"}]}], ",", 
   RowBox[{"r16`b`A", "\[Rule]", 
    RowBox[{"{", "1", "}"}]}], ",", 
   RowBox[{"r16`b`XF", "\[Rule]", "m`O"}], ",", 
   RowBox[{"r17`b`X", "\[Rule]", 
    RowBox[{"{", "m`O", "}"}]}], ",", 
   RowBox[{"r17`b`A", "\[Rule]", 
    RowBox[{"{", "1", "}"}]}], ",", 
   RowBox[{"r17`b`XF", "\[Rule]", "m`O"}], ",", 
   RowBox[{"r18`b`X", "\[Rule]", 
    RowBox[{"{", "m`F2", "}"}]}], ",", 
   RowBox[{"r18`b`A", "\[Rule]", 
    RowBox[{"{", "1", "}"}]}], ",", 
   RowBox[{"r18`b`XF", "\[Rule]", "m`F2"}], ",", 
   RowBox[{"r18`b`M", "\[Rule]", 
    RowBox[{"{", "m`G2", "}"}]}], ",", 
   RowBox[{"r18`b`MF", "\[Rule]", "m`G2"}], ",", 
   RowBox[{"r19`b`X", "\[Rule]", 
    RowBox[{"{", "m`G2", "}"}]}], ",", 
   RowBox[{"r19`b`A", "\[Rule]", 
    RowBox[{"{", "1", "}"}]}], ",", 
   RowBox[{"r19`b`XF", "\[Rule]", "m`G2"}], ",", 
   RowBox[{"r20`b`X", "\[Rule]", 
    RowBox[{"{", 
     RowBox[{"m`F", ",", "m`G"}], "}"}]}], ",", 
   RowBox[{"r20`b`A", "\[Rule]", 
    RowBox[{"{", 
     RowBox[{"1", ",", "1"}], "}"}]}], ",", 
   RowBox[{"r20`b`XF", "\[Rule]", "m`F"}], ",", 
   RowBox[{"r21`b`X", "\[Rule]", 
    RowBox[{"{", "m`P", "}"}]}], ",", 
   RowBox[{"r21`b`A", "\[Rule]", 
    RowBox[{"{", "1", "}"}]}], ",", 
   RowBox[{"r21`b`XF", "\[Rule]", "m`P"}], ",", 
   RowBox[{"r22`b`X", "\[Rule]", 
    RowBox[{"{", 
     RowBox[{"m`F2", ",", "m`G2"}], "}"}]}], ",", 
   RowBox[{"r22`b`A", "\[Rule]", 
    RowBox[{"{", 
     RowBox[{"1", ",", "1"}], "}"}]}], ",", 
   RowBox[{"r22`b`XF", "\[Rule]", "m`F2"}], ",", 
   RowBox[{"r23`b`X", "\[Rule]", 
    RowBox[{"{", "m`Q", "}"}]}], ",", 
   RowBox[{"r23`b`A", "\[Rule]", 
    RowBox[{"{", "1", "}"}]}], ",", 
   RowBox[{"r23`b`XF", "\[Rule]", "m`Q"}], ",", 
   RowBox[{"r24`b`X", "\[Rule]", 
    RowBox[{"{", "m`R", "}"}]}], ",", 
   RowBox[{"r24`b`A", "\[Rule]", 
    RowBox[{"{", "1", "}"}]}], ",", 
   RowBox[{"r24`b`XF", "\[Rule]", "m`R"}], ",", 
   RowBox[{"r25`b`X", "\[Rule]", 
    RowBox[{"{", "m`G", "}"}]}], ",", 
   RowBox[{"r25`b`A", "\[Rule]", 
    RowBox[{"{", "1", "}"}]}], ",", 
   RowBox[{"r25`b`XF", "\[Rule]", "m`G"}], ",", 
   RowBox[{"r26`b`X", "\[Rule]", 
    RowBox[{"{", "m`G2", "}"}]}], ",", 
   RowBox[{"r26`b`A", "\[Rule]", 
    RowBox[{"{", "1", "}"}]}], ",", 
   RowBox[{"r26`b`XF", "\[Rule]", "m`G2"}], ",", 
   RowBox[{"r27`b`X", "\[Rule]", 
    RowBox[{"{", "m`B2", "}"}]}], ",", 
   RowBox[{"r27`b`A", "\[Rule]", 
    RowBox[{"{", "1", "}"}]}], ",", 
   RowBox[{"r27`b`XF", "\[Rule]", "m`B2"}], ",", 
   RowBox[{"r28`b`X", "\[Rule]", 
    RowBox[{"{", "m`B", "}"}]}], ",", 
   RowBox[{"r28`b`A", "\[Rule]", 
    RowBox[{"{", "1", "}"}]}], ",", 
   RowBox[{"r28`b`XF", "\[Rule]", "m`B"}], ",", 
   RowBox[{"r29`b`X", "\[Rule]", 
    RowBox[{"{", "m`B2", "}"}]}], ",", 
   RowBox[{"r29`b`A", "\[Rule]", 
    RowBox[{"{", "1", "}"}]}], ",", 
   RowBox[{"r29`b`XF", "\[Rule]", "m`B2"}], ",", 
   RowBox[{"r30`b`X", "\[Rule]", 
    RowBox[{"{", "m`C", "}"}]}], ",", 
   RowBox[{"r30`b`A", "\[Rule]", 
    RowBox[{"{", "1", "}"}]}], ",", 
   RowBox[{"r30`b`XF", "\[Rule]", "m`C"}], ",", 
   RowBox[{"r31`b`X", "\[Rule]", 
    RowBox[{"{", "m`C2", "}"}]}], ",", 
   RowBox[{"r31`b`A", "\[Rule]", 
    RowBox[{"{", "1", "}"}]}], ",", 
   RowBox[{"r31`b`XF", "\[Rule]", "m`C2"}]}], "}"}]], "Output",
 CellChangeTimes->{
  3.7713103535839925`*^9, 3.771310408520173*^9, 3.7715626220232735`*^9, 
   3.7716485538527412`*^9, 3.7717342640636435`*^9, 3.7718211261353703`*^9, 
   3.77251534163853*^9, 3.7727706067007327`*^9, 3.772771449994633*^9, 
   3.772857569174258*^9, 3.773033352929985*^9, 3.77338605941921*^9, 
   3.7826449753524837`*^9, 3.78271458077746*^9, 3.7827150441774263`*^9, 
   3.7827150750454264`*^9, 3.7827288366904764`*^9, 3.785243015668741*^9, 
   3.785247371573597*^9, 3.785259936026466*^9, 3.787640994686983*^9, 
   3.830832046415557*^9, 3.830835148232211*^9, 3.8308525658278275`*^9, 
   3.8309171811525445`*^9, {3.8309274612434444`*^9, 3.8309274830549383`*^9}, 
   3.8310119092259197`*^9, 3.831019404938707*^9, 3.83102317890549*^9, 
   3.8311868131999397`*^9, 3.831197674802121*^9, 3.831436194566223*^9, 
   3.831523042141885*^9, 3.831798341554087*^9, 3.8320413027864428`*^9, 
   3.8320570782859983`*^9, 3.8322386100176973`*^9, 3.8322404880618544`*^9, 
   3.8322996856072836`*^9, 3.8323012269043036`*^9, 3.8323054409174824`*^9, 
   3.832397185897772*^9, 3.832650554991254*^9, 3.8329110830447454`*^9, 
   3.832998567716171*^9, 3.833001107309082*^9, 3.833253812135075*^9, 
   3.833340923664467*^9},
 CellLabel->"Out[14]=",ExpressionUUID->"d8e02764-b18d-4bd2-a19e-cc48754d3ec2"]
}, Open  ]],

Cell[CellGroupData[{

Cell["\<\
ParVarVals={r1`I->m`B,r1`S->m`A,r2`I->m`C,r2`S->m`B,r3`I->m`D,r3`I2->m`FPP,r3`\
I3->m`GPP,r3`I4->m`GGPP,r3`I5->m`PhyPP,r3`S->m`C,r4`I->m`E,r4`S->m`D,r5`S->m`\
E,r6`I->m`G,r6`S->m`F,r7`S->m`G,r10`I->m`F2,r10`I2->m`G2,r10`S->m`H,r11`S->m`\
J,r12`S->m`K,r13`S->m`L,r14`S->m`M,r15`S->m`N,r16`S->m`O,r17`S->m`O,r18`I->m`\
G2,r18`S->m`F2,r19`S->m`G2,r27`S->m`B2}\
\>", "Input",
 CellLabel->"In[15]:=",ExpressionUUID->"09924739-c8ba-426a-8364-0f8a3e9c7cd2"],

Cell[BoxData[
 RowBox[{"{", 
  RowBox[{
   RowBox[{"r1`I", "\[Rule]", "m`B"}], ",", 
   RowBox[{"r1`S", "\[Rule]", "m`A"}], ",", 
   RowBox[{"r2`I", "\[Rule]", "m`C"}], ",", 
   RowBox[{"r2`S", "\[Rule]", "m`B"}], ",", 
   RowBox[{"r3`I", "\[Rule]", "m`D"}], ",", 
   RowBox[{"r3`I2", "\[Rule]", "m`FPP"}], ",", 
   RowBox[{"r3`I3", "\[Rule]", "m`GPP"}], ",", 
   RowBox[{"r3`I4", "\[Rule]", "m`GGPP"}], ",", 
   RowBox[{"r3`I5", "\[Rule]", "m`PhyPP"}], ",", 
   RowBox[{"r3`S", "\[Rule]", "m`C"}], ",", 
   RowBox[{"r4`I", "\[Rule]", "m`E"}], ",", 
   RowBox[{"r4`S", "\[Rule]", "m`D"}], ",", 
   RowBox[{"r5`S", "\[Rule]", "m`E"}], ",", 
   RowBox[{"r6`I", "\[Rule]", "m`G"}], ",", 
   RowBox[{"r6`S", "\[Rule]", "m`F"}], ",", 
   RowBox[{"r7`S", "\[Rule]", "m`G"}], ",", 
   RowBox[{"r10`I", "\[Rule]", "m`F2"}], ",", 
   RowBox[{"r10`I2", "\[Rule]", "m`G2"}], ",", 
   RowBox[{"r10`S", "\[Rule]", "m`H"}], ",", 
   RowBox[{"r11`S", "\[Rule]", "m`J"}], ",", 
   RowBox[{"r12`S", "\[Rule]", "m`K"}], ",", 
   RowBox[{"r13`S", "\[Rule]", "m`L"}], ",", 
   RowBox[{"r14`S", "\[Rule]", "m`M"}], ",", 
   RowBox[{"r15`S", "\[Rule]", "m`N"}], ",", 
   RowBox[{"r16`S", "\[Rule]", "m`O"}], ",", 
   RowBox[{"r17`S", "\[Rule]", "m`O"}], ",", 
   RowBox[{"r18`I", "\[Rule]", "m`G2"}], ",", 
   RowBox[{"r18`S", "\[Rule]", "m`F2"}], ",", 
   RowBox[{"r19`S", "\[Rule]", "m`G2"}], ",", 
   RowBox[{"r27`S", "\[Rule]", "m`B2"}]}], "}"}]], "Output",
 CellChangeTimes->{
  3.7713103536088986`*^9, 3.771310408546132*^9, 3.771562622851203*^9, 
   3.771648554774399*^9, 3.7717342662737617`*^9, 3.7718211270858564`*^9, 
   3.772515343325636*^9, 3.772770609550852*^9, 3.772771450719534*^9, 
   3.772857569970947*^9, 3.773033354617117*^9, 3.7733860594348593`*^9, 
   3.7826449761314507`*^9, {3.782715050520426*^9, 3.782715075979427*^9}, 
   3.7827288369705267`*^9, 3.7852430165537033`*^9, 3.7852473723395743`*^9, 
   3.7852599370738497`*^9, 3.787640995908446*^9, 3.830832049485612*^9, 
   3.830835149677568*^9, 3.8308525667924223`*^9, 3.830917181984719*^9, 
   3.830927483979391*^9, 3.8310119092757416`*^9, 3.831019404985918*^9, 
   3.831023178948373*^9, 3.8311868132451353`*^9, 3.83119767486097*^9, 
   3.8314361946046333`*^9, 3.8315230421838264`*^9, 3.8317983416322193`*^9, 
   3.832041302848942*^9, 3.83205707835514*^9, 3.8322386100801907`*^9, 
   3.8322404881243525`*^9, 3.8322996856541214`*^9, 3.832301226966817*^9, 
   3.8323054409643593`*^9, 3.8323971859445887`*^9, 3.8326505550381327`*^9, 
   3.832911083107246*^9, 3.8329985677943068`*^9, 3.833001107371601*^9, 
   3.8332538121818953`*^9, 3.833340923726982*^9},
 CellLabel->"Out[15]=",ExpressionUUID->"c96976ff-3107-4f8c-995a-8bf7d8b8711c"]
}, Open  ]],

Cell[CellGroupData[{

Cell["\<\
Pars={r1`Ki,r1`Km,r1`Vmax,r2`Ki,r2`Km,r2`Vmax,r3`Ki,r3`Ki2,r3`Ki3,r3`Ki4,r3`\
Ki5,r3`Km,r3`Vmax,r4`Ki,r4`Km,r4`Vmax,r5`Km,r5`Vmax,r6`Ki,r6`Km,r6`Vmax,r7`Km,\
r7`Vmax,r8`a,r9`a,r10`Ki,r10`Ki2,r10`Km,r10`Vmax,r11`Km,r11`Vmax,r12`Km,r12`\
Vmax,r13`Km,r13`Vmax,r14`Km,r14`Vmax,r15`Km,r15`Vmax,r16`Km,r16`Vmax,r17`Km,\
r17`Vmax,r18`Ki,r18`Km,r18`Vmax,r19`Km,r19`Vmax,r20`a,r22`a,r25`a,r26`a,r27`\
Km,r27`Vmax,r28`a,r29`a,r30`a,r31`a}\
\>", "Input",
 CellChangeTimes->{{3.8308365340369577`*^9, 3.830836538005336*^9}},
 CellLabel->"In[16]:=",ExpressionUUID->"3ef62a16-3c43-47ae-b7a1-0a9dce5f95fe"],

Cell[BoxData[
 RowBox[{"{", 
  RowBox[{
  "r1`Ki", ",", "r1`Km", ",", "r1`Vmax", ",", "r2`Ki", ",", "r2`Km", ",", 
   "r2`Vmax", ",", "r3`Ki", ",", "r3`Ki2", ",", "r3`Ki3", ",", "r3`Ki4", ",", 
   "r3`Ki5", ",", "r3`Km", ",", "r3`Vmax", ",", "r4`Ki", ",", "r4`Km", ",", 
   "r4`Vmax", ",", "r5`Km", ",", "r5`Vmax", ",", "r6`Ki", ",", "r6`Km", ",", 
   "r6`Vmax", ",", "r7`Km", ",", "r7`Vmax", ",", "r8`a", ",", "r9`a", ",", 
   "r10`Ki", ",", "r10`Ki2", ",", "r10`Km", ",", "r10`Vmax", ",", "r11`Km", 
   ",", "r11`Vmax", ",", "r12`Km", ",", "r12`Vmax", ",", "r13`Km", ",", 
   "r13`Vmax", ",", "r14`Km", ",", "r14`Vmax", ",", "r15`Km", ",", "r15`Vmax",
    ",", "r16`Km", ",", "r16`Vmax", ",", "r17`Km", ",", "r17`Vmax", ",", 
   "r18`Ki", ",", "r18`Km", ",", "r18`Vmax", ",", "r19`Km", ",", "r19`Vmax", 
   ",", "r20`a", ",", "r22`a", ",", "r25`a", ",", "r26`a", ",", "r27`Km", ",",
    "r27`Vmax", ",", "r28`a", ",", "r29`a", ",", "r30`a", ",", "r31`a"}], 
  "}"}]], "Output",
 CellChangeTimes->{3.830836554489194*^9, 3.8308525676131077`*^9, 
  3.830917182923027*^9, 3.8309274846663733`*^9, 3.8310119093322144`*^9, 
  3.831019405033576*^9, 3.831023178991867*^9, 3.831186813290736*^9, 
  3.831197674915824*^9, 3.83143619461436*^9, 3.831523042223855*^9, 
  3.8317983417103224`*^9, 3.832041302927068*^9, 3.8320570785175743`*^9, 
  3.832238610158335*^9, 3.8322404882024555`*^9, 3.832299685700999*^9, 
  3.832301227029305*^9, 3.8323054410268564`*^9, 3.8323971859915276`*^9, 
  3.8326505551006513`*^9, 3.8329110831697474`*^9, 3.832998567919278*^9, 
  3.833001107434101*^9, 3.833253812244399*^9, 3.8333409237894273`*^9},
 CellLabel->"Out[16]=",ExpressionUUID->"68fea7ec-5c55-41f7-ad80-9149c6a330c5"]
}, Open  ]],

Cell[CellGroupData[{

Cell["\<\
ParsString={ToString[R1Ki],ToString[R1Km],ToString[R1Vmax],ToString[R2Ki],\
ToString[R2Km],ToString[R2Vmax],ToString[R3Ki],ToString[R3Ki2],ToString[R3Ki3]\
,ToString[R3Ki4],ToString[R3Ki5],ToString[R3Km],ToString[R3Vmax],ToString[\
R4Ki],ToString[R4Km],ToString[R4Vmax],ToString[R5Km],ToString[R5Vmax],\
ToString[R6Ki],ToString[R6Km],ToString[R6Vmax],ToString[R7Km],ToString[R7Vmax]\
,ToString[R8a],ToString[R9a],ToString[R10Ki],ToString[R10Ki2],ToString[R10Km],\
ToString[R10Vmax],ToString[R11Km],ToString[R11Vmax],ToString[R12Km],ToString[\
R12Vmax],ToString[R13Km],ToString[R13Vmax],ToString[R14Km],ToString[R14Vmax],\
ToString[R15Km],ToString[R15Vmax],ToString[R16Km],ToString[R16Vmax],ToString[\
R17Km],ToString[R17Vmax],ToString[R18Ki],ToString[R18Km],ToString[R18Vmax],\
ToString[R19Km],ToString[R19Vmax],ToString[R20a],ToString[R21a],ToString[R22a]\
,ToString[R23a],ToString[R24a],ToString[R25a],ToString[R26a],ToString[R27Km],\
ToString[R27Vmax],ToString[R28a],ToString[R29a],ToString[R30a],ToString[R31a]}\
\>", "Input",
 CellLabel->"In[17]:=",ExpressionUUID->"8ab1a76a-5fec-4304-9391-6ec9c7f42432"],

Cell[BoxData[
 RowBox[{"{", 
  RowBox[{"\<\"R1Ki\"\>", ",", "\<\"R1Km\"\>", ",", "\<\"R1Vmax\"\>", 
   ",", "\<\"R2Ki\"\>", ",", "\<\"R2Km\"\>", ",", "\<\"R2Vmax\"\>", 
   ",", "\<\"R3Ki\"\>", ",", "\<\"R3Ki2\"\>", ",", "\<\"R3Ki3\"\>", 
   ",", "\<\"R3Ki4\"\>", ",", "\<\"R3Ki5\"\>", ",", "\<\"R3Km\"\>", 
   ",", "\<\"R3Vmax\"\>", ",", "\<\"R4Ki\"\>", ",", "\<\"R4Km\"\>", 
   ",", "\<\"R4Vmax\"\>", ",", "\<\"R5Km\"\>", ",", "\<\"R5Vmax\"\>", 
   ",", "\<\"R6Ki\"\>", ",", "\<\"R6Km\"\>", ",", "\<\"R6Vmax\"\>", 
   ",", "\<\"R7Km\"\>", ",", "\<\"R7Vmax\"\>", ",", "\<\"R8a\"\>", 
   ",", "\<\"R9a\"\>", ",", "\<\"R10Ki\"\>", ",", "\<\"R10Ki2\"\>", 
   ",", "\<\"R10Km\"\>", ",", "\<\"R10Vmax\"\>", ",", "\<\"R11Km\"\>", 
   ",", "\<\"R11Vmax\"\>", ",", "\<\"R12Km\"\>", ",", "\<\"R12Vmax\"\>", 
   ",", "\<\"R13Km\"\>", ",", "\<\"R13Vmax\"\>", ",", "\<\"R14Km\"\>", 
   ",", "\<\"R14Vmax\"\>", ",", "\<\"R15Km\"\>", ",", "\<\"R15Vmax\"\>", 
   ",", "\<\"R16Km\"\>", ",", "\<\"R16Vmax\"\>", ",", "\<\"R17Km\"\>", 
   ",", "\<\"R17Vmax\"\>", ",", "\<\"R18Ki\"\>", ",", "\<\"R18Km\"\>", 
   ",", "\<\"R18Vmax\"\>", ",", "\<\"R19Km\"\>", ",", "\<\"R19Vmax\"\>", 
   ",", "\<\"R20a\"\>", ",", "\<\"R21a\"\>", ",", "\<\"R22a\"\>", 
   ",", "\<\"R23a\"\>", ",", "\<\"R24a\"\>", ",", "\<\"R25a\"\>", 
   ",", "\<\"R26a\"\>", ",", "\<\"R27Km\"\>", ",", "\<\"R27Vmax\"\>", 
   ",", "\<\"R28a\"\>", ",", "\<\"R29a\"\>", ",", "\<\"R30a\"\>", 
   ",", "\<\"R31a\"\>"}], "}"}]], "Output",
 CellChangeTimes->{
  3.7713103536567698`*^9, 3.771310408595972*^9, 3.7715626244601984`*^9, 
   3.77164856538025*^9, 3.771734269202898*^9, 3.771821128757383*^9, 
   3.772515348215087*^9, 3.772770612162876*^9, 3.7727714522326207`*^9, 
   3.772857571425344*^9, 3.7730333578351135`*^9, 3.7733860594816957`*^9, 
   3.78264497761145*^9, {3.782715053530426*^9, 3.782715078931427*^9}, 
   3.782728837414477*^9, 3.785243018823758*^9, 3.7852473737869387`*^9, 
   3.7852599409555035`*^9, 3.787640998415393*^9, 3.8308320528596263`*^9, 
   3.830835152176696*^9, 3.8308525687045918`*^9, 3.8309171837552853`*^9, 
   3.8309274856232615`*^9, 3.831011909380052*^9, 3.831019405083663*^9, 
   3.831023179037505*^9, 3.831186813339247*^9, 3.8311976749666862`*^9, 
   3.8314361946524568`*^9, 3.831523042237032*^9, 3.831798341772835*^9, 
   3.8320413030520687`*^9, 3.832057078640071*^9, 3.832238610252057*^9, 
   3.832240488265335*^9, 3.8322996857478857`*^9, 3.8323012270761557`*^9, 
   3.832305441073807*^9, 3.8323971860383396`*^9, 3.8326505551475058`*^9, 
   3.832911083232245*^9, 3.832998567981747*^9, 3.833001107496529*^9, 
   3.833253812306894*^9, 3.8333409238363523`*^9},
 CellLabel->"Out[17]=",ExpressionUUID->"f54fb76c-442b-4183-9309-e05fdc212d1d"]
}, Open  ]],

Cell[CellGroupData[{

Cell["ParArrayInVars={}", "Input",
 CellLabel->"In[18]:=",ExpressionUUID->"b50305f1-02c4-4643-b99e-ee159703a247"],

Cell[BoxData[
 RowBox[{"{", "}"}]], "Output",
 CellChangeTimes->{
  3.7713103536807065`*^9, 3.771310408619934*^9, 3.7715626251475368`*^9, 
   3.7716485665206957`*^9, 3.7717342700376625`*^9, 3.7718211295014563`*^9, 
   3.772515351026956*^9, 3.7727706143581657`*^9, 3.77277145288869*^9, 
   3.7728575720189543`*^9, 3.7730333583818617`*^9, 3.77338605949732*^9, 
   3.78264497824045*^9, {3.7827150543654647`*^9, 3.7827150808834267`*^9}, 
   3.7827288376284933`*^9, 3.7852430194617567`*^9, 3.785247374475003*^9, 
   3.7852599427827525`*^9, 3.787640999241784*^9, 3.830832054075144*^9, 
   3.83083515348068*^9, 3.83085256970248*^9, 3.830917184481867*^9, 
   3.830927486613468*^9, 3.8310119094293175`*^9, 3.8310194051322727`*^9, 
   3.8310231790811195`*^9, 3.831186813382082*^9, 3.831197675021546*^9, 
   3.8314361946882253`*^9, 3.8315230422746005`*^9, 3.831798341960312*^9, 
   3.832041303130193*^9, 3.832057078718255*^9, 3.8322386103301888`*^9, 
   3.8322404883278575`*^9, 3.832299685794724*^9, 3.83230122713873*^9, 
   3.832305441120603*^9, 3.832397186085215*^9, 3.832650555210004*^9, 
   3.8329110832947445`*^9, 3.8329985680442824`*^9, 3.833001107559089*^9, 
   3.833253812369886*^9, 3.8333409238988557`*^9},
 CellLabel->"Out[18]=",ExpressionUUID->"4cf175e4-8c63-47e3-ad7e-d66fbd1be60b"]
}, Open  ]],

Cell[CellGroupData[{

Cell["\<\
ParNumValsAll={r1`Ki->0.009,r1`Km->0.043,r1`Vmax->0.454,r2`Ki->0.081,r2`Km->0.\
056,r2`Vmax->0.033,r3`Ki->0.18,r3`Ki2->0.0071,r3`Ki3->0.031,r3`Ki4->0.049,r3`\
Ki5->0.0036,r3`Km->0.046,r3`Vmax->234.538,r4`Ki->0.014,r4`Km->0.35,r4`Vmax->\
27.53,r5`Km->0.01,r5`Vmax->9.325,r6`Ki->0.092,r6`Km->0.051,r6`Vmax->5.662,r7`\
Km->0.017,r7`Vmax->5.662,r8`a->0.1,r9`a->1,r10`Ki->0.0654,r10`Ki2->0.0813,r10`\
Km\[Rule]0.0185`,r10`Vmax->1.215,r11`Km->0.147,r11`Vmax->1.166,r12`Km->0.37,\
r12`Vmax->31.17,r13`Km->0.2,r13`Vmax->174.766,r14`Km->0.483,r14`Vmax->0.605,\
r15`Km->0.7,r15`Vmax->0.199666,r16`Km->0.03,r16`Vmax->4.18,r17`Km->0.03,r17`\
Vmax->4.18,r18`Ki->0.092,r18`Km->0.0051,r18`Vmax->5.662,r19`Km->0.017,r19`\
Vmax->5.662,r20`a->2005440,r21`a->0.886408,r22`a->16665.7,r23`a->0.0437732,\
r24`a->3.53262,r25`a->0.1,r26`a->1,r27`Km->0.056,r27`Vmax->0.023,r28`a->1000,\
r29`a->10000,r30`a->1000,r31`a->10000}\
\>", "Input",
 CellChangeTimes->{
  3.771310783038595*^9, {3.7713119757113094`*^9, 3.7713119781188374`*^9}, 
   3.7715801222700233`*^9, {3.771586239843341*^9, 3.7715862414829245`*^9}, 
   3.7715862779828157`*^9, {3.771586882793262*^9, 3.7715868843663683`*^9}, {
   3.785260516406864*^9, 3.7852605539025917`*^9}},
 CellLabel->"In[19]:=",ExpressionUUID->"22944c61-1f94-49fd-b957-ffd47ce82d3e"],

Cell[BoxData[
 RowBox[{"{", 
  RowBox[{
   RowBox[{"r1`Ki", "\[Rule]", "0.009`"}], ",", 
   RowBox[{"r1`Km", "\[Rule]", "0.043`"}], ",", 
   RowBox[{"r1`Vmax", "\[Rule]", "0.454`"}], ",", 
   RowBox[{"r2`Ki", "\[Rule]", "0.081`"}], ",", 
   RowBox[{"r2`Km", "\[Rule]", "0.056`"}], ",", 
   RowBox[{"r2`Vmax", "\[Rule]", "0.033`"}], ",", 
   RowBox[{"r3`Ki", "\[Rule]", "0.18`"}], ",", 
   RowBox[{"r3`Ki2", "\[Rule]", "0.0071`"}], ",", 
   RowBox[{"r3`Ki3", "\[Rule]", "0.031`"}], ",", 
   RowBox[{"r3`Ki4", "\[Rule]", "0.049`"}], ",", 
   RowBox[{"r3`Ki5", "\[Rule]", "0.0036`"}], ",", 
   RowBox[{"r3`Km", "\[Rule]", "0.046`"}], ",", 
   RowBox[{"r3`Vmax", "\[Rule]", "234.538`"}], ",", 
   RowBox[{"r4`Ki", "\[Rule]", "0.014`"}], ",", 
   RowBox[{"r4`Km", "\[Rule]", "0.35`"}], ",", 
   RowBox[{"r4`Vmax", "\[Rule]", "27.53`"}], ",", 
   RowBox[{"r5`Km", "\[Rule]", "0.01`"}], ",", 
   RowBox[{"r5`Vmax", "\[Rule]", "9.325`"}], ",", 
   RowBox[{"r6`Ki", "\[Rule]", "0.092`"}], ",", 
   RowBox[{"r6`Km", "\[Rule]", "0.051`"}], ",", 
   RowBox[{"r6`Vmax", "\[Rule]", "5.662`"}], ",", 
   RowBox[{"r7`Km", "\[Rule]", "0.017`"}], ",", 
   RowBox[{"r7`Vmax", "\[Rule]", "5.662`"}], ",", 
   RowBox[{"r8`a", "\[Rule]", "0.1`"}], ",", 
   RowBox[{"r9`a", "\[Rule]", "1"}], ",", 
   RowBox[{"r10`Ki", "\[Rule]", "0.0654`"}], ",", 
   RowBox[{"r10`Ki2", "\[Rule]", "0.0813`"}], ",", 
   RowBox[{"r10`Km", "\[Rule]", "0.0185`"}], ",", 
   RowBox[{"r10`Vmax", "\[Rule]", "1.215`"}], ",", 
   RowBox[{"r11`Km", "\[Rule]", "0.147`"}], ",", 
   RowBox[{"r11`Vmax", "\[Rule]", "1.166`"}], ",", 
   RowBox[{"r12`Km", "\[Rule]", "0.37`"}], ",", 
   RowBox[{"r12`Vmax", "\[Rule]", "31.17`"}], ",", 
   RowBox[{"r13`Km", "\[Rule]", "0.2`"}], ",", 
   RowBox[{"r13`Vmax", "\[Rule]", "174.766`"}], ",", 
   RowBox[{"r14`Km", "\[Rule]", "0.483`"}], ",", 
   RowBox[{"r14`Vmax", "\[Rule]", "0.605`"}], ",", 
   RowBox[{"r15`Km", "\[Rule]", "0.7`"}], ",", 
   RowBox[{"r15`Vmax", "\[Rule]", "0.199666`"}], ",", 
   RowBox[{"r16`Km", "\[Rule]", "0.03`"}], ",", 
   RowBox[{"r16`Vmax", "\[Rule]", "4.18`"}], ",", 
   RowBox[{"r17`Km", "\[Rule]", "0.03`"}], ",", 
   RowBox[{"r17`Vmax", "\[Rule]", "4.18`"}], ",", 
   RowBox[{"r18`Ki", "\[Rule]", "0.092`"}], ",", 
   RowBox[{"r18`Km", "\[Rule]", "0.0051`"}], ",", 
   RowBox[{"r18`Vmax", "\[Rule]", "5.662`"}], ",", 
   RowBox[{"r19`Km", "\[Rule]", "0.017`"}], ",", 
   RowBox[{"r19`Vmax", "\[Rule]", "5.662`"}], ",", 
   RowBox[{"r20`a", "\[Rule]", "2005440"}], ",", 
   RowBox[{"r21`a", "\[Rule]", "0.886408`"}], ",", 
   RowBox[{"r22`a", "\[Rule]", "16665.7`"}], ",", 
   RowBox[{"r23`a", "\[Rule]", "0.0437732`"}], ",", 
   RowBox[{"r24`a", "\[Rule]", "3.53262`"}], ",", 
   RowBox[{"r25`a", "\[Rule]", "0.1`"}], ",", 
   RowBox[{"r26`a", "\[Rule]", "1"}], ",", 
   RowBox[{"r27`Km", "\[Rule]", "0.056`"}], ",", 
   RowBox[{"r27`Vmax", "\[Rule]", "0.023`"}], ",", 
   RowBox[{"r28`a", "\[Rule]", "1000"}], ",", 
   RowBox[{"r29`a", "\[Rule]", "10000"}], ",", 
   RowBox[{"r30`a", "\[Rule]", "1000"}], ",", 
   RowBox[{"r31`a", "\[Rule]", "10000"}]}], "}"}]], "Output",
 CellChangeTimes->CompressedData["
1:eJxTTMoPSmVkYGAwAmIO2//vTCTfOB7Y5hywHkgHSCbc3g6kbbZt0NgNpFep
fXG7CaQjqu/KM0u9cVR+qHWeDUhb+/t26gJpveg/TQ3Sbxwn7n2t9hdIq7zf
0A+is/hmzFGXeeP4btvdwlogbZVVsFJT9o3jvIboeZf03jjyzPa6+QVI593d
NeE3kA5KaDE8bgx0x6qngSeBtMD2byXngTRT9/2DIJrtnLJolMUbxybT92W7
u944npkV+msPkOa341q7F0jXbAqpPgqkyyYqczwF0sk3X/K/AtJGhes9hLuB
5n9Z+lEMSO8xSDkpAaSjLq5dnwGkLZqS/uYC6WOp4SWPgPQNU687PD1vHBWt
D3lMBtJTVj17xdkLNH/jzXmCQPqCgK9TFpB2+cejmw2kE97tEukA0noFaVdB
NPMd1SddQHrXLpcN24F0vEVGunEf0Jy87LmbgPSzV8yhd4G0UUrppHtAek5Y
/7fIfmB4OdfXtwBpADktzhE=
  "],
 CellLabel->"Out[19]=",ExpressionUUID->"588cb3ef-1690-40c2-b376-caf6914b68ea"]
}, Open  ]],

Cell[CellGroupData[{

Cell[BoxData[
 RowBox[{"ParNumVals", "=", 
  RowBox[{"FilterRules", "[", 
   RowBox[{"ParNumValsAll", ",", " ", 
    RowBox[{"Except", "[", "\"\<Vmax\>\"", "]"}]}], "]"}]}]], "Input",
 CellChangeTimes->{{3.7713119825578737`*^9, 3.771312074884537*^9}, {
  3.7713121421430535`*^9, 3.771312151293213*^9}, {3.7715799670475063`*^9, 
  3.7715799839426374`*^9}, {3.771580078785415*^9, 3.771580084378451*^9}},
 CellLabel->"In[20]:=",ExpressionUUID->"71d6c780-11bb-4b57-8380-55b22f391ce1"],

Cell[BoxData[
 RowBox[{"{", 
  RowBox[{
   RowBox[{"r1`Ki", "\[Rule]", "0.009`"}], ",", 
   RowBox[{"r1`Km", "\[Rule]", "0.043`"}], ",", 
   RowBox[{"r2`Ki", "\[Rule]", "0.081`"}], ",", 
   RowBox[{"r2`Km", "\[Rule]", "0.056`"}], ",", 
   RowBox[{"r3`Ki", "\[Rule]", "0.18`"}], ",", 
   RowBox[{"r3`Ki2", "\[Rule]", "0.0071`"}], ",", 
   RowBox[{"r3`Ki3", "\[Rule]", "0.031`"}], ",", 
   RowBox[{"r3`Ki4", "\[Rule]", "0.049`"}], ",", 
   RowBox[{"r3`Ki5", "\[Rule]", "0.0036`"}], ",", 
   RowBox[{"r3`Km", "\[Rule]", "0.046`"}], ",", 
   RowBox[{"r4`Ki", "\[Rule]", "0.014`"}], ",", 
   RowBox[{"r4`Km", "\[Rule]", "0.35`"}], ",", 
   RowBox[{"r5`Km", "\[Rule]", "0.01`"}], ",", 
   RowBox[{"r6`Ki", "\[Rule]", "0.092`"}], ",", 
   RowBox[{"r6`Km", "\[Rule]", "0.051`"}], ",", 
   RowBox[{"r7`Km", "\[Rule]", "0.017`"}], ",", 
   RowBox[{"r8`a", "\[Rule]", "0.1`"}], ",", 
   RowBox[{"r9`a", "\[Rule]", "1"}], ",", 
   RowBox[{"r10`Ki", "\[Rule]", "0.0654`"}], ",", 
   RowBox[{"r10`Ki2", "\[Rule]", "0.0813`"}], ",", 
   RowBox[{"r10`Km", "\[Rule]", "0.0185`"}], ",", 
   RowBox[{"r11`Km", "\[Rule]", "0.147`"}], ",", 
   RowBox[{"r12`Km", "\[Rule]", "0.37`"}], ",", 
   RowBox[{"r13`Km", "\[Rule]", "0.2`"}], ",", 
   RowBox[{"r14`Km", "\[Rule]", "0.483`"}], ",", 
   RowBox[{"r15`Km", "\[Rule]", "0.7`"}], ",", 
   RowBox[{"r16`Km", "\[Rule]", "0.03`"}], ",", 
   RowBox[{"r17`Km", "\[Rule]", "0.03`"}], ",", 
   RowBox[{"r18`Ki", "\[Rule]", "0.092`"}], ",", 
   RowBox[{"r18`Km", "\[Rule]", "0.0051`"}], ",", 
   RowBox[{"r19`Km", "\[Rule]", "0.017`"}], ",", 
   RowBox[{"r20`a", "\[Rule]", "2005440"}], ",", 
   RowBox[{"r21`a", "\[Rule]", "0.886408`"}], ",", 
   RowBox[{"r22`a", "\[Rule]", "16665.7`"}], ",", 
   RowBox[{"r23`a", "\[Rule]", "0.0437732`"}], ",", 
   RowBox[{"r24`a", "\[Rule]", "3.53262`"}], ",", 
   RowBox[{"r25`a", "\[Rule]", "0.1`"}], ",", 
   RowBox[{"r26`a", "\[Rule]", "1"}], ",", 
   RowBox[{"r27`Km", "\[Rule]", "0.056`"}], ",", 
   RowBox[{"r28`a", "\[Rule]", "1000"}], ",", 
   RowBox[{"r29`a", "\[Rule]", "10000"}], ",", 
   RowBox[{"r30`a", "\[Rule]", "1000"}], ",", 
   RowBox[{"r31`a", "\[Rule]", "10000"}]}], "}"}]], "Output",
 CellChangeTimes->CompressedData["
1:eJwVzFsog2EAxvFvrYlIc1oOI1z4mprSqJFWL7VWklGECxdyajLnhEQmMadt
KMW4WZbdfLZIGTfmEBeUouR8CuulSI595dnF0+/iqX9CRUNhlYBhmHSMiZF9
p0VRYqgUCdPh9XKFloM/Wn5/Fd5nOU58Xk2pbtagrVghc8PQkVzNKeTa2Hhh
NCXS+RkihgNJ+iE5XNbaDb0xlEwq41geWl92xn0GWpyzrJQS0Qrf1A0TdU2L
slhKXMLGuaMUSoJmOk8/YPOQx/QHW6utqbsKSvYdfMEeVJVZ2g5h8YLfps9m
aU5EmRL/u7zdbaRE3WH7XYfTJp7bgM9XLV3b0D8+w/8BPj0IxF6YHe3UhA1T
Um62v0mgw1a1FwmVeRxXC7/ZSr4eWuwlrbfQY8w9DxqhROLe0kxAY/KzN2CU
kq/Hs7kQaBPnZ+vgCx8sr4Oe1/XwQZjWWHvskzln741QkqleWoVrSl2NYgwd
vd7qgjteUdEFPLhrt1zC6RPzZ+k4JVpPX08//AdAa9oM
  "],
 CellLabel->"Out[20]=",ExpressionUUID->"8f96c2a9-ff5f-446e-8b6d-9e4c5244f2fd"]
}, Open  ]],

Cell[CellGroupData[{

Cell["IndVars={m`A,m`FPP,m`GGPP,m`GPP,m`H,m`PhyPP,m`Z}", "Input",
 CellLabel->"In[21]:=",ExpressionUUID->"294ff918-5559-4561-aa95-41c4abf33cbe"],

Cell[BoxData[
 RowBox[{"{", 
  RowBox[{
  "m`A", ",", "m`FPP", ",", "m`GGPP", ",", "m`GPP", ",", "m`H", ",", 
   "m`PhyPP", ",", "m`Z"}], "}"}]], "Output",
 CellChangeTimes->CompressedData["
1:eJxTTMoPSmVkYGDQB+JID3MlE8k3jtfTRDVBNO+F/cHrgfSTT+yxN4G02MGt
asxSbxyr1uhM1wXSriudZzRIv3GcWvyy4C+QVsj7NRlEN0krrFOXeeP4zEi1
qBZIK70qXKkp+8axQa153iW9N45GZz7d/AKkmThOTfgNpHd93Gp43PiNY5yO
aNBJID15xpHS80C6bbXJIRCtdDlCNMrijaNOX1L57q43jhfq7/3aA6QfhMyp
PgqkFbSjOJ4CaaswOYFXQJqtdZOHcPcbR3mVlR/FgHQXW/pJCSAttH/D+gwg
vSQ6428ukF5/IbLkEZB+8s7nDk/PG8f3u455TAbSHVqvX3H2vnFkmXdvniCQ
lpgY6JQFpJ/9FdDNBtL38/aJdADpswU5V0E0W4z2ky4gvWGX+4btQPrSjux0
4743jmtKCuZuAtI7XrGH3gXSXE8qJ90D0iphk79F9gPD43BLfQuQBgAKw8A/

  "],
 CellLabel->"Out[21]=",ExpressionUUID->"a78f315e-4701-4ad4-8966-476c01cb2583"]
}, Open  ]],

Cell[CellGroupData[{

Cell["\<\
IndVarsString={ToString[A],ToString[FPP],ToString[GGPP],ToString[GPP],\
ToString[H],ToString[PhyPP],ToString[Z]}\
\>", "Input",
 CellChangeTimes->{3.7727712085912743`*^9},
 CellLabel->"In[22]:=",ExpressionUUID->"ffd4d3e6-1515-4542-8fee-1ff98b5fa2b4"],

Cell[BoxData[
 RowBox[{"{", 
  RowBox[{"\<\"A\"\>", ",", "\<\"FPP\"\>", ",", "\<\"GGPP\"\>", 
   ",", "\<\"GPP\"\>", ",", "\<\"H\"\>", ",", "\<\"PhyPP\"\>", 
   ",", "\<\"Z\"\>"}], "}"}]], "Output",
 CellChangeTimes->CompressedData["
1:eJxTTMoPSmVkYGDQB2KeN+ZKJpJvHD9riWmCaI+zb4PXA+mO9w6xN4H0H93j
asxSbxwPMLtN1wXSUcuTZzRIv3HUyakp/AukbXI5p4BoLgGndeoyQPXZ5kW1
QFoyq2ilpuwbxyubp827pPfGcdrSg7e+AOlFvhcm/AbSPvdPGR43fuOYvU4v
6CSQ7r2eUnYeSKt5Rh0C0ZuPZYtGWbxxFElZUL67640jXx737z1A+vb3HdVH
gfQ/1hqOp0C6zdFU4BWQtpDY4iHc/cbRcf2qj2JAWigp/aQEiDbYtD4DSM+5
kvk3F0ivYIgueQSk4zT97vD0vHEUsz7pMRlI9616+4qz942j57wH8wSB9JYJ
wU5ZQHrFXyHdbCB9591+kQ4grVaQdxVEG8XoPukC0hJWnhu2A+kHO/LTjfve
OG4rKZq7CUjvesUZehdIGzypnnQPSKuETf0W2Q9096G2+hYgDQBedr66
  "],
 CellLabel->"Out[22]=",ExpressionUUID->"5b096ae1-a93f-4cba-b60e-b82b04b88b5c"]
}, Open  ]],

Cell[CellGroupData[{

Cell["\<\
IndVarVals={m`A->0.35,m`FPP->0.01,m`GGPP->0.01,m`GPP->0.01,m`H->0.006,m`PhyPP-\
>0.01,m`Z->1.6}\
\>", "Input",
 CellLabel->"In[23]:=",ExpressionUUID->"8bdab93c-b8d4-4e75-b024-b91ea35fd17c"],

Cell[BoxData[
 RowBox[{"{", 
  RowBox[{
   RowBox[{"m`A", "\[Rule]", "0.35`"}], ",", 
   RowBox[{"m`FPP", "\[Rule]", "0.01`"}], ",", 
   RowBox[{"m`GGPP", "\[Rule]", "0.01`"}], ",", 
   RowBox[{"m`GPP", "\[Rule]", "0.01`"}], ",", 
   RowBox[{"m`H", "\[Rule]", "0.006`"}], ",", 
   RowBox[{"m`PhyPP", "\[Rule]", "0.01`"}], ",", 
   RowBox[{"m`Z", "\[Rule]", "1.6`"}]}], "}"}]], "Output",
 CellChangeTimes->CompressedData["
1:eJxTTMoPSmVkYGDQB2KjjxZKJpJvHGc/E9ME0XO8OUPWA+mQt8mxN4F0UOt1
NWapN44f2KKm6wLpb0trZjRIv3E0yppb+BdIe+SITgHRMd2F69Rl3jj2vfIv
qgXSt14WrdSUfePYH7x23iW9N45qp77f+gKkr125NuE3kLa7eNfwuPEbRwM7
l6CTQHqfY3vZeSB95XDFIRAdUlgrGmXxxlH3/9Hy3V1vHOWkrH7vAdIWueer
jwLpM0xzOJ4C6YITPgKvgPSdmVs9hLuB7kxY81EMSCdsyTgpAaTb5m9enwGk
9Yqz/+YCaQnbmJJHQJqvze8OT88bx527TntMBtIsq9+/4ux94/gu+PE8QSBd
NyHUKQtIn6kV1c0G0snvDop0AGmuD/lXQXTgHb0nXUBabJfXhu1AutqiMN24
743jjpKSuZuAdEoWT+hdIK3/pHbSPSDdGDb9W2T/G8dnxzrqW4A0ABgvw5M=

  "],
 CellLabel->"Out[23]=",ExpressionUUID->"3a547c20-1d63-44bc-bb7c-f1a19a66054a"]
}, Open  ]],

Cell["\<\
RateEqs = SM.(Rates/. Join[SubsFormVars,ParVarVals,ParArrayInVars]);\
\>", "Input",
 CellChangeTimes->{3.7730333345015993`*^9},
 CellLabel->"In[24]:=",ExpressionUUID->"75dfd36f-c9c0-4e6a-93d0-a48212aeb5a8"],

Cell["RateEqs = ReleaseHold[RateEqs];", "Input",
 CellChangeTimes->{3.7730333682462044`*^9},
 CellLabel->"In[25]:=",ExpressionUUID->"f95cad5e-933d-46e5-9c43-fa2cf7bf5ae9"],

Cell[BoxData[
 RowBox[{
  RowBox[{"ti", " ", "=", " ", "0"}], ";", 
  RowBox[{"tf", "=", "10000"}], ";", 
  RowBox[{"tSteps", "=", "1"}], ";"}]], "Input",
 CellChangeTimes->{{3.771056356474824*^9, 3.7710563578808985`*^9}, {
   3.77105639273479*^9, 3.771056410901228*^9}, 3.7713167406323605`*^9, {
   3.771316808978031*^9, 3.7713168247773743`*^9}},
 CellLabel->"In[26]:=",ExpressionUUID->"2429a9f9-9212-4258-bd36-bf7748ed8f0b"],

Cell["\<\
plotVars = \
{m`B[t],m`B2[t],m`C[t],m`C2[t],m`D[t],m`E[t],m`F[t],m`F2[t],m`G[t],m`G2[t],m`\
J[t],m`K[t],m`L[t],m`M[t],m`N[t],m`O[t]};\
\>", "Input",
 CellChangeTimes->{
  3.7730333861638317`*^9, 3.7827151164494257`*^9, {3.7827291452600927`*^9, 
   3.782729153305093*^9}},
 CellLabel->"In[27]:=",ExpressionUUID->"e59bf9b2-b3a7-4741-8674-a1e1c6b440aa"],

Cell[BoxData[{
 RowBox[{
  RowBox[{"PlotVars", "=", "plotVars"}], ";"}], "\[IndentingNewLine]", 
 RowBox[{
  RowBox[{"LPlotVars", "=", 
   RowBox[{"Log10", "[", "plotVars", "]"}]}], ";"}]}], "Input",
 CellChangeTimes->{{3.7827293266687937`*^9, 3.7827293506517744`*^9}},
 CellLabel->"In[28]:=",ExpressionUUID->"d6aad4ad-c91d-4ddf-802a-95234ede4b9f"],

Cell["\<\
plotLegends = \
{ToString[B],ToString[B2],ToString[C],ToString[C2],ToString[D],ToString[E],\
ToString[F],ToString[F2],ToString[G],ToString[G2],ToString[J],ToString[K],\
ToString[L],ToString[M],ToString[N],ToString[O]}/.CaptionSubList;\
\>", "Input",
 CellChangeTimes->{
  3.77303339324191*^9, 3.782715129664426*^9, {3.7827164101764765`*^9, 
   3.7827164369124937`*^9}, {3.782729362971774*^9, 3.7827293708247957`*^9}},
 CellLabel->"In[30]:=",ExpressionUUID->"2eebf531-7941-4647-9d1e-cc77758184ac"],

Cell[BoxData[
 RowBox[{
  RowBox[{"EndVariation", "=", 
   TagBox[GridBox[{
      {"\"\<\>\"", "\"\<\>\"", "30.`", "32.`", "34.`", "35.`", "36.`", "37.`",
        "38.`", "39.`", "40.`", "41.`", "42.`", "44.`"},
      {"\"\<HMGS\>\"", "0.454`", "1.5259565557011756`", "2.478584351222761`", 
       "1.006882735699138`", "2.252702911170132`", "3.197168943491694`", 
       "2.5814282276508362`", "4.365005677082273`", "2.1400826246806886`", 
       "1.157986015973573`", "2.1709988310564805`", "1.7903719017592448`", 
       "1.3532869031738828`"},
      {"\"\<HMGR\>\"", "0.033`", "1.3130109188999863`", "1.3099384460711365`",
        "1.9437156919913559`", "4.707613433182623`", "3.2684045439434586`", 
       "2.2610177140075005`", "4.219057626485629`", "2.3555060950742983`", 
       "1.9944113642530819`", "2.3124977007091405`", "1.5903677712228144`", 
       "1.587185958065358`"},
      {"\"\<MVK\>\"", "234.538`", "0.9860105633416463`", "2.962875392739817`",
        "1.6060873223181646`", "3.80838788565065`", "3.504897264705799`", 
       "5.0710365493054015`", "3.622172594275354`", "0.9863723734530165`", 
       "1.2316080188228269`", "2.067870490551399`", "1.5722039790025282`", 
       "2.970822952400079`"},
      {"\"\<PMK\>\"", "27.53`", "1.2528525108193376`", "3.189346912464626`", 
       "0.7778159452930522`", "3.7728172029745193`", "2.3679281266288967`", 
       "4.200786834037733`", "1.8606281787535945`", "4.8440324854765295`", 
       "0.7068782784593923`", "1.2841798828393538`", "2.3773983865328443`", 
       "0.8943120034430003`"},
      {"\"\<MVD\>\"", "9.325`", "1.104489130342994`", "5.253315351049792`", 
       "1.078786808515264`", "2.881226599319703`", "1.1351722735711556`", 
       "2.0078143185938773`", "1.4599951940818667`", "0.6999879626681843`", 
       "1.3027085433219796`", "1.4171530498986225`", "1.0390638474388845`", 
       "0.8020023804225842`"},
      {"\"\<DXS\>\"", "1.215`", "0.895583812410813`", "0.40075851632561277`", 
       "0.4831577753070803`", "0.5448144427034496`", "0.48126714451756253`", 
       "0.4673107864627592`", "0.27517634830986876`", "1.3861345608220466`", 
       "0.2845296507557714`", "1.4163202760637599`", "1.4303584736874442`", 
       "1.546963240723916`"},
      {"\"\<DXR\>\"", "1.166`", "0.097`", "0.115`", "0.897`", "0.21`", 
       "0.03`", "0.286`", "0.721`", "0.098`", "0.101`", 
       "0.48199999999999993`", "0.087`", "0.561`"},
      {"\"\<MCT\>\"", "31.17`", "0.226`", "0.442`", "0.597`", "0.512`", 
       "0.311`", "0.623`", "0.188`", "0.098`", "0.332`", "1.641`", "0.127`", 
       "0.874`"},
      {"\"\<CMK\>\"", "174.766`", "0.969`", "0.444`", "0.37699999999999995`", 
       "0.197`", "0.261`", "0.332`", "0.157`", "0.574`", "0.551`", "0.687`", 
       "0.7979999999999999`", "0.37699999999999995`"},
      {"\"\<MDS\>\"", "0.605`", "0.788`", "0.614`", "0.47900000000000004`", 
       "0.155`", "0.11299999999999999`", "0.368`", "0.194`", "0.524`", 
       "0.171`", "0.654`", "0.314`", "0.432`"},
      {"\"\<HDS\>\"", "0.199666`", "0.087`", "0.355`", "0.154`", "0.25`", 
       "0.502`", "0.067`", "0.09699999999999999`", "0.20799999999999996`", 
       "0.298`", "0.553`", "0.019`", "0.642`"},
      {"\"\<HDR\>\"", "4.18`", "0.4616008931390644`", "0.21131012317897693`", 
       "0.6344976992349486`", "0.3019435647432197`", "0.247435173882958`", 
       "0.598650223284766`", "0.5914727973874782`", "0.29017282436718494`", 
       "0.22549465418734344`", "0.555133170830928`", "0.6225159695205792`", 
       "0.6915322776918637`"},
      {"\"\<IDI\>\"", "5.662`", "0.09145072489446276`", "0.3931657777053268`",
        "0.14055232981260907`", "0.23520931925043626`", "0.3592994570477272`",
        "0.29452100709578677`", "0.2763514110066203`", "0.2282566791793856`", 
       "0.5097173438411678`", "0.9874965574698762`", "0.17990603184953327`", 
       "0.5888319312643695`"}
     },
     GridBoxAlignment->{
      "Columns" -> {{Left}}, "ColumnsIndexed" -> {}, "Rows" -> {{Baseline}}, 
       "RowsIndexed" -> {}},
     GridBoxSpacings->{"Columns" -> {
         Offset[0.27999999999999997`], {
          Offset[2.0999999999999996`]}, 
         Offset[0.27999999999999997`]}, "ColumnsIndexed" -> {}, "Rows" -> {
         Offset[0.2], {
          Offset[0.4]}, 
         Offset[0.2]}, "RowsIndexed" -> {}}],
    Function[BoxForm`e$, 
     TableForm[BoxForm`e$]]]}], ";"}]], "Input",
 CellChangeTimes->{{3.770980561996107*^9, 3.7709806807362275`*^9}, {
   3.7710447979293475`*^9, 3.771044824055202*^9}, {3.771044856692715*^9, 
   3.7710448698642254`*^9}, {3.7710449026755652`*^9, 3.77104496412988*^9}, {
   3.7710450087894793`*^9, 3.7710450402913046`*^9}, 3.7713141452877364`*^9},
 CellLabel->"In[31]:=",ExpressionUUID->"2edadc14-ea58-4da9-bce5-dce786f89087"],

Cell[BoxData[
 RowBox[{
  RowBox[{"ExoVariation", "=", 
   TagBox[GridBox[{
      {"\"\<\>\"", "\"\<\>\"", "30.`", "32.`", "34.`", "35.`", "36.`", "37.`",
        "38.`", "39.`", "40.`", "41.`", "42.`", "44.`"},
      {"\"\<AthHMGR\>\"", "0.023`", "1.7`", "1.7`", "1.`", "2.`", "4.`", 
       "4.3`", "6.7`", "3.7`", "1.7`", "5.7`", "17.2`", "13.7`"}
     },
     GridBoxAlignment->{
      "Columns" -> {{Left}}, "ColumnsIndexed" -> {}, "Rows" -> {{Baseline}}, 
       "RowsIndexed" -> {}},
     GridBoxSpacings->{"Columns" -> {
         Offset[0.27999999999999997`], {
          Offset[2.0999999999999996`]}, 
         Offset[0.27999999999999997`]}, "ColumnsIndexed" -> {}, "Rows" -> {
         Offset[0.2], {
          Offset[0.4]}, 
         Offset[0.2]}, "RowsIndexed" -> {}}],
    Function[BoxForm`e$, 
     TableForm[BoxForm`e$]]]}], ";"}]], "Input",
 CellChangeTimes->{{3.77131456849621*^9, 3.7713145685429115`*^9}, {
   3.7713146086685543`*^9, 3.77131462215811*^9}, {3.771314700150172*^9, 
   3.7713147507928886`*^9}, 3.7713150093890524`*^9},
 CellLabel->"In[32]:=",ExpressionUUID->"1ba8b660-96c4-46f5-9341-3d3f3f5dd9ab"],

Cell[BoxData[
 RowBox[{
  RowBox[{"EndVariation", "=", 
   RowBox[{"Transpose", "@", 
    RowBox[{"Append", "[", 
     RowBox[{
      RowBox[{"Transpose", "@", "EndVariation"}], ",", 
      RowBox[{"Flatten", "[", 
       RowBox[{"{", 
        RowBox[{"\"\<MedianI\>\"", ",", 
         RowBox[{"Median", "[", 
          RowBox[{"Transpose", "@", 
           RowBox[{"EndVariation", "[", 
            RowBox[{"[", 
             RowBox[{
              RowBox[{"2", ";;", 
               RowBox[{"Length", "[", "EndVariation", "]"}]}], ",", 
              RowBox[{"3", ";;", 
               RowBox[{
                RowBox[{"Dimensions", "[", "EndVariation", "]"}], "[", 
                RowBox[{"[", "2", "]"}], "]"}]}]}], "]"}], "]"}]}], "]"}]}], 
        "}"}], "]"}]}], "]"}]}]}], ";"}]], "Input",
 CellChangeTimes->{{3.8311961352195168`*^9, 3.8311962258057356`*^9}, {
   3.831196282888402*^9, 3.8311962931735315`*^9}, {3.831196361703618*^9, 
   3.8311964568672*^9}, {3.8311965023042793`*^9, 3.831196586591381*^9}, {
   3.8311966594986935`*^9, 3.8311966872568674`*^9}, {3.8311969247733126`*^9, 
   3.8311970329114513`*^9}, {3.8311970641607246`*^9, 3.831197092374276*^9}, {
   3.8311971721852393`*^9, 3.8311971743461304`*^9}, {3.8311972122948647`*^9, 
   3.831197262612282*^9}, {3.8311973068992767`*^9, 3.8311973388930387`*^9}, 
   3.8311974271084385`*^9, 3.832239614058052*^9},
 CellLabel->"In[33]:=",ExpressionUUID->"91c7ae06-d79d-4875-ac6e-a943f1555276"],

Cell[BoxData[
 RowBox[{
  RowBox[{"ExoVariation", "=", 
   RowBox[{"Transpose", "@", 
    RowBox[{"Append", "[", 
     RowBox[{
      RowBox[{"Transpose", "@", "ExoVariation"}], ",", 
      RowBox[{"Flatten", "[", 
       RowBox[{"{", 
        RowBox[{"\"\<MedianI\>\"", ",", 
         RowBox[{"Median", "[", 
          RowBox[{"Transpose", "@", 
           RowBox[{"ExoVariation", "[", 
            RowBox[{"[", 
             RowBox[{
              RowBox[{"2", ";;", 
               RowBox[{"Length", "[", "ExoVariation", "]"}]}], ",", 
              RowBox[{"3", ";;", 
               RowBox[{
                RowBox[{"Dimensions", "[", "ExoVariation", "]"}], "[", 
                RowBox[{"[", "2", "]"}], "]"}]}]}], "]"}], "]"}]}], "]"}]}], 
        "}"}], "]"}]}], "]"}]}]}], ";"}]], "Input",
 CellChangeTimes->{{3.8311973578080626`*^9, 3.8311974153539767`*^9}, {
   3.831197474762064*^9, 3.831197484038649*^9}, 3.832239618294145*^9},
 CellLabel->"In[34]:=",ExpressionUUID->"48a8eb87-5f8a-454b-b7be-8e033869b20d"],

Cell[BoxData[
 RowBox[{
  RowBox[{"EnzymetoVmax", "=", 
   RowBox[{"{", 
    RowBox[{
     RowBox[{"\"\<HMGS\>\"", "->", "r1`Vmax"}], ",", 
     RowBox[{"\"\<HMGR\>\"", "->", "r2`Vmax"}], ",", 
     RowBox[{"\"\<MVK\>\"", "->", "r3`Vmax"}], ",", 
     RowBox[{"\"\<PMK\>\"", "->", "r4`Vmax"}], ",", 
     RowBox[{"\"\<MVD\>\"", "->", "r5`Vmax"}], ",", 
     RowBox[{"\"\<IDI\>\"", "->", "r6`Vmax"}], ",", 
     RowBox[{"\"\<IDI\>\"", "->", "r7`Vmax"}], ",", 
     RowBox[{"\"\<DXS\>\"", "->", "r10`Vmax"}], ",", 
     RowBox[{"\"\<DXR\>\"", "->", "r11`Vmax"}], ",", 
     RowBox[{"\"\<MCT\>\"", "->", "r12`Vmax"}], ",", 
     RowBox[{"\"\<CMK\>\"", "->", "r13`Vmax"}], ",", 
     RowBox[{"\"\<MDS\>\"", "->", "r14`Vmax"}], ",", 
     RowBox[{"\"\<HDS\>\"", "->", "r15`Vmax"}], ",", 
     RowBox[{"\"\<HDR\>\"", "->", "r16`Vmax"}], ",", 
     RowBox[{"\"\<HDR\>\"", "->", "r17`Vmax"}], ",", 
     RowBox[{"\"\<IDI\>\"", "->", "r18`Vmax"}], ",", 
     RowBox[{"\"\<IDI\>\"", "->", "r19`Vmax"}], ",", 
     RowBox[{"\"\<AthHMGR\>\"", "\[Rule]", "r27`Vmax"}]}], "}"}]}], 
  ";"}]], "Input",
 CellChangeTimes->{{3.770976542891242*^9, 3.7709768158163567`*^9}, {
   3.7709775880223675`*^9, 3.7709776585766044`*^9}, {3.770978462312167*^9, 
   3.7709784647825236`*^9}, {3.770978914472376*^9, 3.7709789683183374`*^9}, {
   3.7709790094702177`*^9, 3.7709790211210556`*^9}, {3.7709792040444784`*^9, 
   3.7709792043736076`*^9}, {3.770979250550085*^9, 3.770979377182424*^9}, {
   3.770979427619896*^9, 3.770979452263973*^9}, {3.7713142098375626`*^9, 
   3.77131424197937*^9}, 3.7713147929446535`*^9},
 CellLabel->"In[35]:=",ExpressionUUID->"33ca803c-a865-4589-8c72-3be6996598b1"],

Cell[CellGroupData[{

Cell[BoxData[
 RowBox[{"VmaxtoEnzyme", "=", 
  RowBox[{"Reverse", "[", 
   RowBox[{"EnzymetoVmax", ",", 
    RowBox[{"{", "2", "}"}]}], "]"}]}]], "Input",
 CellChangeTimes->{{3.7709800230187488`*^9, 3.7709800411103573`*^9}, {
  3.771045228473319*^9, 3.771045236318068*^9}, {3.7710453186132326`*^9, 
  3.771045349408323*^9}},
 CellLabel->"In[36]:=",ExpressionUUID->"734b6d50-0b03-4de9-a7e9-d45c8036d39d"],

Cell[BoxData[
 RowBox[{"{", 
  RowBox[{
   RowBox[{"r1`Vmax", "\[Rule]", "\<\"HMGS\"\>"}], ",", 
   RowBox[{"r2`Vmax", "\[Rule]", "\<\"HMGR\"\>"}], ",", 
   RowBox[{"r3`Vmax", "\[Rule]", "\<\"MVK\"\>"}], ",", 
   RowBox[{"r4`Vmax", "\[Rule]", "\<\"PMK\"\>"}], ",", 
   RowBox[{"r5`Vmax", "\[Rule]", "\<\"MVD\"\>"}], ",", 
   RowBox[{"r6`Vmax", "\[Rule]", "\<\"IDI\"\>"}], ",", 
   RowBox[{"r7`Vmax", "\[Rule]", "\<\"IDI\"\>"}], ",", 
   RowBox[{"r10`Vmax", "\[Rule]", "\<\"DXS\"\>"}], ",", 
   RowBox[{"r11`Vmax", "\[Rule]", "\<\"DXR\"\>"}], ",", 
   RowBox[{"r12`Vmax", "\[Rule]", "\<\"MCT\"\>"}], ",", 
   RowBox[{"r13`Vmax", "\[Rule]", "\<\"CMK\"\>"}], ",", 
   RowBox[{"r14`Vmax", "\[Rule]", "\<\"MDS\"\>"}], ",", 
   RowBox[{"r15`Vmax", "\[Rule]", "\<\"HDS\"\>"}], ",", 
   RowBox[{"r16`Vmax", "\[Rule]", "\<\"HDR\"\>"}], ",", 
   RowBox[{"r17`Vmax", "\[Rule]", "\<\"HDR\"\>"}], ",", 
   RowBox[{"r18`Vmax", "\[Rule]", "\<\"IDI\"\>"}], ",", 
   RowBox[{"r19`Vmax", "\[Rule]", "\<\"IDI\"\>"}], ",", 
   RowBox[{"r27`Vmax", "\[Rule]", "\<\"AthHMGR\"\>"}]}], "}"}]], "Output",
 CellChangeTimes->CompressedData["
1:eJxTTMoPSmVkYGAwBuIt9ke4zCTfOMb85fYD0SuWHgxcD6Rn7V8ZeRNIrynx
ZbkHpA8tEFBklnrj+PjRnF5dIP1qw87WBuk3jnmvVdP+AulZb+IngGix/i1z
1WXeOLqv+1VdC6R3vSxbqSn7xtHKdcnCS3pvHJ9k3rr/BUizBz2b8BtI7wm5
vgtELxa6dg1E3/3+yui48RvHvqltTiC6+Ql3yEkgvZ3Fs/I8kI4tyj8Cotc6
m4hFWbxxPKZesGF31xvHqZ2P/u4B0t+fnq49CqR39C3keQqkNW5kCb4C0g36
+zyEu984hs3d9FEMSAeV5ZyUANJrQnetzwDSSllFf3OB9LUH8SWPgPQyz6A7
PD1vHP9YXfWYDKSFtP+94ux947i88M08QSDdLBDjlAWkRf4p6mYD6Wt5x0U6
gLRAQdlVEF0RY/qkC0gLWQVt2A6S31GebtwHDN8vVXM3AWmm1zKhd4H0lMdt
k+4B6QXX5nyL7Ae6z62vvgVIAwDewtmk
  "],
 CellLabel->"Out[36]=",ExpressionUUID->"0ac3f11d-8386-478c-bf6e-5a347be5352a"]
}, Open  ]],

Cell[BoxData[
 RowBox[{
  RowBox[{"EnzymetoVal", "=", 
   RowBox[{"Transpose", "[", 
    RowBox[{"Join", "[", 
     RowBox[{
      RowBox[{"Transpose", "[", 
       RowBox[{"Table", "[", 
        RowBox[{
         RowBox[{
          RowBox[{"EndVariation", "[", 
           RowBox[{"[", 
            RowBox[{"j", ",", "1"}], "]"}], "]"}], "\[Rule]", 
          RowBox[{"Round", "[", 
           RowBox[{
            RowBox[{
             RowBox[{"EndVariation", "[", 
              RowBox[{"[", 
               RowBox[{"j", ",", "2"}], "]"}], "]"}], "*", 
             RowBox[{"EndVariation", "[", 
              RowBox[{"[", 
               RowBox[{"j", ",", "i"}], "]"}], "]"}]}], ",", "0.001"}], 
           "]"}]}], ",", 
         RowBox[{"{", 
          RowBox[{"i", ",", "3", ",", 
           RowBox[{"Length", "[", 
            RowBox[{"EndVariation", "[", 
             RowBox[{"[", "1", "]"}], "]"}], "]"}]}], "}"}], ",", 
         RowBox[{"{", 
          RowBox[{"j", ",", "2", ",", 
           RowBox[{"Length", "[", "EndVariation", "]"}]}], "}"}]}], "]"}], 
       "]"}], ",", 
      RowBox[{"Transpose", "[", 
       RowBox[{"Table", "[", 
        RowBox[{
         RowBox[{
          RowBox[{"ExoVariation", "[", 
           RowBox[{"[", 
            RowBox[{"j", ",", "1"}], "]"}], "]"}], "\[Rule]", 
          RowBox[{"Round", "[", 
           RowBox[{
            RowBox[{
             RowBox[{"ExoVariation", "[", 
              RowBox[{"[", 
               RowBox[{"j", ",", "2"}], "]"}], "]"}], "*", 
             RowBox[{"ExoVariation", "[", 
              RowBox[{"[", 
               RowBox[{"j", ",", "i"}], "]"}], "]"}]}], ",", "0.001"}], 
           "]"}]}], ",", 
         RowBox[{"{", 
          RowBox[{"i", ",", "3", ",", 
           RowBox[{"Length", "[", 
            RowBox[{"ExoVariation", "[", 
             RowBox[{"[", "1", "]"}], "]"}], "]"}]}], "}"}], ",", 
         RowBox[{"{", 
          RowBox[{"j", ",", "2", ",", 
           RowBox[{"Length", "[", "ExoVariation", "]"}]}], "}"}]}], "]"}], 
       "]"}]}], "]"}], "]"}]}], ";"}]], "Input",
 CellChangeTimes->{{3.771045474072111*^9, 3.7710454933616557`*^9}, {
   3.7710455484048405`*^9, 3.7710455862520547`*^9}, {3.7710456344270716`*^9, 
   3.7710456657820625`*^9}, {3.771045772128848*^9, 3.7710457783499203`*^9}, 
   3.7710458504626207`*^9, {3.7710458810233493`*^9, 3.7710460065602837`*^9}, {
   3.771046115233654*^9, 3.771046163821745*^9}, {3.7710464275784025`*^9, 
   3.7710464308121047`*^9}, 3.7710465097632275`*^9, 3.7710466051942396`*^9, {
   3.7710503855722723`*^9, 3.771050441561498*^9}, {3.7711355377163844`*^9, 
   3.7711355683120737`*^9}, {3.77113575861589*^9, 3.771135772195881*^9}, {
   3.7711411308439426`*^9, 3.771141164088148*^9}, {3.771141305237112*^9, 
   3.771141314921529*^9}, 3.7713142944181137`*^9, {3.7713151790691013`*^9, 
   3.771315191672065*^9}, {3.771315228703506*^9, 3.771315251272476*^9}, {
   3.77131538705058*^9, 3.7713155155544043`*^9}, {3.771315581691507*^9, 
   3.771315612220872*^9}, {3.771315665429521*^9, 3.7713156719796147`*^9}, {
   3.7713157806459646`*^9, 3.77131581444956*^9}, {3.771315859442233*^9, 
   3.771315866916577*^9}, {3.7713160130830574`*^9, 3.7713160401867065`*^9}, {
   3.8320570225871515`*^9, 3.8320570254765368`*^9}},
 CellLabel->"In[37]:=",ExpressionUUID->"935e5b58-db6f-4791-a4bb-f4b4da398669"],

Cell[CellGroupData[{

Cell[BoxData[
 RowBox[{"EnzymetoVal", "//", "TableForm"}]], "Input",
 CellChangeTimes->{{3.7713142981477733`*^9, 3.771314313114854*^9}},
 CellLabel->"In[38]:=",ExpressionUUID->"61000d1a-4c38-4e1c-8606-c97739882841"],

Cell[BoxData[
 TagBox[GridBox[{
    {
     RowBox[{"\<\"HMGS\"\>", "\[Rule]", "0.6930000000000001`"}], 
     RowBox[{"\<\"HMGR\"\>", "\[Rule]", "0.043000000000000003`"}], 
     RowBox[{"\<\"MVK\"\>", "\[Rule]", "231.257`"}], 
     RowBox[{"\<\"PMK\"\>", "\[Rule]", "34.491`"}], 
     RowBox[{"\<\"MVD\"\>", "\[Rule]", "10.299`"}], 
     RowBox[{"\<\"DXS\"\>", "\[Rule]", "1.088`"}], 
     RowBox[{"\<\"DXR\"\>", "\[Rule]", "0.113`"}], 
     RowBox[{"\<\"MCT\"\>", "\[Rule]", "7.0440000000000005`"}], 
     RowBox[{"\<\"CMK\"\>", "\[Rule]", "169.348`"}], 
     RowBox[{"\<\"MDS\"\>", "\[Rule]", "0.47700000000000004`"}], 
     RowBox[{"\<\"HDS\"\>", "\[Rule]", "0.017`"}], 
     RowBox[{"\<\"HDR\"\>", "\[Rule]", "1.929`"}], 
     RowBox[{"\<\"IDI\"\>", "\[Rule]", "0.518`"}], 
     RowBox[{"\<\"AthHMGR\"\>", "\[Rule]", "0.039`"}]},
    {
     RowBox[{"\<\"HMGS\"\>", "\[Rule]", "1.125`"}], 
     RowBox[{"\<\"HMGR\"\>", "\[Rule]", "0.043000000000000003`"}], 
     RowBox[{"\<\"MVK\"\>", "\[Rule]", "694.907`"}], 
     RowBox[{"\<\"PMK\"\>", "\[Rule]", "87.803`"}], 
     RowBox[{"\<\"MVD\"\>", "\[Rule]", "48.987`"}], 
     RowBox[{"\<\"DXS\"\>", "\[Rule]", "0.487`"}], 
     RowBox[{"\<\"DXR\"\>", "\[Rule]", "0.134`"}], 
     RowBox[{"\<\"MCT\"\>", "\[Rule]", "13.777000000000001`"}], 
     RowBox[{"\<\"CMK\"\>", "\[Rule]", "77.596`"}], 
     RowBox[{"\<\"MDS\"\>", "\[Rule]", "0.371`"}], 
     RowBox[{"\<\"HDS\"\>", "\[Rule]", "0.07100000000000001`"}], 
     RowBox[{"\<\"HDR\"\>", "\[Rule]", "0.883`"}], 
     RowBox[{"\<\"IDI\"\>", "\[Rule]", "2.226`"}], 
     RowBox[{"\<\"AthHMGR\"\>", "\[Rule]", "0.039`"}]},
    {
     RowBox[{"\<\"HMGS\"\>", "\[Rule]", "0.457`"}], 
     RowBox[{"\<\"HMGR\"\>", "\[Rule]", "0.064`"}], 
     RowBox[{"\<\"MVK\"\>", "\[Rule]", "376.689`"}], 
     RowBox[{"\<\"PMK\"\>", "\[Rule]", "21.413`"}], 
     RowBox[{"\<\"MVD\"\>", "\[Rule]", "10.06`"}], 
     RowBox[{"\<\"DXS\"\>", "\[Rule]", "0.587`"}], 
     RowBox[{"\<\"DXR\"\>", "\[Rule]", "1.046`"}], 
     RowBox[{"\<\"MCT\"\>", "\[Rule]", "18.608`"}], 
     RowBox[{"\<\"CMK\"\>", "\[Rule]", "65.887`"}], 
     RowBox[{"\<\"MDS\"\>", "\[Rule]", "0.29`"}], 
     RowBox[{"\<\"HDS\"\>", "\[Rule]", "0.031`"}], 
     RowBox[{"\<\"HDR\"\>", "\[Rule]", "2.652`"}], 
     RowBox[{"\<\"IDI\"\>", "\[Rule]", "0.796`"}], 
     RowBox[{"\<\"AthHMGR\"\>", "\[Rule]", "0.023`"}]},
    {
     RowBox[{"\<\"HMGS\"\>", "\[Rule]", "1.0230000000000001`"}], 
     RowBox[{"\<\"HMGR\"\>", "\[Rule]", "0.155`"}], 
     RowBox[{"\<\"MVK\"\>", "\[Rule]", "893.212`"}], 
     RowBox[{"\<\"PMK\"\>", "\[Rule]", "103.866`"}], 
     RowBox[{"\<\"MVD\"\>", "\[Rule]", "26.867`"}], 
     RowBox[{"\<\"DXS\"\>", "\[Rule]", "0.662`"}], 
     RowBox[{"\<\"DXR\"\>", "\[Rule]", "0.245`"}], 
     RowBox[{"\<\"MCT\"\>", "\[Rule]", "15.959`"}], 
     RowBox[{"\<\"CMK\"\>", "\[Rule]", "34.429`"}], 
     RowBox[{"\<\"MDS\"\>", "\[Rule]", "0.094`"}], 
     RowBox[{"\<\"HDS\"\>", "\[Rule]", "0.05`"}], 
     RowBox[{"\<\"HDR\"\>", "\[Rule]", "1.262`"}], 
     RowBox[{"\<\"IDI\"\>", "\[Rule]", "1.332`"}], 
     RowBox[{"\<\"AthHMGR\"\>", "\[Rule]", "0.046`"}]},
    {
     RowBox[{"\<\"HMGS\"\>", "\[Rule]", "1.452`"}], 
     RowBox[{"\<\"HMGR\"\>", "\[Rule]", "0.108`"}], 
     RowBox[{"\<\"MVK\"\>", "\[Rule]", "822.032`"}], 
     RowBox[{"\<\"PMK\"\>", "\[Rule]", "65.18900000000001`"}], 
     RowBox[{"\<\"MVD\"\>", "\[Rule]", "10.585`"}], 
     RowBox[{"\<\"DXS\"\>", "\[Rule]", "0.585`"}], 
     RowBox[{"\<\"DXR\"\>", "\[Rule]", "0.035`"}], 
     RowBox[{"\<\"MCT\"\>", "\[Rule]", "9.694`"}], 
     RowBox[{"\<\"CMK\"\>", "\[Rule]", "45.614000000000004`"}], 
     RowBox[{"\<\"MDS\"\>", "\[Rule]", "0.068`"}], 
     RowBox[{"\<\"HDS\"\>", "\[Rule]", "0.1`"}], 
     RowBox[{"\<\"HDR\"\>", "\[Rule]", "1.034`"}], 
     RowBox[{"\<\"IDI\"\>", "\[Rule]", "2.0340000000000003`"}], 
     RowBox[{"\<\"AthHMGR\"\>", "\[Rule]", "0.092`"}]},
    {
     RowBox[{"\<\"HMGS\"\>", "\[Rule]", "1.172`"}], 
     RowBox[{"\<\"HMGR\"\>", "\[Rule]", "0.075`"}], 
     RowBox[{"\<\"MVK\"\>", "\[Rule]", "1189.351`"}], 
     RowBox[{"\<\"PMK\"\>", "\[Rule]", "115.648`"}], 
     RowBox[{"\<\"MVD\"\>", "\[Rule]", "18.723`"}], 
     RowBox[{"\<\"DXS\"\>", "\[Rule]", "0.5680000000000001`"}], 
     RowBox[{"\<\"DXR\"\>", "\[Rule]", "0.333`"}], 
     RowBox[{"\<\"MCT\"\>", "\[Rule]", "19.419`"}], 
     RowBox[{"\<\"CMK\"\>", "\[Rule]", "58.022`"}], 
     RowBox[{"\<\"MDS\"\>", "\[Rule]", "0.223`"}], 
     RowBox[{"\<\"HDS\"\>", "\[Rule]", "0.013000000000000001`"}], 
     RowBox[{"\<\"HDR\"\>", "\[Rule]", "2.5020000000000002`"}], 
     RowBox[{"\<\"IDI\"\>", "\[Rule]", "1.668`"}], 
     RowBox[{"\<\"AthHMGR\"\>", "\[Rule]", "0.099`"}]},
    {
     RowBox[{"\<\"HMGS\"\>", "\[Rule]", "1.982`"}], 
     RowBox[{"\<\"HMGR\"\>", "\[Rule]", "0.139`"}], 
     RowBox[{"\<\"MVK\"\>", "\[Rule]", "849.537`"}], 
     RowBox[{"\<\"PMK\"\>", "\[Rule]", "51.223`"}], 
     RowBox[{"\<\"MVD\"\>", "\[Rule]", "13.614`"}], 
     RowBox[{"\<\"DXS\"\>", "\[Rule]", "0.334`"}], 
     RowBox[{"\<\"DXR\"\>", "\[Rule]", "0.841`"}], 
     RowBox[{"\<\"MCT\"\>", "\[Rule]", "5.86`"}], 
     RowBox[{"\<\"CMK\"\>", "\[Rule]", "27.438`"}], 
     RowBox[{"\<\"MDS\"\>", "\[Rule]", "0.117`"}], 
     RowBox[{"\<\"HDS\"\>", "\[Rule]", "0.019`"}], 
     RowBox[{"\<\"HDR\"\>", "\[Rule]", "2.472`"}], 
     RowBox[{"\<\"IDI\"\>", "\[Rule]", "1.565`"}], 
     RowBox[{"\<\"AthHMGR\"\>", "\[Rule]", "0.154`"}]},
    {
     RowBox[{"\<\"HMGS\"\>", "\[Rule]", "0.972`"}], 
     RowBox[{"\<\"HMGR\"\>", "\[Rule]", "0.078`"}], 
     RowBox[{"\<\"MVK\"\>", "\[Rule]", "231.342`"}], 
     RowBox[{"\<\"PMK\"\>", "\[Rule]", "133.356`"}], 
     RowBox[{"\<\"MVD\"\>", "\[Rule]", "6.527`"}], 
     RowBox[{"\<\"DXS\"\>", "\[Rule]", "1.684`"}], 
     RowBox[{"\<\"DXR\"\>", "\[Rule]", "0.114`"}], 
     RowBox[{"\<\"MCT\"\>", "\[Rule]", "3.055`"}], 
     RowBox[{"\<\"CMK\"\>", "\[Rule]", "100.316`"}], 
     RowBox[{"\<\"MDS\"\>", "\[Rule]", "0.317`"}], 
     RowBox[{"\<\"HDS\"\>", "\[Rule]", "0.042`"}], 
     RowBox[{"\<\"HDR\"\>", "\[Rule]", "1.213`"}], 
     RowBox[{"\<\"IDI\"\>", "\[Rule]", "1.292`"}], 
     RowBox[{"\<\"AthHMGR\"\>", "\[Rule]", "0.085`"}]},
    {
     RowBox[{"\<\"HMGS\"\>", "\[Rule]", "0.526`"}], 
     RowBox[{"\<\"HMGR\"\>", "\[Rule]", "0.066`"}], 
     RowBox[{"\<\"MVK\"\>", "\[Rule]", "288.859`"}], 
     RowBox[{"\<\"PMK\"\>", "\[Rule]", "19.46`"}], 
     RowBox[{"\<\"MVD\"\>", "\[Rule]", "12.148`"}], 
     RowBox[{"\<\"DXS\"\>", "\[Rule]", "0.34600000000000003`"}], 
     RowBox[{"\<\"DXR\"\>", "\[Rule]", "0.11800000000000001`"}], 
     RowBox[{"\<\"MCT\"\>", "\[Rule]", "10.348`"}], 
     RowBox[{"\<\"CMK\"\>", "\[Rule]", "96.296`"}], 
     RowBox[{"\<\"MDS\"\>", "\[Rule]", "0.10300000000000001`"}], 
     RowBox[{"\<\"HDS\"\>", "\[Rule]", "0.06`"}], 
     RowBox[{"\<\"HDR\"\>", "\[Rule]", "0.9430000000000001`"}], 
     RowBox[{"\<\"IDI\"\>", "\[Rule]", "2.886`"}], 
     RowBox[{"\<\"AthHMGR\"\>", "\[Rule]", "0.039`"}]},
    {
     RowBox[{"\<\"HMGS\"\>", "\[Rule]", "0.986`"}], 
     RowBox[{"\<\"HMGR\"\>", "\[Rule]", "0.076`"}], 
     RowBox[{"\<\"MVK\"\>", "\[Rule]", "484.994`"}], 
     RowBox[{"\<\"PMK\"\>", "\[Rule]", "35.353`"}], 
     RowBox[{"\<\"MVD\"\>", "\[Rule]", "13.215`"}], 
     RowBox[{"\<\"DXS\"\>", "\[Rule]", "1.721`"}], 
     RowBox[{"\<\"DXR\"\>", "\[Rule]", "0.562`"}], 
     RowBox[{"\<\"MCT\"\>", "\[Rule]", "51.15`"}], 
     RowBox[{"\<\"CMK\"\>", "\[Rule]", "120.06400000000001`"}], 
     RowBox[{"\<\"MDS\"\>", "\[Rule]", "0.396`"}], 
     RowBox[{"\<\"HDS\"\>", "\[Rule]", "0.11`"}], 
     RowBox[{"\<\"HDR\"\>", "\[Rule]", "2.32`"}], 
     RowBox[{"\<\"IDI\"\>", "\[Rule]", "5.591`"}], 
     RowBox[{"\<\"AthHMGR\"\>", "\[Rule]", "0.131`"}]},
    {
     RowBox[{"\<\"HMGS\"\>", "\[Rule]", "0.8130000000000001`"}], 
     RowBox[{"\<\"HMGR\"\>", "\[Rule]", "0.052000000000000005`"}], 
     RowBox[{"\<\"MVK\"\>", "\[Rule]", "368.742`"}], 
     RowBox[{"\<\"PMK\"\>", "\[Rule]", "65.45`"}], 
     RowBox[{"\<\"MVD\"\>", "\[Rule]", "9.689`"}], 
     RowBox[{"\<\"DXS\"\>", "\[Rule]", "1.738`"}], 
     RowBox[{"\<\"DXR\"\>", "\[Rule]", "0.101`"}], 
     RowBox[{"\<\"MCT\"\>", "\[Rule]", "3.959`"}], 
     RowBox[{"\<\"CMK\"\>", "\[Rule]", "139.463`"}], 
     RowBox[{"\<\"MDS\"\>", "\[Rule]", "0.19`"}], 
     RowBox[{"\<\"HDS\"\>", "\[Rule]", "0.004`"}], 
     RowBox[{"\<\"HDR\"\>", "\[Rule]", "2.602`"}], 
     RowBox[{"\<\"IDI\"\>", "\[Rule]", "1.0190000000000001`"}], 
     RowBox[{"\<\"AthHMGR\"\>", "\[Rule]", "0.396`"}]},
    {
     RowBox[{"\<\"HMGS\"\>", "\[Rule]", "0.614`"}], 
     RowBox[{"\<\"HMGR\"\>", "\[Rule]", "0.052000000000000005`"}], 
     RowBox[{"\<\"MVK\"\>", "\[Rule]", "696.771`"}], 
     RowBox[{"\<\"PMK\"\>", "\[Rule]", "24.62`"}], 
     RowBox[{"\<\"MVD\"\>", "\[Rule]", "7.479`"}], 
     RowBox[{"\<\"DXS\"\>", "\[Rule]", "1.8800000000000001`"}], 
     RowBox[{"\<\"DXR\"\>", "\[Rule]", "0.654`"}], 
     RowBox[{"\<\"MCT\"\>", "\[Rule]", "27.243000000000002`"}], 
     RowBox[{"\<\"CMK\"\>", "\[Rule]", "65.887`"}], 
     RowBox[{"\<\"MDS\"\>", "\[Rule]", "0.261`"}], 
     RowBox[{"\<\"HDS\"\>", "\[Rule]", "0.128`"}], 
     RowBox[{"\<\"HDR\"\>", "\[Rule]", "2.891`"}], 
     RowBox[{"\<\"IDI\"\>", "\[Rule]", "3.334`"}], 
     RowBox[{"\<\"AthHMGR\"\>", "\[Rule]", "0.315`"}]},
    {
     RowBox[{"\<\"HMGS\"\>", "\[Rule]", "0.979`"}], 
     RowBox[{"\<\"HMGR\"\>", "\[Rule]", "0.07`"}], 
     RowBox[{"\<\"MVK\"\>", "\[Rule]", "589.951`"}], 
     RowBox[{"\<\"PMK\"\>", "\[Rule]", "58.206`"}], 
     RowBox[{"\<\"MVD\"\>", "\[Rule]", "11.367`"}], 
     RowBox[{"\<\"DXS\"\>", "\[Rule]", "0.624`"}], 
     RowBox[{"\<\"DXR\"\>", "\[Rule]", "0.189`"}], 
     RowBox[{"\<\"MCT\"\>", "\[Rule]", "12.063`"}], 
     RowBox[{"\<\"CMK\"\>", "\[Rule]", "71.741`"}], 
     RowBox[{"\<\"MDS\"\>", "\[Rule]", "0.242`"}], 
     RowBox[{"\<\"HDS\"\>", "\[Rule]", "0.046`"}], 
     RowBox[{"\<\"HDR\"\>", "\[Rule]", "2.125`"}], 
     RowBox[{"\<\"IDI\"\>", "\[Rule]", "1.616`"}], 
     RowBox[{"\<\"AthHMGR\"\>", "\[Rule]", "0.089`"}]}
   },
   GridBoxAlignment->{"Columns" -> {{Left}}, "Rows" -> {{Baseline}}},
   GridBoxSpacings->{"Columns" -> {
       Offset[0.27999999999999997`], {
        Offset[2.0999999999999996`]}, 
       Offset[0.27999999999999997`]}, "Rows" -> {
       Offset[0.2], {
        Offset[0.4]}, 
       Offset[0.2]}}],
  Function[BoxForm`e$, 
   TableForm[BoxForm`e$]]]], "Output",
 CellChangeTimes->{
  3.7713143137683783`*^9, 3.7713155227672157`*^9, 3.7713156752969356`*^9, {
   3.7713158019637156`*^9, 3.771315817108748*^9}, 3.771315870796356*^9, 
   3.7715626448467727`*^9, 3.7716487222566233`*^9, 3.7716582614237356`*^9, 
   3.7717342877592573`*^9, 3.773033451536906*^9, 3.773386059762908*^9, 
   3.782645010305451*^9, 3.782715136707453*^9, 3.7827288394334774`*^9, 
   3.782729176068093*^9, 3.7827293999467745`*^9, 3.785243032560756*^9, 
   3.7852431588647566`*^9, 3.785247393777869*^9, 3.7852599813587685`*^9, 
   3.7852605811022706`*^9, 3.7876410107583065`*^9, 3.8308325261426263`*^9, 
   3.8308351852592144`*^9, 3.830852593418356*^9, 3.830917224174415*^9, 
   3.8309275007231445`*^9, 3.831011910016251*^9, 3.831019405647691*^9, 
   3.8310231794833946`*^9, 3.831186813887611*^9, 3.8311976756458344`*^9, 
   3.831436195052024*^9, 3.8315230426293945`*^9, 3.8317983427727833`*^9, 
   3.832041304208317*^9, 3.8320570369372096`*^9, 3.8320570795740337`*^9, 
   3.832238610970803*^9, 3.8322404892810197`*^9, 3.8322996863103714`*^9, 
   3.8323012277949057`*^9, 3.8323054417456055`*^9, 3.8323971866477137`*^9, 
   3.832650555835004*^9, 3.832911083920493*^9, 3.832998569075475*^9, 
   3.833001108309091*^9, 3.8332538132450047`*^9, 3.833340924539834*^9},
 CellLabel->
  "Out[38]//TableForm=",ExpressionUUID->"7eb994ff-f638-4a56-8b27-\
93f6dc133a2a"]
}, Open  ]],

Cell[BoxData[
 RowBox[{
  RowBox[{"VmaxNumVals", "=", 
   RowBox[{"VmaxtoEnzyme", "/.", "EnzymetoVal"}]}], ";"}]], "Input",
 CellChangeTimes->{{3.771046530888933*^9, 3.771046549334797*^9}, {
   3.7710516194752393`*^9, 3.771051676425897*^9}, 3.7710524088177476`*^9, {
   3.771052445193472*^9, 3.7710524466166344`*^9}, {3.771052489576716*^9, 
   3.7710525093718004`*^9}, {3.771054253465273*^9, 3.771054264782998*^9}, 
   3.771054464119537*^9, {3.7713144044825463`*^9, 3.7713144144213676`*^9}, {
   3.771316114924287*^9, 3.771316120911766*^9}},
 CellLabel->"In[39]:=",ExpressionUUID->"a4b5d6e2-e7b1-43b6-a9ec-cdfc87b98583"],

Cell[CellGroupData[{

Cell[BoxData[
 RowBox[{"VmaxNumVals", "//", "TableForm"}]], "Input",
 CellChangeTimes->{{3.7713160850529404`*^9, 3.7713161047292995`*^9}},
 CellLabel->"In[40]:=",ExpressionUUID->"87405981-8eed-4c32-b73c-2ba6904feb41"],

Cell[BoxData[
 TagBox[GridBox[{
    {
     RowBox[{"r1`Vmax", "\[Rule]", "0.6930000000000001`"}], 
     RowBox[{"r2`Vmax", "\[Rule]", "0.043000000000000003`"}], 
     RowBox[{"r3`Vmax", "\[Rule]", "231.257`"}], 
     RowBox[{"r4`Vmax", "\[Rule]", "34.491`"}], 
     RowBox[{"r5`Vmax", "\[Rule]", "10.299`"}], 
     RowBox[{"r6`Vmax", "\[Rule]", "0.518`"}], 
     RowBox[{"r7`Vmax", "\[Rule]", "0.518`"}], 
     RowBox[{"r10`Vmax", "\[Rule]", "1.088`"}], 
     RowBox[{"r11`Vmax", "\[Rule]", "0.113`"}], 
     RowBox[{"r12`Vmax", "\[Rule]", "7.0440000000000005`"}], 
     RowBox[{"r13`Vmax", "\[Rule]", "169.348`"}], 
     RowBox[{"r14`Vmax", "\[Rule]", "0.47700000000000004`"}], 
     RowBox[{"r15`Vmax", "\[Rule]", "0.017`"}], 
     RowBox[{"r16`Vmax", "\[Rule]", "1.929`"}], 
     RowBox[{"r17`Vmax", "\[Rule]", "1.929`"}], 
     RowBox[{"r18`Vmax", "\[Rule]", "0.518`"}], 
     RowBox[{"r19`Vmax", "\[Rule]", "0.518`"}], 
     RowBox[{"r27`Vmax", "\[Rule]", "0.039`"}]},
    {
     RowBox[{"r1`Vmax", "\[Rule]", "1.125`"}], 
     RowBox[{"r2`Vmax", "\[Rule]", "0.043000000000000003`"}], 
     RowBox[{"r3`Vmax", "\[Rule]", "694.907`"}], 
     RowBox[{"r4`Vmax", "\[Rule]", "87.803`"}], 
     RowBox[{"r5`Vmax", "\[Rule]", "48.987`"}], 
     RowBox[{"r6`Vmax", "\[Rule]", "2.226`"}], 
     RowBox[{"r7`Vmax", "\[Rule]", "2.226`"}], 
     RowBox[{"r10`Vmax", "\[Rule]", "0.487`"}], 
     RowBox[{"r11`Vmax", "\[Rule]", "0.134`"}], 
     RowBox[{"r12`Vmax", "\[Rule]", "13.777000000000001`"}], 
     RowBox[{"r13`Vmax", "\[Rule]", "77.596`"}], 
     RowBox[{"r14`Vmax", "\[Rule]", "0.371`"}], 
     RowBox[{"r15`Vmax", "\[Rule]", "0.07100000000000001`"}], 
     RowBox[{"r16`Vmax", "\[Rule]", "0.883`"}], 
     RowBox[{"r17`Vmax", "\[Rule]", "0.883`"}], 
     RowBox[{"r18`Vmax", "\[Rule]", "2.226`"}], 
     RowBox[{"r19`Vmax", "\[Rule]", "2.226`"}], 
     RowBox[{"r27`Vmax", "\[Rule]", "0.039`"}]},
    {
     RowBox[{"r1`Vmax", "\[Rule]", "0.457`"}], 
     RowBox[{"r2`Vmax", "\[Rule]", "0.064`"}], 
     RowBox[{"r3`Vmax", "\[Rule]", "376.689`"}], 
     RowBox[{"r4`Vmax", "\[Rule]", "21.413`"}], 
     RowBox[{"r5`Vmax", "\[Rule]", "10.06`"}], 
     RowBox[{"r6`Vmax", "\[Rule]", "0.796`"}], 
     RowBox[{"r7`Vmax", "\[Rule]", "0.796`"}], 
     RowBox[{"r10`Vmax", "\[Rule]", "0.587`"}], 
     RowBox[{"r11`Vmax", "\[Rule]", "1.046`"}], 
     RowBox[{"r12`Vmax", "\[Rule]", "18.608`"}], 
     RowBox[{"r13`Vmax", "\[Rule]", "65.887`"}], 
     RowBox[{"r14`Vmax", "\[Rule]", "0.29`"}], 
     RowBox[{"r15`Vmax", "\[Rule]", "0.031`"}], 
     RowBox[{"r16`Vmax", "\[Rule]", "2.652`"}], 
     RowBox[{"r17`Vmax", "\[Rule]", "2.652`"}], 
     RowBox[{"r18`Vmax", "\[Rule]", "0.796`"}], 
     RowBox[{"r19`Vmax", "\[Rule]", "0.796`"}], 
     RowBox[{"r27`Vmax", "\[Rule]", "0.023`"}]},
    {
     RowBox[{"r1`Vmax", "\[Rule]", "1.0230000000000001`"}], 
     RowBox[{"r2`Vmax", "\[Rule]", "0.155`"}], 
     RowBox[{"r3`Vmax", "\[Rule]", "893.212`"}], 
     RowBox[{"r4`Vmax", "\[Rule]", "103.866`"}], 
     RowBox[{"r5`Vmax", "\[Rule]", "26.867`"}], 
     RowBox[{"r6`Vmax", "\[Rule]", "1.332`"}], 
     RowBox[{"r7`Vmax", "\[Rule]", "1.332`"}], 
     RowBox[{"r10`Vmax", "\[Rule]", "0.662`"}], 
     RowBox[{"r11`Vmax", "\[Rule]", "0.245`"}], 
     RowBox[{"r12`Vmax", "\[Rule]", "15.959`"}], 
     RowBox[{"r13`Vmax", "\[Rule]", "34.429`"}], 
     RowBox[{"r14`Vmax", "\[Rule]", "0.094`"}], 
     RowBox[{"r15`Vmax", "\[Rule]", "0.05`"}], 
     RowBox[{"r16`Vmax", "\[Rule]", "1.262`"}], 
     RowBox[{"r17`Vmax", "\[Rule]", "1.262`"}], 
     RowBox[{"r18`Vmax", "\[Rule]", "1.332`"}], 
     RowBox[{"r19`Vmax", "\[Rule]", "1.332`"}], 
     RowBox[{"r27`Vmax", "\[Rule]", "0.046`"}]},
    {
     RowBox[{"r1`Vmax", "\[Rule]", "1.452`"}], 
     RowBox[{"r2`Vmax", "\[Rule]", "0.108`"}], 
     RowBox[{"r3`Vmax", "\[Rule]", "822.032`"}], 
     RowBox[{"r4`Vmax", "\[Rule]", "65.18900000000001`"}], 
     RowBox[{"r5`Vmax", "\[Rule]", "10.585`"}], 
     RowBox[{"r6`Vmax", "\[Rule]", "2.0340000000000003`"}], 
     RowBox[{"r7`Vmax", "\[Rule]", "2.0340000000000003`"}], 
     RowBox[{"r10`Vmax", "\[Rule]", "0.585`"}], 
     RowBox[{"r11`Vmax", "\[Rule]", "0.035`"}], 
     RowBox[{"r12`Vmax", "\[Rule]", "9.694`"}], 
     RowBox[{"r13`Vmax", "\[Rule]", "45.614000000000004`"}], 
     RowBox[{"r14`Vmax", "\[Rule]", "0.068`"}], 
     RowBox[{"r15`Vmax", "\[Rule]", "0.1`"}], 
     RowBox[{"r16`Vmax", "\[Rule]", "1.034`"}], 
     RowBox[{"r17`Vmax", "\[Rule]", "1.034`"}], 
     RowBox[{"r18`Vmax", "\[Rule]", "2.0340000000000003`"}], 
     RowBox[{"r19`Vmax", "\[Rule]", "2.0340000000000003`"}], 
     RowBox[{"r27`Vmax", "\[Rule]", "0.092`"}]},
    {
     RowBox[{"r1`Vmax", "\[Rule]", "1.172`"}], 
     RowBox[{"r2`Vmax", "\[Rule]", "0.075`"}], 
     RowBox[{"r3`Vmax", "\[Rule]", "1189.351`"}], 
     RowBox[{"r4`Vmax", "\[Rule]", "115.648`"}], 
     RowBox[{"r5`Vmax", "\[Rule]", "18.723`"}], 
     RowBox[{"r6`Vmax", "\[Rule]", "1.668`"}], 
     RowBox[{"r7`Vmax", "\[Rule]", "1.668`"}], 
     RowBox[{"r10`Vmax", "\[Rule]", "0.5680000000000001`"}], 
     RowBox[{"r11`Vmax", "\[Rule]", "0.333`"}], 
     RowBox[{"r12`Vmax", "\[Rule]", "19.419`"}], 
     RowBox[{"r13`Vmax", "\[Rule]", "58.022`"}], 
     RowBox[{"r14`Vmax", "\[Rule]", "0.223`"}], 
     RowBox[{"r15`Vmax", "\[Rule]", "0.013000000000000001`"}], 
     RowBox[{"r16`Vmax", "\[Rule]", "2.5020000000000002`"}], 
     RowBox[{"r17`Vmax", "\[Rule]", "2.5020000000000002`"}], 
     RowBox[{"r18`Vmax", "\[Rule]", "1.668`"}], 
     RowBox[{"r19`Vmax", "\[Rule]", "1.668`"}], 
     RowBox[{"r27`Vmax", "\[Rule]", "0.099`"}]},
    {
     RowBox[{"r1`Vmax", "\[Rule]", "1.982`"}], 
     RowBox[{"r2`Vmax", "\[Rule]", "0.139`"}], 
     RowBox[{"r3`Vmax", "\[Rule]", "849.537`"}], 
     RowBox[{"r4`Vmax", "\[Rule]", "51.223`"}], 
     RowBox[{"r5`Vmax", "\[Rule]", "13.614`"}], 
     RowBox[{"r6`Vmax", "\[Rule]", "1.565`"}], 
     RowBox[{"r7`Vmax", "\[Rule]", "1.565`"}], 
     RowBox[{"r10`Vmax", "\[Rule]", "0.334`"}], 
     RowBox[{"r11`Vmax", "\[Rule]", "0.841`"}], 
     RowBox[{"r12`Vmax", "\[Rule]", "5.86`"}], 
     RowBox[{"r13`Vmax", "\[Rule]", "27.438`"}], 
     RowBox[{"r14`Vmax", "\[Rule]", "0.117`"}], 
     RowBox[{"r15`Vmax", "\[Rule]", "0.019`"}], 
     RowBox[{"r16`Vmax", "\[Rule]", "2.472`"}], 
     RowBox[{"r17`Vmax", "\[Rule]", "2.472`"}], 
     RowBox[{"r18`Vmax", "\[Rule]", "1.565`"}], 
     RowBox[{"r19`Vmax", "\[Rule]", "1.565`"}], 
     RowBox[{"r27`Vmax", "\[Rule]", "0.154`"}]},
    {
     RowBox[{"r1`Vmax", "\[Rule]", "0.972`"}], 
     RowBox[{"r2`Vmax", "\[Rule]", "0.078`"}], 
     RowBox[{"r3`Vmax", "\[Rule]", "231.342`"}], 
     RowBox[{"r4`Vmax", "\[Rule]", "133.356`"}], 
     RowBox[{"r5`Vmax", "\[Rule]", "6.527`"}], 
     RowBox[{"r6`Vmax", "\[Rule]", "1.292`"}], 
     RowBox[{"r7`Vmax", "\[Rule]", "1.292`"}], 
     RowBox[{"r10`Vmax", "\[Rule]", "1.684`"}], 
     RowBox[{"r11`Vmax", "\[Rule]", "0.114`"}], 
     RowBox[{"r12`Vmax", "\[Rule]", "3.055`"}], 
     RowBox[{"r13`Vmax", "\[Rule]", "100.316`"}], 
     RowBox[{"r14`Vmax", "\[Rule]", "0.317`"}], 
     RowBox[{"r15`Vmax", "\[Rule]", "0.042`"}], 
     RowBox[{"r16`Vmax", "\[Rule]", "1.213`"}], 
     RowBox[{"r17`Vmax", "\[Rule]", "1.213`"}], 
     RowBox[{"r18`Vmax", "\[Rule]", "1.292`"}], 
     RowBox[{"r19`Vmax", "\[Rule]", "1.292`"}], 
     RowBox[{"r27`Vmax", "\[Rule]", "0.085`"}]},
    {
     RowBox[{"r1`Vmax", "\[Rule]", "0.526`"}], 
     RowBox[{"r2`Vmax", "\[Rule]", "0.066`"}], 
     RowBox[{"r3`Vmax", "\[Rule]", "288.859`"}], 
     RowBox[{"r4`Vmax", "\[Rule]", "19.46`"}], 
     RowBox[{"r5`Vmax", "\[Rule]", "12.148`"}], 
     RowBox[{"r6`Vmax", "\[Rule]", "2.886`"}], 
     RowBox[{"r7`Vmax", "\[Rule]", "2.886`"}], 
     RowBox[{"r10`Vmax", "\[Rule]", "0.34600000000000003`"}], 
     RowBox[{"r11`Vmax", "\[Rule]", "0.11800000000000001`"}], 
     RowBox[{"r12`Vmax", "\[Rule]", "10.348`"}], 
     RowBox[{"r13`Vmax", "\[Rule]", "96.296`"}], 
     RowBox[{"r14`Vmax", "\[Rule]", "0.10300000000000001`"}], 
     RowBox[{"r15`Vmax", "\[Rule]", "0.06`"}], 
     RowBox[{"r16`Vmax", "\[Rule]", "0.9430000000000001`"}], 
     RowBox[{"r17`Vmax", "\[Rule]", "0.9430000000000001`"}], 
     RowBox[{"r18`Vmax", "\[Rule]", "2.886`"}], 
     RowBox[{"r19`Vmax", "\[Rule]", "2.886`"}], 
     RowBox[{"r27`Vmax", "\[Rule]", "0.039`"}]},
    {
     RowBox[{"r1`Vmax", "\[Rule]", "0.986`"}], 
     RowBox[{"r2`Vmax", "\[Rule]", "0.076`"}], 
     RowBox[{"r3`Vmax", "\[Rule]", "484.994`"}], 
     RowBox[{"r4`Vmax", "\[Rule]", "35.353`"}], 
     RowBox[{"r5`Vmax", "\[Rule]", "13.215`"}], 
     RowBox[{"r6`Vmax", "\[Rule]", "5.591`"}], 
     RowBox[{"r7`Vmax", "\[Rule]", "5.591`"}], 
     RowBox[{"r10`Vmax", "\[Rule]", "1.721`"}], 
     RowBox[{"r11`Vmax", "\[Rule]", "0.562`"}], 
     RowBox[{"r12`Vmax", "\[Rule]", "51.15`"}], 
     RowBox[{"r13`Vmax", "\[Rule]", "120.06400000000001`"}], 
     RowBox[{"r14`Vmax", "\[Rule]", "0.396`"}], 
     RowBox[{"r15`Vmax", "\[Rule]", "0.11`"}], 
     RowBox[{"r16`Vmax", "\[Rule]", "2.32`"}], 
     RowBox[{"r17`Vmax", "\[Rule]", "2.32`"}], 
     RowBox[{"r18`Vmax", "\[Rule]", "5.591`"}], 
     RowBox[{"r19`Vmax", "\[Rule]", "5.591`"}], 
     RowBox[{"r27`Vmax", "\[Rule]", "0.131`"}]},
    {
     RowBox[{"r1`Vmax", "\[Rule]", "0.8130000000000001`"}], 
     RowBox[{"r2`Vmax", "\[Rule]", "0.052000000000000005`"}], 
     RowBox[{"r3`Vmax", "\[Rule]", "368.742`"}], 
     RowBox[{"r4`Vmax", "\[Rule]", "65.45`"}], 
     RowBox[{"r5`Vmax", "\[Rule]", "9.689`"}], 
     RowBox[{"r6`Vmax", "\[Rule]", "1.0190000000000001`"}], 
     RowBox[{"r7`Vmax", "\[Rule]", "1.0190000000000001`"}], 
     RowBox[{"r10`Vmax", "\[Rule]", "1.738`"}], 
     RowBox[{"r11`Vmax", "\[Rule]", "0.101`"}], 
     RowBox[{"r12`Vmax", "\[Rule]", "3.959`"}], 
     RowBox[{"r13`Vmax", "\[Rule]", "139.463`"}], 
     RowBox[{"r14`Vmax", "\[Rule]", "0.19`"}], 
     RowBox[{"r15`Vmax", "\[Rule]", "0.004`"}], 
     RowBox[{"r16`Vmax", "\[Rule]", "2.602`"}], 
     RowBox[{"r17`Vmax", "\[Rule]", "2.602`"}], 
     RowBox[{"r18`Vmax", "\[Rule]", "1.0190000000000001`"}], 
     RowBox[{"r19`Vmax", "\[Rule]", "1.0190000000000001`"}], 
     RowBox[{"r27`Vmax", "\[Rule]", "0.396`"}]},
    {
     RowBox[{"r1`Vmax", "\[Rule]", "0.614`"}], 
     RowBox[{"r2`Vmax", "\[Rule]", "0.052000000000000005`"}], 
     RowBox[{"r3`Vmax", "\[Rule]", "696.771`"}], 
     RowBox[{"r4`Vmax", "\[Rule]", "24.62`"}], 
     RowBox[{"r5`Vmax", "\[Rule]", "7.479`"}], 
     RowBox[{"r6`Vmax", "\[Rule]", "3.334`"}], 
     RowBox[{"r7`Vmax", "\[Rule]", "3.334`"}], 
     RowBox[{"r10`Vmax", "\[Rule]", "1.8800000000000001`"}], 
     RowBox[{"r11`Vmax", "\[Rule]", "0.654`"}], 
     RowBox[{"r12`Vmax", "\[Rule]", "27.243000000000002`"}], 
     RowBox[{"r13`Vmax", "\[Rule]", "65.887`"}], 
     RowBox[{"r14`Vmax", "\[Rule]", "0.261`"}], 
     RowBox[{"r15`Vmax", "\[Rule]", "0.128`"}], 
     RowBox[{"r16`Vmax", "\[Rule]", "2.891`"}], 
     RowBox[{"r17`Vmax", "\[Rule]", "2.891`"}], 
     RowBox[{"r18`Vmax", "\[Rule]", "3.334`"}], 
     RowBox[{"r19`Vmax", "\[Rule]", "3.334`"}], 
     RowBox[{"r27`Vmax", "\[Rule]", "0.315`"}]},
    {
     RowBox[{"r1`Vmax", "\[Rule]", "0.979`"}], 
     RowBox[{"r2`Vmax", "\[Rule]", "0.07`"}], 
     RowBox[{"r3`Vmax", "\[Rule]", "589.951`"}], 
     RowBox[{"r4`Vmax", "\[Rule]", "58.206`"}], 
     RowBox[{"r5`Vmax", "\[Rule]", "11.367`"}], 
     RowBox[{"r6`Vmax", "\[Rule]", "1.616`"}], 
     RowBox[{"r7`Vmax", "\[Rule]", "1.616`"}], 
     RowBox[{"r10`Vmax", "\[Rule]", "0.624`"}], 
     RowBox[{"r11`Vmax", "\[Rule]", "0.189`"}], 
     RowBox[{"r12`Vmax", "\[Rule]", "12.063`"}], 
     RowBox[{"r13`Vmax", "\[Rule]", "71.741`"}], 
     RowBox[{"r14`Vmax", "\[Rule]", "0.242`"}], 
     RowBox[{"r15`Vmax", "\[Rule]", "0.046`"}], 
     RowBox[{"r16`Vmax", "\[Rule]", "2.125`"}], 
     RowBox[{"r17`Vmax", "\[Rule]", "2.125`"}], 
     RowBox[{"r18`Vmax", "\[Rule]", "1.616`"}], 
     RowBox[{"r19`Vmax", "\[Rule]", "1.616`"}], 
     RowBox[{"r27`Vmax", "\[Rule]", "0.089`"}]}
   },
   GridBoxAlignment->{"Columns" -> {{Left}}, "Rows" -> {{Baseline}}},
   GridBoxSpacings->{"Columns" -> {
       Offset[0.27999999999999997`], {
        Offset[2.0999999999999996`]}, 
       Offset[0.27999999999999997`]}, "Rows" -> {
       Offset[0.2], {
        Offset[0.4]}, 
       Offset[0.2]}}],
  Function[BoxForm`e$, 
   TableForm[BoxForm`e$]]]], "Output",
 CellChangeTimes->CompressedData["
1:eJxTTMoPSmVkYGDQBmINlob09ZJvHCcK/Y+6CaTjz1lw3APSxs9162pl3jiu
elm5UlP2jWPVkbJFl/TeOBbJJT/4AqSb536d8BtIB84w2w2iw6KMr4PoFXm+
xseN3zj6mro6g+jmzv6Qk0C6ySO96jyQfuZ16wiIDnhTLRZl8cZx0SZZ0T1d
bxwbDy/+B6Iva/2tOwqkA6K6eZ8CaYtppwVfAWmPP4c8hLvfOKp92/ZRDEh/
4Ck6KQGky6fsW58BpIVtyv/mAul3Ncklj4C0HU/YHZ6eN45TbO97TO4Bmcv1
mrP3jeO+KV/nCQLpPwJJTllA+ttfbd1sIJ307rRIB5COKai5CqJd7lg96QLS
AlbhG7YD6TsWtenGfW8cV5c0zN0EpN2zVEPvAukXyb2T7gHpJWGrvkX2v3F8
5DalvgVIAwBlNrXB
  "],
 CellLabel->
  "Out[40]//TableForm=",ExpressionUUID->"060650c4-2a9d-44b9-bc13-\
1d8cb456536c"]
}, Open  ]],

Cell[BoxData[
 RowBox[{
  RowBox[{"BasalSol", "=", 
   RowBox[{"{", 
    RowBox[{
     RowBox[{
      RowBox[{"m`B", "[", "t", "]"}], "\[Rule]", "0.9830051957557403`"}], ",", 
     RowBox[{
      RowBox[{"m`B2", "[", "t", "]"}], "\[Rule]", "0.9830051957557403`"}], 
     ",", 
     RowBox[{
      RowBox[{"m`C", "[", "t", "]"}], "\[Rule]", "0.00003500003367956443`"}], 
     ",", 
     RowBox[{
      RowBox[{"m`C2", "[", "t", "]"}], "\[Rule]", "0.00003500003367956443`"}],
      ",", 
     RowBox[{
      RowBox[{"m`D", "[", "t", "]"}], "\[Rule]", "0.00039832484051165016`"}], 
     ",", 
     RowBox[{
      RowBox[{"m`E", "[", "t", "]"}], "\[Rule]", "0.00003359305973359388`"}], 
     ",", 
     RowBox[{
      RowBox[{"m`F", "[", "t", "]"}], "\[Rule]", "0.03657118075748563`"}], 
     ",", 
     RowBox[{
      RowBox[{"m`F2", "[", "t", "]"}], "\[Rule]", "0.028019406295059748`"}], 
     ",", 
     RowBox[{
      RowBox[{"m`G", "[", "t", "]"}], "\[Rule]", "0.07029898113394371`"}], 
     ",", 
     RowBox[{
      RowBox[{"m`G2", "[", "t", "]"}], "\[Rule]", "0.05781592177142004`"}], 
     ",", 
     RowBox[{
      RowBox[{"m`J", "[", "t", "]"}], "\[Rule]", "0.023368056528887102`"}], 
     ",", 
     RowBox[{
      RowBox[{"m`K", "[", "t", "]"}], "\[Rule]", "0.0019082354907241385`"}], 
     ",", 
     RowBox[{
      RowBox[{"m`L", "[", "t", "]"}], "\[Rule]", "0.00018319079052309597`"}], 
     ",", 
     RowBox[{
      RowBox[{"m`M", "[", "t", "]"}], "\[Rule]", "0.1735612929520616`"}], ",", 
     RowBox[{
      RowBox[{"m`N", "[", "t", "]"}], "\[Rule]", "2.8174686894591643`"}], ",", 
     RowBox[{
      RowBox[{"m`O", "[", "t", "]"}], "\[Rule]", "0.0005851089347982125`"}]}], 
    RowBox[{"(*", 
     RowBox[{",", 
      RowBox[{
       RowBox[{"m`P", "[", "t", "]"}], "\[Rule]", "0.020000000069183132`"}], 
      ",", 
      RowBox[{
       RowBox[{"m`Q", "[", "t", "]"}], "\[Rule]", "0.40500032123135804`"}], 
      ",", 
      RowBox[{
       RowBox[{"m`R", "[", "t", "]"}], "\[Rule]", "0.005999994838456919`"}]}],
      "*)"}], "}"}]}], ";"}]], "Input",
 CellChangeTimes->{{3.772857602736144*^9, 3.772857605798663*^9}, 
   3.773033473257358*^9, {3.782717689075144*^9, 3.782717692125143*^9}},
 CellLabel->"In[41]:=",ExpressionUUID->"609be867-e727-4ba5-81fc-9d6d4e14cc49"],

Cell[CellGroupData[{

Cell[BoxData[
 RowBox[{"BSSol", "=", "BasalSol"}]], "Input",
 CellChangeTimes->{{3.772773008841682*^9, 3.7727730464464817`*^9}, {
  3.78272975897103*^9, 3.78272976920903*^9}},
 CellLabel->"In[42]:=",ExpressionUUID->"13d11265-5bb2-4d19-87a5-37fa04e1a844"],

Cell[BoxData[
 RowBox[{"{", 
  RowBox[{
   RowBox[{
    RowBox[{"m`B", "[", "t", "]"}], "\[Rule]", "0.9830051957557403`"}], ",", 
   RowBox[{
    RowBox[{"m`B2", "[", "t", "]"}], "\[Rule]", "0.9830051957557403`"}], ",", 
   RowBox[{
    RowBox[{"m`C", "[", "t", "]"}], "\[Rule]", "0.00003500003367956443`"}], 
   ",", 
   RowBox[{
    RowBox[{"m`C2", "[", "t", "]"}], "\[Rule]", "0.00003500003367956443`"}], 
   ",", 
   RowBox[{
    RowBox[{"m`D", "[", "t", "]"}], "\[Rule]", "0.00039832484051165016`"}], 
   ",", 
   RowBox[{
    RowBox[{"m`E", "[", "t", "]"}], "\[Rule]", "0.00003359305973359388`"}], 
   ",", 
   RowBox[{
    RowBox[{"m`F", "[", "t", "]"}], "\[Rule]", "0.03657118075748563`"}], ",", 
   RowBox[{
    RowBox[{"m`F2", "[", "t", "]"}], "\[Rule]", "0.028019406295059748`"}], 
   ",", 
   RowBox[{
    RowBox[{"m`G", "[", "t", "]"}], "\[Rule]", "0.07029898113394371`"}], ",", 
   RowBox[{
    RowBox[{"m`G2", "[", "t", "]"}], "\[Rule]", "0.05781592177142004`"}], ",", 
   RowBox[{
    RowBox[{"m`J", "[", "t", "]"}], "\[Rule]", "0.023368056528887102`"}], ",", 
   RowBox[{
    RowBox[{"m`K", "[", "t", "]"}], "\[Rule]", "0.0019082354907241385`"}], 
   ",", 
   RowBox[{
    RowBox[{"m`L", "[", "t", "]"}], "\[Rule]", "0.00018319079052309597`"}], 
   ",", 
   RowBox[{
    RowBox[{"m`M", "[", "t", "]"}], "\[Rule]", "0.1735612929520616`"}], ",", 
   RowBox[{
    RowBox[{"m`N", "[", "t", "]"}], "\[Rule]", "2.8174686894591643`"}], ",", 
   RowBox[{
    RowBox[{"m`O", "[", "t", "]"}], "\[Rule]", "0.0005851089347982125`"}]}], 
  "}"}]], "Output",
 CellChangeTimes->{
  3.772773046907547*^9, 3.772857613069499*^9, 3.77303348163033*^9, 
   3.77338605985128*^9, 3.7826450143104506`*^9, 3.7827151460374146`*^9, 
   3.7827189277292356`*^9, 3.78272883989651*^9, 3.7827291810420933`*^9, 
   3.782729403383775*^9, {3.7827297601080303`*^9, 3.7827297697610292`*^9}, 
   3.782729824156089*^9, 3.7852430379067574`*^9, 3.7852431732117567`*^9, 
   3.785247398755102*^9, 3.785259990115596*^9, 3.7852605850309076`*^9, 
   3.7876410130676622`*^9, 3.830833992001812*^9, 3.8308351938860736`*^9, 
   3.830852603395028*^9, 3.83091723345523*^9, 3.8309275039511747`*^9, 
   3.831011910160225*^9, 3.8310194057765055`*^9, 3.8310231796189337`*^9, 
   3.8311868140135207`*^9, 3.831197675787456*^9, 3.8314361952064695`*^9, 
   3.831523042763075*^9, 3.8317983430857024`*^9, 3.8320413044426904`*^9, 
   3.8320570797747936`*^9, 3.8322386111583023`*^9, 3.8322404894528427`*^9, 
   3.8322996864354095`*^9, 3.8323012279511595`*^9, 3.8323054419018555`*^9, 
   3.8323971868040266`*^9, 3.8326505559912543`*^9, 3.832911084092368*^9, 
   3.8329985693255267`*^9, 3.833001108496592*^9, 3.8332538134949036`*^9, 
   3.833340924696143*^9},
 CellLabel->"Out[42]=",ExpressionUUID->"c3dce22f-479e-4548-8cd5-3cb11a32f612"]
}, Open  ]],

Cell[BoxData[
 RowBox[{
  RowBox[{"InputMetab", "=", 
   TagBox[GridBox[{
      {
       RowBox[{
        RowBox[{"m`P", "[", "t", "]"}], "\[Rule]", "0.0044893698547373`"}], 
       RowBox[{
        RowBox[{"m`Q", "[", "t", "]"}], "\[Rule]", "0.1101419707926936`"}], 
       RowBox[{
        RowBox[{"m`R", "[", "t", "]"}], "\[Rule]", "0.002873635649536414`"}]},
      {
       RowBox[{
        RowBox[{"m`P", "[", "t", "]"}], "\[Rule]", "0.002081605111370778`"}], 
       RowBox[{
        RowBox[{"m`Q", "[", "t", "]"}], "\[Rule]", "0.07753004028720888`"}], 
       RowBox[{
        RowBox[{"m`R", "[", "t", "]"}], "\[Rule]", "0.001176300749014512`"}]},
      {
       RowBox[{
        RowBox[{"m`P", "[", "t", "]"}], "\[Rule]", "0.0024806763148325374`"}], 
       RowBox[{
        RowBox[{"m`Q", "[", "t", "]"}], "\[Rule]", "0.12664773447392247`"}], 
       RowBox[{
        RowBox[{"m`R", "[", "t", "]"}], "\[Rule]", "0.0020961886261315885`"}]},
      {
       RowBox[{
        RowBox[{"m`P", "[", "t", "]"}], "\[Rule]", "0.013623730119587408`"}], 
       RowBox[{
        RowBox[{"m`Q", "[", "t", "]"}], "\[Rule]", "0.1770450590358785`"}], 
       RowBox[{
        RowBox[{"m`R", "[", "t", "]"}], "\[Rule]", "0.004231278409075024`"}]},
      {
       RowBox[{
        RowBox[{"m`P", "[", "t", "]"}], "\[Rule]", "0.0030381894231047706`"}], 
       RowBox[{
        RowBox[{"m`Q", "[", "t", "]"}], "\[Rule]", "0.0679678071215051`"}], 
       RowBox[{
        RowBox[{"m`R", "[", "t", "]"}], "\[Rule]", "0.0015497699542721935`"}]},
      {
       RowBox[{
        RowBox[{"m`P", "[", "t", "]"}], "\[Rule]", "0.005743889248459642`"}], 
       RowBox[{
        RowBox[{"m`Q", "[", "t", "]"}], "\[Rule]", "0.13529767258843572`"}], 
       RowBox[{
        RowBox[{"m`R", "[", "t", "]"}], "\[Rule]", "0.0025468262515265867`"}]},
      {
       RowBox[{
        RowBox[{"m`P", "[", "t", "]"}], "\[Rule]", "0.007309854153895453`"}], 
       RowBox[{
        RowBox[{"m`Q", "[", "t", "]"}], "\[Rule]", "0.20111901739162286`"}], 
       RowBox[{
        RowBox[{"m`R", "[", "t", "]"}], "\[Rule]", "0.0039052857083426663`"}]},
      {
       RowBox[{
        RowBox[{"m`P", "[", "t", "]"}], "\[Rule]", "0.024901772630775393`"}], 
       RowBox[{
        RowBox[{"m`Q", "[", "t", "]"}], "\[Rule]", "0.21600609568748605`"}], 
       RowBox[{
        RowBox[{"m`R", "[", "t", "]"}], "\[Rule]", "0.007137015428097508`"}]},
      {
       RowBox[{
        RowBox[{"m`P", "[", "t", "]"}], "\[Rule]", "0.006932648993459502`"}], 
       RowBox[{
        RowBox[{"m`Q", "[", "t", "]"}], "\[Rule]", "0.26703262580959225`"}], 
       RowBox[{
        RowBox[{"m`R", "[", "t", "]"}], "\[Rule]", "0.007062327049432648`"}]},
      {
       RowBox[{
        RowBox[{"m`P", "[", "t", "]"}], "\[Rule]", "0.00573848344542281`"}], 
       RowBox[{
        RowBox[{"m`Q", "[", "t", "]"}], "\[Rule]", "0.1102245858145029`"}], 
       RowBox[{
        RowBox[{"m`R", "[", "t", "]"}], "\[Rule]", "0.002584049176373211`"}]},
      {
       RowBox[{
        RowBox[{"m`P", "[", "t", "]"}], "\[Rule]", "0.011465761520116805`"}], 
       RowBox[{
        RowBox[{"m`Q", "[", "t", "]"}], "\[Rule]", "0.19360746419804056`"}], 
       RowBox[{
        RowBox[{"m`R", "[", "t", "]"}], "\[Rule]", "0.003610339873712076`"}]},
      {
       RowBox[{
        RowBox[{"m`P", "[", "t", "]"}], "\[Rule]", "0.0039595823110111054`"}], 
       RowBox[{
        RowBox[{"m`Q", "[", "t", "]"}], "\[Rule]", "0.16731979287160348`"}], 
       RowBox[{
        RowBox[{"m`R", "[", "t", "]"}], "\[Rule]", "0.003559610274299466`"}]}
     },
     GridBoxAlignment->{
      "Columns" -> {{Left}}, "ColumnsIndexed" -> {}, "Rows" -> {{Baseline}}, 
       "RowsIndexed" -> {}},
     GridBoxSpacings->{"Columns" -> {
         Offset[0.27999999999999997`], {
          Offset[2.0999999999999996`]}, 
         Offset[0.27999999999999997`]}, "ColumnsIndexed" -> {}, "Rows" -> {
         Offset[0.2], {
          Offset[0.4]}, 
         Offset[0.2]}, "RowsIndexed" -> {}}],
    Function[BoxForm`e$, 
     TableForm[BoxForm`e$]]]}], ";"}]], "Input",
 CellChangeTimes->{{3.7727795913331575`*^9, 3.7727796096441917`*^9}, {
  3.7727796829093165`*^9, 3.772779774524208*^9}},
 CellLabel->"In[43]:=",ExpressionUUID->"53154202-42af-4cae-97ea-3b5bbcc9375f"],

Cell[CellGroupData[{

Cell[BoxData[
 RowBox[{"RateEqsWithT", " ", "=", " ", 
  RowBox[{"RateEqs", "/.", "SubsDepVarsWithT"}]}]], "Input",
 CellChangeTimes->{{3.830834322705947*^9, 3.830834322710499*^9}},
 CellLabel->"In[44]:=",ExpressionUUID->"57b9d33a-b424-4f80-8ebb-274f0644329c"],

Cell[BoxData[
 RowBox[{"{", 
  RowBox[{
   RowBox[{
    RowBox[{
     RowBox[{"-", "r28`a"}], " ", 
     RowBox[{"m`B", "[", "t", "]"}]}], "+", 
    FractionBox[
     RowBox[{"m`A", " ", "r1`Vmax"}], 
     RowBox[{"m`A", "+", 
      RowBox[{"r1`Km", " ", 
       RowBox[{"(", 
        RowBox[{"1", "+", 
         FractionBox[
          RowBox[{"m`B", "[", "t", "]"}], "r1`Ki"]}], ")"}]}]}]], "+", 
    RowBox[{"r29`a", " ", 
     RowBox[{"m`B2", "[", "t", "]"}]}], "-", 
    FractionBox[
     RowBox[{"r2`Vmax", " ", 
      RowBox[{"m`B", "[", "t", "]"}]}], 
     RowBox[{
      RowBox[{"m`B", "[", "t", "]"}], "+", 
      RowBox[{"r2`Km", " ", 
       RowBox[{"(", 
        RowBox[{"1", "+", 
         FractionBox[
          RowBox[{"m`C", "[", "t", "]"}], "r2`Ki"]}], ")"}]}]}]]}], ",", 
   RowBox[{
    RowBox[{"r28`a", " ", 
     RowBox[{"m`B", "[", "t", "]"}]}], "-", 
    RowBox[{"r29`a", " ", 
     RowBox[{"m`B2", "[", "t", "]"}]}], "-", 
    FractionBox[
     RowBox[{"r27`Vmax", " ", 
      RowBox[{"m`B2", "[", "t", "]"}]}], 
     RowBox[{"r27`Km", "+", 
      RowBox[{"m`B2", "[", "t", "]"}]}]]}], ",", 
   RowBox[{
    RowBox[{
     RowBox[{"-", "r30`a"}], " ", 
     RowBox[{"m`C", "[", "t", "]"}]}], "+", 
    FractionBox[
     RowBox[{"r2`Vmax", " ", 
      RowBox[{"m`B", "[", "t", "]"}]}], 
     RowBox[{
      RowBox[{"m`B", "[", "t", "]"}], "+", 
      RowBox[{"r2`Km", " ", 
       RowBox[{"(", 
        RowBox[{"1", "+", 
         FractionBox[
          RowBox[{"m`C", "[", "t", "]"}], "r2`Ki"]}], ")"}]}]}]], "+", 
    RowBox[{"r31`a", " ", 
     RowBox[{"m`C2", "[", "t", "]"}]}], "-", 
    FractionBox[
     RowBox[{"r3`Vmax", " ", 
      RowBox[{"m`C", "[", "t", "]"}]}], 
     RowBox[{
      RowBox[{"m`C", "[", "t", "]"}], "+", 
      RowBox[{"r3`Km", " ", 
       RowBox[{"(", 
        RowBox[{"1", "+", 
         FractionBox["m`FPP", "r3`Ki2"], "+", 
         FractionBox["m`GPP", "r3`Ki3"], "+", 
         FractionBox["m`GGPP", "r3`Ki4"], "+", 
         FractionBox["m`PhyPP", "r3`Ki5"], "+", 
         FractionBox[
          RowBox[{"m`D", "[", "t", "]"}], "r3`Ki"]}], ")"}]}]}]]}], ",", 
   RowBox[{
    FractionBox[
     RowBox[{"r27`Vmax", " ", 
      RowBox[{"m`B2", "[", "t", "]"}]}], 
     RowBox[{"r27`Km", "+", 
      RowBox[{"m`B2", "[", "t", "]"}]}]], "+", 
    RowBox[{"r30`a", " ", 
     RowBox[{"m`C", "[", "t", "]"}]}], "-", 
    RowBox[{"r31`a", " ", 
     RowBox[{"m`C2", "[", "t", "]"}]}]}], ",", 
   RowBox[{
    FractionBox[
     RowBox[{"r3`Vmax", " ", 
      RowBox[{"m`C", "[", "t", "]"}]}], 
     RowBox[{
      RowBox[{"m`C", "[", "t", "]"}], "+", 
      RowBox[{"r3`Km", " ", 
       RowBox[{"(", 
        RowBox[{"1", "+", 
         FractionBox["m`FPP", "r3`Ki2"], "+", 
         FractionBox["m`GPP", "r3`Ki3"], "+", 
         FractionBox["m`GGPP", "r3`Ki4"], "+", 
         FractionBox["m`PhyPP", "r3`Ki5"], "+", 
         FractionBox[
          RowBox[{"m`D", "[", "t", "]"}], "r3`Ki"]}], ")"}]}]}]], "-", 
    FractionBox[
     RowBox[{"r4`Vmax", " ", 
      RowBox[{"m`D", "[", "t", "]"}]}], 
     RowBox[{
      RowBox[{"m`D", "[", "t", "]"}], "+", 
      RowBox[{"r4`Km", " ", 
       RowBox[{"(", 
        RowBox[{"1", "+", 
         FractionBox[
          RowBox[{"m`E", "[", "t", "]"}], "r4`Ki"]}], ")"}]}]}]]}], ",", 
   RowBox[{
    RowBox[{"-", 
     FractionBox[
      RowBox[{"r5`Vmax", " ", 
       RowBox[{"m`E", "[", "t", "]"}]}], 
      RowBox[{"r5`Km", "+", 
       RowBox[{"m`E", "[", "t", "]"}]}]]}], "+", 
    FractionBox[
     RowBox[{"r4`Vmax", " ", 
      RowBox[{"m`D", "[", "t", "]"}]}], 
     RowBox[{
      RowBox[{"m`D", "[", "t", "]"}], "+", 
      RowBox[{"r4`Km", " ", 
       RowBox[{"(", 
        RowBox[{"1", "+", 
         FractionBox[
          RowBox[{"m`E", "[", "t", "]"}], "r4`Ki"]}], ")"}]}]}]]}], ",", 
   RowBox[{
    FractionBox[
     RowBox[{"r5`Vmax", " ", 
      RowBox[{"m`E", "[", "t", "]"}]}], 
     RowBox[{"r5`Km", "+", 
      RowBox[{"m`E", "[", "t", "]"}]}]], "-", 
    RowBox[{"r8`a", " ", 
     RowBox[{"m`F", "[", "t", "]"}]}], "+", 
    RowBox[{"r9`a", " ", 
     RowBox[{"m`F2", "[", "t", "]"}]}], "-", 
    RowBox[{"4", " ", "r20`a", " ", 
     RowBox[{"m`F", "[", "t", "]"}], " ", 
     RowBox[{"m`G", "[", "t", "]"}]}], "+", 
    FractionBox[
     RowBox[{"r7`Vmax", " ", 
      RowBox[{"m`G", "[", "t", "]"}]}], 
     RowBox[{"r7`Km", "+", 
      RowBox[{"m`G", "[", "t", "]"}]}]], "-", 
    FractionBox[
     RowBox[{"r6`Vmax", " ", 
      RowBox[{"m`F", "[", "t", "]"}]}], 
     RowBox[{
      RowBox[{"m`F", "[", "t", "]"}], "+", 
      RowBox[{"r6`Km", " ", 
       RowBox[{"(", 
        RowBox[{"1", "+", 
         FractionBox[
          RowBox[{"m`G", "[", "t", "]"}], "r6`Ki"]}], ")"}]}]}]]}], ",", 
   RowBox[{
    RowBox[{"r8`a", " ", 
     RowBox[{"m`F", "[", "t", "]"}]}], "-", 
    RowBox[{"r9`a", " ", 
     RowBox[{"m`F2", "[", "t", "]"}]}], "-", 
    RowBox[{"3", " ", "r22`a", " ", 
     RowBox[{"m`F2", "[", "t", "]"}], " ", 
     RowBox[{"m`G2", "[", "t", "]"}]}], "+", 
    FractionBox[
     RowBox[{"r19`Vmax", " ", 
      RowBox[{"m`G2", "[", "t", "]"}]}], 
     RowBox[{"r19`Km", "+", 
      RowBox[{"m`G2", "[", "t", "]"}]}]], "-", 
    FractionBox[
     RowBox[{"r18`Vmax", " ", 
      RowBox[{"m`F2", "[", "t", "]"}]}], 
     RowBox[{
      RowBox[{"m`F2", "[", "t", "]"}], "+", 
      RowBox[{"r18`Km", " ", 
       RowBox[{"(", 
        RowBox[{"1", "+", 
         FractionBox[
          RowBox[{"m`G2", "[", "t", "]"}], "r18`Ki"]}], ")"}]}]}]], "+", 
    FractionBox[
     RowBox[{"r16`Vmax", " ", 
      RowBox[{"m`O", "[", "t", "]"}]}], 
     RowBox[{"r16`Km", "+", 
      RowBox[{"m`O", "[", "t", "]"}]}]]}], ",", 
   RowBox[{
    RowBox[{
     RowBox[{"-", "r25`a"}], " ", 
     RowBox[{"m`G", "[", "t", "]"}]}], "-", 
    RowBox[{"2", " ", "r20`a", " ", 
     RowBox[{"m`F", "[", "t", "]"}], " ", 
     RowBox[{"m`G", "[", "t", "]"}]}], "-", 
    FractionBox[
     RowBox[{"r7`Vmax", " ", 
      RowBox[{"m`G", "[", "t", "]"}]}], 
     RowBox[{"r7`Km", "+", 
      RowBox[{"m`G", "[", "t", "]"}]}]], "+", 
    FractionBox[
     RowBox[{"r6`Vmax", " ", 
      RowBox[{"m`F", "[", "t", "]"}]}], 
     RowBox[{
      RowBox[{"m`F", "[", "t", "]"}], "+", 
      RowBox[{"r6`Km", " ", 
       RowBox[{"(", 
        RowBox[{"1", "+", 
         FractionBox[
          RowBox[{"m`G", "[", "t", "]"}], "r6`Ki"]}], ")"}]}]}]], "+", 
    RowBox[{"r26`a", " ", 
     RowBox[{"m`G2", "[", "t", "]"}]}]}], ",", 
   RowBox[{
    RowBox[{"r25`a", " ", 
     RowBox[{"m`G", "[", "t", "]"}]}], "-", 
    RowBox[{"r26`a", " ", 
     RowBox[{"m`G2", "[", "t", "]"}]}], "-", 
    RowBox[{"r22`a", " ", 
     RowBox[{"m`F2", "[", "t", "]"}], " ", 
     RowBox[{"m`G2", "[", "t", "]"}]}], "-", 
    FractionBox[
     RowBox[{"r19`Vmax", " ", 
      RowBox[{"m`G2", "[", "t", "]"}]}], 
     RowBox[{"r19`Km", "+", 
      RowBox[{"m`G2", "[", "t", "]"}]}]], "+", 
    FractionBox[
     RowBox[{"r18`Vmax", " ", 
      RowBox[{"m`F2", "[", "t", "]"}]}], 
     RowBox[{
      RowBox[{"m`F2", "[", "t", "]"}], "+", 
      RowBox[{"r18`Km", " ", 
       RowBox[{"(", 
        RowBox[{"1", "+", 
         FractionBox[
          RowBox[{"m`G2", "[", "t", "]"}], "r18`Ki"]}], ")"}]}]}]], "+", 
    FractionBox[
     RowBox[{"r17`Vmax", " ", 
      RowBox[{"m`O", "[", "t", "]"}]}], 
     RowBox[{"r17`Km", "+", 
      RowBox[{"m`O", "[", "t", "]"}]}]]}], ",", 
   RowBox[{
    FractionBox[
     RowBox[{"m`H", " ", "r10`Vmax"}], 
     RowBox[{"m`H", "+", 
      RowBox[{"r10`Km", " ", 
       RowBox[{"(", 
        RowBox[{"1", "+", 
         FractionBox[
          RowBox[{"m`F2", "[", "t", "]"}], "r10`Ki"], "+", 
         FractionBox[
          RowBox[{"m`G2", "[", "t", "]"}], "r10`Ki2"]}], ")"}]}]}]], "-", 
    FractionBox[
     RowBox[{"r11`Vmax", " ", 
      RowBox[{"m`J", "[", "t", "]"}]}], 
     RowBox[{"r11`Km", "+", 
      RowBox[{"m`J", "[", "t", "]"}]}]]}], ",", 
   RowBox[{
    FractionBox[
     RowBox[{"r11`Vmax", " ", 
      RowBox[{"m`J", "[", "t", "]"}]}], 
     RowBox[{"r11`Km", "+", 
      RowBox[{"m`J", "[", "t", "]"}]}]], "-", 
    FractionBox[
     RowBox[{"r12`Vmax", " ", 
      RowBox[{"m`K", "[", "t", "]"}]}], 
     RowBox[{"r12`Km", "+", 
      RowBox[{"m`K", "[", "t", "]"}]}]]}], ",", 
   RowBox[{
    FractionBox[
     RowBox[{"r12`Vmax", " ", 
      RowBox[{"m`K", "[", "t", "]"}]}], 
     RowBox[{"r12`Km", "+", 
      RowBox[{"m`K", "[", "t", "]"}]}]], "-", 
    FractionBox[
     RowBox[{"r13`Vmax", " ", 
      RowBox[{"m`L", "[", "t", "]"}]}], 
     RowBox[{"r13`Km", "+", 
      RowBox[{"m`L", "[", "t", "]"}]}]]}], ",", 
   RowBox[{
    FractionBox[
     RowBox[{"r13`Vmax", " ", 
      RowBox[{"m`L", "[", "t", "]"}]}], 
     RowBox[{"r13`Km", "+", 
      RowBox[{"m`L", "[", "t", "]"}]}]], "-", 
    FractionBox[
     RowBox[{"r14`Vmax", " ", 
      RowBox[{"m`M", "[", "t", "]"}]}], 
     RowBox[{"r14`Km", "+", 
      RowBox[{"m`M", "[", "t", "]"}]}]]}], ",", 
   RowBox[{
    FractionBox[
     RowBox[{"r14`Vmax", " ", 
      RowBox[{"m`M", "[", "t", "]"}]}], 
     RowBox[{"r14`Km", "+", 
      RowBox[{"m`M", "[", "t", "]"}]}]], "-", 
    FractionBox[
     RowBox[{"r15`Vmax", " ", 
      RowBox[{"m`N", "[", "t", "]"}]}], 
     RowBox[{"r15`Km", "+", 
      RowBox[{"m`N", "[", "t", "]"}]}]]}], ",", 
   RowBox[{
    FractionBox[
     RowBox[{"r15`Vmax", " ", 
      RowBox[{"m`N", "[", "t", "]"}]}], 
     RowBox[{"r15`Km", "+", 
      RowBox[{"m`N", "[", "t", "]"}]}]], "-", 
    FractionBox[
     RowBox[{"r16`Vmax", " ", 
      RowBox[{"m`O", "[", "t", "]"}]}], 
     RowBox[{"r16`Km", "+", 
      RowBox[{"m`O", "[", "t", "]"}]}]], "-", 
    FractionBox[
     RowBox[{"r17`Vmax", " ", 
      RowBox[{"m`O", "[", "t", "]"}]}], 
     RowBox[{"r17`Km", "+", 
      RowBox[{"m`O", "[", "t", "]"}]}]]}]}], "}"}]], "Output",
 CellChangeTimes->{3.830834325902274*^9, 3.830835198040799*^9, 
  3.830852606371231*^9, 3.8309172359386916`*^9, 3.830927505270564*^9, 
  3.8310119102382793`*^9, 3.8310194058498116`*^9, 3.831023179684934*^9, 
  3.83118681408611*^9, 3.8311976758612595`*^9, 3.831436195265314*^9, 
  3.8315230428267326`*^9, 3.8317983431950703`*^9, 3.832041304567692*^9, 
  3.8320570798908005`*^9, 3.8322386112833204`*^9, 3.83224048954663*^9, 
  3.832299686513544*^9, 3.832301228044965*^9, 3.83230544198003*^9, 
  3.832397186866506*^9, 3.8326505560850587`*^9, 3.8329110841861143`*^9, 
  3.8329985695286655`*^9, 3.833001108605981*^9, 3.8332538136511927`*^9, 
  3.8333409247898936`*^9},
 CellLabel->"Out[44]=",ExpressionUUID->"d0cf0775-e26a-4217-a72b-3b6f30c7e3be"]
}, Open  ]],

Cell["Jac = Outer[D, RateEqsWithT, DepVarsWithT];", "Input",
 CellChangeTimes->{3.7730333761193123`*^9},
 CellLabel->"In[45]:=",ExpressionUUID->"6c08e5d3-dae2-457f-8518-950f4102452c"]
}, Closed]],

Cell[CellGroupData[{

Cell["Further calculations", "Subsection",
 CellChangeTimes->{{3.77303173976581*^9, 3.773031754101256*^9}, {
  3.831093825689966*^9, 3.831093828238717*^9}, {3.83179912981595*^9, 
  3.831799143473281*^9}, {3.832397057907427*^9, 3.8323970589860387`*^9}, {
  3.8771693495524197`*^9, 
  3.877169362760707*^9}},ExpressionUUID->"9ec4dc52-9cf3-483b-a22b-\
565a5e2d910d"],

Cell[BoxData[
 RowBox[{
  RowBox[{"VmaxBoundaryI", "=", 
   TagBox[GridBox[{
      {
       TagBox[GridBox[{
          {
           RowBox[{"r11`Vmax", "\[Rule]", "0.3162277660168397`"}]},
          {
           RowBox[{"r14`Vmax", "\[Rule]", "0.501187233627275`"}]},
          {
           RowBox[{"r15`Vmax", "\[Rule]", "0.3162277660168397`"}]}
         },
         GridBoxAlignment->{"Columns" -> {{Left}}, "Rows" -> {{Baseline}}},
         GridBoxSpacings->{"Columns" -> {
             Offset[0.27999999999999997`], {
              Offset[0.5599999999999999]}, 
             Offset[0.27999999999999997`]}, "Rows" -> {{
              Offset[0.2]}}}],
        Column], 
       TagBox[GridBox[{
          {
           RowBox[{"r11`Vmax", "\[Rule]", "0.113`"}]},
          {
           RowBox[{"r14`Vmax", "\[Rule]", "0.47700000000000004`"}]},
          {
           RowBox[{"r15`Vmax", "\[Rule]", "0.017`"}]}
         },
         GridBoxAlignment->{"Columns" -> {{Left}}, "Rows" -> {{Baseline}}},
         GridBoxSpacings->{"Columns" -> {
             Offset[0.27999999999999997`], {
              Offset[0.5599999999999999]}, 
             Offset[0.27999999999999997`]}, "Rows" -> {{
              Offset[0.2]}}}],
        Column]},
      {
       TagBox[GridBox[{
          {
           RowBox[{"r11`Vmax", "\[Rule]", "0.134`"}]},
          {
           RowBox[{"r14`Vmax", "\[Rule]", "0.371`"}]},
          {
           RowBox[{"r15`Vmax", "\[Rule]", "0.12589254117941745`"}]}
         },
         GridBoxAlignment->{"Columns" -> {{Left}}, "Rows" -> {{Baseline}}},
         GridBoxSpacings->{"Columns" -> {
             Offset[0.27999999999999997`], {
              Offset[0.5599999999999999]}, 
             Offset[0.27999999999999997`]}, "Rows" -> {{
              Offset[0.2]}}}],
        Column], 
       TagBox[GridBox[{
          {
           RowBox[{"r11`Vmax", "\[Rule]", "0.134`"}]},
          {
           RowBox[{"r14`Vmax", "\[Rule]", "0.371`"}]},
          {
           RowBox[{"r15`Vmax", "\[Rule]", "0.07100000000000001`"}]}
         },
         GridBoxAlignment->{"Columns" -> {{Left}}, "Rows" -> {{Baseline}}},
         GridBoxSpacings->{"Columns" -> {
             Offset[0.27999999999999997`], {
              Offset[0.5599999999999999]}, 
             Offset[0.27999999999999997`]}, "Rows" -> {{
              Offset[0.2]}}}],
        Column]},
      {
       TagBox[GridBox[{
          {
           RowBox[{"r11`Vmax", "\[Rule]", "1.046`"}]},
          {
           RowBox[{"r14`Vmax", "\[Rule]", "0.29`"}]},
          {
           RowBox[{"r15`Vmax", "\[Rule]", "0.15848931924611226`"}]}
         },
         GridBoxAlignment->{"Columns" -> {{Left}}, "Rows" -> {{Baseline}}},
         GridBoxSpacings->{"Columns" -> {
             Offset[0.27999999999999997`], {
              Offset[0.5599999999999999]}, 
             Offset[0.27999999999999997`]}, "Rows" -> {{
              Offset[0.2]}}}],
        Column], 
       TagBox[GridBox[{
          {
           RowBox[{"r11`Vmax", "\[Rule]", "1.046`"}]},
          {
           RowBox[{"r14`Vmax", "\[Rule]", "0.29`"}]},
          {
           RowBox[{"r15`Vmax", "\[Rule]", "0.031`"}]}
         },
         GridBoxAlignment->{"Columns" -> {{Left}}, "Rows" -> {{Baseline}}},
         GridBoxSpacings->{"Columns" -> {
             Offset[0.27999999999999997`], {
              Offset[0.5599999999999999]}, 
             Offset[0.27999999999999997`]}, "Rows" -> {{
              Offset[0.2]}}}],
        Column]},
      {
       TagBox[GridBox[{
          {
           RowBox[{"r11`Vmax", "\[Rule]", "0.245`"}]},
          {
           RowBox[{"r14`Vmax", "\[Rule]", "0.1995262314968891`"}]},
          {
           RowBox[{"r15`Vmax", "\[Rule]", "0.1995262314968891`"}]}
         },
         GridBoxAlignment->{"Columns" -> {{Left}}, "Rows" -> {{Baseline}}},
         GridBoxSpacings->{"Columns" -> {
             Offset[0.27999999999999997`], {
              Offset[0.5599999999999999]}, 
             Offset[0.27999999999999997`]}, "Rows" -> {{
              Offset[0.2]}}}],
        Column], 
       TagBox[GridBox[{
          {
           RowBox[{"r11`Vmax", "\[Rule]", "0.245`"}]},
          {
           RowBox[{"r14`Vmax", "\[Rule]", "0.094`"}]},
          {
           RowBox[{"r15`Vmax", "\[Rule]", "0.05`"}]}
         },
         GridBoxAlignment->{"Columns" -> {{Left}}, "Rows" -> {{Baseline}}},
         GridBoxSpacings->{"Columns" -> {
             Offset[0.27999999999999997`], {
              Offset[0.5599999999999999]}, 
             Offset[0.27999999999999997`]}, "Rows" -> {{
              Offset[0.2]}}}],
        Column]},
      {
       TagBox[GridBox[{
          {
           RowBox[{"r11`Vmax", "\[Rule]", "0.15848931924611226`"}]},
          {
           RowBox[{"r14`Vmax", "\[Rule]", "0.15848931924611226`"}]},
          {
           RowBox[{"r15`Vmax", "\[Rule]", "0.15848931924611226`"}]}
         },
         GridBoxAlignment->{"Columns" -> {{Left}}, "Rows" -> {{Baseline}}},
         GridBoxSpacings->{"Columns" -> {
             Offset[0.27999999999999997`], {
              Offset[0.5599999999999999]}, 
             Offset[0.27999999999999997`]}, "Rows" -> {{
              Offset[0.2]}}}],
        Column], 
       TagBox[GridBox[{
          {
           RowBox[{"r11`Vmax", "\[Rule]", "0.035`"}]},
          {
           RowBox[{"r14`Vmax", "\[Rule]", "0.068`"}]},
          {
           RowBox[{"r15`Vmax", "\[Rule]", "0.1`"}]}
         },
         GridBoxAlignment->{"Columns" -> {{Left}}, "Rows" -> {{Baseline}}},
         GridBoxSpacings->{"Columns" -> {
             Offset[0.27999999999999997`], {
              Offset[0.5599999999999999]}, 
             Offset[0.27999999999999997`]}, "Rows" -> {{
              Offset[0.2]}}}],
        Column]},
      {
       TagBox[GridBox[{
          {
           RowBox[{"r11`Vmax", "\[Rule]", "0.333`"}]},
          {
           RowBox[{"r14`Vmax", "\[Rule]", "0.223`"}]},
          {
           RowBox[{"r15`Vmax", "\[Rule]", "0.15848931924611226`"}]}
         },
         GridBoxAlignment->{"Columns" -> {{Left}}, "Rows" -> {{Baseline}}},
         GridBoxSpacings->{"Columns" -> {
             Offset[0.27999999999999997`], {
              Offset[0.5599999999999999]}, 
             Offset[0.27999999999999997`]}, "Rows" -> {{
              Offset[0.2]}}}],
        Column], 
       TagBox[GridBox[{
          {
           RowBox[{"r11`Vmax", "\[Rule]", "0.333`"}]},
          {
           RowBox[{"r14`Vmax", "\[Rule]", "0.223`"}]},
          {
           RowBox[{"r15`Vmax", "\[Rule]", "0.013000000000000001`"}]}
         },
         GridBoxAlignment->{"Columns" -> {{Left}}, "Rows" -> {{Baseline}}},
         GridBoxSpacings->{"Columns" -> {
             Offset[0.27999999999999997`], {
              Offset[0.5599999999999999]}, 
             Offset[0.27999999999999997`]}, "Rows" -> {{
              Offset[0.2]}}}],
        Column]},
      {
       TagBox[GridBox[{
          {
           RowBox[{"r11`Vmax", "\[Rule]", "0.841`"}]},
          {
           RowBox[{"r14`Vmax", "\[Rule]", "0.117`"}]},
          {
           RowBox[{"r15`Vmax", "\[Rule]", "0.10000000000000059`"}]}
         },
         GridBoxAlignment->{"Columns" -> {{Left}}, "Rows" -> {{Baseline}}},
         GridBoxSpacings->{"Columns" -> {
             Offset[0.27999999999999997`], {
              Offset[0.5599999999999999]}, 
             Offset[0.27999999999999997`]}, "Rows" -> {{
              Offset[0.2]}}}],
        Column], 
       TagBox[GridBox[{
          {
           RowBox[{"r11`Vmax", "\[Rule]", "0.841`"}]},
          {
           RowBox[{"r14`Vmax", "\[Rule]", "0.117`"}]},
          {
           RowBox[{"r15`Vmax", "\[Rule]", "0.019`"}]}
         },
         GridBoxAlignment->{"Columns" -> {{Left}}, "Rows" -> {{Baseline}}},
         GridBoxSpacings->{"Columns" -> {
             Offset[0.27999999999999997`], {
              Offset[0.5599999999999999]}, 
             Offset[0.27999999999999997`]}, "Rows" -> {{
              Offset[0.2]}}}],
        Column]},
      {
       TagBox[GridBox[{
          {
           RowBox[{"r11`Vmax", "\[Rule]", "0.3981071705534995`"}]},
          {
           RowBox[{"r14`Vmax", "\[Rule]", "0.501187233627275`"}]},
          {
           RowBox[{"r15`Vmax", "\[Rule]", "0.501187233627275`"}]}
         },
         GridBoxAlignment->{"Columns" -> {{Left}}, "Rows" -> {{Baseline}}},
         GridBoxSpacings->{"Columns" -> {
             Offset[0.27999999999999997`], {
              Offset[0.5599999999999999]}, 
             Offset[0.27999999999999997`]}, "Rows" -> {{
              Offset[0.2]}}}],
        Column], 
       TagBox[GridBox[{
          {
           RowBox[{"r11`Vmax", "\[Rule]", "0.114`"}]},
          {
           RowBox[{"r14`Vmax", "\[Rule]", "0.317`"}]},
          {
           RowBox[{"r15`Vmax", "\[Rule]", "0.042`"}]}
         },
         GridBoxAlignment->{"Columns" -> {{Left}}, "Rows" -> {{Baseline}}},
         GridBoxSpacings->{"Columns" -> {
             Offset[0.27999999999999997`], {
              Offset[0.5599999999999999]}, 
             Offset[0.27999999999999997`]}, "Rows" -> {{
              Offset[0.2]}}}],
        Column]},
      {
       TagBox[GridBox[{
          {
           RowBox[{"r11`Vmax", "\[Rule]", "0.11800000000000001`"}]},
          {
           RowBox[{"r14`Vmax", "\[Rule]", "0.10300000000000001`"}]},
          {
           RowBox[{"r15`Vmax", "\[Rule]", "0.10000000000000059`"}]}
         },
         GridBoxAlignment->{"Columns" -> {{Left}}, "Rows" -> {{Baseline}}},
         GridBoxSpacings->{"Columns" -> {
             Offset[0.27999999999999997`], {
              Offset[0.5599999999999999]}, 
             Offset[0.27999999999999997`]}, "Rows" -> {{
              Offset[0.2]}}}],
        Column], 
       TagBox[GridBox[{
          {
           RowBox[{"r11`Vmax", "\[Rule]", "0.11800000000000001`"}]},
          {
           RowBox[{"r14`Vmax", "\[Rule]", "0.10300000000000001`"}]},
          {
           RowBox[{"r15`Vmax", "\[Rule]", "0.06`"}]}
         },
         GridBoxAlignment->{"Columns" -> {{Left}}, "Rows" -> {{Baseline}}},
         GridBoxSpacings->{"Columns" -> {
             Offset[0.27999999999999997`], {
              Offset[0.5599999999999999]}, 
             Offset[0.27999999999999997`]}, "Rows" -> {{
              Offset[0.2]}}}],
        Column]},
      {
       TagBox[GridBox[{
          {
           RowBox[{"r11`Vmax", "\[Rule]", "0.562`"}]},
          {
           RowBox[{"r14`Vmax", "\[Rule]", "0.501187233627275`"}]},
          {
           RowBox[{"r15`Vmax", "\[Rule]", "0.501187233627275`"}]}
         },
         GridBoxAlignment->{"Columns" -> {{Left}}, "Rows" -> {{Baseline}}},
         GridBoxSpacings->{"Columns" -> {
             Offset[0.27999999999999997`], {
              Offset[0.5599999999999999]}, 
             Offset[0.27999999999999997`]}, "Rows" -> {{
              Offset[0.2]}}}],
        Column], 
       TagBox[GridBox[{
          {
           RowBox[{"r11`Vmax", "\[Rule]", "0.562`"}]},
          {
           RowBox[{"r14`Vmax", "\[Rule]", "0.396`"}]},
          {
           RowBox[{"r15`Vmax", "\[Rule]", "0.11`"}]}
         },
         GridBoxAlignment->{"Columns" -> {{Left}}, "Rows" -> {{Baseline}}},
         GridBoxSpacings->{"Columns" -> {
             Offset[0.27999999999999997`], {
              Offset[0.5599999999999999]}, 
             Offset[0.27999999999999997`]}, "Rows" -> {{
              Offset[0.2]}}}],
        Column]},
      {
       TagBox[GridBox[{
          {
           RowBox[{"r11`Vmax", "\[Rule]", "0.501187233627275`"}]},
          {
           RowBox[{"r14`Vmax", "\[Rule]", "0.501187233627275`"}]},
          {
           RowBox[{"r15`Vmax", "\[Rule]", "0.501187233627275`"}]}
         },
         GridBoxAlignment->{"Columns" -> {{Left}}, "Rows" -> {{Baseline}}},
         GridBoxSpacings->{"Columns" -> {
             Offset[0.27999999999999997`], {
              Offset[0.5599999999999999]}, 
             Offset[0.27999999999999997`]}, "Rows" -> {{
              Offset[0.2]}}}],
        Column], 
       TagBox[GridBox[{
          {
           RowBox[{"r11`Vmax", "\[Rule]", "0.101`"}]},
          {
           RowBox[{"r14`Vmax", "\[Rule]", "0.19`"}]},
          {
           RowBox[{"r15`Vmax", "\[Rule]", "0.004`"}]}
         },
         GridBoxAlignment->{"Columns" -> {{Left}}, "Rows" -> {{Baseline}}},
         GridBoxSpacings->{"Columns" -> {
             Offset[0.27999999999999997`], {
              Offset[0.5599999999999999]}, 
             Offset[0.27999999999999997`]}, "Rows" -> {{
              Offset[0.2]}}}],
        Column]},
      {
       TagBox[GridBox[{
          {
           RowBox[{"r11`Vmax", "\[Rule]", "0.654`"}]},
          {
           RowBox[{"r14`Vmax", "\[Rule]", "0.501187233627275`"}]},
          {
           RowBox[{"r15`Vmax", "\[Rule]", "0.501187233627275`"}]}
         },
         GridBoxAlignment->{"Columns" -> {{Left}}, "Rows" -> {{Baseline}}},
         GridBoxSpacings->{"Columns" -> {
             Offset[0.27999999999999997`], {
              Offset[0.5599999999999999]}, 
             Offset[0.27999999999999997`]}, "Rows" -> {{
              Offset[0.2]}}}],
        Column], 
       TagBox[GridBox[{
          {
           RowBox[{"r11`Vmax", "\[Rule]", "0.654`"}]},
          {
           RowBox[{"r14`Vmax", "\[Rule]", "0.261`"}]},
          {
           RowBox[{"r15`Vmax", "\[Rule]", "0.128`"}]}
         },
         GridBoxAlignment->{"Columns" -> {{Left}}, "Rows" -> {{Baseline}}},
         GridBoxSpacings->{"Columns" -> {
             Offset[0.27999999999999997`], {
              Offset[0.5599999999999999]}, 
             Offset[0.27999999999999997`]}, "Rows" -> {{
              Offset[0.2]}}}],
        Column]},
      {
       TagBox[GridBox[{
          {
           RowBox[{"r11`Vmax", "\[Rule]", "0.189`"}]},
          {
           RowBox[{"r14`Vmax", "\[Rule]", "0.242`"}]},
          {
           RowBox[{"r15`Vmax", "\[Rule]", "0.15848931924611226`"}]}
         },
         GridBoxAlignment->{"Columns" -> {{Left}}, "Rows" -> {{Baseline}}},
         GridBoxSpacings->{"Columns" -> {
             Offset[0.27999999999999997`], {
              Offset[0.5599999999999999]}, 
             Offset[0.27999999999999997`]}, "Rows" -> {{
              Offset[0.2]}}}],
        Column], 
       TagBox[GridBox[{
          {
           RowBox[{"r11`Vmax", "\[Rule]", "0.189`"}]},
          {
           RowBox[{"r14`Vmax", "\[Rule]", "0.242`"}]},
          {
           RowBox[{"r15`Vmax", "\[Rule]", "0.046`"}]}
         },
         GridBoxAlignment->{"Columns" -> {{Left}}, "Rows" -> {{Baseline}}},
         GridBoxSpacings->{"Columns" -> {
             Offset[0.27999999999999997`], {
              Offset[0.5599999999999999]}, 
             Offset[0.27999999999999997`]}, "Rows" -> {{
              Offset[0.2]}}}],
        Column]}
     },
     GridBoxAlignment->{"Columns" -> {{Left}}, "Rows" -> {{Baseline}}},
     GridBoxSpacings->{"Columns" -> {
         Offset[0.27999999999999997`], {
          Offset[2.0999999999999996`]}, 
         Offset[0.27999999999999997`]}, "Rows" -> {
         Offset[0.2], {
          Offset[0.4]}, 
         Offset[0.2]}}],
    Function[BoxForm`e$, 
     TableForm[BoxForm`e$]]]}], ";"}]], "Input",
 CellChangeTimes->{{3.854436316539898*^9, 3.8544363287082357`*^9}},
 CellLabel->
  "In[366]:=",ExpressionUUID->"0c1be42c-95c6-424e-a3e0-a6777e5841f2"],

Cell[CellGroupData[{

Cell[BoxData[{
 RowBox[{
  RowBox[{"ti", "=", "0"}], ";"}], "\[IndentingNewLine]", 
 RowBox[{
  RowBox[{"tf", "=", "10000"}], ";"}], "\[IndentingNewLine]", 
 RowBox[{
  RowBox[{"tStep", "=", "0.1"}], ";"}], "\[IndentingNewLine]", 
 RowBox[{"For", "[", 
  RowBox[{
   RowBox[{"j", "=", "1"}], ",", 
   RowBox[{"j", "\[LessEqual]", 
    RowBox[{"Length", "[", "VmaxNumVals", "]"}]}], ",", 
   RowBox[{"j", "++"}], ",", "\[IndentingNewLine]", 
   RowBox[{
    RowBox[{"RateEqsAllSubs", "=", 
     RowBox[{
      RowBox[{
       RowBox[{
        RowBox[{"RateEqsWithT", "/.", "IndVarVals"}], "/.", "ParNumVals"}], "/.", 
       RowBox[{"VmaxBoundaryI", "[", 
        RowBox[{"[", 
         RowBox[{"j", ",", "1", ",", "All"}], "]"}], "]"}]}], "/.", 
      RowBox[{"VmaxNumVals", "[", 
       RowBox[{"[", "j", "]"}], "]"}]}]}], ";", "\[IndentingNewLine]", 
    RowBox[{"EqsToSolve", "=", 
     RowBox[{"Join", "[", 
      RowBox[{
       RowBox[{"Table", "[", 
        RowBox[{
         RowBox[{
          RowBox[{
           RowBox[{
            RowBox[{"(", 
             RowBox[{"(", 
              RowBox[{"DepVars", "[", 
               RowBox[{"[", "i", "]"}], "]"}], ")"}], ")"}], "'"}], "[", "t", 
           "]"}], "\[Equal]", 
          RowBox[{"RateEqsAllSubs", "[", 
           RowBox[{"[", "i", "]"}], "]"}]}], ",", 
         RowBox[{"{", 
          RowBox[{"i", ",", "1", ",", 
           RowBox[{"Length", "[", "DepVars", "]"}]}], "}"}]}], "]"}], ",", 
       "DepVarsConc"}], "]"}]}], ";", "\[IndentingNewLine]", 
    RowBox[{"Sols", "=", 
     RowBox[{"First", "@", 
      RowBox[{"NDSolve", "[", 
       RowBox[{"EqsToSolve", ",", "DepVars", ",", 
        RowBox[{"{", 
         RowBox[{"t", ",", "ti", ",", "tf"}], "}"}]}], "]"}]}]}], ";", 
    "\[IndentingNewLine]", 
    RowBox[{
     RowBox[{"Rasterize", "[", 
      RowBox[{
       RowBox[{"Plot", "[", 
        RowBox[{
         RowBox[{"Evaluate", "[", 
          RowBox[{"plotVars", "/.", "Sols"}], "]"}], ",", 
         RowBox[{"{", 
          RowBox[{"t", ",", "ti", ",", "tf"}], "}"}], ",", 
         RowBox[{"LabelStyle", "\[Rule]", 
          RowBox[{"{", 
           RowBox[{
            RowBox[{"FontWeight", "\[Rule]", "Bold"}], ",", 
            RowBox[{"FontSlant", "\[Rule]", "Plain"}], ",", 
            RowBox[{"FontSize", "\[Rule]", "14"}]}], "}"}]}], ",", 
         RowBox[{"PlotLegends", "\[Rule]", "plotLegends"}], ",", 
         RowBox[{"Axes", "\[Rule]", "False"}], ",", 
         RowBox[{"Frame", "\[Rule]", "True"}], ",", 
         RowBox[{"FrameTicks", "\[Rule]", "True"}], ",", 
         RowBox[{"PlotStyle", "\[Rule]", 
          RowBox[{"Table", "[", 
           RowBox[{
            RowBox[{"{", 
             RowBox[{
              RowBox[{"Dashing", "[", 
               RowBox[{"0.03", " ", 
                RowBox[{"k1", "/", 
                 RowBox[{"Length", "[", "plotVars", "]"}]}]}], "]"}], ",", 
              RowBox[{"Thickness", "[", "0.006", "]"}]}], "}"}], ",", 
            RowBox[{"{", 
             RowBox[{"k1", ",", "1", ",", 
              RowBox[{"Length", "[", "plotVars", "]"}]}], "}"}]}], "]"}]}], 
         ",", 
         RowBox[{"FrameLabel", "\[Rule]", 
          RowBox[{"{", 
           RowBox[{"\"\<t\>\"", ",", "\"\<Concentration\>\""}], "}"}]}], ",", 
         RowBox[{"PlotRange", "\[Rule]", "Full"}], ",", 
         RowBox[{"ImageSize", "\[Rule]", "700"}]}], "]"}], ",", 
       RowBox[{"RasterSize", "\[Rule]", "2000"}], ",", 
       RowBox[{"ImageResolution", "\[Rule]", "72"}]}], "]"}], "//", 
     "Print"}]}]}], "\[IndentingNewLine]", "]"}]}], "Input",
 CellChangeTimes->{{3.8320619285271435`*^9, 3.8320619483867226`*^9}, {
   3.8326538999264326`*^9, 3.832653917287876*^9}, 3.833001080998828*^9, {
   3.8330013545304017`*^9, 3.833001359500517*^9}, {3.83300140125264*^9, 
   3.8330014389510374`*^9}},
 CellLabel->
  "In[222]:=",ExpressionUUID->"6c28ea2f-a039-4f8c-afbc-0be2e850b2d9"],

Cell[CellGroupData[{

Cell[BoxData[
 GraphicsBox[
  TagBox[RasterBox[CompressedData["
1:eJzs3V/PJNedH/ZBcpFcBnkHBvICkosEQV/ZV0QQrC8sGFggABEvtG1nA+0C
cijD4AXRgILNGty4TRgCEablDcggWhiis1ptEWIEkRCXWRJi1Ds0VlxOSx5T
otljSY8oLqVZciRq0s+/7vrfVfVUV59T/fmgIbC7q06delQ1vznf58ypv/Eb
v/N3pv/BrVu3/uF/vPmfv/P3/tHf+uxn/94//tR/snnzd3/7H/4Pf/+3f/PT
/81v/0+/+fd/87P/9W/8h5sP//nmf/78P7p16/y/HwIAAAAAAAAAAAAAAAAA
AAAAAAAAAAAAQIUpAAAAEIZjhwQAwI30W81j/7uB/h9X7P1/GP8p6P9x6f9x
6f9x6f9x6f9x6f9x6f9x6f+hGwQABiZvT9P/44q9/w/jPwX9Py79Py79Py79
Py79Py79Py79Py79P3SDAMDA5O1p+n9csff/YfynoP/Hpf/Hpf/Hpf/Hpf/H
pf/Hpf/Hpf+HbhAAGFi/y8TF/ncD/T+u2Pv/MP5T0P/j0v/j0v/j0v/j0v/j
0v/j0v/j0v+Hhaeq3bxBAOCIzG+HHrkFOGWuf06Z659T5vrnlJnfDgDkyNuh
R24BTpnrn1Pm+ueUuf45ZfJ2ACBHNQcAuCF/oeKUuf6hR24oAIidag4AAAAh
MEIHgNip5gAAABACI3QAiJ1qDgAAACEwQgeA2KnmAAAAEAIjdACInWoOAAAA
ITBCB4DYqeYAAAAQAiN0AIidag4AAAAhMEIHgNip5gAAABACI3QAiJ1qDgAA
ACEwQgeA2KnmAAAAEAIjdACInWoOAAAAITBCB4DYqeYAAAAQAiN0AIidag4A
AAAhMEIHgNip5gAAABACI3QAiJ1qDgAAACEwQgeA2KnmAAAAEAIjdACInWoO
AAAAITBCB4DYqeYAAAAQAiN0AIidag4AAAAhMEIHgNip5gAAABACI3QAiJ1q
DgAAACEwQgeA2KnmAAAAEAIjdACInWoOAAAAITBCB4DYTVOO3RcAAAA4LdOs
Y3cHALgR1RwAAABCYIQOALFTzQEAACAERugAEDvVHAAAAEJghA4AsVPNAQAA
IARG6AAQO9UcAAAAQmCEDgCxU80BAAAgBEboABC7sVbz737wg9tnd9KvZ1dJ
j6/n77408Bm9eu92v6fgBMd9gpvXwCfY+13mBAc+wc0fmwOf4IcP7jvBqE/w
3v2zIU9wczgnGPUJbu6IgU9wc1M4wahPcFN5hzzBDScY+wlu/oY/8DluXz0W
/bGO0AHgdIyjmm/+evPY609tXp/6+uceeeEzA7weffmJgc/xyTefG+bUnOA4
TnDzGvgENwMNJxj1Cb747msDn+DAWZ8T7P01cJCyOZwTjPoEN3fEwCe4uSmc
YNQn+Ozgv3p2grGf4OZv+AOf4/bVY9EfxwgdAE7ZaKr5r33ts0P+hWr0aa0T
jP0EHxFHO8GWxNFOsO1LHO0EWxFHO8G2L3G0E2xL3g4AhGA01fzT3/z8kH+h
Gn1a6wRjP8FHxNFOsCVxtBNs+xJHO8FWxNFOsO1LHO0E25K3AwAhGE01n337
mSH/QjX6tNYJxn6Cj4ijnWBL4mgn2PYljnaCrYijnWDblzjaCbYlbwcAQjCa
av70W18e8i9Uo09rnWDsJ/iIONoJtiSOdoJtX+JoJ9iKONoJtn2Jo51gW/J2
ACAEo6nmz999aci/UI0+rXWCsZ/gI+JoJ9iSONoJtn2Jo51gK+JoJ9j2JY52
gm3J2wGAEIymmr9673b6Lzyf+vrnHnv9qe1r9u1nNn/f6/H1/N2Xhj/Bfk/B
CY77BJ8dfIBz++yOE4z6BL/7wQ8GPsEPH9x3glGf4MC/UNgczglGfYKbO2Lg
E9zcFE4w6hMc+FdCDy9+t+4Eoz7Bzd/wBz7H7avHoj+aEToAnKzRVPPN33A2
f6MbeOQIAAAAfRnNCB0ATpZqDgAAACEwQgeA2KnmAAAAEAIjdACInWoOAAAA
ITBCB4DYqeYAAAAQAiN0AIidag4AAAAhMEIHgNip5gAAABACI3QAiJ1qDgAA
ACEwQgeA2KnmAAAAEAIjdACInWoOAAAAITBCB4DYqeYAAAAQAiN0AIidag4A
AAAhMEIHgNhNs47dHQAAADghRuUAMCaqOQAAAITACB0AYqeaAwAAQAiM0AEg
dqo5AAAAhMAIHQBip5oDAABACIzQASB2qjkAAACEwAgdAGKnmgMAAEAIjNAB
IHaqOQAAAITACB0AYqeaAwAAQAiM0AEgdqo5AAAAhMAIHQBid8Rq/tV3Xnn+
7ktvvX/3WB0AAACAcMjbASB2R6zmv/Xq7z3ywmcuX4+9/tQX3/7Kt374nQ8f
3D9WfwAAAOCI5O0AELtjVfMPH9zfhu3p1737Z0fpDwAAAByXvB0AYnesav6t
H36nGLb/+jceP0pnAAAA4Ojk7QAQu2NV8y9978Vi3j779jNH6QwAAAAcnbwd
AGJ3rGo++/Yzxbz9+bsvHaUzAAAAcHTydgCI3bGq+aMvP1HM22+f3TlKZwAA
AODo5O0AELujVPOqh6VuPh++MwAAABACeTsAxO4o1fyt9+8Ww/ZPf/Pzw/cE
AAAAAiFvB4DYHaWaf/WdVzwsFQAAANLk7QAQu6NU86ff+nIxb392lQzfEwAA
AAiEvB0AYneUav74G18o5u2v3rs9fE8AAAAgEPJ2AIjdUar5r3/j8WLe/v2f
3Ru+JwAAABAIeTsAxG74av7hg/vFsH3zGrgbAAAAEBR5OwDEbvhq/t0PflAM
2z/9zc8P3A0AAAAIirwdAGI3fDV/6b03inn74298YeBuAAAAQFDk7QAQu+Gr
+Rff/koxb3/6rS8P3A0AAAAIirwdAGI3zRrgiLNvP1PM25+/+9IAhwYAAICg
DD8qBwAOZ/hq/ulvfr6Yt3/rh98ZuBsAAAAQFHk7AMRu+Gr+a1/7bDFv/8lH
HwzcDQAAAAiKvB0AYjdwNb93/6wYtn/q658bsg8AAAAQIHk7AMRu4Gp+++xO
MW//rVd/b8g+AAAAQIDk7QAQu4Gr+YvvvlbM22fffmbIPgAAAECA5O0AELuB
q/mXvvdiMW9/+q0vD9kHAAAACJC8HQBiN3A1f+ov/rCYtz9/96Uh+wAAAAAB
krcDQOwGruaPv/GFYt7+6r3bQ/YBAAAAAiRvB4DYDVzNP/3Nzxfz9rfevztk
HwAAACBA8nYAiN3A1fzXvvbZYt7+k48+GLIPAAAAECB5OwDEbshq/pOPPiiG
7ZvXYB0AAACAYMnbASB2Q1bzt96/WwzbH335icE6AAAAAMGStwNA7Ias5q/e
u13M2x97/anBOgAAAADBkrcDQOyGrOZffeeVYt7+5JvPDdYBAAAACJa8HQBu
ar1MFrPZdGs2my2W63W7RpaLaZ3FsnrXIav5s6ukmLd/8e2vDNYBAAAACJa8
HQBuYp3MqiLy89C9j3aCytuffPO5Yt7+1XdeGawDAAAAECx5OwB0ti8kr4/J
M/ZMbw8mb3/8jS8U8/aX3ntjsA4AAABAsOTtANDVvoz8YpJ70miO+97kPpS8
/bde/b1i3n777M5gHQAAAIBgydsBoJtsRD5LrhePWS8X2S+aBO6p6L7xlPit
Iav5oy8/Uczb790/G6wDAAAAECx5OwB0k57dngvVM1F8k/w8tUPDCfFpg1Xz
jz95UAzbN69hjg4AAACBk7cDQCfrZTK7UJaRp7P4Jnn7jaa3H6Gaf/jg/u2z
O5vXi+++9uwqGfjoAAAAECZ5OwD0Lj2/vcl89fT09kWymF2/m23eLffvrpoD
AABACIzQAaBvbeP2PQ9enS32ZO6qOQAAAITACB0A+tV68fbck1dL1bajmgMA
AEAIjNABoEfZ6LzhWuz109v3t6WaAwAAQAiM0AGgL9mwvdFKMoXddovHnD+Q
tVngrpoDAABACIzQAaAXy0WnsH1jvU6SxeVDUvOZenrme3WTpfPhu58JAAAA
sE/Vv08/dr8AIHbrzIowbbL2fdINV05wV80BAAAgBEboAHAzmbB9txxMP+Tt
AAAAEA0jdAC4iWYrvtS3MLtQ1kLj9WQ6HBcAAADolxE6AHSWedJp9fNMWzRS
/bzUmjBfNQcAAIAQGKEDQEfZoLzSLoevWBymUTt1ab5qDgAAACEwQgeAbjLP
SL1J3t4gca+fO6+aAwAAQAiM0AGgk6Zxe5O8/WFd5L7/EayqOQAAAITACB0A
umi4mEzjvP2izWWymKWanc0Wyb6s/ZxqDgAAACEwQgeA2KnmAAAAEAIjdACI
nWoOAAAAITBCB4DYqeYAAAAQAiN0AIidag4AAAAhMEIHgNip5gAAABACI3QA
iJ1qDgAAACEwQgeA2KnmAAAAEAIjdACInWoOAAAAITBCB4DYqeYAAAAQAiN0
AIidag4AAAAhMEIHgNip5gAAABACI3QAiJ1qDgAAACEwQgeA2KnmAAAAEAIj
dACInWoOAAAAITBCB4DYqeYAAAAQAiN0AIidag4AAAAhMEIHgNip5gAAABAC
I3QAiJ1qDgAAACEwQgeA2E1Tjt0XAAAAOC3TrGN3BwC4EdUcAAAAQmCEDgCx
U80BAAAgBEboABA71RwAAABCYIQOALEboJo/f/elZ1fJ5vXVd165fXbn8vXx
Jw8OfVwAAACIiLwdAGI3QDV/9OUnHnnhM7nXvftnhz4uAAAARETeDgCxG6Ca
f+rrn5O3AwAAQD15OwDEboBqXgzbN69DHxQAAADiIm8HgNgdupp//MkDeTsA
AADsJW8HgNgduprfu39WDNsfffmJgx4UAAAAoiNvB4DYydsBAAAgBPJ2AIjd
oav57bM7xbz9d/7s9w96UAAAAIiOvB0AYneUvP2x15866EEBAAAgOvJ2AIjd
oav5q/duy9sBAABgL3k7AMTu0NX8xXdfK+btT7753EEPCgAAANGRtwNA7OTt
AAAAEAJ5OwDE7tDV/Evfe7GYtz/91pcPelAAAACIjrwdAGJ36Gr+7Cop5u2b
Dw96UAAAAIiOvB0AYnfoav7Ft78ibwcAAIC95O0AELtDV/Mn33yumLd/9Z1X
DnpQAAAAiI68HQBid5S8/cV3XzvoQQEAACA68nYAiN2hq/ns288U8/aX3nvj
oAcFAACA6MjbASB2h67mj73+VDFvv31256AHBQAAgOjI2wEgdvJ2AAAACIG8
HQBid+hq/ujLTxTz9u//7N5BDwoAAADRkbcDQOyOkrffu3920IMCAABAdOTt
ABC7Q1fzT339c8W8/ScffXDQgwIAAEB05O0AELtpyiHaL4btm9chDgQAAADR
mWYduzsAwI0cuprL2wEAAKAJeTsAxO6g1fze/bNi2P7r33j8cEcEAACASMnb
ASB2w+ftj778xOGOCAAAAJGStwNA7A5azb/7wQ+Kefunv/n5wx0RAAAAIiVv
B4DYHbSa3z67U8zbH3v9qcMdEQAAACIlbweA2MnbAQAAIATydgCI3UGr+Yvv
vlbM23/3z//gcEcEAACASMnbASB2w+ftT7753OGOCAAAAJGStwNA7OTtAAAA
EAJ5OwDE7qDV/Evfe7GYtz/91pcPd0QAAACIlLwdAGJ30Gr+7Cop5u2bDw93
RAAAAIiUvB0AYidvBwAAgBDI2wEgdget5k/9xR8W8/Yvfe/Fwx0RAAAAIiVv
B4DYHbSaP/nmc8W8/cV3XzvcEQEAACBS8nYAiN1g1fwnH31w++zO5rX5j2GO
CAAAABGRtwNA7FRzAAAACIEROgDETjUHAACAEBihA0DsVHMAAAAIgRE6AMRO
NQcAAIAQGKEDQOxUcwAAAAiBEToAxE41BwAAgBAYoQNA7FRzAAAACIEROgDE
TjUHAACAEBihA0DsVHMAAAAIgRE6AMRONQcAAIAQGKEDQOymKcfuCwAAAJyW
adaxuwMA3IhqDgAAACEwQgeA2KnmAAAAEAIjdACInWoOAAAAITBCB4DYqeYA
AAAQAiN0AIidag4AAAAhMEIHgNip5gAAABACI3QAiJ1qDgAAACEwQgeA2Knm
AAAAEAIjdACInWoOAAAAITBCB4DYqeYAAAAQAiN0AIidag4AAAAhMEIHgNip
5gAAABACI3QAiJ1qDgAAACEwQgeA2KnmAAAAEAIjdACInWoOAAAAITBCB4DY
qeYAAAAQAiN0AIidag4AAAAhMEIHgNip5gAAABACI3QAiJ1qDgAAACEwQgeA
2KnmAAAAEAIjdACInWoOAAAAITBCB4DYqeYAAAAQAiN0AIidag4AAAAhMEIH
gNip5gAAABACI3QAiJ1qDgAAACEwQgeA2B2umj+7Srav5+++dPvszuZ1oGMB
AABA7OTtABC7aUq/LT/ywmeKr34PAQAAAFGbZh27OwDAjRyumsvbAQAAoDl5
OwDETt4OAAAAIZC3A0DsDlTNP/7kgbwdAAAAmpO3A0DsDlTN790/K4btj778
xCGOBQAAACMgbweA2MnbAQAAIATydgCInbwdAAAAQiBvB4DYydsBAAAgBPJ2
AIjdgar57bM7xbz9d/7s9w9xLAAAABgBeTsAxG7IvP2x1586xLEAAABgBOTt
ABA7eTsAAACEQN4OALGTtwMAAEAI5O0AELsDVfNX790u5u2Pv/GFQxwLAAAA
RkDeDgCxO1A1f/Hd14p5+5NvPneIYwEAAMAIyNsBIHbydgAAAAiBvB0AYidv
BwAAgBDI2wHgptbLZDGbTbdms9liuV53aSjdzqaVZNmkFXk7AAAAhEDeDgA3
sU5SQXvWeeh+84YatHKgav6l771YzNuffuvLhzgWAAAAjIC8HQA6qwnbryyW
zVpaLmoamSX1ifuBqvmzq6SYt28+PMSxAAAAYATk7QDQVW1I3jArb9ZQfSvy
dgAAAAiBvB0AuslObp9tl1o/X4S9XeCeiduvt882U9uKvB0AAABCIG8HgG7S
KXkuDs9E8XuXlKlsqOYIGfJ2AAAACIG8HQA6WS+T2YWyMDydlO/L29PhfK6h
hs0cqJo/9Rd/WMzbv/rOK4c4FgAAAIyAvD0eyfTW1rR6cmHVZunP9zVTsu1k
vqo85GqVzKeTySS7w2Qync+T6r1ybSTzXBsXDSSrpg10kj3Rmp8qo1R2U+Qu
4ouLsMXuPd1Tja/Mzqdww3Nnv5oIvagmVG/YzoGq+ZNvPlfM219897VDHAsA
AABGQN4ejwPk7RXtlG1akQ2u5tNJcePsntOaWLFJG5PpoUK//IkK3E/Mvsx5
zzV4mHuqbPPqK7P5KeSO1nlHGmoVt9dOYm82wV3eDgAAACGQt8fjEHl7aZTW
dMvVfF/Uvr/DTds4SOZXPFGB+2lpnDmXX4P931OVm1demW1OIdNI5x1ppN3i
7fXhvLwdAAAA4iFvj8ch8vbmMXphw1ZRZfmR2rXRe+bXZjUQRqntRZy7PPq+
p+rabbFOTbMT6Lwj+2XC9gZpu7wdAAAARkPeHo+D5O3FzK9ixnl2u+JGubXW
L5d0r4/s8j3Krha9aSHXQM9z3HeH39wFcsWTVHtPrS4uwbprsNd7qqzZBlfm
nlPI30S7TTrvyB7ZsH3/SjKFnbrn7UU3O5Vzj73+VDFv/9YPv3PzlgEAAGAE
DjQeZxB95u2T6TZNy4V+22gwtUlhs1zOWBmEr2qe+pjLIMvXaM9uVH6cq6e1
pjZr8pzVVMubbiUC95PU5J4qXKjlu9/0nio7XpMrc/8pZHu5PWbnHamzXHQI
2y93rM7Ujzq/vTRvv3125xDHAgAAgBGQt8ej17x9Pp+Wt7XdbDqvzLrb5HDn
206m03mSS8CzKWb1+Zxvdx6glybohUm4GXU9y4aamd4I3E9Hs3uq8rdGPd5T
W22vzP2nkLnV2uTtFTtSZZ3Oxdtk7edqMvWGD16VtwMAAEAI5O3x6DdvT009
L91qmlTOLc+01DGdbhq312mwAPWkouVcqJntj2TxZDS8p6qC5/7uqbJDNbsy
zW8PRCZsny2WrcL2h7WherPp7fJ2AAAACIK8PR5tn+1YlfpdfVEI9jIbnadr
FXFbL7Neb57ZZ38ck+3S7/mF48saLzl3gfspapi3V12uvd1TW+2vzLpTKHmK
QrP122t3pEQmbG83sX1vEw2nt8vbAQAAIAjy9nj0nLeXRXvZ+bkN5sV2TuFu
2sie/eu/Lo1FBe4nqOe8vfM9da3Dldnqj4XKVaHa7Ehe5gGpNRPQ98itRnM5
Q369TDdeG+UfqJo/+vITxbz9+z+7d4hjAQAAwAgEkrd/c/mDR2d/cvnavP3d
/+O1Z/7o9o/ev795+9bdHz//8p3P/rNvbD7f/O/mvy8/3/zv5r83W15+vmlh
s+Xl7pt9Lz/fvN18ftl4TbObz/c2u/m8YbObz/c2e3mmm0/a/JD6zttTn1yl
abtgL/f9rTZ5e00/y5PKDlne3t0zk/BznSwNNUcXuP/sRx/+n//9osnr6//L
/t93vPmvvr23ne+9sv963hxrbzubnu9tp2rfRj+anaZ5e8Xl1Ns9VTxM4yuz
zR8LmVPsvCNZmbS92i6Hr1weJhO4l6mfOT9k3n7v/tkhjgUAAAAjIG9/eLp5
eyrGu0jxdu8vQ72h8vb2aV6DaLx6k/xpt2k1IvL2Bvqe3971nrrU6cps+sdC
4VEGnXckY29I3jxv39PYvnVq5O0AAAAQAnn7wyjz9ps+L7XwKMbJfJWPBruu
3z5A3t7kR9Hg51CTdx4ucF/Np/MhAkx5ewO95+0d76l8ay2uzD2x+WRjun24
QS879meoe+GQmsbtzfL2mtny+5/AKm8HAACAEMjbH55i3n4d2WUSvvk0t1tV
NrhnDepGeXsmtN8TdU5uTabTeZKsSnvQMm9v/K8EDhG4X531IBOG5e0NNLyn
qn7F1N89lf+q+ZXZ9FcGXc/9UIa8Fw6o4WIyzfP2i0aXi1nqEamzRbI3az8n
bwcAAIAQBJK308AB8vbyjO96r8qJ7Nm99iRmFf1pGriXzizuvp5Mi0V5eg/c
t12KPWMcj2b3VOW12uM91fnKjDNvdy8cwADV/MMH92+f3dm8Pv7kwaGPBQAA
AJGSt8fjEHl7Nkms+7IuG6xNpqv6kzv0tHTliqpkv+vzUlutgd934C5jDE6j
e6r610s93lOdr0x5O1dUcwAAAAiBEXo8DpG3l4WD251qFmov7nax1nNqk9Vq
lcynk0l504UebZvY7X++kEzl3nvWf9+/3nZVmF7b8MUp7ZqYXP+S4HqniqW1
Nx+XxKmSxuOrv6dWxYuwei2Xm91T3a/MY+Xt7oXgqOYAAAAQAiP0eBwkby/O
q61YY72QAraakHvdRtK9jdwp50LNyTaqz+aAlct/VP0Ea9a5Ke3t5GKT0pAx
/aGMMUhtL+Lc/2e93VM3uDKPk7e7FwKkmgMAAEAIjNDjcZi8vWZtmPq8vXzh
jEqTaem03YZtlM35LZsnWzxqxYrxrRfr3n58lezvjn7Rt+uvS1LX4loi0sVQ
3HB9oZ7uqRtdmUfI290LYVLNAQAAIARG6PHoMW+vXke9cpn2qseSFlZ9KTpf
aqJuJfTVvLaNiqR+79Fz+zUMNStizZJ8cPNRahGdQshYnOYrYwxO47x9Uvp8
gX7uqZtdmcPn7e6FQKnmAAAAEAIj9HgcKG+vifsa5O1XTSTz87Xasyu8TKa5
Jd1rXa72nokpJ5kF3av3zC8UP8mvJV9/lsUGS2LNilWpS/a62uJ6h7IJ9jLG
UOzL2yel11Lp7p3vqZ6uzNYX1o13dC8ERjUHAACAEBihQwP7M8ZsyFgSMcoY
GQX3QqBUcwAAAAiBETo00CBj3G602eY6Tiyf9CxjJGLuhUCp5gAAABACI3Ro
oCwfTKb5FW+uQ8brhXGyYaKMkTFwLwRKNQcAAIAQGKFDE7ulsy+fnLlKUh9s
t8quB57LEmWMjIJ7IUyqOQAAAITACB2ayT6sciu7qkbtQyhrE0iIhnshRKo5
AAAAhMAIHRpbJfPpLmjMr6BxYZsjlq5uncwn1/tPZIxEzL0QHNUcAAAAQmCE
Dn26nvlb+zBJOAHuhWGp5gAAABACI3Toz3adDREjJ869MDTVHAAAAEJghA59
sB41XHIvHIdqDgAAACEwQoc+7DLGybSwkDWcEPfCcajmAAAAEAIjdACI3TTr
2N0BAACAE2JUDgBjopoDAABACIzQASB2qjkAAACEwAgdAGKnmgMAAEAIjNAB
IHaqOQAAAITACB0AYqeaAwAAQAiM0AEgdqo5AAAAhMAIHQBip5oDAABACIzQ
ASB2qjkAAACEwAgdAGKnmgMAAEAIjNABIHaqOQAAAITACB0AYqeaAwAAQAiM
0AEgdqo5AAAAhMAIHQBip5oDAABACIzQASB2qjkAAACEwAgdAGKnmgMAAEAI
jNABIHaqOQAAAITACB0AYqeaAwAAQAiM0AEgdqo5AAAAhMAIHQBip5oDAABA
CIzQASB2h6jmz9996dlVsnl99Z1Xbp/duXx9/MmD3g8EAAAAoyFvB4DYHaKa
P/ryE4+88Jnc6979s94PBAAAAKMhbweA2MnbAQAAIATydgCInbwdAAAAQiBv
B4DYydsBAAAgBPL2eCTTW1vTpPVm6c/3NVOy7WS+qjzkapXMp5PJJLvDZDKd
z5PqvXJtJPNcGxcNJKumDXSSPdGanyqjVHZT5C7ii4uwxe493VONr8zOp3DD
cyc48nYAAAAIgbw9HgfI2yvaKdu0IhtczaeT4sbZPac1sWKTNibTQ4V++RMV
uJ+YfZnznmvwMPdU2ebVV2bzU8gdrfOOBEreDgAAACGQt8fjEHl7aZTWdMvV
fF/Uvr/DTds4SOZXPFGB+2lpnDmXX4P931OVm1demW1OIdNI5x0J1DSrlzbl
7QAAANDEIUblHN4h8vbmMXphw1ZRZfmR2rXRe+bXZjUQRqntRZy7PPq+p+ra
bbFOTbMT6LwjgTK/HQAAAEIgb4/HQfL2YuZXMeM8u11xo9xa65dLutdHdvke
ZVeL3rSQa6DnOe67w2/uArniSaq9p1YXl2DdNdjrPVXWbIMrc88p5G+i3Sad
dyRQh6jmv/a1zxbz9o8/edD7gQAAAGA05O3x6DNvn0y3aVou9NtGg6lNCpvl
csbKIHxV89THXAZZvkZ7dqPy41w9rTW1WZPnrKZa3nQrEbifpCb3VOFCLd/9
pvdU2fGaXJn7TyHby+0xO+9IoA5RzYth++bV+1EAAABgTOTt8eg1b5/Pp+Vt
bTebziuz7jY53Pm2k+l0nuQS8GyKWX0+59udB+ilCXphEm5GXc+yoWamNwL3
09Hsnqr8rVGP99RW2ytz/ylkbrU2eXvFjgRK3g4AAAAhkLfHo9+8PTX1vHSr
aVI5tzzTUsd0umncXqfBAtSTipZzoWa2P5LFk9HwnqoKnvu7p8oO1ezKNL+d
K/J2AAAACIG8PR5tn+1YlfpdfVEI9jIbnadrFXFbL7Neb57ZZ38ck+3S7/mF
48saLzl3gfspapi3V12uvd1TW+2vzLpTKHmKQrP122t3JFDydgAAAAiBvD0e
PeftZdFedn5ug3mxnVO4mzayZ//6r0tjUYH7Ceo5b+98T13rcGW2+mOhclWo
NjsSKHk7AAAAhCCQvP3DO19+53//z7avv37vtc2Hv/jw3cu3P/3//tnlZv/u
D//m5u3mfy/fbj6/3GCz5ebtZq/Lt5vWLje4fHv2zX90+fbf/8l/V7p7/eE2
e12+3bRzuUGuz7nd9x4u3ec2+s7bU59cpWm7YC/3/a02eXtNP8uTyg5Z3t7d
M5Pwc50sDTVHF7h/8Fd3n/rCreavhs0+/0d/s0lr33nrXzRpbbNZk9Y2B+3+
g6jTNG+vuJx6u6eKh2l8Zbb5YyFzip13JFDydgAAAAiBvP2E8/ZUjHeR4u3e
X4Z6Q+Xt7dO8BtF49Sb5027TakTk7Q30Pb+96z11qdOV2fSPhcKjDDrvSKB6
r+b37p8Vw/Zf/8bj/R4FAAAARkbeHmfeftPnpRYexTiZr/LRYNf12wfI25v8
KBr8HGryzi6B+3b3IAJKeXsDveftHe+pfGstrsw9sflkY7p9uEEvOzYR1r1w
IobJ2x99+Yl+jwIAAAAjI28/ybz9OrLLJHzzaW63qmxwzxrUjfL2TGi/J+qc
3JpMp/MkWZX2oGXe3vhfCbQP3MPKGOXtDTS8p6p+xdTfPZX/qvmV2fRXBl3P
vZuw7oUTIW8HAACAEASSt9PAAfL28ozveq/KiezZvfYkahX9aRq4l84s7r6e
TItFeVoH7jLG6DS7pyqv1R7vqc5XprydK/J2AAAACIG8PR6HyNuzSWLdl3XZ
YG0yXdWf3KGnpStXVCX7XZ+X2moN/LaBu4wxOo3uqepfL/V4T3W+MuXtXJG3
AwAAQAjk7fE4RN5eFg5ud6pZqL2428Vaz6lNVqtVMp9OJuVNF3q0bWK3//lC
MpV771n/ff9621VhelXD159fLMq97dkk/WuCkozx4meQOsPNKcb+HNZRqb+n
VsWLsHotl5vdU92vzCPk7e6FMMnbAQAAIATy9ngcJG8vzqutWGO9kAK2mpB7
3UbSvY3cKedCzck2qs/FelXLf1T9BKvWDqnuanHu8vVe5ft0eBIrB9L2Is5d
Nb3dUze4Mo+Yt9dc28HcC+tlkiwWi9k+i+WBOzIAeTsAAACEQN4ej8Pk7TVr
w9Tn7eULZ1SqmM3asI2yXG7VICydVK0Y33qx7tTBrubx7ja86l0uY7x+e933
7dcC92DccH2hnu6pG12Zx83bg74X1sls2pS8vcTtszvFvP2x15/q9ygAAAAw
MvL2ePSYt1evo165THvVY0kLq74UnS80UZeqrea1bdSsO1F79Nx+DUPNvbFm
WYJ/+cPZt2a1Na2D0zhvn5Q+X6Cfe+pmV+Yx8/ag74XlonHYLm8vJ28HAACA
DuTt8ThQ3l4T9zXI26+aSObna7VnV3iZTHNLute6XO09E1NOMgu6V++ZXyh+
kl9Lvv4siw3WxZqZn0M2NazKEFdXP56O6SaHsy9vn5ReS6W7d76nbnhlHnf9
9pK+BXIvtIvb5e1l5O0AAADQgbwdmrjOGMtj1fKMsWrivrydmMVwL6Tj9tls
kSyXy3Wdw/RiWPJ2AAAACIG8HZpoP6d3O3/4Yo50slpZT4ZRiOFe2OXtY5i5
3oy8HQAAAEIgb4cmateszj4U8vJtMZQsawKiE8O9sH1W6unE7fJ2AAAACIK8
HZpIrXZ9/ZjLfGZYnjHeunzS5irZrb0tbydmUdwL1xPcZ8ko1oppovdq/uK7
rxXz9t/98z/o9ygAAAAwMvJ2aKL6yZrbSbtVa2gUyNuJWRz3wvUM99MJ3IfJ
259887l+jwIAAAAjI2+HJlJLYqyS60c/TiaXE3YvFZ8RmeyeEXmxZemDJiEu
sdwL2zVlZovlSB6JWkveDgAAACGQt0MTpc+IhBMUw72wThbnZtOGxrDMu7wd
AAAAQiBvhyZiyBhhCDHcC9fLt8vbb0DeDgAAAB3I26GJGDJGGEIM98KJ5u1b
vTQobwcAAICGckHDsbsDEYghY4QhxHAvnGje3m+Dz66SYt7+xbe/0u9RAAAA
YGTk7QAQu2Hy9s2H/R4FAAAARkbeDgCxk7cDAABACOTtABC7g1bz22d3Ll/3
7p8d7igAAAAwAvJ2AEZtvV4mi8VidmHzH8lyvT52n3qnmgMAAEAIjNABGKnz
oH1W/ozU2SIZVeiumgMAAEAIjNABGKN1UhG17yyWo8ncVXMAAAAIgRE6AOOz
XOwL268j92P3tB+qOQAAAITACB2AscnObZ8tkmS5XF9YLpPsGjOzcawro5oD
AABACIzQARiZ1OT2ijg9HciPYoq7ag4AAAAhMEIHYFx2YXpdlL4N5Ucxw101
BwAAgBAYoQMwLtskvX7mesPN4qCaAwAAQAiM0AEYF3k7AAAAcBxG6ACMi/Vk
AAAAgOMwQgdgZHbPS63M0lMPTB3D9HbVHAAAAIJghA7A2OwC9+l0Nlss16nU
fb1eLmaz3fejiNtVcwAAAAiCEToAo5Oavl5vFIvJPFTNAQAAIAxG6ACMUKPE
fSxpu2oOAAAAYTBCB2CczheOqcnaF8uxhO0PVXMAAAAIgxE6ACO2Xi+TzHrt
s9lskYwpar+gmgMAAEAIjNABIHaqOQAAAITACB0AYqeaAwAAQAiM0AEgdqo5
AAAAhMAIHYDILRdXa7Mvlpm3DV3uFTfVHAAAAEJghA5A5OTtqjkAAAAEwQgd
gMjJ21VzAAAACIIRejyS6a2CadJ428l8tfliNZ802L3YyOXee45T3xyEpuye
ytw0G9N5UnrtZ2+l8ou/apubHJdS8vaH6fM5dl8AAADgtOSChmN3h4ZKM7ry
iLts06vEvHng3jpuF7gTmX259+4GmJaE3/sS9+rvmx+3/MaDItUcAAAAQmCE
Ho/SjK40j6vdsmng3iFuF7gTl8a5d8VdUJe4133X5rjuKZpRzQEAACAERujx
KM/o9oeA+Q0zX1fOn00frSLxa7PADQSoVd5eennnWthuUD/3vd1x3VTtrdfL
S+t1/VbJ4tyybqtYqOYAAAAQAiP0eFRkdIXEvDxuT23XJHBvFbdvriLZIBGq
vcxXq1UynWRvppLbJXtfXm1Q+mHj424OK3C/mdxy7hXWyexyq1kygsBdNQcA
AIAQGKHHIxPhTabbSC4X5m3T9NQmuc32B+774/ZUG5sNEoE7EWrwa6UGz0XN
h+vJnrS9yXGzd7tV3Ntqlrc33SwOqjkAAACEwAg9HrkEbj4tD+y2m03n84q8
fW/g3jZuzzQocCcWTfL2fJ5etl3N+jA3/32WvL2J7QIyl64nrk9nybJKsphd
byVvBwAAAHpihB6P/IzXpDRw38Xtyaoyb9+T5rWO27MNSgeJRLO8vUH4XbGI
U/flmsxvb2u7Nkwn8nYAAACgH0bo8cgkcNOkmHlnNjqP6Goyu7oEMbVbRdBX
cmiBO/FpmLcX7r0SZYl7p6cRr1bJ3PrtXWwXhznNuF01BwAAgCAYocejkPmV
pN7ZOe91c2SrA/dOcbvAnQj1mLeXJO5NV6jZw93UVMcp7rNRpO2qOQAAAIQh
kBH6X7zzR//0j/6L9Otryye23/7ZXz69/Xzz36Wfb1rYfr7Zt/Tzf/nqb24/
/8GPvlX6+Qc//3fbzxf/z39b+nm6n9sPNxtsP9zsWPr55kA3+CEVM7/dJ1eR
3C7xy31fktpVBe4d43aBe2B++cP3fvh3/6tWr79+6Y8P0fjRm63WNG/P3CxV
GxZC9H7ydpPbW1gmi0vbldlns0Wl5Hxt9/Wx+9ybQKo5AAAAnLhARujy9gaK
eXsqBbwIuHfvL/Pu+jWgyzPEVnF79Ro1Avdjk7c3cOD1ZJpH8xUmwvaOtmvL
jGTuehOBVHMAAAA4cYGM0OXtDZRkftnoOx+373vmYlngvj9ur9likMB9NZ/O
hZD7ydsb6C1vr3peapOnoZbE7Bubq9yvrLpbX090T8Yzf32fQKo5AAAAnLhA
Rujy9gbSGd11mp0Jv+eZxdsf7s3bSwL3VnF7vUME7lcdNum3AXl7Aw3z9rqn
Cxe+zytrt2nOD80FUs0BAADgxBmhx6Msby+Pv68TvH0xYSFwT7VWkQK2WHi6
98B921sJJf1olntn4/TCdrm0fZqscndJsWV5++DWl0o+XSaL2SgemdpvNf/4
kwe3z+7kXm+9f7fHQwAAAMAoydvjUZq3l82sLf+yNP7OBu7TPuP2/gN3eTs9
a5R7Zy/6/Ga5O7BsKafinSBvH8Y6WVw/N3WPfvP27erx7dvd7dq6n/1W83v3
zx554TO516MvP9HjIQAAAGCU5O3xKM3bywL3bYC3P2+vWgljf9xeFabXrnS9
SubT1BLvk2mSXRYn12jq45KgX07JTdXn3qvV5rrL3h91jyyouy8rrmzX8QGt
k4ZZe995ezoyb9vuvk7L2wEAACB08vZ4lOftxSnnu/yuQd5eHrg3mN1elRLW
rL1ROjl+klk3PtPJ9Ifydg6g1b/XKLnm6qax1yXu8vaDa5W295i3547btt09
09vl7QAAABA8eXs8KvL2fGaY+qpJ3l47Qb56w9aLXW8/nswvJrXvZqxfdOz6
65JfJBSXx5FQ0o+brY+0Z9GYmsRd3n5oLeL2xTK/qnv3gxaWr2mZt+/ttrwd
AAAAQidvj0dVRpdN9Sqn0Vaupp4P3JtMhK/LCEsD95KsfPPRZDpPVqvMBoUn
wZYs0SGhpB+N8/bt0keV+5ZelFWJu7z90HbzxGfJZZ5+GWXPkutwfb28Dsd3
n3V28dDVtvl4bbc7zLiXtwMAAEAI5O3xqMzoqpPwRnl7XWDf5CB72rvctmKF
9pK9cg+cTB1K3k7P9uXtk/SvhOr2bPiw1evt5O2Htg2ud7F1PnBPbXXDxL1m
EZh2qXlqenuHLsnbAQAAIATydgaxP2/PBu4lcbu8HWimJG+/+iyTgPcTuKfz
9k1L3Z+XeqPp7fJ2AAAACIK8nUE0yNu3G222uY7Wy+fxy9uBOtvkOp2kFwP3
sli++8Gulq7pnLenp7cvksXs+t1s867BIvPydgAAAAiBvJ1BlGXlyfRytY6H
qU+uV/Eoidvl7UAzmej6Oqu++vA6gl/fbDr5znKRCcQ75+0169JkzqOCvB0A
AABCIG9nGLtF3S+fPLlKUh9st8qudp3L1eXtQDOpwH2XsFcG2j08MnWna96e
6XK52ub6reZvvX+3mLf/zp/9fo+HAAAAgFGStzOU7GNUd4+kzKwwU/sgydo0
HmBnF3vv0vSKwL3XuL1z3l4/vX1/g/1W89tnd4p5+2OvP9XjIQAAAGCU5O0M
aJXMp7vQPb+azIVtpl660nsyn1zvP5G3AzXWyWKWz6jLQu0bLSZT1DFvz87I
3y2Cs8xOe69usTSf73wW8nYAAABoot/xOPTvehZ87YNVAZpYr5e5Zc/Xy6sY
/jLX7nVq+4Wuefs6SRaXD0nN75VusXouvvntAAAAEAJ5OyHZrjkjbge6Wy+T
5br3KL2Rzs9LvWGT8nYAAAAIgbydMFibHejL9eIs/a7M3oy8HQAAAE6ZvJ0w
7PL2ybSwqDtAC9uAuue12Vsdu9Xhl4vZhbLfElhPBgAAAOIhbwdgXOLL2zOP
S61+XmrNhH15OwAAAIRA3g7AyBwxcN+Xt1d8nw3cK9SdjbwdAAAAQiBvB2B0
lovr/Hq2OH926nqox6d2zNsbJO71vzvot5p/64ffKebtj7/xhR4PAQAAAKMk
bwdgXNbJ4lyDGeNNkux2OuftD+si990KM1X6reYvvvtaMW9/8s3nejwEAAAA
jJK8HYBxSWfaMeXt59bLZDFLxe6zi/n5+48rbwcAAIAQyNsBGJdj5u3HIm8H
AACAEMjbARgXeftNydsBAACgG3k7AMRO3g4AAAAhkLcDQOzk7QAAABACeTsA
47JeLy+t6x40uj5/NOm5Jo8jDZ68HQAAAEIgbwdgXLbrt9cuzL5OZpdbzZIR
BO7ydgAAAAiBvB2AcWmWtzfdLA7ydgAAAAiBvB2AyG0XkLl0PXF9OkuWVZLF
7HoreXvBs6ukmLdvPuzxEAAAADBK8nYAYrddG6YTeXuevB0AAAC6kbcDEL/t
4jCnGbfL2wEAACAI8nYARqDjFPfZKNJ2eTsAAACEQd4OwCgsk8Wl7crss9mi
UnK+tvv62H3ujbwdAAAAQiBvB2BctmvLjGTuehPydgAAAAiBvB2AcVlfT3RP
xjN/fR95OwAAAIRA3g4AsZO3AwAAQAjk7cCpSqa3CqYViWLJtpP5qrapSm12
nGxM58mqrE+wI28HAACAEMjbgVNVmnWXB+5lmw6St5fuREPrZZJcPD51jzEs
895vNf/+z+7dPruTe927f9bjIQAAAGCU5O3AqSrNuktz7b1bHj5vv1U9954y
62Q2bWokefvWsfsCAAAApyUXNBy7OwBHUZ51lwTuq/kkhLxd4t7cctE4bB9P
3n7sLgAAAABG6MDJqsi6C4F7edxeGZu3CsVrd1ytkmn20AL3ZtrF7fJ2AAAA
oCdG6PHo5dmO2eCwPrtLN1KxdnT2OKJA4pK5fifTbbSdu9y3d01qk2Hy9pJe
WsW9iXTcPpstkuVyua5z7P72QTUHAACAEBihx6OfZzs2D9xbx+0CdyKTS7Ln
0/IrebvZdD4/Qt6euWfl7Y3s8vYxzFxvRjUHAACAEBihx6OnZzs2Ddw7xO0C
d+KSnzmelAbuu7g9WR0jbze/vb3ts1JPJ25XzQEAACAIRujx6OvZjs1myzaI
D9sscAMBylzCm2s3dW/sruTtRuc3S2X23eKxpxWT50tun9UqmVu/vZPrCe6z
ZBRrxTShmgMAAEAIjNDj0duzHZsE7q3i9s1VJA4kQvm8vSxwz855P2zevpfZ
7Y1dz3A/ncBdNQcAAIAQGKHHo79nO+4P3FutKb3ZIBG4h+aDD3/x+8/9oO3r
hVfPWh3l1ds/bdX+9+991Kr9Z/7Ve63ab9V4Sd6e+qTwwIPc97eOkLe7udrY
rikzWyxH8kjUWqo5AAAAhMAIPR49PttxX+DeNm7PNCgTDMKPf/pg+j+/3fb1
B398r9VRvvLNH7dq/+1/+/NW7f/jf/5vWrXfqvGyvD11JV/cGLv3l/fJ8fL2
iRurhXWyODebNjSGZd5VcwAAAAiBEXo8eny2457AvXXcnm3QmhchkLc3UMzb
c4F7Pm5vlrd3fl5qWcy+MZ0nbql2rpdvl7cDAAAAwzJCj0ePz3asD9xTu1VE
5yWHFrgHRt7eQPoOub5qM5d/4V+RHDZvN4W9L/J2AAAA4DiM0OPR47MdH9YF
7p3idoF7aB784ldv/9uft32tf/xxq6P8+KcPWrX/87/+pFX733v3fqv2WzVe
nreXTzgv+72SvD1c8nYAAADgOAIZoX/8r//fD/7JP8i9Pnz68dxmm0/SG3z0
p3+c/vYX77ydayG3+8//r/+1ZvdPfvrj3O6bT9Ib3P+TP0h/u3mbaz+3+6Y/
6W83h8ttsOlPmx9Sj892zG6b/bJj3C5wJz6leXt2Haa6L+XtBCSQag4AAAAn
LpAR+kd/+sc//o3/Mvd6/3N/O7fZ5pP0Bj//v/+39LcP/vKNXAu53T/4J/+g
ZvdPfvRebvfNJ+kNfraYpb/dvM21n9t905/0t5vD5TYo/kagVo/PdryQSQ63
QV+ruL16jRqBOxEozdvLAvft/SFvJ1SBVHMAAAA4cYGM0OXtDfT4bMdLZYH7
/ri9ZosbBu7b3aWODKM8by+uKFO+bFJl3t5AySMXXPlDWK+P3YODCaSaAwAA
wIkLZIQub2+gx2c7XikG7q3i9nrtA3d5OwOryNvzV3nqK3l7dNbrZbKYzUqX
al8myXjy90CqOQAAAJy4QEbon/z0xw/+8o3c6xff/de5zTafpDfI5eG/+vlf
5VrI7/7O23W7P/g4t/vmk/QGv3zvbvrbzdtc+/ndf/5XmXP80Xv5E8wu8L5P
j892vJYP3FOtVSR/LVLF1oG7vJ2BVWXd2RVlqh4nLG8P3jpZzGoejXrxVNXZ
WCL3QKo5AAAAnDgj9Hj0+GzHrWzgPu0zbm8fuMvbGVhl1l3+cIP8LvL2oK2T
QtaezduvNxhJ4q6aAwAAQAiM0OPR47Mdd8ry+urcb/9yM2WrzGc+v1hnfrpd
aH6a7JopydtXyW7b880nU89hBfarSNtTeftui3EE7qo5AAAAhMAIPR49Ptsx
pTRwbzC7vWombra98lm8WcXp+Nd7le/T4UmswGm5WCrmOmBfpz/YzW/fbTOK
wF01BwAAgBAYocejx2c7ptVNkK/esHrhi4rAPbM0/Cq74VXXcnn79dvrjm+/
FrgDtXZz16/j9ZK8vWSrmKnmAAAAEAIj9Hj0+GzHjHzg3mQifN060+WB+7Yr
qV1zCfq+9dut7w40UkzXy/L28g9jpZoDAABACIzQ49Hjsx2zagL7JgfZ097V
tqn120u2vNioKk9frZL5fDqZNDw8cOrk7QAAAMBxGKEzjOu8vfw3BeV5+yrz
sNSmcT9w6hqtJzOyB6aq5gAAABACI3SG0X5++3Zy/mQynSfJamU9GaCZ1PNS
Z8n5A1Nzeft6uZhttxjF9HbVHAAAAIJghM4watdvzz4g9fJtMaAvawKgxG7y
+l6jmN2umgMAAEAYjNAZRmop+asEfZXPz8vz9s27i4epJrtV4eXtwD4NE/eR
pO0X1Xzr2H0BAACA05JLG47dHU5C+tGtWdsJ7FXryVi/Hegiu2pMSda+GEvY
/tBvzwEAACAMRugMI7U8zCq5fgzqZHI5ef1S8Xmpye55qRdblj50FaDaepks
ZrnYfTZbJMv1eLL2c6o5AAAAhMAInWGUPi8VgF6o5gAAABACI3SGIW8HgmJ+
OwAAANA7I3SGIW8HBna5lEz5Gu0Xj1OdLZajCd1VcwAAAAiBETrDkLcDQ7oI
1M8tlnXfln8dIdUcAAAAQmCEDsDY7PL08kR9uZjWfh8f1RwAAABCYIQOwMik
4/ZpyYoyme/HEbir5gAAABACI3QAxiUVp1cs3/7wfIr7bO82Eem3mt8+u1N8
9dg+AAAAjJW8HYBx2a4WU5ukj2sN936r+SMvfKb46rF9AAAAGCt5OwDjss3b
64P0hpvFQd4OAAAAIZC3AzAu5rfflLwdAAAAupG3AzAuuyS9JnDfhvLWby+S
twMAAEA38nYARib1wNTpbJEs1+lAfb1eLxez1AZjiNvl7QAAABAEeTsAY5MO
3PcYw2IyD3ut5vfunxXD9kdffqKv9gEAAGDE5O0AjNBuvZgTSNvl7QAAABAG
eTsAo3S+bExd1j5bLMewkswleTsAAACEQN4OwHit18skvVr7ec5eWNJ9BOTt
AAAAEAJ5OwDETt4OAAAAIZC3A0Ds5O0AAAAQAnk7AMRO3g4AAAAhkLcDXFgl
8/l0Mpnc2tq8mc6T1ap8+2R6q9bkaveKw3XevWzHadL4IJP5qrap6g7Nq04l
WOtlkiwWi9k+i+Wxe3pz8nYAAAAIgbwdYDWfTmqj5mnD3Lv53i12z+XcpTuW
B+5lm55K3r5OMs9IrSVvz5C3AwAAQGfyduC0rea1UXt13HzDsLrN7pk0vXTH
0jB875bjzduXi8Zhu7w9T94OAAAAncnbgVPWKnHOTiJvtWth75a7p3Yu37Ek
DS//TcJJ5O3t4nZ5e9Zb798t5u2/9erv9dU+AAAAjJi8HThd+bw5u2D6apXk
lpnJRM7pnQvLuawudq7Ze9/u+UPvNqkIyQtxeMXE/aq8vWoJ+Bil4/bZbJEs
l8t1nWP3tw89VvPbZ3eKeftjrz/VV/sAAAAwYvJ24FTlAunSVdZzG7UNqwuH
eNhi90ywvjty9uPpNpfPBe7bQ6c2Ob28fQwz15vJTdm/SVPydgAAAGilx1E5
QKyyWXh13Hy+3WQync+TVSbQbhZWZ2ejVywLU757poNVeft8Pi1vZbvZpuen
lrdvn5V6OnG7+e0AAAAQBHk7cJqaxu2VGobVFal5X/Pb56ukNHDfxe3Jzabo
R+l6gvssGcVaMU3I2wEAACAE8nbgNGVi6y5hc9OwuuJAdbuvVsm82frtm49T
cXrJRufxekVw3+p5qZHF8dcz3E8ncJe3AwAAQAjk7cBpCilv36syJD9vryRw
z855P8G8PbWmzGyxHMkjUWvJ2wEAACAE8vZ4lCVjVRFYybaXIVubJTTSjVxF
dPvSucnkfJnr0qdOMqxf3f/3v3jhb3d7dTjcL17+dNuj/OrszbZH+eWb/7TH
npdc4O00zdszd123vD3TfDG/331ydSK7Q+a+v3Uaefs6WZybTRsawzLv8nYA
AAAIgbw9HqXJWINln6tyuH0RWlka2Tid6xRf0qNfffjOx//iP+326nC4B//y
P297lE/Wf9r2KL985X/sseexzG+f5Nsutpe6rS9uvd37yzvx5PL26+Xb5e2d
yNsBAACgM3l7PEqTsdJcu3bLpoF76eTfzjNyGZq8fa/A8/bqfyxS0l42cM/H
7c3y9jHdsfL2G5G3AwAAQGfy9niUp3MlgXs2US9smPm6ch56eQ7XasXpUeV3
0ZG379Xm33pMbk2m03mSrFaZjxvtXnXHdc669/zTk8l8Ps21K2+Xt7chbwcA
AIDO5O3xqMi6C4l5edye2q5J4F4Rw9Wmc6vVeSyZNqYALzq//OiT9Z92e3U4
2ic//Fbro3z807ZH+dVP7/TZ8y7/1qPx7bD/KL3m7fXrTVXe82PN20+RvB0A
AABCIG+PR3aK6nQ6KUnPHqaStdQmuc32B+5VKdz+dK5yIi0EJ/e7qWnpk36z
QXa72+Hmu+9rsvzfrdR+KW8fJ3k7AAAAhEDeHo9ckl1YMiK/2XQ+r8jb9wbu
lSHc/nSu2Wo1EIb8rPDMiunFf7HR5nZYFXfP3hD95u1lgfu2VXn7CZC3AwAA
QAjk7fHIzxxPSgP3XdyerCrz9j2peHUGZ347Y3ODZwC3e5xB7e495O3F7uwa
bZS3tz+DaKzXy2SxWMwubP4jWa7Xx+5T7+TtAAAAEAJ5ezzyi0inIrSSB5qe
Z2o12Xdd4J558mI2MK9LCFerZG79duJT8cSDvOJvj1qF1fW795G35/vTZAmp
0eft50H77P9n706A5SgPe9FTt+q+W/fdqvduvfeq3s29N8+xE18njh0nTuLE
Y4IdO14TGzteYmMbO2CPcWxjwAbEYsMBhIQWNNrYDxJI7CD2AQNmEatt8DGr
LA1ICAFHCAkBYhU4en000pyemZ6eredM98zvV1+l0qf7++b7hp75uv9qfxP9
G6kjo8WBCt0TnM1vePKe+rx9zgPLk2ofAAAABpi8PTvqfrQxInCvfuY97lnz
xoF7TNzebcAIKVWq/beimnM53+xnDuI/CpErwyeSt4crxvwvWlqM6JvJWN4+
XmwQtU8aHRuYzF3eDgAAAGmQkrz9sdXPnHfGXZFl49Mv1Bz80ouv1R8WtFDf
bP1hd90SEXvddM3DNYcFf6k/LKhb32CLYwn63NEbE1aXt4f+sitBm8zbavbX
pm87GgfucXF7N2tvQNrt/F9o5Koy61zVgu41mn0cdtVupXoieXv1h7rhUvPD
krePjTYL23dH7v3uaTLk7QAAAJAGKcnbH7j3iRnTro4s6x/bXHPw88+9XH9Y
0EJ9s/WHXXPJb+oPO++Mu2oOiwzSg7r1DbY4lqDPHb0xYfV5eyhd2xmhTW6X
E7X4tdSjs7nYuL3ldC6XqVwOGDTVz7aPjBaLY2PjO42NFavXmBkZjHVl5O0A
AACQBvL2HRnO22sC99q4vdlvl0YF7vFxe7O8PRf/OHAiSoXgFXr5AkDmhR5u
bxCnhwP5gXjEXd4OAAAAaSBv35HJvH13Fl4VjxeqFm/f0TRvjwjcm8Ttna+A
kYxdHfbwPBBnMkyPi9IrofxAPOEubwcAAIA0SEne/tKLr61/bHNkefXV7TUH
v/HG7+oPi1wgvf6wzZu21R+28ekXag6rXzQ+ENStb7DFsQR97uiNCYtcgTny
gfPdeXTj30TdEXFAUCvUWnSm3de8vdJbeTsQp5Kkxz+53uJh2SBvBwAAgDRI
Sd5OCyLz9qrEPHZn5PPq1YF7vlncLm8HMkDe3pXnXnvh/i1rasoTL21Mqn0A
AAAYYPL27IjM26MC90oc3Txvj8zrYxLtLvP2UrGQn3y9XC5frF4Wp6aPoT9H
PMcvdQeiWU8GAAAA6A936NkRnbfXrygzmUO3kLdHB+4No+yu8vbItW9yVevG
V3Uy/Ed5O9C6yd9LbZilh34wdRAebzebAwAAQCq4Q8+OBnl7bRQd2tVK3h77
gHxsH9rLuysvkyvsfKh98on1nR3bvTviHxLql8eRtAPxJgP3fH5kZHRsPJS6
j4+PjY6MTO4fiLjdbA4AAACp4A49Oxpl3dWBeeQT4nF5e13g3vDAmD40FZGV
B3/K5QvFUqnqgLpfgo1YOkfeDjQRenw93kAsJrPDbA4AAADp4A49Oxpm3dU/
elpsUKVxjB4T2Lfch1Y737wXu47YXSH0KvJ2oHUtJe6DkrabzQEAACAd3KEz
JZrn7dWBe0TcLm8H2jOxcExM1j46Nihh+w6zOQAAAKSDO3SmRAt5e+Wg4Jjd
0Xr0c/zydqBl4+Njxar12kdGRkaLgxS171Tzjwn97g4AAAAMEXflTLmorLyY
Ly/gviP0l3LgHogI1uXtAA2YzQEAACAN3KEzNSYXic/vTNhLxdAfKkeF14ev
y9Xl7QANmM0BAAAgDdyhM1Wqf5a1we+zxv4ga2waD9Dc+NjArSRTZjYHAACA
NHCHzhQqFQv5ydC9djWZnSqZeuRK78VCbnf9nLwdqLfrN1JHipGx+tjoriXc
B+q3UieYzQEAACAN3KGTLrufgo/9YVWACOPFyZ9FjQzcwwc0zOSzyWwOAAAA
aeAOnTSprDkjbgfatOvZ9d1Gx+qOqI7bBytyN5sDAABAGrhDJx2szQ50oyZt
j4zSd601M5CJu9kcAAAA0sAdOukwmbfn8nWLugPEqnlyPTZEr33KPeJB+Awy
mwMAAEAauEMHIOuqnm5vHqBXR+4DEbibzQEAACAN3KEDkHFNfyi1TjigH4gl
ZczmAAAAkAbu0AHIuHB63uLT6h1USTWzOQAAAKSBO3QAMk7ebjYHAACAVHCH
DkDGtb+eTNUK7vJ2AAAAIBnu0AHIunaXY6+K263fDgAAACTEHToAWVeVnzcN
0MfD8Xzicftk4x09Nx90biT0tP7IaHGslf6ZzQEAACAN3KEDkH1VEfpEiN4g
pR4fq4rmE4/bu1oXfrymb5U+jjbN3M3mAAAAkAbu0AEYAJFZ9cjI6KSRqAMS
Tdtr+tBm3l7zTwbtddRsDgAAAGngDh2AgdDo6fDOQ+z2Xn209uXbyttj0/bm
nTWbAwAAQBq4QwfYqVQsFPK5XG6PimAjXyiWStHHF/N7xMrtqt7g5TquHlUx
X2z5RXKFUmxTjTvURsUmY++dicXPW83aR5MK28fH6qP2tvP2yCXlq4cTG7ib
zQEAACAN3KEDlAr5XGx8nG8x9269dhvVC6XmFaMD96hDpyRvb9j5qdAw/p4M
rltYD71lMc+lt5G3h1upytUb7qhhNgcAAIA0cIcODLdSITZqb5wcdxxWt1+9
Kk2PrBiZazc9svd5e23np9D4+NhYsbxse9nE/18cSy5o36UmEO/s91LDS+HU
pOotNmg2BwAAgDRwhw4Ms7YS5+rkuK2q9blze9VDlaMrRgTu0f+SMOV5e/8S
96mxOw8fKe6M8jvL22NqxUTxYWZzAAAASAN36MDwqo2Nq9ccL5WKNcvMVIXa
4cp1iXJpZ+WY2s2q17705CENsu66wL3Bg/uNYvO2QvGOOz+AxkZHRouTT80n
nre32KLZHAAAANLAHTowrGoC6chV1msOajesrnuJHW1UrwrWJ1+5+s/5SrRd
E7hXXjp0yNTk7XGdH3wd5e2xz7DL2wEAACA73KEDQ6o6C28cN08cl8vlC4Vi
qSo1bi2srn4avcGyMNHVqzrYKG8vFPLRrVQOC3reh7y9QecHn7wdAAAAhpk7
dGA4tRq3N9RiWN0oeE7o+fZCqRgZuE/G7cXuHtHvcOyeb5e3AwAAwBByhw4M
p6pAuJMFxlsNqxu8UFz1UqlYaG399uDPoTg94qCJqLth9t3Gz542/q3Ytjo/
+Pq4fnu9zocBAAAAtMD9OEBZmvL2phqG5BPtRQTu1c+89zZvb6vzgy/xvD32
2fdJZnMAAABIA3foMJBef37bfScs7bi8+HjDWC9GUGsqX27z/aWadtqqHo6M
O0qEW83bq5Zz6Sxvr2q+Pr+f/MuugUy+ZM3+PfqQtw/Tw+07Os3bY0L1Fhs0
mwMAAEAauEOHgfTqpq03ffXYjstzj6zr4EWDWlP5ck/fNlbTTlvVs/J8e662
7fr2Qon+zjR9crscrvcvb6/r/ODrLG+vqlYVuLf4eHuSs/mjL2y4f8uamrJt
+ytJtQ8AAAADTN4OA0ne3lTK8/ZcIF8oRjx3H9FedeBeG7e3lrd3/HupbXV+
8HWYt1fVy48Ux3Ym6+NjobQ9Nm5PcjY/9BcLPn7dD2rK/VvWJNU+AAAADDB5
OwwkeXtTVcu8NAnMc3vk8vlCsVgqVf25pepVrxMKuxPJune3F/pbrlDI17Tb
27x9+B5hj9Usb2+4vypwjxIbt8vbAQAAIBXk7TCQfrf9jeceWddxeePlVzt4
0aDWVL7c689vq2mnvfqtBu6NHoRvLXNu+CqJ5u3RD5zvbrZR5C9v74GO8/Ym
iXt82i5vBwAAgHSQt2dHVJ7WKOiKOLYcsrX+SG9kqtds0eaGq0h0XBF6p/rj
EHweok7A6nM3/JlpKXPusnqzJivhec1YYnbK23uri7y9erH2KqNjzX5SWN4O
AAAAaSBvz47Y51ebH7orZGtnDY36hK7lX1cMR3pdVYReqj0xq/7Vp1SaWEim
StUnJj5zLtVXrz67k83bowL3Sqvy9inUVd4+YXxsdCT0E6kjo8WmWfsEeTsA
AACkgbw9OyIj68h4OvbITtbQiF+zooGGyWRbFaG3ujg126napHoCeXt9dyYb
bSlvb2sE8vbUkbcDAABAGsjbsyM6GYsI3KMWlmhlaYmGrxYdsrUTznVeEXot
+gNTp/6z0tZZHV89iby9tj+hXfL2ISBvBwAAgDSQt2dHg2SsLsZrkB42WHei
QeDeIE2LDdnql89oMZ2LqwhToVSoXTmm+tOTb/l/SBJdPWpl+MTXcqn+6Fd9
tFuM6JuRt6eYvB0AAADSQN6eHVXJWC5fiQdrEvNK5hY6pOaw5oF7ozCtechW
3ctK2x1XhClTKhbyuVzVpyb2Z3xb+BXgidqtVE9m7fSqT3bDBZ3k7YMpwdn8
3+48qT5vf/SFDUm1DwAAAANM3p4dNYF0IR+ddlUOyxcaPu3aLHBvmKU1D9ka
NN1xRQCaS3A23/fWY+rz9o2vbEmqfQAAABhg8vbsqH0AvBgZuE/G7cWY1SXi
w+3G4bjn2wHSSN4OAAAAaSBvz46qQDpfDGfmEas8TCTWMRF2XOAeqlabe8fF
5qWdq3HsEdba6hOxFQFoTt4OAAAAaSBvz47avD0qcK9+5j3ukfHGgXtM3N7e
as8dLxPt6XaA9sjbAQAAIA1Skrc/98jNDy38QqPyzD0XRdYK/h55fNBa5PHr
VhwTefxLTz4Uefzqpd+NPL7RKCIPDhrp4A2JUpe3h/6yK6GeDNFr9keE2I0C
97i4va3YvOHC721VBKA5eTsAAACkQUry9mfuuejOA/97o/JEcU5kreDvkcc3
yucfWviFyOOfL90Vefy9x/5N5PGNRhF5cNBIB29IlPq8PRSZ74zGJ7fLSXn8
kuhVgXsl446N21uOzXO1mXnHFQFoTt4OAAAAaSBvz3LeXhO418btzX6CNCpw
j4/bm8XmuUC+UIxYDabjiskpFYJX6OULAPSNvB0AAADSQN6ezbx9dxZeFY8X
qhZv39E0b48I3JvE7bE/e9py5/vwCPuukXp4HhhQ8nYAAABIg5Tk7a+/8Mzz
pbsalde2PBFZK/h75PFBa5HHv/TkQ5HHv/HKC5HHv7juvsjjG40i8uCgkQ7e
kChReXv0c+O7Y+XGv4m6I+KAoFaotehoOpt5e2WY8nZgQMnbAQAAIA1SkrfT
gsi8vSoxj90Z+bx6deCebxa3y9sBUkneDgAAAGkgb8+OyLw9KnCvpMrN8/bI
vD4mmO5X3l4qFvKTHc3l8sXq9XRqBhf6c8T/AEDqDgwceTsAAACkgbw9O6Lz
9voVZSbj5Bby9ujAvWEi3Z+8PXLRnFzVgvNVowv/Ud4ODAN5OwAAAKSBvD07
GuTttYlyaFcreXvsA/KxfZiivL3Sv1xh50Ptk0+s7xzR7t0R/wJRv66OpB0Y
UPJ2AAAASAN5e3Y0iqyrA/PIB73j8va6wL3hgTF96LjzTUVk5cGfcvlCsVSq
OqDuJ2Qj1tyRtwMDSt4OAAAAaSBvz46GkXX1j54WG1RpHKPHBPYt96Hjzrda
sXn3dx2xu0LoVeTtwKDLh3TZlLwdAAAA2pKv1u/uQIzmeXt14B4Rt8vbgYHn
+XYAAABIA3k76dZC3l45KDhmd7Qe/T8AkLcDA0reDgAAAGkgbyfdorLyYr68
gPuO0F/KgXsgIliXtwODLsHZvD5sD0pSjQMAAMBgk7eTcpOry+d3JuylYugP
laPC68PX5erydmDQydsBAAAgDeTtpF7177k2+GHX2B9kjU3jAbJP3g4AAABp
IG8nC0rFQn4ydK9dTWanSqYeudJ7sZDbXT8nbwcGjrwdAAAA0kDezoDY/RR8
7A+rAgwmeTsAAACkgbydgVBZc0bcDgwjeTsAAACkgbydjLM2O4C8HQAAAFJB
3k7GTebtuXzdou4Aw0HeDgAAAGkgbweArJO3AwAAQBrI2wEg6+TtAAAAkAby
dgDIOnk7AAAApIG8HQCyLsHZ/P4ta+pLUo0DAADAYJO3A0DWmc0BAAAgDdyh
A0DWmc0BAAAgDdyhA8OqmN+jTr7Y8rG5Qim2qYbCFWuUioVCPpfLhQ7O5fKF
YqlBjWavm9tVPbmKpJTZHAAAANLAHTowrCIz5+jAPerQhPP2UiGfi62V7yA2
b/iaHVckpczmAAAAkAbu0IFhFZk5R+bLTY/sMm8vFWKj9sY123ndqn9J6Lgi
KWU2BwAAgDRwhw4Mq+jMOSJwj47DE8vb26pcHX63VTVct+OKpJTZHAAAANLA
HTowrBpkznWBe4Onzxvl7W2G07W9qF42vVQq1iwzU9W92Netrzt5SMcVSSmz
OQAAAKSBO3RgWFUl3bl8JWKuCdwrcXvokMTy9posP2qN9tqD2nvd6kFWqnZc
kZQymwMAAEAauEMHhlVNolzIRwfQlcPyhS5y72jVSXrjmhPH5XJBB4qlquC7
+etWvUI7eXuDiqSU2RwAAADSwB06MKxqn+AuRgbuk3F7sZvnzCO1Gre3NATP
tw81szkAAACkgTt0YFhVJcr5Yjj9jljofCJybphBt/Hzo5FZfodxe2xsXioV
Cx2t3x5bkZQymwMAAEAauEOHgbRt+yvLSsVuyp0b7+/41YO6Hb9u0PME34dY
dWl3ROBe/cx7qvP2pjrssKfbM8FsDgAAAGngDh0G0sZXtnz8uh90U+Y8sLzj
Vw/qdvy6Qc8TfB9i1afdk3/ZFTFPJvA1+zuPrxvl7R2F2u3E5lV5fscVSal8
SL/7AgAAAMMlX63f3QGSJ29vQX3eHnrAfWf8PbldTsMz+3x7rrbxjiuSUmZz
AAAASAN36DCQ5O0tiEi7qwP32ri9tby9jYS613l7LpAvFCMenO+4IillNgcA
AIA0cIcOA8n67S2IWs0l9LdcoVC1ePuO5PP2ULzfpGIxn9sjl88XisVSqerP
Heb1HVckpczmAAAAkAbu0IFhFbl6euSD37sT6ap8PIG8veXAvdGD8PJ2djGb
AwAAQBq4QweGVWTeXp2Ax+1MIm+vfbl85BIu1f8G0GgBeHn7UDObAwAAQBq4
QweGVWTeHhW4VwLp5PP2+gfqq9ZNL5UmFpKJ7kxXrytvHzRmcwAAAEgDd+jA
sIrO2+tXlJnMo1vK21tQnXC3U7kmG5e3s4vZHAAAANLAHTowrBrk7bX5d2hX
b/L26EVsIoRfsf515e1DzWwOAAAAaeAOPTsa5WPNgr5cILxARfcVYTA0+kxV
p99VIXeLEX0zUQl3qVC7ckz15zFfF7bHDKHjsZNVZnMAAABIA3fo2dFp3j6Z
19XEdR1XhMHQMHOuCtwbrpeecN5efuViIZ/LVcX9sf/sJW9nF7M5AAAApIE7
9OzoOm+PSw47jgcB6D+zOQAAAKSBO/TsSCJvr6rZcUUA0sVsDgAAAGngDj07
Wsnb60LxUqlYsyb05CEdVwQgXczmAAAAkAbu0LOjo7y97ojQmtMdVwQgXaZs
Nr/457+dcc49P5h706Mbtgabz259Zd+Ra4Oyat3mYDP4vx1vVppaObbBps3W
NwPlzRW3rrFps63NQ+bfHGyeeeX9Nm22shlMf+XN4P+xabP1zeD8KW8GZ5RN
m61vBqW8GUxbNm22tRlcLQebwaWyzXY3y6V8f9oleXt2dJ63V/34Yzt5e4OK
AKTLlM3m5/3skfBFiLzdZt83d6QmvLWZuc1UZbk207+ZkvDWZuY2UxLe2szc
5r6pCW9tZm4zJdl1FjfLRd4+ZDzfDkC03s3mwbVHcLe4/Y3flTd//qv14YsQ
ebvNvm/uSE14azNzm6nKcm2mfzMl4a3NzG2mJLy1mbnNfVMT3trM3GZKsuss
bpaLvH3IdJK3l0rFQkfrt8dWBCBdejSbP7ph6/7TrwsuOZZe+2DlL+WLkPtL
m3bI222mYHNHasJbm5nbTFWWazP9mykJb21mbjMl4a3NzG3um5rw1mbmNlOS
XWdxs1zk7UOmlby9qfBD6h1XBCBdejGbb3/jd0effnvlqqOcbb786vbwprzd
Zt83d6QmvLWZuc1UZbk207+ZkvDWZuY2UxLe2szc5r6pCW9tZm4zJdl1FjfL
ZZDy9vs3bD3xukdiyuJb49LeYG+jivfv/EG3SCvXbGpUa/kv1se8XEw/H9/y
cusvF/8qdZLI26ueUe+4IgDp0qO8Pbhm+8Hcm8pXHftPv678G6nlv8jbbaZk
c0dqwlubmdtMVZZrM/2bKQlvbWZuMyXhrc3Mbe6bmvDWZuY2U5JdZ3GzXAYp
b1+5ZtPXz74nphx88VhM9WBvo4pBy41qrfj1hka1TrzukZiXi+nnI+MvtP5y
8a9Sp9u8PVebmXdcEYB06d1svv2N3wWXH+WoIfi/L7+6fc55v9xX3m4zNZs7
UhPe2szcZqqyXJvp30xJeGszc5spCW9tZm5z39SEtzYzt5mS7DqLm+Uib6+Q
t8el5YF8oRjxvw/ouGJCSoWg+Z61DjBEpmA2v3fVxuC28erbH3362W3rG092
AAAAMMzk7YOVt7f1JHrHFRNQKuT68bIAgynx2fzuB5+ac94vr779UdE6AAAA
tC4lefvzr2x/ZPyFmFLatC2merC3UcWg5Ua1nt32WqNaMcuwB2L6+fLrb7b+
cvGvUmeA8vZdabu8HSAZic/m5/3skcr/nu6Ak2445bKxn/9qffl/bQcAAAA0
kpK8nRbI2wGIltRs/txrL9y/ZU1QTrz6+i/PW1Yu+8y6eN/q5bIBAACASPL2
7EhV3l4qFvK50FLv+V3rvO9uM1eoWvc99OeIVeOl7gDdSWo2v+HJez5+3Q9q
Sv7ahUeffnvl12QAAACARuTt2ZGivD3yl1ZzO9uIDNzDf5S3AyQuH9JNO5F5
+5wHlifVTwAAABg8+Wr97g4tSkveXlkMJlfY+VD75BPrOzP23btDgXtdBm89
GYBE9fT5dnk7AAAAtEjenh0pydsjsvLgT7l8oVgqVR1QSdfrH3mXtwMkqqd5
+xcvmD3jnHss3g4AAABNyduzIyV5e4MV2kNqAvfdFUIvIW8HSFRP8/a9l83c
d+TaFbeuSeQlAAAAYIDJ22lT87y9OnCPiNvl7QDJ6mnefuANp8y/6N57V21M
5CUAAABggMnbaVMLeXvloOCY3dF6VbIubwdIlPXbAQAAIA3k7bQpKisv5ssL
uO8I/aUcuAcignV5O0Ci5O0AAACQBvJ22lUJy/fI70zYS8XQHypHhReHr8vV
5e0AiZqC9duf3fpKIi8BAAAAA0zeTvsmE/cq1SvMxP4aa2waD0CbpiBvT6R9
AAAAGGzydjpSKhbyk6F77WoyO1Uy9ciV3ouF3O76OXk7QHd6/XupK25dk0j7
AAAAMNjk7fTK7qfgY39YFYAEWL8dAAAA0kDeTm9U1pwRtwP0nLwdAAAA0kDe
TtKszQ4w1Xq9fvuMc+5JpH0AAAAYbPJ2kjaZt+fydYu6A9ADSc3m16y/vT5v
/+y5s8+88v5E2gcAAIDBJm8HgKxLajZfVirW5+1H3bT83lUbE2kfAAAABpu8
HRhW4bWPYlY+anRY9dJJ8c1EHBv6aYPKzx3EyOVy+ULU/2Ikqhs1FaNrdlyR
NOpp3h78MZHGAQAAYODJ24Fh1YO8vUE7UYe2mbdHVIvpRis1O65IGsnbAQAA
IA3k7cCw6kXeHplNNzuynby9rq8tx+a1NTuuSBr1NG///FnzV45tSKR9AAAA
GGzydmBY9SJvjwrco+P0zvP26tdoJzavGkDHFUkjeTsAAACkgbwdGFY9ydvr
A/cGaXqDvD168ZZSMR9upFE36kZRqqkYPqTjiqRRr38vdf34C4m0DwAAAINN
3g4MqyTz9ly+Ek/XJOaVMD10SNt5e83LhQ9qPorqjlaqdlyRNLJ+OwAAAKSB
vB0YVonm7YVCPrqtymH5QiGpvL3l59vrmm8rb29QkTSStwMAAEAayNuBYZVs
3l4qRgbuk3F7sdRx3l4qNk6+Pd/OhF6v3/7s1lcSaR8AAAAGm7wdGFbt/WBo
fN4e7Ail5hGLpE/E1Y3y67Z+L7U2946LzUulYqGj9dtjK5JG8nYAAABIA3k7
DKSXX92+4tY1XZbr717bZTe67EAwikTejQYSztujAvfqZ967zttzhWLdQ+Zt
jaLRwu9tVSSNev17qT3+MAIAAMCAkLfDQHp26yv7jlzbZTlk/s1ddqPLDvT4
kdqk8/bQX3bF05NBes3+PTp+vj2XLzZ+vr2d7ndekTSyfjsAAACkgbwdBpK8
vQWJ5+2h3Hxnmj65XQ7XE1lPZo+ah81bHUWuNjPvuCJpJG8HAACANJC3w0CS
t7cgyd9LLe+oDtxr4/aW8vaohVtKpVKxejX10FFNYvNcIB+xDE0XFUmjfEg3
7TRavz2pfgIAAMDgyVfrd3eA5Fm/vQUJ5u278+/Q33KFQr6mWqd5e/3rhQ5r
cRQdD59s6PXvpSbSOAAAAAw8eTswrHqQt0c/NL67VtW6MW3n7dEvKG9np17/
Xmp8reeP/e5LS09+6eIz6sv2h+7roPz79tcTGU7Fv7/0Ymc9ievkSy/q5PB0
8ndbNyfcye2v6+TwdDKQeCff3PS0Tg5RJ59cl3wn1zyok8PTyTfWrU62k0GD
Ojk8nQxO8sQ7GZznOjlEndz0dMKdfOi+nnYykdsTeTswrHqRt0ctxR69s+28
vUFteTsT+rh+e3BlsumL70u2JJ5+BFdNiXcy8cs8nUxzJ1+95epkO9mLD45O
praTgcQ7+dLFZ+jk8HTyxcXHJd7JLf+2t04OTyefP/a7yXYyaFAnh6eTwUme
eCeD81wnh6eTwVSbbCeD0tNOJnJ7Im8HhlUv8vaowL1SqfO8vVSsaXayI/J2
JiQ1m5+96pp28/Y31q1O/PJJ3q6TaevkcKbEOpmgxDuZiZRYJ5MqQ5sS62RS
hjMl1smkytCmxDqZFHk7wDDpSd5ev6LMZJ1W8vbWhPohb2dCUrP5vF9dVp+3
f+fSM2OqvD52V+KXT/J2nUxbJ4czJdbJBCXeyUykxDqZVBnalFgnkzKcKbFO
JlWGNiXWyaTI2wGGSW/y9trAvVGu3kXeXvUMvLydCX3M21+95erEL5/k7TqZ
tk4OZ0qskwlKvJOZSIl1MqkytCmxTiZlOFNinUyqDG1KrJNJkbcDDJME8/bw
36vT84bZeKd5e66mq/J2JvR0PZnpt18YU+Xly5cmfvkkb9fJtHVyOFNinUxQ
4p3MREqsk0mVoU2JdTIpw5kS62RSZWhTYp1MirwdYJj0KG+vjs+r9nSRt+cC
+UKxVLe6u7ydCX38vdSXlp6c+OWTvF0n09bJ4UyJdTJBiXcyEymxTiZVhjYl
1smkDGdKrJNJlaFNiXUyKfJ2ACCLkprNS5vHr3743kq568mH79+yZuMrW2Kq
vPnkuuCC5OVrLgguUWrLeYuDC/4Oyu+2bk5kOBVvrFvdWU9iStCmTg5PJ18f
uyvZTgYnuU4OTyd37Ew/ki29+EcBnUxtJ1++fGninXyxcJRODk8nX1p6crKd
DBrUyeHpZHCSJ97J4DzXyeHpZDDVJtvJ53vwD1XhTiZyeyJvB4CsS2o2Xzm2
Yd+Ra2vKmVfen0jjAAAAMPDk7QCQdfJ2AAAASAN5e3a0soh03LLPsQ22VRGA
dElqNn9+22ur1m2ulOvvXrvi1jX3rtqYSOMAAAAw8OTt2dFp3j6ZnxdKDRts
qyIA6WI2BwAAgDRwh54dXeftNfU6rwhAuiQ1mz+79ZXw8+0vv7o9kWYBAABg
SMjbsyOJvL2qZscVAUiXpGbzFbeuqV+/PfhjIo0DAADAwJO3Z0creXtdKF4q
FfO5Brl5xxUBqDE+Njoykt9tZGS0ODbebhtjo/k4o2ONq8rbAQAAIA3k7dnR
Ud5ed0RoMfaOKwIQMl4ciQzIR0bbytwbNTOVeXvNejJX3/7oilvXBP9PIo0D
AADAwJO3Z0fneXupkIuKzTuuCEBF7FPpI8XWE/cmj7dPSd4OAAAAdMMdenZ4
vh0gdZqF5K0n7s0eb5+SvP3pZ7eFn2/f/sbvEmkWAAAAhoS8PTs6ydtLpWKh
o/XbYysCUFYVt++O1ifWcm8/cA81FZesR0tqNj/zyvvr129fObYhkcYBAABg
4Mnbs6OVvL2p8EPqHVcEYKdw3F6Vqzfc0VDo8fZ2FqHZJcG8fdoRoyOHnVIu
3/npZfJ2AAAAaF1a8vYt1+0Y+1Dz8npsBLFtrEn1bbFPDAaNx1cPOhkvvvr4
knbflWpJ5O1Vz6h3XBGACeElYGpC8nDg3tLj6l093p7kejJPT/vWpi++r6Zs
f+i+RNoHAACAwZaWvH18yY5b9mheXl0X18jWW5pUDw6IETQeX71pYB5ffd0x
bb0ldbrN23O1mXnHFQGYEBOqx0TxkcKPt48WR0d2b40EW2PNqyc4mz9/7Hfl
7QAAANAZefukAc3bc4F8oRixGkzHFZsqFXL1/QQYNHEPsbf5gHv8766OjDbJ
3BN8vn1j/tP1efubm55OpH0AAAAYbPL2SYOQt7eVb3dcsSl5OzAMYp9hby9v
DzfVQGwjSc3mZ155/+p9PiZvBwAAgM6kJW9/fXwiDG9afvdqXCNvbG1SPTgg
RtB4fPX41eN37GhSPf4fC5qTtwOkSoJ5e/zj7c2bSTBvX//lverz9kQaBwAA
gIGXlryd5uTtAKmSXN5e9Xj75OIx42PVj703bicyn+9gSE8/u60+bG+atz99
29hNXz12Cspjl93SwaA6MGUjeuT0K4zIiMqee2Td1IzovhOWGlHKR3TnQYWp
GdGrm7YakRFVytSMKGBE6R9RcIZPzYiCM9yIUj6iYO6bmhEFs7kRGVG5BNf5
UzOi4Do/qbc0qftx+iEtefvuarlCqVTI53av9p4PrfQekbeXipPHThyeyxc6
WRkeIEUSW799fLxYHC3/SGpcO41/eDXB2bw+bH/2mx+JryJv77hIp42oQjpt
RJUyeFmuEaV/RDdJp40oRDptRJUyeFmuEaV/RFnM2+vJ27MjbXl7vdzuCL0u
b4+ukxO5A5kWk6nHPvue1ItMSmo2f2LtU/V5+5Z/2zu+1rqrbp+aSy95uxEN
8Iik00ZUKYOX5RpR+kd0k3TaiEKk00ZUKYOX5RpR+kckb2dqpTBv3/VMeyVe
352g1+Ttuzd35+uV3QJ3INNiQvX2lm+PM6V5+8LTivV5+8b8p+NrPXbZLVNz
6SVvN6IBHpF02ogqZfCyXCNK/4hukk4bUYh02ogqZfCyXCNK/4jk7Uyt1OXt
oTo1CXqz9dut7w4MhoaLvbT3ePvY6MhOUUdP7Xoy8vaywctyjSj9I5JOG1Gl
DF6Wa0TpH9FN0mkjCpFOG1GlDF6Wa0TpH5G8namVtry96uH06gS9UZ5eKhUL
hXwu11l/AVInnIbnR4rlHzqt/pnTFlaTqfq51Ma/lxrTUlKz+YZ7fx2xnsxP
D4ivJW/vuEinjahCOm1ElTJ4Wa4RpX9EN0mnjShEOm1ElTJ4Wa4RpX9E8naG
0+68vSorb5K3l6p+LLXDfx8ASJ+qwD1KdUjeYHGY6sC9gbhlaZKazbc/dF99
3v78sd+NryVv77hIp42oQjptRJUyeFmuEaV/RDdJp40oRDptRJUyeFmuEaV/
RPJ2hlP7z7dXHqTP5fKFYrFUsp4MMDhiE/e41WGq8vOmiXv8IvBJzeaP33Jb
fd6+9Zgmz7cDAAAAZfJ22hW7fnv1D6SWN+sD+qgmALKqYVZeWRimIu7HTxtH
7iP1DdVIajY/9ZiF9Xn7s9MPSaRxAAAAGHjydtoVWvZ9V4Jeqs3Po/P2YGvn
j6kWC5W1ZeTtwIAYn/jN08mAfGS0GBmRx+Xt5WaK4XYaN1Qjqdl8yZGz6vP2
TfOOSaRxAAAAGHjydtoV/pnVapUH2ButJ2P9doCeSGo2X7/iooj12xeOJNI4
AAAADDx5O+0KLQ9TKu7+GdRcrvzweln976UWJ38vdeeRkT+6CkBnkprNX73l
6vq8/cXFxyXSOAAAAAw8eTvtivy9VAD6yPPtAAAAkAbydtolbwdIm6Rm8xU/
OjLi91JH5yfSOAAAAAw8eTvtkrcDpE1P8/ZN556SSOMAAAAw8OTttEveDpA2
Sc3mG85aELF++4WnJ9I4AAAADDx5OwBkXVKz+UsXn1Gftwd/TKRxAAAAGHjy
dgDIuqRm88fPmC9vBwAAgI7J2wEg65KazZd/71B5OwAAAHRM3g4AWZfUbH7G
tO/dduBHasrWa85LpHEAAAAYePJ2AMi6pGbzfa488OPX/aCmrL/5kkQaBwAA
gIEnbweArEtqNv/a1T+UtwMAAEDH5O0AkHVJzeZf+dkR9Xn7U2vuTaRxAAAA
GHjydgDIuqRm809dcVh93r7xlS2JNA4AAAADT94OAFknbwcAAIA0kLcDQNYl
tp7MTT+RtwMAAEDH5O0AkHVJzeZfv1neDgAAAJ2TtwNA1uWrddbI9jd+9+Xi
4fV5+x2jFybbWwAAABgkidyVAwApkchs/uzWVz6z4kfydgAAAOiYvB0Ask7e
DgAAAGkgbweArEtkNreeDAAAAHRJ3g4AWZfUbL5PVN7+i4uvSqRxAAAAGHjy
dgDIuqSeb/+Xaw6rz9t/ueLa7hsHAACAYSBvB4CsS2r99s+uOETeDgAAAB2T
twNA1snbAQAAIA3k7QCQddaTAQAAgDSQtwNA1iU1m38lKm//9XU3JdI4AAAA
DDx5OwBkXSKz+cuvbv+Xq35cn7c/cOvt3TcOAAAAw0DeDgBZl8hsvmrd5s9d
FrF+u7wdAAAAWiRvB4Csk7cDAABAGsjbASDrrCcDAAAAaSBvB4CsS2o2//LV
h9bn7Q/dcXcijQMAAMDAk7cDQNYl9Xz7l66IWE9m9QP3d984AAAADAN5OwBk
XVLrt3/+soPl7QAAANAxeTsAZF1SeftnLz+oPm9f9+BD3TcOAAAAw0DeDgBZ
l9R6MvVhe1Cee2Rd940DAADAMJC3A0DWJTWby9sBAACgG/J2AMg6z7cDAABA
GsjbASDrklq/PTJvf760ofvGAQAAYBjI2wEg65LJ20vjkXn7q5u2dt84AAAA
DAN5OwBkXSKz+bYNT8jbAQAAoBvydgDIukRm8zc3PS1vBwAAgG7I2wEg6zzf
DgAAAGkgbweArEtkNl/964fl7QAAANANeTsAZF2+WmeNyNsBAACgA4nclQMA
KWE9GQAAAEgDeTsAZJ3fSwUAAIA0kLcDQNYl9Xz7OQcfvuSQo2rKGy+/2n3j
AAAAMAzk7QCQdUn9XupNXz22vnTfMgAAAAwJeTsAZJ28HQAAANJA3g4AWZfU
ejLydgAAAOiGvB0Asi6p30uVtwMAAEA35O0AkHVJPd++6YvvqynPfOfT3bcM
AAAAQ0LeDgBZl9T67fV5+9p9P9F9ywAAADAk5O0AkHXydgAAAEgDeTsAZJ31
ZAAAACAN5O0AkHWJzObb1zxYn7dvPXK/7lsGAACAISFvB4CsS+b59l//oj5v
33jkt7tvGQAAAIaEvB0Asi6R2fzRm26pz9sfOOCr3bcMAAAAQ0LeDgBZJ28H
AACANJC3A0DWWU8GAAAA0kDeDgBZl8zvpT50X33e/vyx3+2+ZQAAABgS8nYA
yLpEZvOtv7qnPm/fdJTrBAAAAGiVvB0Asi6R2fzeK66vz9tXff/r3bcMAAAA
Q0LeDgBZJ28HAACANJC3A0DWWU8GAAAA0kDeDgBZ5/dSAQAAIA3k7QCQdYnM
5v/+0ovbH7qvpryxbnX3LQMAAMCQkLcDQNYlMpuvHNuw78i1NeXMK+/vvmUA
AAAYEvJ2AMg6eTsAAACkgbwdALIukdl8/fgLK25dU1PuXbWx+5YBAABgSMjb
ASDr8iH97gsAAAAMl3y1fncHAOiK2RwAAADSwB06AGSd9dsBAAAgDeTtAJB1
8nYAAABIA3k7AGSd30sFAACANJC3A0DWmc0BAAAgDdyhA0DWmc0BAAAgDdyh
A0DWWb8dAAAA0kDeDgBZJ28HAACANJC3A0DW+b1UAAAASAN5OwBkndkcAAAA
0sAdOgBkndkcAAAA0sAdOgBknfXbAQAAIA3k7QCQdfJ2AAAASAN5OwBkXSKz
+Y2l33z8uh/UlANumdN9ywAAADAk5O0AkHWJzOb3b1lTn7cf+osF3bcMAAAA
Q0LeDgBZl8hsfvMtxfq8/XuX/7T7lgEAAGBIyNsBIOsSmc3PvfCi+rz9Xy88
svuWAQAAYEjI2wEg6+TtAAAAkAbydgDIukRm8xVXXV6ft+cvPbr7lgEAAGBI
yNsBIOus3w4AAABpIG8HgKyTtwMAAEAayNsBIOsSmc1nn3dWfd5+4HnHdt8y
AAAADAl5OwBkXe/y9oOXjXTfMgAAAAwJeTsAZF0is/no6Mz6vH3amT/qvmUA
AAAYEvJ2AMi6RGbzC5bPrc/bjxo9tPuWAQAAYEjI2wEg6+TtAAAAkAbydgDI
unxIx40sXHx8fd5++OnWkwEAAIA4+Wr97g4A0JVEZnN5OwAAAHRJ3g4AWef3
UgEAACAN5O0AkHVTs377m69sevXpe373+gvhWtu3Phb8sVKCY+y1t5W9b2x7
Mrw32LTX3lb2lr+IKiU4zey1t5W9weQV3vv65kfstbeVvf/+5mvhva89M2av
vZF7g7Kjmr32trg3OJfCe4Mzzd6p31spNdcPHZO3A0DW9S5vP/LMgzZe9YX1
Z/1RpWxbc1m41paVh9trbwd7n79vfnhvsGmvva3sDU6k8N7gNLPX3lb2BnfQ
4b3PXPtVe+1tZe8b254M733qog/Za2/k3qDsqGavvS3urXm0IDjT7J36vZVS
c/3QMXk7AGRdL9dvP6jmCiQlaa29Wd+bzizX3vTvTWeWa2/696Yzy7U3/XtT
kuXam/6969Oa5dqb/r3pzJ+HbW+lyNsBgLJe5u2HPLHkT8NXIClJa+3N+t50
Zrn2pn9vOrNce9O/N51Zrr3p35uSLNfe9O9dn9Ys1970701n/jxseytF3g4A
lCUymy857biI30sdPWzT9fuFr0BSktbam/W96cxy7U3/3nRmufamf286s1x7
0783JVmuvenfuz6tWa696d+bzvx52PZWirwdAChLZDY/Nypv/8m5R7z4yPnh
K5CUpLX2Zn1vOrNce9O/N51Zrr3p35vOLNfe9O9NSZZrb/r3rk9rlmtv+vem
M38etr2VIm8HAMqSydtPHYnI25cdUXM3kZK01t6s701nlmtv+vemM8u1N/17
05nl2pv+vSnJcu1N/971ac1y7U3/3nTmz8O2t1Lk7QBAWSKz+eK5R9Xn7YeN
HhbsevrSjwXXHk8s+dPgJvSVDbeFaz3/m9OCP1aKvfa2uHfbmsvCe2vSeHvt
bbQ3OJHCe4PTzF57W9n7+uZHwnu33nOCvfa2svfNVzaF926++SB77Y3c+0z1
v9QE7LW3xb3BuRTeG5xp9k793kqpuX7omLwdALIukdl8buHI+rz9p2dM/Pv+
v7/5WvftAwAAwMCTtwNA1iUym88+PeL59jkL8i89dnX3jQMAAMAwkLcDQNYl
MpsXRn8SkbfP3+/FR87vvnEAAAAYBvJ2AMi6nubtrz0z1n3jAAAAMAzk7QDQ
tfGx0ZGR/G4jI6PFsfEpbCeR2fzExUdE5u01vywDAAAANCJvB4CujBcnE/Kw
kdH2Mvcu2uld3j5rwQHdtwwAAABDQt4OAF0YG40MyXdF5cWWE/eu2und76UG
f+y+ZQAAABgS8nYA6FhsSt5G4t5lO4nM5pHrtwd/7L5lAAAAGBLydgDoVFVM
vjsSn1iDvc3Avdt2EpnN5545rT5vP/msiefbVz/+crmMb369+xcCAACAQSVv
B4AOhWPyqjy84Y4etZPIbH7cgn+rxOz/dMlPPnP+Cf88Ou/7i+bmp69Oqiy9
emP3/Yx05/3PJ9jPcJm7fEOP+rz68Zf1WZ8jbX5+e4/6fMSitfqc6T4HetTn
oOhz1vscnHg96nPwYdFnfY4swSTboz4Hk6w+Z7rPwcV5j/oc3FDoc6b7fNXK
zT3qc9ByIj1M5BMnbweAzoR/4LQmDQ8H5aNjPW+n+9n8zTdfPeSkOV+ef84+
sy7ed+TaSvn+wnkJXlzJ28OymAPr89T0OYs5sD5PTZ93ZDMH1uep6bMcWJ+n
vs9ZzIH1eWr6nMUcWJ+nps/ydgAgRkwYHhOh96KdBGbzN1/b//jLwkn7rry9
UEjw4qrjvP36G7684soPxZQFS4/o0QVhTKa68o6D4nsVX846P9+jPh9RuLqb
jlXKpmdr/42nd9l1632u71W8qelzu72K8av7Zpx36ed71edOc+CgV/H/XfrS
56a96leffzjrrkQ+g4+sWlI/6h71OSjd9CreFPS5g141EjQVNNi7PnfTq/gS
nHg96nOjHPjx9dd1eZL3rs/BB7z7z2DwJVM/6t5l1y32ObJX8XrX5+Biptyr
4KKo7dO6gWBKDRoMJtke9bmzJK3cq/gy9X1upVf96nNwcd79ZzC4Bagfde9y
4Bb7HNmreFPQ5w561cjLL48HDR53ytIe9bnjvL3pf5pZZybzP82WtwNAH8U9
fN7OA+7dt9P9bP7AvU8fMGNZfd4+ReWkG1Zc/q2acvGcn1w8Y6RcFi/6rwtO
2SOmjBQ+V7lAOn/+cVcsOLSVcn7hJ30Z77dOODvo84z572t0jdf6ECJLcfE+
d535n+vLz057S1/Ge8Dxl3Xc5/py1dlf+NnCb182+/CRY64+c9rSSw899eqR
S6+Ze2OlXL/g5w9c/uvblq0onnVmv07ptfP/ft38vR5Y+MmYcnfhXy6ef0TN
aX9HcZ9zFr5t7qL/0dndQb/GG5zPHfc5viyae+bli358yZIfRJZ+jffbJzwc
3+3vzbi58u101en/W4vndn15YPkH1152aFBWX/z93yz/2g+n9+db+sJT/me4
V6vO/m/PnPuuR85//0MXfKBpueHcfa5bnG/yVTz/uMi38RvH/awv471x4V7B
MNv94m39rJ7xk0uDr6/6cuBxEf/qPQXlrLnTmw7h+pk/umPmt8vlF3MO/NXc
Q4Ly7LUfvv70v4ufncPlktP+Y/hEOmLmrL6Md3rh3a33+cz5f1G5FAnKRTOP
/fm8/a5c8KMOpuYfnXheX8Z74bJpG65818Gz7in/pzxu1tXdXGDUl1tP+6Py
f9Bfnvp7j8z5p7tP/upJIxf96xl3/mDeRX0Z7/zZc5v2+dGz/3rTuW8tl83L
377tkne+fNm7gvLipe9/7pK9N5/x/nWFz4xN/9BDC74wNv/g0485p/wJPXH6
iTGnyiEnHdyX8Z4+6/DI6WPJqf+hxZP8kFnLOpidvzf9xr6Md+6CRQ+ftddJ
x6/o/gJj2sxb68+Nn5/2F5Hv54KTv9GX8e53/N0xQzhoxr3hPv/i9P9z7fy9
1i34YLk8Nv8jq+Z+ZtVJn1o18xMPz/joQzM/9cCsz6+au/ej8z5VLo/P/+z9
p34r+E676vQDaq6vFi86oi/jPebkxeFLiOeW/8G2C95WKcG1R9MLpxtP/WDN
f9PgS6/pybD/8b+q6cllF9/W5c11InfoADCUYp89byNvT6Cd7mfzYxevOXD2
qX25spooJ92w45Y9asoV3z/pvG+Olsvief9P63n7+Fl/+vqS/6uV8vSZ7+jL
eJvm7a0Poa3Sr/EePH1p4mN5ct5fV06PmNKvU7rFIdw07bD6M//C2f9Z3l4p
Kxd/PeY97Nd428rbHzzzvyR12gcfpb6M987T3tqLb6RKCb7xIt/GfuXtwVdl
B6No/axu9H110BGX92W8D56aazqE0W8vr+9w8H11a+F/bz27vuvM/xx+x6af
NLcv420rbz/9uA+Eh3zHtO92fJ73a7wXn7J38F/qiDk37/pPOe/knn6cg3L5
AbPzp9z+k4X9uaq8eeHe3Q/hgSP/250H/vfVB7zj/n/9WuW//jkHHpbCvP2S
wrcih3DJaf+xp3n7j2f05/uqcNLIxgve8dPDb+/+AmPWnAtbPyWC97kv443P
26fNvLVHn+Lgc9SX8Z4+d1riYwm+9JqeDPV5+7JTL+ry5jqRO3QAGEoDlbc/
sWT+QXPm9eXKaqLI26uLvL1pkbdHln6NV95eU+TtbRV5u7x9Kou8vacf59fl
7VNb5O0dF3l7TJG3y9sBoH/SlbfXa2swt92/9oi5x/TlymqiyNuri7y9aZG3
R5Z+jVfeXlPk7W0Vebu8fSqLvL2nH+fX5e1TW+TtHRd5e0yRt3eQt3d/Pw4A
lA3S+u1n3P7YUQsP7cuV1UTpOm8Pl81n/9cWL8D6m7eHy5PXVo19+7JWh9BW
kbdPWWlxCI3y9tbP9prSr/G21cmzf7xf5H+ss/PLZky7OiiLDl3+9bPvKZdb
zv5SzHvYr/E+eM1b6//DVcqN51eNV97etARf2pGnSvBV2Zfxdpa3Rw5hzoyv
lM/qcike/PfXfudrjb6v+p63t/KlKm/v+Dzvb95eKW9e/Z96+nF+Xd4+taX7
vL1Spp/+3srkW1P+7bSrzv9R/uRDLqu8G3OOOK0v4y3n7e1+WZXLud85KTze
4C1q/ZToV94+bc5XY/6TLTn1P/ToUzxIefv1Z/ynyHcvfG7M+v75NT25/uzR
Lm+uE7lDB4DhFJOFxz6znnw7iczmCy+5aP/jrujLxZW8Xd7ebpG3R5Z+jbet
TsrbOy7y9qkp8nZ5e6XI2zso8vapLPJ2eXsvirxd3g4AfRQThrfzeHsC7SQy
mz//m9MOP7FPP5naLG8/5/tHBbc5LZbnTn9Lixdg/cqfvzH9yiev3SNcXrtJ
3t5eGeC8/faj/++fTWu1LD7vbaM/+dfKyd+v8d55+duvOvbLLX5Cl3375MHO
25+7fo8bTvpkZbyr5/xNUqd9v/L2R0ff1otvpEoJvrQjT5X8MZf1Zbyd5e3l
L/MrVvy/a9Ze+sgP/zgoPzv0H2cePTrYeftDJ/8fwRfRTxcd9r2zTmlarjr7
C+F3rF/581Xz/6pmCl45/wONvq/OPeAEeXu7ZVDz9uX7L4yZ2qYd2Z9LjkZ5
+3VHfr2mhw8u+/2aM794yd+GP6H5s84d7Lz9vP1Om/zvVTj5vJltfJz7lbf/
aMHCmv9q4fL0VfL25uW2kc9Ffmbl7QCQXuE0vCoob+vx9gTaSWo2P2H28cEF
xoHTz5g35/Br5v7rbXO+uHbeB9YW9gyXxxfs9cQpH3580d+tW7znujM/Ei6l
pV976uz9Nyz6ly1nf2ndWV999IyvlcuqU/754UX/tObk966e/9e/mv+J4uxv
BuWGufmxc459ojinXF648WPPX/n+5y549zPL/nDj8rdtXvGX987Z7xczDgjK
bcf/8Nbjf3T7zJ/cfvL0mnLz7KN+ftJhKw495sofH3XDIT8sl0dO/MRjsz8e
lA2FDz176vuCsnnJB5+7ZO8Nyz6w+ow9f7P8a+EyfvFfbbkkt/m891bK8+f/
xfZL3/PKRe948fy3Pn/O761f9NfrFn1gd9kzGPvqhV/41dxD7ppx4LVHzr7m
sBnXHHTMVT886vIDj77k0MXhcumhp95w4qUPXP7rDfc9Hn6TH3365rt/e9qG
K9/11CXvGD/3D4Ly+JJ3rD37neuX/nmlPLv0D7ec+4fPnfeOzcv+cNO5b336
4vc+dvqHK+/zmiVfeWppPnifa8q6+Xs/PPtzD8/46EMzP/bQrE/sKrM/uWru
Z4KyZsE/rjvjo5uX/enW5W9/4by3b1r+9uClg/c5XJ67/H1v3v3NHeuOCcoz
dx28/uffL5fV133twWs+f+PJ+1x+6LQrDtxVrjzwiOsO+elthx9dKSuPmX7H
7MU3Tp9eHDnq16MH/PbsL5XLA4u/smbRJ9Yu/uTaBR/dcPpe4Xd707I/e+bc
dz275Pc3n/P/PXfhW8pl60V/8PJl76qUrZd8asuyjwb/HccX/dlj8/784cV7
Pzj3n++Z/q3K+3z1yKXXzL2xUq5f8PPgbb9t2YriWWeunHHAnSfuf9fIN8rl
7pFv/PL4bwflgTn/8vSy90y828v+8omL91x7wV+VzvvzYIzh8qsLvrf+0oNe
vfBLNeX5ZZ985uw9n1zwJ4+evOdvCx8LysNzPx681eX3uVzWzv/7dfP3mvjI
zPvAY/Nyj87/8GPz/379wr+rlKdO+9jjS7752OWzyu92ubzw8LdX//yzwft8
/Yyv33j05ytl5cg3w+WumfngI/PQpYfctewrd99fuOGSM4KRlsvtpxzxwBkz
fzPn0KDcPePwR+b9c/CeB+Wx+R+Z6EPQmcIHHpu/Z6WsW/jB4JQeP2vP4H1+
/pKPbTn/k8H7vHHxe4LRbRzNBcMsl0dP/0Twtj+2ZL+1lx0aLquuPPnaK2+5
4MLzf3PO3989+18q7/Ndu9/nyXLiAcGn5p7Z31s5PR98Zm+aNa1SLp1+6jUz
r73qyHOvOXbZzYsuCModpy1/+Yozxs8/dvXodx6b99cbTnnX4+f8daUEn+Vy
eXLpJzed+2fPLXv7lqVv3bzkLcFZ9My571x/6vuDkVbKukUfe3rJZ2vKE6Of
DD5Hqxd+9Lcnf/ThEz8WfGlce9CPg1M6+CwH5dpDjtr1Vh+//x2Ljvj5vO8H
31cXLT87GGbwyS2XR8e+sWPNEduv/3RN2Xb1h564+O8ePfvd987+zK3Hfadc
Hpj96bULPrhud1l98j+umvOZ4Avq0Vn/sOakDz168icfnfepcNmw+MtPX3DQ
xkt/tOXmYypv9eqLvx98Xz219E82nfsHwUgrZcvSP3hx+VuDb85y2Xrxnwff
pZuv2zP4htlwzyd+c/G37zjl0KDcWjgseJ+vmjXxPteUy6eNBp+jy3947BU/
PCL45FbKylkLgo/z3YVFE9/PV3745Uvf+dKyt2w79/efW/o/njnnj4OPbbhs
Pu8vt6z4YLi8ecsnXr3pg88V3/PURX9ZWrxXMNJKeWz2x8pf0WtmfXzVzE+s
mvnJB2d96appM4Jv8guPPf38E86tlGtmzFw597jgZH5o/kHh9/nlaz4SfF9t
PO/t48vfOjHSK9+17pI/Cz7C6y/6QPBxLpexs/a7Y8FhwX/HW475avAhumPu
/g+e/M/173NNWb88/9BpX15d+IeJD8i8XKVUZsDgZCuXly79022XvGPiK+uq
Pw2GGZQN9/5TUB548KjXtr8YnMBBefz8JeVTOig/K4xeMWvu9cfsd+2h3w5G
WinXHDFr5UmLgrc6KPfMOSb4mASfl18cP/Gtdc/0fHkSDMqd079/30n7PLbg
H9ae+o9BCb/Vmy/bc2KOGP2b3y5+/4YF7ww+vOWy6ZT3lmfASgk+NZsu/MRj
o+97YOnnf3PmPr9ZsKusWvjptad8KviiWDl9WqX8evahv551SPDSdx+/X9CZ
O2Z+u1J+MefAoJ9BefbaD0+8z4uOCN7nW4+Z+Na6ZvrhwTDD5cb5S199dXt5
+vvd+B1vjs0Mysu/POrxm744fulfPn32ux8v/G1Q1hXeP/E+z9uz5pIj+Mis
XbBX8J/j0YUfLi3+6Nozdl9vnPXpJ877bnnuC38/P3fJ3F+ccth1I98NOlO+
2CiX2xb8KOhnuTy45KvBGbLl/HdvOf9Pgnlw08XvWnPGpytvdVCCgT+w5OSg
3Hf67Mr1RnAqBt9XK088IPi2D+bZSnlkxsfL5/Mzp/xt+H2e+L666pPBMMvl
0eKXShd8PPiPFZ4By+XZ5X8RfIg2Lf3Dp0//43ULP3DPSd+seZ+Dcvec44Mz
ZOWRx9x62LTrDz74skNm1VxyXDFtyTWzrw9mwNuuffj2G1cH5fnnXg5OxeD7
6uHrvxB8RoIPS/mS49lzfz/4IAcf56C8eO5byufzc8v/15bl/yu43th4wbue
OPf9wVtdLg8v3Puhxfs9vmif2kuOhV8MPkSl2RNfYr+d99FgHlw1b2IefGTO
PwUz4A1HH79y/lHl93n9OX/x+NL3PHb2n6w5529/e97Hxi/928olR/BBDr5I
w5NgUN587Ih1d3367vP3ufr47wVfSpVLjqt+eHT5Kzootx3xb8FXx2MLPrd2
8T9PzMKnfqZyvRGU0ll7bzj7H5869aNPnfKRly4IvdXL37vzfX578M0ZfJEG
gy2Xzcvfvu2Sd5avN1689P3Bf77NZ7x/XeEzY9M/9NCCL4zNP/iWnx4XlBuO
njHxVTlttPw+h8vVc64Pvq+uPPaE4Av/zmCO3j0P/uK4/csz4DPL/qr8Ff3C
9R/ZesNH1q94d+mSDwQf20pZe8GHgy/5R8/6RuXKOShbln35lQs+H0zB46f/
5ROF95Tf53J5dOFn1i3+fFDWLvr8mnmfnPiYFP4u+LxMfF8V9ipPf3edmL/l
uEOCctsJh927+MTgfH5p7Pjw+xx8X/325s8HFxL3zf1YMNh7T/hI8Km5+af7
1Fxy3DFv4rMTfIhWnHH8BUvOu2Lh6K7rjTOODibT4GImeJ9ryuML9wq6sbMz
k9cba+fvVZ4ENy1998Zz3htckY6fvmfweQm+rIIBVq43yiW40HrjzqP/fdv6
4NujfD6XSzAR37TskIfP2uu2Y7912zH7l8vKY75993H58CXHr2b/MPjUTHyO
5n6vPAkG5fZFh1438/jLZq64+pgLg7nvxrnn37l4UeXdDi5yVi34h+BWZe0Z
f1W53hg//8OVS47gGik4Q146/23BBye4O5j4wJ79F+HrjeBCa+KLdOdXdLls
OOszq5ccFrz0bfMPD2bVnx12SOVW5eZDDy1fOT80Y/+a9/nKxUcGw6yUqy6Z
v+b6b7xw41fqLzmCD9GzF73zuSW/v25hrnyfEn6fgxJ0aeKi9KRPBZ+XnXcH
n3pg1udXzd27Mg8+Pv+zwQ1FMPe9dOsx5S/ncgm+sn679GPBp+PZpW954uw/
Cj6/QVm35N3hW5WgPHNZLrjkeOqq92y48W/X3fm5ylt926k/DS7Cx069/L6Z
ZwUlfMkRXLQHX1/BJ/ryQ44uT4JXT5v28OxPleZ/LjifNy777K73+YI/Ct7n
F875vReW/c9tF7ytUiY+wsv+LLhxq7nkCEpwQ/fE+X+zatEHVu28uCqX0qyP
BF/O9x5zQOVW5fbjZwffpdcf99NLj5gZvt646ITR4Bv+5uk/Ln9qVp4wbfyX
t3R/Zy1vB4BOhYPy/EhxbGciPj4WSslbidu7byep2fyesevOPDd34corV/x6
QyINAgAAwFCRtwNAx6qC8ijVMXnD5WHabKdWUrP5m2++GpREmgIAAIAhJG8H
gC7EJuW1KXnMcuxttVPLbA4AAABp4A4dALoSXmS9yuhYbUoe+/OnbbRTy2wO
AAAAaeAOHQC6Nj42OhL6adOR0WJkRh6bt7fRTi2zOQAAAKSBO3QAyDqzOQAA
AKSBO3QAyDqzOQAAAKSBO3QAyDqzOQAAAKSBO3QAyDqzOQAAAKSBO3QAyDqz
OQAAAKSBO3QAyDqzOQAAAKSBO3QAyDqzOQAAAKSBO3QAyDqzOQAAAKSBO3QA
yDqzOQAAAKSBO3QAyDqzOQAAAKSBO3QAyDqzOQAAAKSBO3QAyDqzOQAAAKSB
O3QAyDqzOQAAAKSBO3QAyDqzOQAAAKSBO3QAyDqzOQAAAKSBO3QAyDqzOQAA
AKSBO3QAyDqzOQAAAKSBO3QAyLp8SL/7AgAAAMMlX63f3QEAumI2BwAAgDRw
hw4AWWc2BwAAgDRwhw4AWWc2BwAAgDRwhw4AWWc2BwAAgDRwhw4AWWc2BwAA
gDRwhw4AWWc2BwAAgDRwhw4AWWc2BwAAgDRwhw4AWWc2ByARJhSGmfOfYeb8
Z5glfv77QAFA1iU7m7s2YMj5CDDMnP8MM+c/w8z5zzCTtwMANeTtkCAfAYaZ
859h5vxnmDn/GWbydgCghrw9TP/7K+v935H9Ieh/f+l/f+l/f+l/f+l/f+l/
f+l/f+l/rxsEAKaYvD1M//sr6/3fkf0h6H9/6X9/6X9/6X9/6X9/6X9/6X9/
6X+vGwQAppi8PUz/+yvr/d+R/SHof3/pf3/pf3/pf3/pf3/pf3/pf3/pf68b
BACmmLw9TP/7K+v935H9Ieh/f+l/f+l/f+l/f+l/f+l/f+l/f+l/rxsEAKZY
HgAAAEiHfocEAAAAAAAAAAAAAAAAAAAAAAAAAAAAAAAAAAAAAAAAAAAAAAAA
AAAAAAAAAAAAAAAAAAAAAAAAAAAAAAAANcbHRkdG8ruNjIwWx8b73SdoYnys
GD5vgxN3ZHRsPObMbfc87/XxkJSx0ckTr9jgrHP+M1DGd55xI62ecc5/BkfU
5U/8Cef8J6MmL29Gx2IO6/IM9AEBAHpgvBi6ZA+ZiC773TdooNFp2/DMbfc8
7/XxkJxQ2t4gb3f+M1AmsotGZ1zU4c5/Bkbblz//f3t3d+WsCkABtNv0YSG2
kTZShm3cm8xPxABqkC/C7P04Ydaah8MEjwryT7vmy5tk316YQBMEAKgi6Gle
VgKp5yThkzJXm9+Wi/K9Oa89Ho6zmA8fyLP8809lA/eaOPmnH/nwxwIn/7Rq
sbpJ9O2FCTRBAIAq1tbtFgKc0Gpsl8ndm/Pa4+E4L3ef9rWN8k9r1r8BglZG
/ulH8P9++NmRInzdIywl5Z82TdeXl5iifXthAk0QAKCO6CYE4brdOoCTCevF
3+vN5f4Cs+TuzXnt8XCYyLsey7DJPz1ZfAN8v48/3YIfz2oZ+acjyZM6Urtu
yD/NeZxOcImI9e2FCTRBAIA65quA5PLAOoBzyaQzKGJ+1+V7c157PBwlurNS
5uEq+ad1i+d7p+Unw8PzJDr5pyezWIXd43xiJG43yT8tyDwQHunbCxNoggAA
dcxX55mGJnscPPxj98cYH2Jr1Fhw9+a89ng4ym/AhnFMpVD+6Um6bl8fL/80
bxa45PPtsw/kn+Ysmuh8kAoTaIIAAJVkvuszKwQ4rWhu9+a89ng4xjN54y0d
NfmnJ3sfCpR/+hLG6rl/ezyH8k9zfkL1He98L12YQBMEAKgkt4Zx3532xFev
e3NeezwcYd62567c5J+eLPr2YJ/f4b6Z+4Z3nnKfyT+nF91H7Dkp5kPln+bc
xmF87gj2ft++JYEmCABQR/bWumUArYlv3r4757XHwwHCtj0TQ/mnJ+F2MkOs
dhzmUZN/ujRFz5N8iaD807xsjgoTaIIAAJVYBtCP8HkvfQtde4buJ3L6dv6E
3JO9T88kyj/dyU8C///pi74dAGiQZQCdCK8+F2G2nKYzr227vp0/Ylvfvum4
bPmnRfNU3Y/uePzwfo78JZJE+ad5+nYAoEW2laMDtzFTtn8N2Jdz2zNyZrG2
3f7t/BVB2zg7MPJ+YmTsJSf5pyeZ/i4aN/mndfZvBwBalPmqd2w6LZiC7iWR
1L05rz0e3jeLVBC2t/p2+ac5uf/5sTM85J+ezPK2zNRH8iz/1PZ2374lgSYI
AFDJ3udk4EyCsn34ea06Mm5nzmuPh7dt3U1jFjn5pyeJc7G/7HufX/5pze7t
KeSf1uWDVJhAEwQAqCXoKzdv+QsnkAzvjqGJnNceD+96o2+Xf7qSidXq84Xy
T9tyt5vin8k/jVvppQsTaIIAALUs3sz+ekI4de4SnEX2EcdXe3Neezy86Z2+
Xf7pSriD++8G7mHiZt8L8k8/Fqelpj6afSL/tG3tOfDCBJogAEAti6PHXlkF
cDobO8fUBeeGnNceDwfbvM2A/NO6Ld8A81pG/unH8nbTyt2ml9+Qfxqzuu9K
YQJNEACgmuxCwCKA81ldu37bfsUZyXnt8XColVeT5Z+erDXuuX3d5Z+27a/v
5J+GbdjnvDCBJggAUE3yyjV9AiV8zNa6Pbu36Yac1x4PB1rdClT+6UoycMMo
//Rtuo3JG07x9k7+adamc0ULE2iCAAAV3Vfvs7rm/wtWSwBOafsG1pF1+d6c
1x4PB9l09Jb805Xpdt2TOPmnI4v0rwdO/mnSpr79rjCBJggAAAAAAAAAAAAA
AAAAAAAAAAAAAAAAAAAAAAAAAAAAAAAAAAAAAAAAAAAAAAAAAAAAAAAAAAAA
AAAAAAAAAAAAAAAAAAAAAAAAAAAAAAAAAAAAAAAAAAAAAAAAAAAAAAAAAAAA
AAAAAAAAAAAAAAAAAAAAAAAAAAAAAAAAAAAAAAAAAAAAAAAAAAAAAAAAAAAA
AAAAwHum6TYO4+3TfwYAAAAAADTq0bRfHvTtAAAAAADwntt4+aVvBwAAAACA
9+jbAQAAAACgnL4dAAAAAAAKTNfhkjBcp0//dQAAAAAA0AZ9OwAAAAAAlNO3
AwAAAADAYezfDgAAAAAA5fTtAAAAAABQTt8OAAAAAADl9O0AAAAAAFBO3w4A
AAAAAOX07QAAAAAAUE7fDgAAAAAA5fTtAAAAAABQTt8OAAAAAADl5n37cJ3u
P5qm6dN/FQAAAAAAtGW6DpcXHnQHAAAAAIB9YoW7vh0AAAAAAHabbuPwLN2H
Ybzq2wEAAAAAAAAAAAAAAAAAAAAAAAAAAAAAAAAAAAAAAAAAAAAAAAAAAAAA
AAAAAAAAAAAAAAAAAACgPf8BouVJtg==
    "], {{0, 556.012}, {1214., 0}}, {0, 255},
    ColorFunction->RGBColor,
    ImageResolution->118.61614497528831`],
   BoxForm`ImageTag["Byte", ColorSpace -> "RGB", Interleaving -> True],
   Selectable->False],
  DefaultBaseStyle->"ImageGraphics",
  ImageSizeRaw->{1214., 556.012},
  PlotRange->{{0, 1214.}, {0, 556.012}}]], "Print",
 CellChangeTimes->{
  3.83299859102027*^9, 3.8330010864232492`*^9, 3.8330011174215107`*^9, {
   3.8330014049879484`*^9, 3.833001444698172*^9}},
 CellLabel->
  "During evaluation of \
In[222]:=",ExpressionUUID->"be0fc726-9ba8-429f-8159-1bf2d5f07447"],

Cell[BoxData[
 GraphicsBox[
  TagBox[RasterBox[CompressedData["
1:eJzs3e+PFPe+J3YreZA8zL8QKf9AHiSK5tHm0VEUkQeLVkKKhLJXvr2JpXMt
sTGr1TxALTk6cWQrsyhCaL3jPQkkshPB5vqyfQJBgGCRTUyYM0T2XNN45wJe
z8TnDNy5cObC3LCkoJme/lFVXd1T3d+qb79eKlme6qrqbw1V/ujzpvytf/eP
3v/bjX/jnXfe+fv/dvKPv/13/8F/fOzY3/2Hh/+d5Ie/8yd//7/6e3/yx+/+
J3/yX//x3/vjY//RH/2bycr/KfnHb/+td955/e+vAAAAAAAAAAAAAAAAAAAA
AAAAAAAAAACITgMAAACIS+iwAQDmVOlVOIKy7hSqIIJTeBXFWTiFKojgFF5F
cRZOoQqcQkVEcBZOoQoiOIVXUZyFU6gCjTkARENZH+YUqiCCU3gVxVk4hSqI
4BReRXEWTqEKnEJFRHAWTqEKIjiFV1GchVOoAo05AERDWR/mFKogglN4FcVZ
OIUqiOAUXkVxFk6hCpxCRURwFk6hCiI4hVdRnIVTqAKNOQBEQ1kfFsEpUBER
XEtOgbL4g6gCfwpV4E+hIiL4g3AK0BXBtaQxB4BoKOswPW4H6HI7QId7Abrc
DtClMQeAaCjrMD1uB+hyO0CHewG63A7QpTEHgGiowgAAABATnT4AhKIKAwAA
QEx0+gAQiioMAAAAMdHpA0AoqjAAAADERKcPAKGowgAAABATnT4AhKIKAwAA
QEx0+gAQiioMAAAAMdHpA0AoqjAAAADERKcPAKGowgAAABATnT4AhKIKAwAA
QEx0+gAQiioMAAAAMdHpA0AoqjAAAADERKcPAKGowgAAABATnT4AhKIKAwAA
QEx0+gAQiioMAAAAMdHpA0AoqjAAAADERKcPAKGowgAAABATnT4AHNDGSmu5
2Wx0NZvN5dbKxugdVWEAAACIiU4fAA5go9UTtPdrLo/K3FVhAAAAiIlOHwAm
trKcFba/jdxbuYm7KgwAAAAx0ekDwIT6nm1v7s0gs7Gy3LN6eSXnAKowAAAA
xESnDwAT6nm6vf9B9t7H3vMCd1UYAAAAYqLTB4AJ9cTq/al674Pv8nYAAACY
Fzp9AJhQT6ye+Xx77gzuqjAAAADERKcPAJPqfY69d/72gtO3q8IAAAAQFZ0+
ABxA3ztTB+Q+2/6aKgwAAAAx0ekDwMFstJZTMveRYfsrVRgAAADiotMHgMnl
Pd4+OnNXhQEAACAmOn0AmFTvTO2N5e787b0ZvPelAgAAwNzQ6QPAZPrfltoX
qxd8ZWrqQ/FTHzcAAABQBn09AJSlJ1QffIo9J4rvpQoDAABATHT6ADCR3Ey9
2APuqjAAMFWbO1urW/cePtuc8fe+eLmbfO9kyzc/f3em3ZpgmfE5Ji79+PVk
Q514SX4/Mz7H+9uPZnyO59evzvgcE7/67a8/uHVylktync/4HJPLdcbneHrt
3IzPMTHjc0yW5B6Z8Tl+/sOlGZ9j8o0zPsfHz7dn/0dZ4nWr0weAifS9KnUg
U8/7rIcqDAC9DhLS3txcnSzce7q7M+PT/Pju2V/85pezXJJvnPE5bu5szfgc
k2XG5/jqTbI343Oc/V8rXPrx6xmf49FrJ2Z8jonkS2d8mskvdsbnmFw8Mz7H
5AaZ8TkmZnyOyTL7vwVTRKp/3er0AWAyA29Lzfoof/72qY8SgLn38NlmflJ9
fv1qahA9+zjoVYioJGnqZ3yOopIpLTM+x1fy9uks8vYpkbdPaZG3T4O8HQDm
VF/g3p1TZmOl9+H2vLhdFQZgDBce3Ej9H5/f/+qTKrec45p9Zy1vnwZ5+5QW
efuUyNunscxJEZG3T4O8HQDmVn/iniLnZamvVGGAWll7st77TPjsJyERlUxp
kbdPg7x9Sou8fUrk7dNY5qSIyNunQd4OAHNsY2W5OVnY/koVBpihp7s7vWn5
8FsOx31ofPb9tahkSsvsX3UnKpnSMuNzfCVvn84ib58SRWRKi7x9GuTtADDv
NlZay82e2L3ZXG6tjMjaX1OFAcrSycwXb5/qBubvXv8wsv5aVBLNH6WoZErL
jM/xlbx9Oou8fUoUkSktisg0yNsBgMmowgBlmYf++vz61Tq2nOOahz9KUcmU
lhmf4yt5+3QWefuUyNuntCgi0yBvBwAmowoDlOXw5eMzbsdmH5XMPvUSlUzJ
LKOSo9dOJH+On/9wacbn+Pj5durrfYssi7dPDUz3VHCZ8Tm+enNXTjbUiZfZ
X673tx/N+BzPr1+d8Tm+GnpDxwyW5B6Z8Tlu7mzN+BxnP1tXYsbnGOR9Lg+f
bc74HJNvnPE5vni5O/s/yhKvW50+AISiCgP11Z0OvRs3fXz3bCcrO712bvbj
mYdHE+ckb599SDv796UCABHT6QNAKKowUGWdp6e6cXp3avQiz9POfrTv3fxI
3p7zJ5KfVH9892xqED37cwQAqDudPgCEogoDYXUS9Zubq51wtXnn0w9unXz/
q08OGEQfvnx89ucyD7MoP36+nfX/Pr94uTvjwQAAkEqnDwChqMLADHTma+08
pv7Z9192nmee9mznsz/N5p1Ppx2wv3v9w95nwj37DQDAMJ0+AISiCgMzMPtJ
v5Nl9q+BK/ICyve/+iRnru+rP93ufWJ89qcAAEAEdPoAEIoqDMzA6ta92eft
D59tzvg0O7PiXHhwwywrAAAEpNMHgFBUYWAGNne2Zp+3r27dC33eAAAQgE4f
AEJRhYHZmH3efvWn26FPGgAAAtDpA0AoqjAwG0evnZhGqJ4ctjMX+um1c2fa
rfPrVzuzuNzffhT6jAEAIAydPgCEogrDnHi6u7O6de/8+tXTa+c+/+HS7Afw
/lefTBCnH7my2Pte0WTk4nQAAMin0weAUFRhiNX97UeXfvz6s++//ODWySNX
FntD7Pe/+mT24/nVb3+dmqgfunis84D6yW+/6H3Z6OxHCAAAcdDpA0AoqjDE
4cXL3c7j6x/fPTvySfLDl4/PfoQXHtzohuqXfvw6Ge3DZ5uzHwYAAERPpw8A
oajCUFOdgP1Mu/Wr3/763esfjjtPy9PdndBnAAAATIVOHwBCUYWhRla37n3+
w6Vf/fbXB3/36NqT9dBnAwAATIVOHwBCUYWhyh4+27z049cnv/3ivZsfHTBg
H1guPLgR+uQAAICp0OkDQCiqMFRN5yH25p1PB15yWu5yeu1c6BMFAACmQqcP
AKGowhDc092db37+7ky79cGtk9ML2AeWxdunQp83AAAwFTp9AAhFFYbgnu7u
zCZjP3rtxOLtU2farZubq/e3H4U+bwAAYCp0+gAQiioMVVD69Oyd5YNbJ09+
+8X59aurW/dCnyIAADAjOn0ACEUVhio4vXbu4On6kSuLH9w6eabduvrT7YfP
NkOfEwAAEIZOHwBCUYWhCm5urk4WsDfvfPr5D5dWt+493d0JfRIAAEAl6PQB
IBRVGKqg4BTuhy8f70zA/s3P3wnYAQCAVDp9AAhFFYaKyJrC/d3rH5789otL
P35tihgAAKAInT4AhKIKQ0V0p3A/dPHYB7dOdmaJefFyN/S4AACAmtHpA0Ao
qjBUxP3tR+fXryb/DD0QAACg3nT6ABCKKgwAAAAx0ekDQCiqMAAAAMREpw8A
oajCMMykLgAAQH3p9AEgFFUYutaerJ/89ovDl48funjMi0oBAICa0ukDQCiq
MGzubJ1pt45eO/GL3/yyu1z96XbocQEAAExCpw8AoajCzK0XL3cv/fj1B7dO
9sbs3WXx9qnQAwQAAJiETh8AQlGFmUMPn2125o1JTdo7y6GLxx4/3w49UgAA
gLHp9AEgFFWY+fF0d+fCgxvvXv8wJ2bvXZKNQw8ZAABgbDp9AAhFFWYerD1Z
//ju2UMXjxVM2jvL+199EnrgAAAAY9PpA0AoqjAR68zQXvyB9uFlc2cr9EkA
AACMR6cPAKGowkRpc2fr9Nq5/Bna85ej106cabdM4Q4AANSOTh8AQmn0CD0W
KME3P3/XvPPpxDH7kSuLJ7/94v72o9DnAQAAMB4NPgAEpwoTh87UMUevnZg4
af/Vb399c3M19HkAAAAclE4fAEJRham7p7s7n/9w6ciVxcli9ve/+uTCgxvJ
QUKfBwAAQDl0+gAQiipMfT1+vv3Z919ONkl7Z96Yh882Q58EAABAyXT6ABCK
Kkwdbe5snfz2i0MXj032QPulH78OfQYAAADTotMHgFBUYeplc2fr47tnJ4jZ
D18+7oF2AABgHuj0ASAUVZga+ez7LydI2o9eO3F+/aoZ2gEAgDmh0weAUFRh
auT8+tWxkvbF26dubq6GHjUAAMBM6fQBIBRVmBp58XL3yJXFkTH7oYvHTn77
xebOVujxAgAABKDTB4BQVGHq5fTauZyk/ciVxTPt1uPn26GHCQAAEIxOHwBC
UYWpl8fPtw9dPJaatJ9fv/ri5W7oAQIAAASm0weAUFRhamfgEfej105c+vHr
0IMCAACoCp0+AISiClM73Ufc37v50dWfboceDgAAQLXo9AEgFFWYOjq/fvXm
5mroUQAAAFSRTh8AQlGFAQAAICY6fQAIRRUGAACAmOj0ASAUVRgAAABiotMH
gFBUYQAAAIiJTh8AQlGFAQAAICY6fQAIRRUGAACAmOj0ASAUVRgAAABiotMH
gFBUYQAAAIiJTh8AQlGFAQAAICY6fQAIRRUGAACAmOj0ASAUVRgAAABiotMH
gFBUYQAAAIiJTh8AQlGFKcU3P38XeggAAAC8ptMHgFBUYQ7o6e7Ox3fP/uI3
vzy/fjX0WAAAANDpA0AwqjAHsfZk/ei1E7/4zS+T5dDFYw+fbYYeEQAAwLzT
6QNAKKowE/v8h0udpL27vHv9wxcvd0OPCwAAYK7p9AEgFFWYCTx+vv3+V58M
hO2d5eO7Z0OPDgAAYK7p9AEgFFWYca1u3Tt8+Xhq2N5Zbm6uhh4jAADA/NLp
A0AoqjBjGZ5DZng5fPn45s5W6JECAADMKZ0+AISiClPQ092d5p1PR4btyXJ6
7ZxZ3AEAAELR6QNAKKowRTx8tvnu9Q+LPNn+zc/fhR4sAADAXNPpA0AoqjAj
ffPzd/kTtneWD26dfPx8O/RgAQAA5p1OHwBCUYXJV2TC9mRJNgs9UgAAAF7T
6QNAKKowWV683P347tkic8isbt0LPVgAAADe0ukDQCiqMKme7u68/9UnI8P2
ZBtzyAAAAFSKTh8AQlGFGfbw2ebRaydGhu2n1869eLkberAAAAD00ekDQCiq
MANWt+6NfDvqoYvHLjy4EXqkAAAApNDpA0AoqjC9Ljy4MfKx9nevf3h/+1Ho
kQIAAJBOpw8AoajCdJ1pt0aG7R/cOvl0dyf0SAEAAMik0weAUFRhOj6+e3Zk
2H7y2y9CDxMAAIARdPoAEIoqzIuXu807n44M28+vXw09UgAAAEbT6QNAKKrw
nHu6u/P+V5/kJ+2HLx+/ubkaeqQAAAAUotMHgFBU4Xm2ubP17vUP88P2o9dO
eDsqAABAjej0ASAUVXhube5sHb12Ij9sf+/mR4+fb4ceKQAAAGPQ6QNAKI0e
ocfC7BQJ2xdvn3q6uxN6pAAAABSiwQeA4FThOVQkbP/47tkXL3dDjxQAAICx
6fQBIBRVeN4UCds/+/7L0MMEAABgQjp9AAhFFZ43H9w6mR+2X3hwI/QYAQAA
mJxOHwBCUYXnTf7z7Zd+/Dr0AAEAADgQnT4AhKIKz6HUyP3QxWNXf7odemgA
AAAclE4fAEJRhefTQOR+6OKxb37+LvSgAAAAKIFOHwBCUYXnVjdyF7YDAADE
RKcPAKGowvNsc2fr3esfCtsBAABiotMHgFBUYQAAAIiJTh8AQlGFAQAAICY6
fQAIRRUGAACAmOj0ASAUVRgAAABiotMHgFBUYQAAAIiJTh8AQlGFAQAAICY6
fQAIRRUGAACAmOj0ASAUVRgAAABiotMHgFBUYQAAAIiJTh8AQlGFAQAAICY6
fQAIRRUGAACAmOj0ASAUVRgAAABiotMHgFBUYQAAAIiJTh8AQlGFAQAAICY6
fQAIRRUGAACAmOj0ASAUVRgAAABiotMHgFBUYQAAAIiJTh8AQlGFAQAAICY6
fQAIRRUGAACAmOj0ASAUVRgAAABiotMHgFBUYQAAAIiJTh8AQlGFAQAAICY6
fQAIRRUGAACAmOj0ASAUVbj6nu7uhB4CAAAAtaHTB4BQVOGKe/x8+8iVxdNr
51683A09FgAAAGpApw8AoajCFbd4+9QvfvPLZHnv5kcPn22GHg4AAABVp9MH
gFBU4So7v361E7Z3lsOXj1/68evQgwIAAKDSdPoAEIoqXFlrT9YPXTzWm7d3
lo/vnjWjOwAAAFl0+gAQiipcTS9e7h69dmI4bO8s73/1SegBAgAAUFE6fQAI
RRWupo/vns0K25Pl5uZq6AECAABQUTp9AAhFFa6gSz9+nRO2n147F3qAAAAA
VJdOHwBCUYWrZnNn6/Dl41lh+7vXP3zxcjf0GAEAAKgunT4AhKIKV80Ht05m
he2HLh57+Gwz9AABAACoNJ0+AISiClfKhQc3cmaSufTj16EHCAAAQNXp9AEg
FFW4Oh4+2zx08VhW2P7x3bOhBwgAAEAN6PQBIBRVuDre/+oT07YDAABwQDp9
AAhFFa6Iz3+4lDOTzNqT9dADBAAAoB50+gAQiipcBfkzyXz2/ZehBwgAAEBt
6PQBIBRVuArMJAMAAEBZdPoAEEqjR+ixzKkLD25khe2HLh67v/0o9AABAACo
AQ0+AASnCof1+Pl2zkwyZ9qt0AMEAACgZnT6ABCKKhxW886nWWH7ezc/MpMM
AAAA49LpA0AoqnBA3/z8XVbYnixmkgEAAGACOn0ACEUVDuXFy92j105khe2f
ff9l6AECAABQSzp9AAhFFQ7lTLuVFba/e/1DM8kAAAAwGZ0+AISiCgfx8Nlm
zmtSV7fuhR4gAAAAdaXTB4BQVOEgFm+fygrbP757NvToAAAAqDGdPgCEogrP
3tWfbmeF7YcvH3/8fDv0AAEAAKgxnT4AhKIKz9iLl7tHrixm5e0XHtwIPUAA
AADqTacPAKGowjN2eu1cVtj+/lefhB4dAAAAtafTB4BQVOFZur/9KCtsT5bk
09ADBAAAoPZ0+gAQiio8S+9/9UlW2H567Vzo0QEAABADnT4AhKIKz0zOa1KP
XFl88XI39AABAACIgU4fAEJRhWcj/zWpNzdXQw8QAACASOj0ASAUVXg2Pv/h
UlbYvnj7VOjRAQAAEA+dPgCEogrPwOPn24cuHksN25P1mztboQcIAABAPHT6
ABCKKjwDmztbi7dPeU0qAAAAM6DTB4BQVOGZ+ebn7969/uHAa1Kf7u6EHhcA
AABR0ekDQCiq8IydX796+PLxTt6e/Hvo4QAAABAbnT4AhKIKz97T3Z3Ta+fe
u/nRi5e7occCAABAbHT6ABCKKgwAAAAx0ekDQCiqMAAAAMREpw8AoajCAAAA
EBOdPgCEogoDAABATHT6ABCKKgwAAAAx0ekDQCiqMAAAAMREpw8AoajCAAAA
EBOdPgCEogoDAABATHT6ABCKKgwAAAAx0ekDQCiqMAAAAMREpw8AoajCAAAA
EBOdPgCEogoDAABATHT6ABCKKgwAAAAx0ekDQCiqMAAAAMREpw8AoajCAAAA
EBOdPgAc3MbGynKz2Wy81Wwut1Y2Ru6lCgMAAEBMdPoAcDCvo/ZGmubySv6e
qjAAAADERKcPAAexspyate9F7q28p9xVYQAAAIiJTh8AJpeftr+W94y7KgwA
AAAx0ekDwKQ2Wr0TyTSXO1O2b6z0rc4J3FVhAAAAiIlOHwAm1Be3980c0/mk
+UbOi1NVYQAAAIiJTh8AJpMdtxelCgMAAEBMdPoAMJneudsnittVYQAAAIiK
Th8AJjOQt2+stJa7D7w3X0/mPjKCV4UBAAAgJjp9AJhI/3Qyzd5XpPa8QTX3
EKowAAAAxESnDwAT6cvbM+VONKMKAwAAQEx0+gAwkWJ5e6OR84x76vYzPAUA
AABgcvp6AChL7/ztb55kX3n7KPvGynJvFJ8duKvCAAAAEBOdPgBMpi9vH5g3
pu/h98zAXRUGAACAmOj0AWAyuZl6bxgvbwcAAIC5oNMHgAn1Bu45z7dnvzJV
FR7X092d0EMAAACATDp9AJhU/wzu3QncN1Za5m+fghcvdw9fPv6r3/76m5+/
Cz0WAAAASKHTB4CJ9U0pkyE7bleFx3PhwY1f/OaXneXd6x8mP754uRt6UAAA
ALBPpw8ABzAqcc9J21XhMb1386Nu3t5ZDl8+fvLbLzZ3tkIPDQAAAF7T6QPA
wWRG7s3lzJnbO1Th4taerA+E7d3l/PrV0KMDAACA13T6AHBwGyut5WbPK1Kb
y3uTuedRhYv71W9/nRq2H7p4zEtUAQAAqAidPgCEogoX9Pj59qGLx1Lz9pPf
fhF6dAAAAPCWTh8AQlGFCzrTbmVNJnN/+1Ho0QEAAMBbOn0ACEUVLuLFy90j
VxZTw/b3v/ok9OgAAABgn04fAEJRhYu4ubma9XB78lHo0QEAAMA+nT4AhKIK
F/HBrZOpYfuRK4svXu6GHh0AAADs0+kDQCiq8Ej3tx9lPdx+pt0KPToAAADo
o9MHgFBU4ZFOr51LDdsPXTz2+Pl26NEBAABAH50+AISiCud7urtz6OKx1Ly9
eefT0KMDAACAQTp9AAhFFc53fv1q1mQya0/WQ48OAAAABun0ASAUVTjfezc/
Sg3bk/WhhwYAAAApdPoAEIoqnGPtyXrWw+0XHtwIPToAAABIodMHgFBU4Rwf
3z2bGrYfvnz8xcvd0KMDAACAFDp9AAhFFc6S86bU02vnQo8OAAAA0un0ASAU
VThLzptS728/Cj06AAAASKfTr49W452uRmvszXrXjzpMyrYLS+3Mr2y3W0uN
hYWF/h0WFhpLS63svQaO0VoaOMabA7TaRQ8wkf4TzfmtEqW0m2LgIn5zEY6x
e0n3VOErc+JTOOC5UxpVOIs3pQIAAFBHOv36mELennGctE0zssH2UmNheOP+
PRs5sWKRYyw0phX6DZ6owH3OjMqcR1yD07mn0jbPvjKLn8LAt028IyVThVPd
337kTakAAADUkU6/PqaRt6dGaUW3bC+NitpHD7joMaaS+Q2fqMB9vhTOnNOv
wfLvqczNM6/McU6h7yAT70jJVOFUJ7/9IjVsP3Tx2NPdndCjAwAAgEw6/fqY
Rt5ePEYf2nCsqDL9m8Y7RumZ3zizgRClcS/igcuj7Hsq77hjzFNT7AQm3pGS
qcLDXrzczXpT6sd3z4YeHQAAAOTR6dfHVPL24cwv44nz/u2GNxqYa70zpXt+
ZDc4ov7ZopMjDByg5Gfc978+uQvkinMp955qv7kE867BUu+ptMMWuDJHnMLg
TbS/ycQ7UjJVeNilH7/Omkxm7cl66NEBAABAHp1+fZSZty80umnaQOjXjQZ7
NhnabCBnzAzC2zlvfRzIINPnaO/fKP173r6ttWezIu9Z7TlyMqyWwH0uFbmn
hi7U9N0Pek+lfV+RK3P0KfSPsvudE+9IyVThYR/cOpkatr97/cPQQwMAAIAR
dPr1UWrevrTUSD9Wd7PGUmbWPU4O93rbhUZjqTWQgPenmNnn83q71wF6aoI+
9BBun7yR9YeafaMRuM+PYvdU5t8alXhPdY17ZY4+hb5bbZy8PWNHSqYKD3j8
fDvr4fbz61dDjw4AAABG0OnXR7l5e8+j56lbNVqZz5b3HWnCdLpo3J6nwATU
CxlHHgg1+8cjWZwbBe+prOC5vHsq7auKXZmeb689VXjA5z9cynpT6uPn26FH
BwAAACPo9Otj3Hc7ZqV+bz8YCvb6NnqdrmXEbaU89XrwzL7/17HQnfp9cOL4
tIOnnLvAfR4VzNuzLtfS7qmu8a/MvFNIeYtCsfnbc3ekZKrwgHevf5iatzfv
fBp6aAAAADBaRTr9Bxvb56/d6yzJj9dXHt1e2/zDX+8mP/7uyc7a+u//j6/+
ZbI++Wfy7531yT+Tf0+27KxPjpBs2dk92bezPvkxWd85eM5hk/UjD5usL3jY
ZP3Iw3bONFkzzi+p5Lw9Ldrrfz63wHOxE6dwBz3IiP3zP06NRWML3F/84cXd
f3anyPLDjXsjj7a59tPI4zx+MPp6Tr5r5HGSkY88Tta+hX41+0rO2ye+p/ZM
cGWO9Z+FzFmhxtmRklWkClfE2pP1rMlkbm6uhh4dAAAAjFaRTv/6yqOjzX/e
WZIff/U/fv3pn67+7slO8uPa+u/PX7t37B9dSdYn/+xk2sn6TgyebNlZ3wm3
O7sn+3bWJz8m6zsHzzlssn7kYZP1BQ+brB952M6ZduL6wsrO23vWvE3T9oO9
gc/fGSdvzxlnelI5QZY3cve+h/AHBpkaakYXuD/73dP/+b9YLrJc/m9H/33H
3X92Z+RxiuT2yXeNPE4y8pHHydq30K9mX9G8PeNyKu2eGv6awlfmOP9Z6DvF
iXekZBWpwhXx2fdfpobtR64svni5G3p0AAAAMFpFOn15ewGl5+09Md6bFG//
506oN6u8ffw0r0A0nr3J4GmPc9QStJcaS7NIL+XtBZT9fPuk91THRFdm0f8s
DL3KYOIdyzOre6HiKlKFK+LIlcXUvP302rnQQwMAAIBCKtLpy9sLKPN9qUOv
YlxYag9Gg5PO3z6DvL3Ir6LA7yEn75xO4P72C2bytLC8vYDS8/YJ76nBo41x
ZY6IzRcSje7LDUrZsRyzvBcqriJVuAq++fm7rMlkVrfGKpcAAAAQTEU6ffO3
F1Bi3r4X2fUlfEuNgd2yssERc1AXytv7QvsRUefCOwuNxlKr1U4dwZh5e+H/
S6D8wL17zjPJGM3fXkDBeyrrr5jKu6cGPyp+ZRb9K4NJz306ZnsvVFxFqnAV
fHz3bGrY/u71D0MPDQAAAIrS6dfHFPL29Ixvb6/MB9n79xqRmGWMp2jgnvpk
8eTzyYwxKU/pgbuMsXKK3VOZ12qJ99TEV6a8vfZU4Y4XL3cPXz6emrefabtO
AAAAqA2dfn1MI2/vTxLzPszLBnOT6azxDHx1I3Xmiqxkf9L3pY41B/7wgdut
pUZPjL+wN+i9w2ZM9ZGsTvliSWN4he6p7L9eKvGemvjKDJW3uxdKowp35Ewm
8/DZZujRAQAAQFE6/fqYRt6eFg52d8qZqH14tzdzPfds0m6/CeQW0g89NKLu
Ifb3bzUGvmPEbPSZh06N27P+jiDnwKmRaOdtkqkhY+9KGWMl5d9T7eGLMHsu
l4PdU5NfmWHydvdCiVThjs9/uGQyGQAAACKg06+PqeTtw+FXxhzrQyngWA/k
7h2jNfkxBk55INRc6Eb1/c/dZk7/kfUbzJo7pLv+7TftP6X75jez93HKb3b4
2eb5TherZNyLeOBPrrR76gBXZoC83b1QLlW46/Hz7QsPbnxw62Rv3v75D5dC
jwsAAADGoNOvj+nk7Tlzw+Tn7ekTZ2RaaKQ+tlvwGGnP/KbNSzH8rRkzxo87
WXdKPpis6nmofyhkHH7MV8ZYOQecX6ike+pAV+bs83b3QslU4WGbO1vn16++
d/OjX/zml8m/hx4OAAAAjEGnXx8l5u3Z86hnTtOe9VrSoVlfhr2e2jnv1aPt
pdxjZCT1I799YL+CoWZGrJkxK3XKbm+32NshLfCXMVZF4bx9IfX9AuXcU+Vc
mWNfWAfe0b1QElU4x+Pn26GHAAAAAOPR6dfHlPL2nLivQN7+9hCtpddztffP
8LLQGJjSPVdntve+mHKhb0L37D0HJ4pfGJxLPv8shw+YEmuOzhj7Q8aUiFHG
WD2j8vaF1GspdfeJ76mSrsyxL6wp5u3uhbGowgAAABATnT4UUCBj7G6UbLMX
J6aHsDJGasy9UDJVGAAAAGKi04cC0vLBVmPwCfy9kHHvQf3+MFHGSAzcCyVT
hQEAACAmOn0oYn8qj85M3u1Wz4ruVv3zkwxkiTJGouBeKJcqDAAAADHR6UMx
/ZNnd/XPqpE7KXZuAgm14V4oU6NH6LEAAAAAE9Lgw/jevJl1P11Me59rN0dM
nd26tdR9sevCfGeM1Jx7oTSqMAAAAMREpw9l2nvyN/dlkjAH3AvFqMIAAAAQ
E50+lKc7z4aIkTnnXihKFQYAAICY6PShDOajhg73wnhUYQAAAIiJTh/KsJ8x
LjSGJrKGOeJeGI8qDAAAADHR6QNAKKowAAAAxESnDwChqMIAAAAQE50+AISi
CgMAAEBMdPoAEIoqDAAAADHR6QNAKKowAAAAxESnDwChqMIAAAAQE50+AISi
CgMAAEBMdPoAEIoqDAAAADHR6QNAKKowAAAAxESnDwChqMIAAAAQE50+AISi
CgMAAEBMdPoAEIoqDAAAADHR6QNAKKowAAAAxESnDwChqMIAAAAQE50+AISi
CgMAAEBMdPoAEIoqDAAAADHR6QNAKKowAAAAxESnDwChqMIAAAAQE50+AISi
CgMAAEBMdPoAEIoqDAAAADHR6QNAKKowAAAAxESnDwChqMIAAAAQE50+AISi
CgMAAEBMdPoAEMo8VOH724/Or199+Gwz9EAAAABg6uah0weAapqHKnx67dwv
fvPLZDlyZfFXv/31hQc3Nne2Qg8KAAAApmIeOn0AqKZ5qMLv3fyok7f3Lkev
nbi5uRp6aAAAAFCyeej0Y9FqvNPVaI29We/6UYdJ2XZhqZ35le12a6mxsLDQ
v8PCQmNpqZW918AxWksDx3hzgFa76AEm0n+iOb9VopR2UwxcxG8uwjF2L+me
KnxlTnwKBzx3ShN9FX66uzMctneW+9uPQo8OAAAAShZ9px+RKeTtGcdJ2zQj
G2wvNRaGN+7fs5ETKxY5xkJjWqHf4IkK3OfMqMx5xDU4nXsqbfPsK7P4KQx8
28Q7UrLoq/DNzdXUsP3w5eOhhwYAAADli77Tj8g08vbUKK3olu2lUVH76AEX
PcZUMr/hExW4z5fCmXP6NVj+PZW5eeaVOc4p9B1k4h0pWfRV+OO7Z1Pz9uad
T0MPDQAAAMoXfacfkWnk7cVj9KENx4oq079pvGOUnvmNMxsIURr3Ih64PMq+
p/KOO8Y8NcVOYOIdKVn0VfjotROpefv59auhhwYAAADli77Tj8hU8vbhzC/j
ifP+7YY3GphrvTOle35kNzii/tmikyMMHKDkZ9z3vz65C+SKcyn3nmq/uQTz
rsFS76m0wxa4MkecwuBNtL/JxDtSsrir8ObOVtbk7clHoUcHAAAA5Yu7049L
mXn7QqObpg2Eft1osGeToc0GcsbMILyd89bHgQwyfY72/o3Sv+ft21p7Nivy
ntWeIyfDagnc51KRe2roQk3f/aD3VNr3FbkyR59C/yi73znxjpQs7ip86cev
U8P2o9dOhB4aAAAATEXcnX5cSs3bl5Ya6cfqbtZYysy6x8nhXm+70GgstQYS
8P4UM/t8Xm/3OkBPTdCHHsLtkzey/lCzbzQC9/lR7J7K/FujEu+prnGvzNGn
0HerjZO3Z+xIyeKuwlmTtyfrQw8NAAAApiLuTj8u5ebtPY+ep27VaGU+W953
pAnT6aJxe54CE1AvZBx5INTsH49kcW4UvKeygufy7qm0ryp2ZXq+vfbirsKH
Lx9Pzdsv/fh16KEBAADAVMTd6cdl3Hc7ZqV+bz8YCvb6NnqdrmXEbaU89Xrw
zL7/17HQnfp9cOL4tIOnnLvAfR4VzNuzLtfS7qmu8a/MvFNIeYtCsfnbc3ek
ZBFX4fvbj7Imb3/8fDv06AAAAGAqKtLpv/j9d3/5f/+j7vI3T39MVr58sd35
8a9/evsg3Pb/80+TH5N/dn5M1nc2SLZMfkz26vyYHK2zQefHP/zFpc6PT++d
S909/+uSvTo/JsfpbDAw5oHdR35d75jHUXLenhbt9T+fW+C52IlTuIMeZMT+
+R+nxqKxBe7Pnz/5+v86UXwpeNjv1v5pkaP9/LuVIkdLNitytORLJ/495Co5
b5/4ntozwZU51n8WMmeFGmdHSlaRKjwN59evpobt7938KPTQAAAAYFoq0uk/
vXfuwT/597pLJ/H+m6c/dn7sRtz/6ou/lfyY/LPzY7K+s0En8U726vzYTcg7
P25d/wedH//ff/6fp+6e/3XJXp0fk+N0NhgY88DuI7+ud8zjKDtv71nzNk3b
D/YGPn9nnLw9Z5zpSeUEWd7I3fsewh8YZGqoGV3gvv1X6ydPvVN8KXjY83/6
t4ocrWBCnmxW5GjJl07+i8hTNG/PuJxKu6eGv6bwlTnOfxb6TnHiHSlZRarw
NDTvfJqat59eOxd6aAAAADAtFen05e0FlJ6398R4b1K8/Z87od6s8vbx07wC
0Xj2JoOnPc5Ri42qEumkvL2Asp9vn/Se6pjoyiz6n4WhVxlMvGMR1boXKq4i
Vbh0L17uZk3efnNzNfToAAAAYFoq0unL2wso832pQ69iXFhqD0aDk87fPoO8
vcivosDvISfvnCRwr1bGKG8voPS8fcJ7avBoY1yZI2LzhUSj+3KDUnYsolr3
QsVVpAqXbnXrXtbk7U93d0KPDgAAAKalIp2++dsLKDFv34vs+hK+pcbAblnZ
4Ig5qAvl7X2h/Yioc+GdhUZjqdVqp45gzLy98P8lMH7gXq2M0fztBRS8p7L+
iqm8e2rwo+JXZtG/Mpj03CdTrXuh4ipShUt3pt1KDds/uHUy9NAAAABgimLt
9GM0hbw9PePb2yvzQfb+vUYkahnjKRq4pz5ZPPl8MmNMyjN24C5jrJ1i91Tm
tVriPTXxlSlvr71Yq/AHt06m5u1n2i4KAAAAYhZrpx+jaeTt/Uli3od52WBu
Mp01noGvbqTOXJGV7E/6vtSx5sBPPeU3k4Q0urOE9A47JWNst/a3fb35QqP+
L2KNSaF7Kvuvl0q8pya+MgPk7e6FcjV6hB5LaV683D108Vhq3r66dS/06AAA
AKB8UTb4sZtG3p4WDnZ3ypmofXi3N3M992zSbr/J1xbSDz00ou4h9vdvNQa+
Y8Rs9JmHTo3bs/6OIOvA2XnocJa6t1v6PpO8ipXpyL+n2sMXYfZcLge7pya/
MgPm7e6FckRZhb/5+bvUsP3QxWMvXu6GHh0AAABMUZSdfqSmkrcP52AZc6wP
JWNjPZC7d4zW5McYOOWBUHOhG9UPPEablZln/Qaz5g7p2fftc7xD78IcyBj3
ftz7zXU/FjJWxrgX8cBVU9o9dYArM2zeXvl7YWOl1VpeXm6OslzofQPTEWUV
Pr12LjVvX7x9KvTQAAAAYLqi7PQjNZ28PWdumPy8PX3ijEwZs0cUPEZaLNcu
EJYuZM0YP/Zk3d0vSztiZ3ij5qw2p3XlTD6/0NDuB7inDnRlhszbK34vbLSa
jaLk7SV77+ZHqXn7+fWroYcGAAAA0xVlpx+pEvP27HnUM6dpz3ot6dCsL8Ne
T+yc9xRreyn3GDnzPOd++8B+BUPNUbFm3++hPzXMyhBfz6zTN7WOvL0qCuft
C6nvFyjnnjrYlRl2/vaUwVXlXlhZLhy2y9tL9nR3JzVsT5b7249Cjw4AAACm
K75OP15Tyttz4r4CefvbQ3RCtP4ZXhYaA1O65+rM9t4XUy70TeievefgRPEL
g3PJ55/l8AHzYs30X116xpj1Fwny9qoYlbcvpF5LqbtPfE8d8MoMmLdX+l4Y
L26Xt5fq5uZqath++PLx0EMDAACAqYuv04dpGP+Z3m6e+SazbbXb5pMhCnW4
F3rj9mZzubWysrKRZzqjKCa+Kvzx3bOpeXvzzqehhwYAAABTF1+nD9OQO2d1
/0shOz8Oh5Jph4DaqcO9sJ+3h3xyvZj4qvDRaydS8/ZLP34demgAAAAwdfF1
+jANPbNv7E27PZgZpmeM73Rm/m639ucCkbdTZ3W4F7rvSq1+3B5bFd7c2cqa
vD35KPToAAAAYOoi6/RhSrJn+u4+tJs1h8YQeTt1Vot7Ye8B92Yr6FwxRURW
hS/9+HVq2H702onQQwMAAIBZiKzThynpmRKj3dp79ePCQqPnha7D74hs7b8j
8s2WqS+ahHqpx72w94R79QP3yKpw1uTtyfrQQwMAAIBZiKzThylJfUckzKG6
3AvdOWWayyuBX4maK7Iq/N7Nj0zeDgAAwDyLrNOHKalLxgjTVod7YaO1/Fqz
UVDIad5jqsJPd3dM3g4AAMCci6nTh+mpQ8YIs1CHe2Fv+nZ5+2zd3Fw1eTsA
AABzLqZOH6anDhkjzEId7gV5exin186l5u3NO5+GHhoAAADMSEydPgDI20PJ
mrz9/PrV0EMDAACAGYmp0weAeommCudM3n5/+1Ho0QEAAMCMRNPpA0DtRFOF
V7fupYbthy8fDz00AAAAmJ1oOn0AqJ1oqvCZdis1b1+8fSr00AAAAGB2oun0
ASDNxsZKa3l5uflG8i+tlY2N0GPqiqYKX3hw4/2vPhnO28+0W6GHBgAAALMT
TacPAP1eB+3N9HekNpdblQjd46vCq1v3zrRbi7dPHbp47Be/+WXyY+gRAQAA
wOzE1+kDwKtXG62MqH3f8krwzD3uKnx/+9GLl7uhRwEAAACzE3enD8B8Wlke
FbbvRe5hx6kKAwAAQEx0+gDEpv/Z9uZyq7WysvHGykqrf46ZZth5ZVRhAAAA
iIlOH4DI9DzcnhGn9wbyQR9xV4UBAAAgJjp9AOKyH6bnRendUD7oE+6qMAAA
AMREpw9AXLpJev6T6wU3my5VGAAAAGKi0wcgLvJ2AAAAIAydPgBxMZ8MAAAA
EIZOH4DI7L8vNTNL73lhqvelAgAAACXR6QMQm/3AvdFoNpdXNnpS942NleVm
c//zoHG7KgwAAABR0ekDEJ2ex9fzBZ1M5pUqDAAAAHHR6QMQoUKJe+i0XRUG
AACAuOj0AYjT64ljcrL25ZXQYfsrVRgAAADiotMHIGIbGyutvvnam83mcqsK
UfsbqjAAAADERKcPAKGowgAAABATnT4AhKIKAwAAQEx0+gAQiioMAAAAMdHp
A1BzK8tv52ZfXun7saDOXmGowgAAABATnT4ANSdvBwAAACpBpw9AzcnbAQAA
gErQ6ddHq/HOkEar8LYLS+3kg/bSQoHdhw/S2XvE9+QfDqom7Z7qu2kSjaVW
6rXffyulX/xZ2xzke0klbwcAAAAqQadfH6kZXXrEnbbp28S8eOA+dtwucKdm
RuXe+zdAIyX8HpW4Z39e/HvTbzxiogoDAABATHT69ZGa0aXmcblbFg3cJ4jb
Be7US+HcO+MuyEvc8z4b53vdU7FThQEAACAmOv36SM/oRoeAgxv2fZz5/Gzv
t2UkfuNMcAMVNFbennp5Dxyhu0H+s+/jfa+banwbGysdGxv5W7WWX1vJ22ra
VGEAAACIiU6/PjIyuqHEPD1u79muSOA+VtyeXEWyQWoo9zJvt9utxkL/zZRy
u/Tfl283SF1Z+HuTrxW4H8zAdO4ZNlrNzlbNVsDAXRUGAACAmOj066Mvwlto
dCO5gTCvm6b3bDKw2ejAfXTc3nOMZIOWwJ0aKvDXSgXeizoYrrdGpO1Fvrf/
bjeL+7iK5e1FN5suVRgAAABiotOvj4EEbqmRHth1N2ssLWXk7SMD93Hj9r4D
CtypiyJ5+2CenrZdzvwwB//7LHl7Ed0JZDr2HlxvNFsrWVrLzb2t5O0AAABA
SXT69TH4xGsrNXDfj9tb7cy8fUSaN3bc3n9A6SA1USxvLxB+Z0ziNPl0TZ5v
H1d3bpiJBM7bu8KNAgAAADgQDX4N9SVwjdZw5t230euILiezy0sQe3bLCPpS
vlrgTv0UzNuH7r0UaYn7RG8jbrdbS+Zvn0R3cph6xe3+1hsAAACiUpFO/+e/
/POv/vx073L/pyvdTx/97pvu+uTfU9cnR+iuT/ZNXf/tgz/trt/+w79KXf98
96+66+/cP5u6vnec3ZXJBt2VyY6p65MvOsAvaSjzS0m9+595z3tGNjtwnyhu
F7hXzb9+9lfP/td/PNbyN+vfT+PgwQ+brcS8PSVxLzpDzQjupqImfMS9GTRt
r0wVBgAAAEpRkU7/2wd/+t//6b/fu1xcOdH99Ks/P91d3xtx967vjbKTfVPX
/283/7i7vje3713fm8Mv/5//aer63nF2VyYbdFcmO6auT77oAL+k4cxvf83b
SG4/8Rv4PCW1ywrcJ4zbBe4V8//9/NPPf+c/HGv566t/No2DBz9stqJ5e9/N
krXhUIheTt7u4fYxrLSWO7ozszeby5lar+d23wg95qpUYQAAAKAUFen05e0F
DOftPSngm4B7/+dO3p0/B3R6hjhW3J49R830Avf2UmNJAjmavL2AKc8nUzya
z7AgbJ9Qd26ZwM+uF1GRKgwAAACUoiKdvry9gJTMrz/6HozbR71zMS1wHx23
52wx9cD97RcIIQuQtxdQWt6e9b7UIm9DTYnZE42llv9HZHIbew+6t8I/vz5K
RaowAAAAUIqKdPrmby+gN6PbS7P7wu+lvsnbX43M21MC97Hi9nzlB+7d4crb
CzB/ewEF8/a8twsPfT4o7bhFc37mQUWqMAAAAFAKnX59pOXt6fH3XoI3KiYc
Ctx7jpaRAo4x8XTpgbu8nZIVy7374/Sh7QbS9karPXCXDB9Z3j5zGx0pa1da
y82gr0xVhQEAACAmOv36SM3b056sTf8wNf7uD9wbZcbtqTPYtJYaPVPOLDRa
/Y/pD+zRszrli+WUHFSh3Lv/2hvcbOAOTJvKafhOkLfPxkZree+9qSPI2wEA
AIBy6PTrIzVvTwvcuwHe6Lw9ayaM0XF71tPrOTNdp4b1C33z2PQdtXelvJ0p
yM+92+12q9F/f+S9siDvvsz4myTX8RRttApm7fL2MTXvfPrBrZNn2q2bm6sP
n22GHg4AAABUS+06/TmWnrcPJ9H7+V2BvD09cC/wdHtWSpg190Z3/ULnPZD7
T6y/GdjexyknNvy4voSScoz1/2ukXHl5j7HnJe7y9qkbK22Xt4/l8OXjv/jN
L7vLoYvHPrh18vTauae7O6GHBgAAAOHVrtOfYxl5+2Bm2PNRkbw99wH57A3H
new6JStPVi00llrtdt8GQzPTpzwyLKGkHAebH2nEpDE5ibu8fdrGiNuXVwZn
dZ+xelXhh882e8P23uXFy93QowMAAIDw6tXpz7esjK4/1ct8jDbz9aWDgXuR
B+HzMsLUwD1jhvaU3QYmwO75Jnk7JSuct3dfNZC5b+pFmZW4y9unbWV5L05v
tjp5eieBb7b2wvWNlb253ffXhVGvKnxzczU1bH/v5kehhwYAAACVUK9Of75l
ZnTZSXihvD0vsC/yJSOO19l2dN7eH7inxO3ydso2Km9f6P1fMPL2LPiy1cG/
fnI1T0s3b9+fKGYwcO/ZKmziXq8qfKbdSs3bf/XbX4ceGgAAAFRCvTp9aqtA
3t7dKNlmL1pP/3sFCSWQJyVvf7uub6b2SgTu9arCzTufpubtn/9wKfTQAAAA
oBLq1elTW2lZeavReXr4Vc+avaeKU+J2eTtQTDdv703ShwP3tFh+5upVhY9e
O5Gat3/z83ehhwYAAACVUK9On/ran2SmMxN2u9WzortV/+wbA7m6vB0opOd9
qc3uC1HfrtyL4Df2J3mXtxfzdHcn62Wpj59vhx4dAAAAVEKNOn1qbvC9rHtT
ZPfNMJM7sXVuGg+wpydw30/YewL2fuaTKWZ1615q2H7kymLooQEAAEBV1KjT
p/7araXGfug+OJvMG91MPXWm99bSwt7+C/J2INN+uL6fpmcE7t6XWtD59aup
efvi7VOhhwYAAABVUaNOn7mw9xR87otVAUbZaC03M2ds7xFyMplXtarCJ7/9
IjVv/+z7L0MPDQAAAKqiRp0+c6A754y4HTi4jY2Vlf6H1zdW3sbwncndgz7a
/kaNqvB7Nz9Kzduv/nQ79NAAAACgKmrU6RM1c7MDpdlYaa1sBI/SC6lRFT50
8Vhq3v7w2WbooQEAAEBV1KjTJ2r7eftCY2hSd4Ax7L0uNezM7MXUpQo/fLaZ
GrYfungs9NAAAACgQurS6QNAMd1p2gPPzV5EXarwzc3V1Lz9vZsfhR4aAAAA
VEhdOn0AKEbeXr7Pvv8yNW8/+e0XoYcGAAAAFVKXTh8ACqpR4F6XKty882lq
3n5+/WrooQEAAECF1KXTB4DCVpabbyP35vLrd6duVPX1qXWpwkevnUjN21e3
7oUeGgAAAFRIXTp9AChmo7X82l7iPlLIp+BrUYWf7u6khu3JknwUenQAAABQ
IbXo9AGgsO50MvL2cqw9WU8N249cWQw9NAAAAKiWWnT6AFCYvL1kFx7cSM3b
F2+fCj00AAAAqJZadPoAUJi8vWSn186l5u3J+tBDAwAAgGqpRacPAFGqRRVe
vH0qNW+/8OBG6KEBAABAtdSi0weAKNWiCh+5spiat689WQ89NAAAAKiWWnT6
AFDYxsZKx8ZG/lat5ddW8raatupX4ae7O6lhe7IkH4UeHQAAAFRL9Tt9ABhH
d/723InZN1rNzlbNVsDAvfpVeO3JemrYfuTKYuihAQAAQOVUv9MHgHEUy9uL
bjZd1a/CFx7cSM3bF2+fCj00AAAAqJzqd/oAkKs7gUzH3oPrjWZrJUtrubm3
Vfl5ezfJH/3wfPWr8Om1c6l5e7I+9NAAAACgcqrf6QNAvu7cMBMpOW/vSdtj
yNubdz5NzdsvPLgRemgAAABQOdXv9AFglL6QO2TcPhD91z9vf/f6h6l5+9qT
9dBDAwAAgMqpfqcPACNN+Ih7c6ppe+3z9hcvd1PD9mR5ursTenQAAABQORXv
9AGgmJXWckd3ZvZmczlT6/Xc7vlZ+NhSMv+a5+33tx+lhu1HriyGHhoAAABU
UcU7fQAYU3dumdJfhJor9Qn7muftV3+6nZq3L94+FXpoAAAAUEUV7/QBYEwb
ew+6j8i6y9VN+ZvLy81Y8vbPvv8yNW8/vXYu9NAAAACgiire6QNADey/r3V5
pfdB95rn7c07n6bm7Rce3Ag9NAAAAKiiinf6AFPTarwzpNEqvO3CUjv3UJnG
2XEh0VhqtdPGRHX0pu39E8vUPG9/9/qHqXn72pP10EMDAACAKqp4pw8wNalZ
d3rgnrbpTPL21J0oaGOl1Xrz+tQRDjrNe3/aHk/e/uLlbmrYnixPd3dCjw4A
AACqqMqdPsA0pWbdqbn2yC2nn7e/k/3sPWlSX16a4WB5+/437WXrseTtmztb
hy4eGw7bj1xZDD00AAAAqKgqd/oA05SedacE7u2lhSrk7RL34vafOJ923j6c
tseTt3c8fr69unXv8x8unfz2iw9unTx08dji7VOhBwUAAAAVVf1OH2A6MrLu
ocA9PW7PjM3HCsVzd2y3W43+rxa4FzNe3H6AvD0tbR87bx826XAAAACAmdLX
11kp73bsDw7zs7veg2TMHd3/PaJA6qXv+l1odKPtgcu9e9f0bDKbvD1llGZx
L6I3bm82l1srKysbeSb9np5cvS+yj+v5dgAAAKA4nX59lPNux+KB+9hxu8Cd
mhlIspca6Vdyd7PG0lKAvL3vnpW3FzL4/tIpGWeK+MyRqMIAAAAQE51+fZT0
bseigfsEcbvAnXoZfHK8lRq478ftrXaIvN3z7ePrBuFTjdvl7QAAAMAgnX59
lPVux2JPyxaID8eZ4AYqqO8STq7dnntj/0rubvT6ZsnMvsd47WnGw/Mpt0+7
3Voyf/tE9h5wHzWZy8HI2wEAAIABOv36KO3djkUC97Hi9uQqEgdWzR/++uWX
138/7rLy/dOxvuX7v/jDWMf//V/ujnX8y7cej3X8sQ4+nLenBe79z7xPN28f
ydPthe1F4dMN3Ed9e5ERqMIAAAAQE51+fZT3bsfRgftYc0onG7QE7lXz+7/c
bfw334+7/PrPNsf6li+v/36s43//F38Y6/j/8H/4l2Mdf6yDp+TtPWuGXngw
8Pk7AfJ2N9c4upl3c3nlAK9EPdh3y9sBAABgzuj066PEdzuOCtzHjdv7DigT
rAR5ewHDeXvPlfzmxtj/uXOfhMvbF9xYY9hoLb9WeLaXsqd5l7cDAADAvNLp
10eJ73YcEbiPHbf3H9CcF1Ugby9gOG8fCNwH4/ZiefvE70tNi9kTjaWWW2o8
e9O3y9sBAACA2dLp10eJ73bMD9x7dsuIzlO+WuBeMeZvL6D3Dtm7avsu/6H/
i2S6ebtH2MsSOm8fhyoMAAAAMalIp/83D77/w//+jweWnUv/y8BmyZreDXb/
/Hbvpy9/99PAEQZ2f/4v/ixn93/9h78a2D1Z07vBizvXej9Nfhw4/sDuyXh6
P02+bmCDZDzj/JJKfLfjq7zAfaK4XeBODaXl7ekPnKf9vZK8vbrk7QAAAEAY
Fen0n/+LP/v9H/0HA8uT4//ZwGbJmt4NBhL13T+/PXCEgd23/7v/Mmf3l7/7
aWD3gcD82XKz99Pkx4HjD+w+kOcnXzewQTKecX5JJb7bsX/b/g8njNsF7tRP
at7ePw9T3ofydkpQkSoMAAAAlKIinb68vYAS3+34Rl9y2A36xorbs+eomSRw
7+4vdWQ2UvP2tMC9e0nK2ylbRaowAAAAUIqKdPry9gJKfLdjR1rgPjpuz9ni
gIG7vJ0ZS8/bh2eUSZ82KTNvLyDllQuu/FnYyH93aQgVqcIAAABAKSrS6Zu/
vYAS3+341nDgPlbcnm/8wF3ezoxl5O2DV3nPR/L22tnYWGktN5upU7WvtFrh
8/eKVGEAAACgFDr9+ijx3Y57BgP3nqNlJH9jpIpjB+7ydmYsK+vun1Em63XC
8vbK22gtN3NejfrmrarN0JG7KgwAAAAx0enXR4nvduzqD9wbZcbtGTHlm3lv
Gt2Jbxqt/W1S8vZ2a3/b15svNLyIlfJkZt3pLzcY3EXeXmkbraGsvT9v39sg
cOKuCgMAAEBMdPr1UeK7Hfel5fXZud/o6WbSZpkfXt9n+K8H9nZL32eSV7EC
8yUjbe/J2/e3CBu4q8IAAAAQE51+fZT4bsceqYF7gafbs57E7T9e6lO8b59p
H3q960Devvfj3sC7HwvcgXxvporZC9g3elfsP9++v03QwF0VBgAAgJjo9Ouj
xHc79sp7QD57w+yJLzIC9+4oe/YcSNBHzd9ufnegkP1n1/fi9ZS8PWWrEFRh
AAAAiIlOvz5KfLdjn8HAvciD8HmJd3rg3jN/e8qmb7b6/9m722A56ntP7LxN
UnmzVamktiqVN1t1q7aSVN4kWzW5L5Jsal2biu9NrbNer72X+xDueG2vL77k
YjsX+8KxwfgBvINsMAYfLK7ABmzAPA0gsCTAMtJFcJB4EGjAAiQ4suCAxINA
4kFpaaQ5PT3/6dMz0zP9MJ9PdVHMTPf0b1r/6X//v2r9Z1ie3um0W61mo5Fp
7wCD6Xoobw8/OWt6YQAAAKgTI/3qyPG3HfulBPZZdrLG+51a93Qp4crDeXun
78dSs+4emHfydgAAAKAYRvrMxuj3t/f+sqDRaLba7U7HfDJAJpnmkynJD6bq
hQEAAKBOjPSZjdT52/t/ILX7cDCgD70FwKDY76UutE/8YGoib19eWlzorVHo
7e16YQAAAKgVI31mIza1zakEvZPMz8N5e/To5I+ptldnqZG3A+lWb15fU6F3
t+uFAQAAoF6M9JmN+FTy/Xo3sA+bT8b87cDIMibuBaftemEAAACoFyN9ZiM2
PUynffpnUBuN7s3rXYO/l9pe/b3Uk2sGf3QVIKh/1phA1r5YdNh+XC8MAAAA
9WKkz2wEfy8VYMqWl9qLC4nYfWFhsb20XHzWfoJeGAAAAOrESJ/ZkLcDDNIL
AwAAQJ0Y6TMb8nagVNzfDgAAAOTOSJ/ZkLcDM9adSiY8R/vJn1NdWFwqPHTX
CwMAAECdGOkDUD8nA/UTFpfSXg2/PEN6YQAAAKgTI30A6mY1Tw8n6kuLzdTX
Z0cvDAAAAHVipA9AzcTj9mZgRpm+14sN3PXCAAAAUCdG+gDUSyxOHzJ9+/ET
t7gvrLnODOiFAQAAoE6M9AGol95sMalJejnmcNcLAwAAQJ0Y6QNQL728PT1I
z7jadJWqF979xt4DR1aKrgIAAAAqrFQjfQCYmPvbx/Txe8/52N1fjJbPb/3O
udvXbei0b9m7eefKnqLrAgAAgMoo1UgfACa2mqSnBO69UN787V0Hjqx0w/bE
8vF7zym6NAAAAKiM8oz0ASAXsR9MbS4stpeW44H68vLy0uJCbIUi4/YS9cI7
V/YE8/azHryw6NIAAACgMsoz0geAfMQD9zUUOZnM8TL1wne++FAwb1947Oqi
SwMAAIDKKM9IHwByszpfTInT9jL1wtc8e3swb79y981FlwYAAACVUZ6RPgDk
6MS0MWlZ+8LiUpEzyXSVpxe++PH1wbz9lr2biy4NAAAAKqM8I30AyNvy8lI7
Plv7iZx9YEr3ApWnFz774UuDefsjB58uujQAAACojPKM9AFg3pSnF/7E/V8O
5u0vvX2g6NIAAACgMsoz0geAeVOSXvitY0eCYXu0HP3wWNHVAQAAQGWUZKQP
AHOoJL3wc4f3BcP2M7ecX3RpAAAAUCUlGekDFK3TbrWajUbjjJ7oQbPV7nTC
67ebZ6RqnNp8yO7G3jy0YbOdeSeNVif1rYYX1Br2UUpreandXlxcXFjL4lJx
NcYnli+uiuNbD+wM5u3nbl9XYFUAAABQFSUZ4AOUQafVbKRGzc2MuXf2rUfY
PJFzBzcMB+6hVeclb19u9/1GaqqC8/bidr7qlr2bg3n7JbuuK7o0AAAAqJKS
jPQBCtJppUbtw+PmCcPqUTbvS9ODGwbD8DXXrG/evrSYOWyXt59w5e6bg3n7
hs6QfzoBAAAAhJRkpA9QiJES5/6byEfadGDrETePbRzeMJCGh/8mYS7y9tHi
dnn78eMLj10dzNs37t9WdGkAAABQJSUZ6QMUIJk390+Y3um0E9PM9EXO8Y0H
pnPpnNw4Zeu1Nk/uenWVISH5QBw+5Mb9YXn7sCngqygety8sLLaXlpaW0xRZ
a0l64c9v/U4wb9+5sqfo0gAAAKBKSjLSB5i5RCAdnGU9sdKoYfXALo6PsHlf
sL665/6nm71cPhG493YdW2X+8vYi71zPpiS98Cfu/3Iwbz9wZKXo0gAAAKBK
SjLSB5i1/ix8eNx8Yr1Go9lqtTt9gXa2sLr/bvQh08KEN+8rcFje3mo1w+/S
Wy2qfN7y9t5vpZY/bi9FL/zWsSPBsD1aii4NAAAAKqYMI32A2csatw+VMawe
kprndX97q9MOBu6rcXt7slv0K+n0De4L7ULnismiDL3wc4f3BcP2M7ecX3Rp
AAAAUDFlGOkDzF5fbD1O2Jw1rB6yo7TNO512K9v87dHTsTg9sNKJeH1IcD/S
76VWLI4/fYd7+QP3MvTCWw/sDObt525fV3RpAAAAUDFlGOkD+fvgvQ+XfzPe
MsbePjz4yMh7OXpo1L18dGhPjpWXKW9f09CQ/MT7BQL3/nve5zBvj80ps7C4
VPBPoqYqQy98y97Nwbz9kl3XFV0aAAAAVEwZRvpkE0rGhkVggXW7IdsoU2jE
3+RURLdWOtdonJjmOvirk8zWR2+9ePSn/2i8ZYzdHfvF/zDqXsYI9j946As5
Vh5o4KPJmrf3fevGy9v73n4wv1995tQHWd1l4vUz5iNvX24vnrDQzKjIad7L
0AtfufvmYN6+oVOlP3UAAAAogzKM9MkmmIxlmPZ5WA63VoQWSiMzp3NjxZfk
SN6+pqrc395Ivvfg+8W+1ie/equPu9/EucvbT0/fLm/PZuGxq4N5+8b924ou
DQAAACqmDCN9sgkmY8FcO3XNrIF78Obfse/IZdbk7Wsqed4+/B+LBN6vP3BP
xu3Z8vY6fWPl7aP5/NbvBPP2nSt7ii4NAAAAKqYMI32yCadzgcC9P1EfWLHv
5aH3oYdzuJFmnK5Vflc5Hx35/ft3/9F4yxi7e3/LWaPu5aOVXaPu5YNd/zHH
ykf5tx6NMxrNZqvd7nT6ns60+bBv3NhZ9xr/9KTRajUT7ytvl7en+tSm84J5
+4EjK0WXBgAAABVThpE+2QzJugcS83DcHlsvS+A+JIZLTec6nROxZFydAjzq
Z5x/65H567D2XnLN29Pnmxr6na9r3l4lhffCRz88Fgzbo6XYwgAAAKCKCh/p
k1n/LarNZiOQnh2PJWuxVRKrrR24D0vh1k7nht5IC6WT+LupZvCXfvuD7NG+
DpNvvtZbhv/dSuqL8vZyKbwXfuntA8Gw/cwt5xdbGAAAAFRR4SN9Mksk2QNT
RiRXa7ZaQ/L2NQP3oSHc2ulcttlqoBySd4X3zZg++C82Rvk6dAY37/9C5Ju3
hwL33rvK20us8F74kYNPB/P2c7evK7YwAAAAqKLCR/pklrxzvB0M3Ffj9nZn
aN6+Rio+PINzfzt1M8FvAI/2cwapm+eQtw+Ws/qmmfL20T9BZSwvL7UXFxcX
Tor+p720vFx0TT2F98J3vvhQMG+/+PH1xRYGAAAAVVT4SJ/MkpNIxyK0wA+a
nsjUUrLvtMC975cX+wPztISw02m3zN9O9Qz5xYOkwb89GimsTt88j7w9WU+W
KaRqn7efCNoXwr+RurDYLkXoXngvfM2ztwfz9uj5YgsDAACAKip8pN914JXD
D933bHA59Po7iZXffffY4GrROwy+7eBqzz4VCFh27XgpsVr0zOBq0baDb5jx
s0Q1j3Vg4gZ+tDEQuPff8552r/nwwD0lbp80YISS6iT/rijRlptr/cxB+lch
ODN8Lnl7fMOUf9GSMaJfS8Xy9uX2kKh91eJS4Zl74b3wxY+vD+btd774ULGF
AQAAQBUVPtLv2rXjpYu/ekdwefH51xIrH3r9ncHVggn54Gp3/uLxwdWuv+q3
idWiZwZXi7YdfMOMn2Xwbw1GN5C3x545laCt5m2J15Pp2/HhgXta3D7J3BtQ
dif/hUajL7Nu9E3onrDW1+HU1lk2zyVv7/9SD51qfl7y9qXFtcL205F7sXUW
3guf/fClwbz9kYNPF1sYAAAAVFHhI/0ueXsGg3l7LF07GaGtPu4maulzqYez
udS4PXM615heLtdpNVtVCv2AAvTf276w2G4vLS2ftLTU7p9jZqHYeWUK74U/
tem8YN7+0tsHii0MAAAAqqjwkX6XvD2Dwbw9Ebgn4/a1frs0FLinx+1r5e2N
9NuBJ3aq4krdZAvMXuzm9iFxejyQL/QW92J74aMfHguG7dFSYFUAAABQXSXJ
283fnkFoRoi+eLzVN3n78TXz9kDgvkbcPv4MGHnolStvB9KshulpUXovlC/0
Dvdie+GX3j4QDNvP3HJ+gVUBAABAdZUkbyeD4AzMwRvOT+fRw38T9XhghWir
2LuFM215O1B+vSQ9/c71jKtNV7G98M6VPcG8/eyHLy2wKgAAAKgueXt1BPP2
vsQ89cXg/er9gXtzrbh90rz95O9RrlbUaLb7b9NP1Bh7OvD3ClJ3IEzentXG
/duCefvFj68vsCoAAACoLnl7dQTz9lDg3gui187bg3l9SpY9Ud4evBe/0TeP
TV+R8Sfl7UBm5pPJakOnHczbr9x9c4FVAQAAQHXJ26sjnLcPJtGrOXSGvD0c
uA+NssfP23v7aXR/T3X1jvWThZ1+OfDBBm/Xl7QDqVZ/L3Volh77wdQ5/r3U
W/ZuPnPL+YN5e/R8gVUBAABAdcnbq2NI3p4M3GMvZcnbU2+QT61hpNQ7kJVH
TzWarXan07fCwMz0gVv55e1AutXAvdlcWFhcWo6l7svLS4sLC6uvFxq3l6UX
fuvYkZ0re6JlQ6cdLc8d3ld0RQAAAFBJJRnpk8GwrLs/MA/OyJKWtw8E7kNX
TKkhc/HD3zwRuJ/eILYXeTuQVez29XSFTiZzXC8MAAAA9WKkXx1Ds+7+Hz1t
D9lk7aR77bh9mnl7f+AeiNvl7cAIMiXuRaftemEAAACoFyN9ZiJD3t5bKVrn
dLQe/nsFeTuQxYmJY1Ky9sWlosP243phAAAAqBcjfWYilJW3m90J3I/HnukG
7pFAsC5vB0a3vLzU7puvfWFhYbFdhqj9JL0wAAAA1ImRPrOxOmlN82TC3mnH
nuit1f/br4lcXd4O1I5eGAAAAOrESJ9ZSf4ua3C++NQJ4lPTeIAK0gsDAABA
nRjpM0Oddqu5GronZ5M5qZepB2d6b7cap7dvyNuBkS0vlWYmmS69MAAAANSJ
kT7lcvou+NQfVgUY4tRvpC60g7H60uKpKdxL8VupJ+iFAQAAoE6M9CmT3pwz
4nZgZMvt1Z9FDQbu8RWGZvKzpRcGAACAOjHSpxzMzQ5M5tS966ctLg2s0R+3
lyNy1wsDAABAnRjpUw6reXujOTCpO8AaEml7MEo/NddMqRJ3vTAAAADUiZE+
AFWXuHM9NURP3uUeuBF+hvTCAAAAUCdG+gBUXd/d7WsH6P2Re6GBu14YAAAA
6sRIH4CKW/OHUgfEA/pCp5TRCwMAAECdGOkDUHHx9Dzj3epjbDIVemEAAACo
EyN9ACpO3g4AAACUgpE+ABU3+nwyfTO4y9sBAACAfBjpA1B1o07H3he3m78d
AAAAyImRPgBV15efrxmgL8fj+WLjdr0wAAAA1IqRPgDV1xehnwjRl8Ip+vJS
XzRfdNx+PF5KkXUAAAAAEzDAB6BOlhM5ejdMX1hctRBaodi03d96AwAAQL0Y
6QNQC8HEPVXhabteGAAAAOrFSB/gpE671Wo2Go0zeqIHzVa70wmv326ekapx
avMhuxt789CGzXbmnTRandS3Gl7QCBuu8dmnZ3lpMWvmvrBYfNh+XC8MAAAA
9WKkD9BpNRup8XEzY+6dfesRNm911t4wHLiHVp1J3j60+FlYXmqvEbovLCwO
md199vTCAAAAUCdG+sB867RSo/bhyfHYYfXom/el6cENg7n2mmtOP29PFj9D
y8tLS+3utO1dJ/6/vVSaoP0UvTAAAADUiZE+MM9GSpz7k+ORNh3MnUfbPLZx
eMNA4B7+m4SZ5+3FJe6VoBcGAACAOjHSB+ZXMjbun3O802knppnpC7XjGw8k
yp2TG6dsvdbmyV2vrjIk6x4I3IfcuD8sNh8pFB+7eJL0wgAAAFAnRvrAvEoE
0sFZ1hMrjRpWD+zi+Aib9wXrq3vuf7rZi7YTgXtv17FVZpO3pxVPkl4YAAAA
6sRIH5hT/Vn48Lj5xHqNRrPVanf6UuNsYXX/3ehDpoUJb95X4LC8vdVqht+l
t1pUeQF5+5DiSdILAwAAQJ0Y6QPzKWvcPlTGsHpY8JzT/e2tTjsYuK/G7e3J
btEf87O7vz0jvTAAAADUiZE+MJ/6AuFxJhjPGlYP2VHa5p1Ou5Vt/vbo6Vic
HljpRNQ9NPse4WdPh/9W7EjFk6QXBgAAgDox0oda+vDY+68/vXfs5f133h1j
p9FWs9zd0UNvJd5npM3LlLevaWhIfuL9AoF7/z3v083bRyqeJL0wAAAA1ImR
PtTSuwffuP8zF4y9jJpdd0VbzXJ3rzywlHifkTaPR8ZjJcJZ8/a+6VzGy9v7
3n4wv1995tQHWd1l4vUzCsjb3dyeSi8MAAAAdWKkD7Ukb19TVe5vbyTfe/D9
Yon+yTR99XE3XC8ubx8oniS9MAAAANSJkT7Ukrx9TSXP2xuRZqsduO8+8H79
gXsybs+Wt4/9e6kjFU+SXhgAAADqxEgfaunoobcevXD92MubLyyPsdNoq1nu
7rWdncT7jLR53zQvawTmjTMazWar3e50+p7OtHnffmJhdy5Z9+n3iz3XaLWa
ifedbt7uFvaJ6IUBAACgToz0gTmVNXAfdiN8tsx56F5yzdvDN5yfftthkb+8
vQRm3wu/9PaBGe8RAAAA5oe8vTpCedqwoCuwbjdky35LbzDVW2vS5qGzSIy9
IUxP/9ch+j6EGmB/241/ZzJlzhNuvtZb9sLzxGdJeVHeXi6z74UXHrv6Y3d/
MVo+tem8c7evi5Z1T924odM+cGRlxpUAAABA/cjbqyP1/tW1Vz0Vso0yh8Zg
Qpf51xXjkd5EG8I0JRtm39/6dDonJpLp0/eNSc+cO4Ob97fufPP2UODee1d5
e4nNvhc+++FLu3l7Ytn9xt4ZVwIAAAD1I2+vjmBkHYynU9ccZw6N9Dkrhhia
TI60IUzXBE1zlE3X2DyHvH2wnNU3zZS3j/QJ5O25mX0v/KlN5wXzdve3AwAA
wOTk7dURTsYCgXtoYoksU0sM3Vs4ZBslnBt/Q5i28BdmwOB3ZaRWnb55Hnl7
sp7YS/L2Ept9LxwM26NlxmUAAABALcnbq2NIMjYQ4w1JD4fMOzEkcB+SpqWG
bIPTZ2RM59I2hFnotJIzx/R/e5qZ/yFJePPQzPC5z+XS/9Xv+2pnjOjXIm+f
ghn3wgeOrATD9k9tOm+WZQAAAEBdyduroy8ZazR78WAiMe9lbrFVEqutHbgP
C9PWDtn6q+y999gbwsx02q1mo9H3rUn9Gd8MvwJ8Yussm+czd3rfN3vohE7y
9nKZcS+8+429wbz981u/M8syAAAAoK7k7dWRCKRbzXDa1Vut2Rp6t+tagfvQ
LG3tkG3IW4+9IUCdzbgX3npgZzBvP2/HFbMsAwAAAOpK3l4dyRvA28HAfTVu
b6fMLpEebg8Px93fDpCnGffCG/dvC+btl+y6bpZlAAAAQF3J26ujL5ButuOZ
eWCWhxOJdUqEnRa4xzZL5t5psXnn5GwcZ8Rlm30idUOAOptxL7yh0w7m7dHz
sywDAAAA6qokefvb+598qX3JsOVQ57fBraLng+tH7xZc//fbbgyu/97KS8H1
X958VXD9YZ8iuHL0JmMckJBk3h4K3PvveU+7ZXx44J4St4822/PY00S7ux2Y
FzPuhdc9dWMwb79l7+ZZlgEAAAB1VZK8/ffbbtz6V/942DIs4o6eD64fvVtw
/Sd/8H8H1x+W5++44J8F1x/2KYIrR28yxgEJGcjbY8+cSqhXQ/TE64EQe1jg
nha3jxSbD534faQNAepsxr3wwmNXB/P2jfu3zbIMAAAAqCt5e5Xz9lhkfjIa
X33cTcrTp0TvC9x7GXdq3J45Nm8kM/OxN8xPp9VsSfKBcplxL3zu9nXBvH3n
yp5ZlgEAAAB1JW+vct6eCNyTcftaP0EaCtzT4/a1YvNGpNlqB2aDGXvDfJz6
qO6cB0pmxr3wmVvOD+btzx3eN8syAAAAoK5Kkrebvz2DeGR9Ogvvi8dbfZO3
H18zbw8E7mvE7ak/e5q5+Jmn3r3PKW8HSmbGvfDH7z0nmLe//t7hWZYBAAAA
dVWSvJ0MQnl7+L7x07Hy8N9EPR5YIdoq9m7haFreDpCnWfbCbx07Egzbo2Vm
NQAAAEC9ydurI5i39yXmqS8G71fvD9yba8XtheXtnXaruVppo9Fs99/fn/hw
sacDfyEhdQdKY5a98IEjK8Gw/VObzptZDQAAAFBv8vbqCObtocC9lyevnbcH
8/qUSLqYvD14E3+jbwKcvk8Xf1LeDpTZLHvhnSt7gnn757d+Z2Y1AAAAQL3J
26sjnLcPBsqrcXKGvD0cuA9NpAvI23sFNrq/p7p6x/rJT3T65cARGbzPX9IO
lMwse+GtB3YG8/bzdlwxsxoAAACg3uTt1TEkb08G7rGXsuTtqTfIp9Ywm7w9
kJVHTzWarXan07fCwJT2gX8DIG8HSmaWvfDG/duCefslu66bWQ0AAABQb/L2
6hgWWfcH5sGJVdLy9oHAfeiKKTWMXXzmDYdXlQjcT28Q24u8HSirWfbCGzrt
YN4ePT+zGgAAAKDe5O3VMTSy7v/R0/aQTdYOrNeO20uZt/cH7oG4Xd4OlNYs
e+F1T90YzNtv2bt5ZjUAAABAvcnbKbcMeXtvpWid09F6+C8k5O1AycyyF154
7Opg3r5x/7aZ1QAAAAD1Jm+n3EJZebvZncD9eOyZbuAeCQTr8nagrGbZC5/9
8KXBvH3nyp6Z1QAAAAD1Jm+n5FZnu2meTNg77dgTvbX6fzQ2kavL24GymmUv
fOaW84N5+3OH982sBgAAAKg3eTull/xB1+BE86kTxKem8QDFmWUv/PF7zwnm
7QeOrMysBgAAAKg3eTtV0Gm3mquhe3I2mZN6mXpwpvd2q3F6+4a8HSiNmfXC
Rz88Fgzbo2U2BQAAAMA8kLdTE6fvgk/9YVWAcplZL3zgyEowbP/UpvNmUwAA
AADMA3k7tdCbc0bcDlTJzHrh3W/sDebtZz144WwKAAAAgHkgb6fizM0OVNjM
euFHDj4dzNvP3b5uNgUAAADAPJC3U3GreXujOTCpO0C5NWOmuqON+7cF8/aL
H18/1f0CAADAPJjZAB8AGGZmvfANz28M5u3rnrpxNgUAAADAPJC3A0BRZtYL
X/Ps7cG8fUPHNFwAAACQG3k7ABRlZr3wJbuuC+btG/dvm00BAAAAMA/k7QBQ
lJn1wuftuCKYt289sHM2BQAAAMA8kLcDQFFm1guf/fClwbx958qe2RQAAAAA
80DeDgBFmVkvfOaW84N5+4EjK7MpAAAAAOaBvB2YV+3mGQOaQ347MrBuo9VJ
fauh4hsmdNqtVrPRaMRWbjSarXZnyBZr7bdxavP8NiRnM+uFP37vOcG8/a1j
R2ZTAAAAAMwDeTswr4KZczhwD62ac97eaTUbqVs1x4jNh+5z7A3J2Wx64aMf
HguG7R+/95wZ7B0AAADmh7wdmFfBzDmYL6+55oR5e6eVGrUP33KU/fb9TcLY
G5KzGffCRz88tnNlT7RsPbBzQ6d9y97Ns9w7AAAA1J68HZhX4cw5ELiH4/Dc
8vaRNu4Pv0faNL7t2BuSM70wAAAA1ImRPjCvhmTOA4H7kLvPh+XtI4bTySr6
p03vdNqJaWb6ykvd7+C2q6uMvSE50wsDAABAnRjpA/OqL+luNHsRcyJw78Xt
sVVyy9sTWX5ojvbkSqPtt/9D9jYde0NyphcGAACAOjHSB+ZVIlFuNcMBdG+1
ZmuC3DusP0kfvuWJ9RqNqIB2py/4Xnu/fXsYJW8fsiE50wsDAABAnRjpA/Mq
eQd3Oxi4r8bt7UnuMw/KGrdn+gjub68kvTAAAADUiZE+MK/6EuVmO55+ByY6
PxE5D82gR/j50WCWP2bcnhqbdzrt1ljzt6duSM70wgAAAFAnRvpQS0c/PLZz
Zc8ky0tvHxh779G2Y+83qjzH45BqIO0OBO7997yXOm9f05gFu7t9qvTCAAAA
UCdG+lBLB46sfOzuL06yXLLrurH3Hm079n6jynM8DqkG0+7VZ05FzKsJfOL1
8ePrYXn7WKH2KLF5X54/9obkTC8MAAAAdWKkD7Ukb89gMG+P3eB+Mv5efdxN
wyt7f3sj+eZjb0jO9MIAAABQJ0b6UEvy9gwCaXd/4J6M27Pl7SMk1NPO2xuR
ZqsduHF+7A3JmV4YAAAA6sRIH2rp9fcOn7t93STLDc9vHHvv0bZj7zeqPMfj
kCo0m0vsuUar1Td5+/H88/ZYvL/Ghu1m44xGs9lqtzudvqfHzOvH3pCc6YUB
AACgToz0gXkVnD09eOP36US6Lx/PIW/PHLgPuxFe3l55emEAAACoEyN9YF4F
8/b+BDztxTzy9uTumsEpXPr/DmDYBPDy9krSCwMAAECdGOkD8yqYt4cC914g
nX/ePnhDfd+86Z3OiYlkwsVMtF95e1nohQEAAKBOjPSBeRXO2wdnlFnNozPl
7Rn0J9yjbJzIxuXtlacXBgAAgDox0gfm1ZC8PZl/x16aTt4ensQmIL7Hwf3K
2ytJLwwAAAB1YqQPzKthmXN/+t0XcmeM6EfN27t7Tc4c05+1NwfC9pSPMPZn
Z9b0wgAAAFAnRvrVMSwfWyvoa0TiE0JPviHUw9DMuS9wHzpfes55e3fP7VYz
+uL1fw9Tvoby9srTCwMAAECdGOlXx7h5ezAdnGhDAPKhFwYAAIA6MdKvjonz
9jNS7tQdaUMA8qEXBgAAgDox0q+OPPL2vi3H3hCAfOiFAQAAoE6M9KsjS94+
EIp3Ou3EbzCurjL2hgDkQy8MAAAAdWKkXx1j5e0Da8QmYx97QwDyoRcGAACA
OjHSr47x8/ZOqxGKzcfeEIB86IUBAACgToz0q8P97QB1oxcGAACAOjHSr45x
8vZOp90aa/721A0ByIdeGAAAAOqkJCP9F1beueWxfSnLPU8up2wevTpsw+id
h2319PLhYVs9uOdgyu5S6nz1rfey7y59LwOy5O1rit+kPvaGAOSjJL0wAAAA
kIuSjPQf3HPwT67ZlrL89U1LKZtHrw7bMCXTvuWxfcO2+tbdT6fsLqXOp5cP
Z99d+l4G5JG3992jPvaGAPRbXmovLiw0exYWFhaXltP+prirJL0wAAAAkIuS
jPTl7RlMmrc3kpn52BvmpNNqtsT4QOUtt2NBe78ToXvqtiXphQEAAIBclGSk
L2/PYMy8vRFpttqB2WDG3jAHnVYj+TkAKiglbD9lMa3/KkkvDAAAAOSiJCN9
87dnMM7vpY71htN3Km2XtwNVt7S4Rtp+4ib39vAerCS9MAAAAJALI/3qkLcD
lEv/ze0L7dOTxywvLS5kC9z1wgAAAFAnRvrVUaq8vdNuNRuxqWeap+adOf2e
jVbfPDSxpwOz2EjdgWqK392eCNX7ovjhU8rohQEAAKBOjPSro0R5e3Dm9+7P
qgYD9/iT8nagLpaX2gsnhe5hj2fx8nYAAACYD0b61VGWvL03GUyj+2Oqq3es
n8zYT78cC9wHMnjzyQB1F7+/3XwyAAAAMCeM9KujJHl7ICuPnmo0W+1Op2+F
Xro+eMu7vB2ouYxxu14YAAAAasVIvzpKkrcPmaE9JhG4n94gtgt5O1BrGSdv
P64XBgAAgHox0q+OyuTt/YF7IG6XtwM11he2p6ft0++FP37vOeduX9ddLtl1
3YZOu7tMdacAAAAwt+TtjChD3t5bKVrndLTel6zL24Ga6g/b02aS6WqG5FXM
gSMrH7v7i4PLJ+7/cl67AAAAgHk21XE98yGUlbeb3Qncj8ee6QbukUCwLm8H
6mhpcbSw/fiU/9b7pbcPBPP2M7ecP72dAgAAwDyTtzOqXlh+RvNkwt5px57o
rRWfrGYgV5e3A3WzvLQ4atZ+wlR74Z0re4J5+9kPXzq9nQIAAMA8k7czutXE
vU//DDOps8OnpvEAFdMXti8sLmUM249PuRfeemBnMG8/d/u66e0UAAAA5pm8
nbF02q3mauienE3mpF6mHpzpvd1qnN6+IW8HqqwvbM96Y/spU+2FN+7fFszb
L9l13fR2CgAAAPNM3s60nL4LPvWHVQGqre8HUheXRt18qr3wDc9vDObt6566
cXo7BQAAgHkmb2c6enPOiNuB+upL24cbnsNPtRfe0GkH8/bo+entFAAAAOaZ
vJ28mZsdmBd9v5Favrz9kl3XBfP2G57fOL2dAgAAwDyTt5O31by90RyY1B2g
PrLG7UXl7Rc/vj6Yt2/cv216OwUAAIB5Jm8HgHFknEymuLz93O3rgnn71gM7
p7dTAAAAmGfydmBexec+Spn5aNhq/VMnpb9NYN3YTxv0fu4gRaPRaLZC/2Ik
VEZiw/CWY29IngrJ23eu7JneTgEAAGCeyduBeTWFvH3I+4RWHTFvD2yWUkaW
LcfekDxNtRc+c8v5wbz9pbcPTG+nAAAAMM/k7cC8mkbeHsym11pzlLx9oNbM
sXlyy7E3JE+F5O0HjqxMb6cAAAAwz+TtwLyaRt4eCtzDcfr4eXv/PkaJzfs+
wNgbkqep9sLBsD1ajn54bHo7BQAAgHkmbwfm1VTy9sHAfUiaPiRvD0/e0mk3
428yrIyBT9FJbBhfZewNyVMhefv09ggAAABzTt4OzKs88/ZGsxdPJxLzXpge
W2XkvD2xu/hKa3+K/kJ7m469IXmaXi984MhKMGw/c8v5U9ojAAAAIG8H5lWu
eXur1Qy/V2+1ZquVV96e+f72gbcfKW8fsiF5krcDAABAncjbgXmVb97eaQcD
99W4vd0ZO2/vtIcn3+5vr7bp9cI7V/YE8/Zzt6+b0h4BAAAAeTswr0b7wdD0
vD16IZaaByZJPxFXD8uvR/q91GTunRabdzrt1ljzt6duSJ7k7QAAAFAn8nZg
XuWct4cC9/573ifO2xut9sBN5iN9imETv4+0IXmaXi+8+ZUdwbz9kl3XTWmP
AAAAgLwdaunVN46cuXDXhMs5l22asIwJC4g+RS5HY4i88/bYM6fi6dUgPfH6
GWPf395otoff3z5K+eNvSJ6m1wtv3L8tmLeve+rGKe0RAAAAkLdDLcnbM8g9
b4/l5ifT9NXH3XA9l/lkzkjcbJ71UzSSmfnYG5Kn6fXCNzy/MZi3b+j4AwUA
AIBpkbdDLcnbM8jz91K7L/QH7sm4PVPeHpq4pdPptPtnU4+ttUZs3og0A9PQ
TLAheZpeL7yh0w7m7Tc8v3FKewQAAADk7VBL8vYMcszbT+ffsecarVYzsdm4
efvg/mKrZfwUY398pmt6vfAlu64L5u0b92+b0h4BAAAAeTswr6aQt4dvGj+9
Vd+8MSPn7eEdytsrTt4OAAAAdSJvB+bVNPL20FTs4RdHztuHbC1vr7bp9cLn
bl8XzNt3ruyZ0h4BAAAAeTswr6aRt4cC995G4+ftnXbibVcLkbdX2/R64bMf
vlTeDgAAADMmbwfm1VTy9sEZZVa3yZK3ZxOrQ95ebdPrhc/ccn4wbz9wZGVK
ewQAAADk7cC8mk7engzch+XqE+TtfffAy9urbXq98Kc2nSdvBwAAgBmTtwPz
Kse8Pf58f3o+NBsfN29vJEqVt1fb9HrhYNgeLUc/PDalPQIAAADydmBeTSlv
74/P+16ZIG9vRJqtdmdgdnd5e7XNPm+f0u4AAACA4/J2ACjOlHrhA0dWgmH7
J+7/8jR2BwAAAHTJ2wGgKDPO28/ccv40dgcAAAB0ydsBoChT6oV3v7E3mLef
9eCF09gdAAAA0CVvB4CiTKkX3rmyJ5i3n7t93TR2BwAAAHTJ26sjy482pv3M
YuobjrQhAPmYUi+8+ZUdwbz9vB1XTGN3AAAAQJe8vTrGzdtX8/NWZ+gbjrQh
APmYUi+8cf+2YN5+ya7rprE7AAAAoEveXh0T5+2J7cbfEIB8TKkXfv29wztX
9jxy8OkNnXZvufjx9Tc8v3EauwMAAAC65O3VkUfe3rfl2BsCkA+9MAAAANSJ
kX51ZMnbB0LxTqfdbAzJzcfeEIB86IUBAACgToz0q2OsvH1gjdhk7GNvCEA+
9MIAAABQJ0b61TF+3t5pNUKx+dgbApAPvTAAAADUiZF+dbi/HaBu9MIAAABQ
J0b61TFO3t7ptFtjzd+euiEA+dALAwAAQJ2UZaT/1tLxveevvbz/RtqbvLt3
jc2jFVJEb56+eVRkuvTN39g84kFJyJK3ryl+k/rYGwKQj7L0wgAAAEAeyjLS
X/7p8c1nrL2kB+ZvbF5j8/TEO3rz9M2jItOlb773/JEOyYA88va+e9TH3hCA
fJSlFwYAAADyUJaRvrx9bZPm7Y1kZj72hmvq/c6qmB4gTVl6YQAAACAPZRnp
y9vXNmbe3og0W+3AbDBjb7gmeTtAJmXphQEAAIA8lGWkb/72tY3ze6ljveHk
5O0AmTRjiq4FAAAAGJMBfgXJ2wHqRi8MAAAAdWKkXx1lydtPb9ZodTqtZuP0
7DPN2Mwzgby9015d9+RkNc3WODPVANSKXhgAAADqxEi/OsqWtw9qnI7QB/L2
8DYNkTsw5/TCAAAAUCdG+tVRwrz91D3tvXj9dIKeyNtPPzydr/deFrgDc04v
DAAAAHVipF8dpcvbY9skEvS15m83vzvASXphAAAAqBMj/eooW97ed3N6f4I+
LE/vdNqtVrPRGK9egNrRCwMAAECdGOlXR9ny9r5N1sjbO30/ljpmvQC1oxcG
AACAOjHSZ1Sj39/eC/YbjWar3e50zCcDcJJeGAAAAOrESJ9Rpc7f3v8Dqd2H
gwF96C0A5pBeGAAAAOrESJ9RxaahOZWgd5L5eThvjx6d/DHVdqs3t4y8HZhv
emEAAACoEyN9RhWf9r1f7wb2YfPJmL8doI9eGAAAAOrESJ9RxaaH6bRP/wxq
o9G9eb1r8PdS26u/l3pyzeCPrgLMG70wAAAA1ImRPqMK/l4qAGPQCwMAAECd
GOkzKnk7QF70wgAAAFAnRvqMSt4OkBe9MAAAANSJkT6jkrcD5EUvDAAAAHVi
pA8ARdELAwAAQJ0Y6QNAUfTCAAAAUCdG+gBQFL0wAAAA1ImRPgAURS8MAAAA
dWKkDwBF0QsDAABAnRjpA0BR9MIAAABQJ0b6AFAUvTAAAADUiZE+ABRFLwwA
AAB1YqQPAEXRCwMAAECdGOkDQFH0wgAAAFAnRvoAUJTce+GdK3s2dNrdZeP+
bdHD7nLgyEq+OwIAAAAGydsBoCi598IbOu2P3f3FwSV6Pt8dAQAAAIPk7QBQ
lNx74WuevV3eDgAAAEWRtwNAUXLvhS/ZdV0wb9+4f1tvnTseeu7ia7dFy6G3
3osevrh8uPsw+p/oYfRk9+HOzsHu+t2HDy7tiz+M3qT78Iqbl+IPr7/36ehh
9N/4vqJ1ErvuPozeM/4w2mNKYb2H3cJ6dSYK6z1MFNZ92CusW2eisN7D9MJ6
DxOFFXgAE4VN4wAmCivbAUwUNo0DmCishAcwUdg0DmCisLIdwIznlgkPYJZz
S4EHMOO5ZZIDmPHcUuABzHJumfAA1qN3m+QADhY2jQM4g96t5JcHM+jdyn95
MIPereSXBxnPLfW+PJhB71b+y4MZ9G4lvzyYau8WX3pFTkLeDgBFmVne/u+u
Wtyx+0B3nZt+/cyZC3dFy6tvHIke7t77Wvdh9D/Rw+jJ7sPexU/34S1b9sQf
Xn3bzu7Dcy7bFH8YXZ9ED3tXO9Hz0cNonfjDaOk+jN4z/jDaY0phvYfdwnp1
JgrrPUwU1n3YK6xbZ6Kw3sP0wnoPE4UVeAAThU3jACYKK9sBTBQ2jQOYKKyE
BzBR2DQOYKKwsh3AjOeWCQ9glnNLgQcw47llkgOY8dxS4AHMcm6Z8ADWo3eb
5AAOFjaNAziD3q3klwcz6N3Kf3kwg96t5JcHGc8t9b48mEHvVv7Lgxn0biW/
PJhq7xZfekVOQt4OAEXJvRc+d/u6YN7+b1rXxm+oyH7Re1zeLm8PFVa2A1iP
AXX5Ewl5+2BhZTuA9RhQlz+RqEfvJm+f8ADWo3cr/+WBvD3juaXelwfy9ozn
lnpfHsjbAYAsZpa3f+o/bvjajx/qrlPCAXWisDkcUJc/kZC3y9sHCyvbAcx4
bin/gLrkiYS8fbCwivZu8vYJD2A9erfyXx7I2zOeW+p9eSBvz3huqfflgbwd
AMgi91747IcvHZa3R1cO77x7LFpnx+4D2a/Zjsvb5e2hwsp2AOsxoC5/IiFv
HyysbAewHgPq8icS9ejd5O0THsB69G7lvzyQt2c8t9T78kDenvHcUu/LA3k7
AJBF7r3wmVvOD+btn/7uTdGVQ3cK92HXQvJ2eXvKAZS3y9sHCyvbAcx4bin/
gLrkiYS8fbCwivZu8vYJD2A9erfyXx7I2zOeW+p9eSBvz3huqfflgbwdAMhi
Znn7Zbdvja4culO49y4qyjOg7j6c5wF1+RMJebu8fbCwsh3AjOeW8g+oS55I
yNsHC6to7yZvn/AA1qN3K//lgbw947ml3pcH8vaM55Z6Xx7I2wGALHLvhT+1
6bxg3r7/rVe/cvkD3Snc33n3WPZrtuPydnl7qLCyHcB6DKjLn0jI2wcLK9sB
rMeAuvyJRD16N3n7hAewHr1b+S8P5O0Zzy31vjyQt2c8t9T78kDeDgBkkXsv
HAzbo+Xto++98upbX/vxQ8fe//D4ycuMaOlO5x79N/4wWqH78NBb73Xfs/uw
e7nSexi9W/fhc/veiD98cflw9DD6b/dh9Hz0MFon/rB7bXP85OVN/GG0x+7D
bpGJwnoPu4X16kwU1nuYKKz7sFdYt85EYb2H6YX1HpbnACYKm8YBTBRWtgOY
KGwaBzBRWAkPYKKwaRzARGFlO4AZzy0THsAs55YCD2DGc8skBzDjuaXAA5jl
3DLhAaxH7zbJARwsbBoHcAa9W8kvD2bQu5X/8mAGvVvJLw8ynlvqfXkwg96t
/JcHM+jdSn55MNXeLb70ipyEvB0AijKzvP0rlz/Qu3oBAAAApkTeDgBFybcX
PvrhsWF5+5kLd+Xy1/QAAABACnk7ABQl3174wJGVcNi+5XxhOwAAAMyAvB0A
ijKzvD3HvQAAAADDyNsBoCj59sJPHXwpmLd//Ff/X/fHYgAAAICpkrcDQFHy
7YV3ruwJ5u2fuOUbOe4FAAAAGEbeDgBFmU3e/tlN38txLwAAAMAw8nYAKEq+
vfB9nceDefvCY1fnuBcAAABgGHk7ABSlGTP5u33h59cF8/ZLdl03+ZsDAAAA
w+Q7wAcAxpBvL/yni9cE8/Zv/sNPc9wLAAAAMIy8HQCKkm8vfPGvbwvm7dc+
e1eOewEAAACGkbcDQFHy7YU3dNrBvD16Pse9BB264HO5L9Oo8+2brsp9mUad
79z589zr/OjtN3Ov89ieJ449+Wi+y0fHjlajzikcz/f3PqvOHH2wf2/udX74
xmvqzHH54OAr+dd58BV15ihqS/nXuX/v3NYZnetyrzM6J6szz2XPE/nXeeyo
OvOVf51PPqrOfJeqXNJPr2Z5OwAUpTZ5+8F//T/lvsxznSuf/+Pc65xGDjPP
dU5jvHPogs+pM0dvXv6N3Ot8d/Md6sxxmcZfWUbvqc4cRW0p9zqjtjS3dUbn
utzrnMYtCvNcZ3TNkHud0bWNOvOVe50H53voMY06q3JJP72a5e0AUJQce+EH
l/Z94ieXBfP2jfu35bWXYeb5YnIadc5zjl2VOuc5x65KnfOcY1elznnOsatS
Z1Vy7KrUOc85dlXqnOccuyp1Hq/OJf0811mVS/rp1SxvB4Ci5NgL3/HQc//X
339P3l6POuc5x65KnfOcY1elznnOsatS5zzn2FWpsyo5dlXqnOccuyp1znOO
XZU6j1fnkn6e66zKJf30apa3A0BRcuyFd+997c9/1ZK316POec6xq1LnPOfY
ValznnPsqtQ5zzl2VeqsSo5dlTrnOceuSp3znGNXpc7j1bmkn+c6q3JJP72a
5e0AUJR8e+FLdl0XzNu3HtiZ416C5vlichp1znOOXZU65znHrkqd85xjV6XO
ec6xq1JnVXLsqtQ5zzl2Veqc5xy7KnUer84l/TzXWZVL+unVLG8HgKLk2wuf
t+OKYN6+c2VPjnsJmueLyWnUOc85dlXqnOccuyp1znOOXZU65znHrkqdVcmx
q1LnPOfYValznnPsqtR5vDqX9PNcZ1Uu6adXs7wdAIqSYy98xc1L/+a2C9Pz
9g/feC2v3SXM88XkNOqc5xy7KnXOc45dlTrnOceuSp3znGNXpc6q5NhVqXOe
c+yq1DnPOXZV6jxenUv6ea6zKpf006tZ3g4ARcmxF/7ipfd//MbzU/L2o0u/
ffXTfziNEOb4yfFO7ss06nz7pqtyX6ZR5zt3/jz3Oj96+83c63yzdV40fM53
mcbfCk2jzvf3Ppt7nW+v/746c/TOretzrzM6kaozx2UaXVL0nurMUdSWcq8z
aktzW2d0rsu9zuicrM4cl+iaIfc6o2sbdeYr9zoPTeHvg+a8zqpc0k+vZnk7
ABQlx1744mu3feKOcN5+4MjKB/v3vvpn/7z7F/dTitwBAAAAeTsAFCXfXvjM
LeG8ffnNAytf+mT838qJ3AEAAGAa5O0AUJTZ5O2/+3lrcHo6kTsAAADkTt4O
AEXJqxc+9NZ7F1+77Y/u+Ztg3r73M43gL8KI3AEAACBf8nYAKEpevfBz+944
c+GuYNgeLcN+gX3l83/80bGjuRQAAAAAHJe3A0Bx8uqFd3YOjpq3v/rpP3x/
77O57B0AAADokrcDQFHy7YXP3b6uu3zxoe//xeaL0vN2k8kAAABA7uTtAFCU
qfbC7/3DlmEzyRy66Ozp7RcAAADmlrwdAIqSVy+8e+9rt2zZ012i/+8u+y84
e1jebiYZAAAAmAZ5OwAUJa9e+JYte85cuCu+fOHrNw4L2w9/99xcdgoAAAAk
yNsBoCjTy9t/dPaCm9sBAABgxuTtAFCU3HvhQ2+9151M5pWvnhWeuf2Cz+W7
RwAAAKBH3g4ARZlSL/zhG68Nu7n93d9snMYeAQAAgOPydgAoTl698I7dB+K/
lPq7X/w8GLa/+mf//KNjR3PZIwAAADBI3g4ARcmrF77i5qX45O2b/uLMYN7+
5uXfyGV3AAAAQJC8HQCKklcvfPG123ph+19ccNsrn2yYTAYAAABmT94OAEXJ
qxd+cflwbzKZ5+7fHJ5M5tN/+NHbb+ayOwAAACBI3g4ARZlGL/zOreuDefuh
Cz6X+74AAACAOHk7ABQlr174uX1v9O5v33/B2cG8/e2brsplXwAAAMAw8nYA
KEpevfA5l23qzd/+/L/934J5+7EnH81lXwAAAMAw8nYAKEruefvZX7s+GLZH
y0fHjuayLwAAAGAYeTsAFCX3+WSev/WWYNj++rn/LpcdAQAAACnk7QBQlNx7
4bfXfz+Yt795+Tfy3REAAAAwSN4OAEXJqxfu3tz+yqtvHboo/GOp79z581x2
BAAAAKSQtwNAUfLqhXs/lvrsp/9F+MdS9zyRy44AAACAFPJ2AChKvnn7X1xw
29AfS337zVx2BAAAAKSQtwNAUXLphY+9/+EtW/ZEyz23bnnuS382GLa/9pf/
cvK9AAAAAGuStwNAUabUC39w8JVjTz76zq3r317//UMXfO7wd8+dxl4AAACA
BHk7ABRFLwwAAAB1YqQPAEXJpRd+9Y0jvd9LjS/nXLZp8jcHAAAAspO3A0BR
5O0AAABQJ/J2AChKLr3wO+8e6/5eamK55+HfTf7mAAAAQHbydgAoil4YAAAA
6sRIHwCKohcGAACAOjHSB4Ci5NIL7977WmLm9oXFrRdfu+36e5+e/M0BAACA
7OTtAFCUKeXt3eXia7dN/uYAAABAdvJ2AChKM2bsN3lx+fDF124bXNzfDgAA
ALORywAfAJiEXhgAAADqxEgfAIqiFwYAAIA6MdIHgKLk0gvv7BwMzidzx0PP
Tf7mAAAAQHbydgAoSi698INL+4K/l3r1bTsnf3MAAAAgO3k7ABTF/e0AAABQ
J/J2ACiKXhgAAADqxEgfAIqiFwYAAIA6MdIHgKKYTwYAAADqRN4OAEXJ6/dS
P3n5VR+7+4uDyyW7rpv8/QEAAICM5O0AUJS87m//979YDObtV+6+efL3BwAA
ADKStwNAUfLqhTd02sG8PXo+l/cHAAAAspC3A0BR5O0AAABQJ/J2AChKLr3w
i8uHv3rftfJ2AAAAKJy8HQCKktfvpf7xhm8H8/aN+7dN/v4AAABARvJ2AChK
Lr3wrx95Ud4OAAAAZSBvB4Ci5NULX7LrOnk7AAAAFE7eDgBFkbcDAABAncjb
AaAoufTCu/e+dtbGS4J5+9YDOyd/fwAAACAjeTsAFCWXXviWLXu+sP6sYN7+
+MuPT/7+AAAAQEbydgAoyrTz9qXnH578/QEAAICM5O0AUJS8euEvXfNn4fvb
f/90Lu8PAAAAZCFvB4CiTDtv37myJ5f3BwAAALKQtwNAUfL6vdTP/KIZzNtf
evtAb7UPj73/+tN7u8uLdz/8/M2bE8u++x+ZvJiM9t7+0KMXrp/NcvTQW7P5
UG++sDyzD/XKA0uz+VCRJ374y9l8qD0b7pnZh4oOoBaoBWqB+dICtcBiW2C0
Iy1wkiXa0cw+lBaoBWqBuatrC4w6x5l9rt6SS48sbweAouTSC9/Z/odheftj
d9//9I9/9cj5P7n/MxesuUSXFpMXk1FUVZaSclnePfjGbD7U60/vndmHev7m
zbP5UJGtX2rN5kPNsgVGB1AL1AK1wHxpgVpgsS0w2pEWOMkS7WhmH0oL1AK1
wNzVtQVGnePMPldvyaVHlrcDQFFy6YXvuuO3w/L2mz/7dzO+rshI3l6hq1xZ
kxaoBeZOC9QCtcDc1TVrknZqgVpg7rTACrVAeTsAMKpceuEPDr4iby/DVa6s
qQxXthnVcpylBWqBWuA0aIFVaYF1zZqknVqgFpg7LbBCLVDeDgCMKpde+P29
z/6r2z4XzNtv+39GyNu3/+2VkxeTkby9Qle5siYtUAvMnRaoBWqBuatr1iTt
1AK1wNxpgRVqgfJ2AGBUufTCr277bTBsj5bSXuXK2yt0lStr0gK1wNxpgVqg
Fpi7umZN0k4tUAvMnRZYoRYobwcARpVLL/zr62+Tt5fhKlfWVIYr24xqOc7S
ArVALXAatMCqtMC6Zk3STi1QC8ydFlihFihvBwBGJW+v01WurKkMV7YZ1XKc
pQVqgVrgNGiBVWmBdc2apJ1aoBaYOy2wQi1Q3g4AjCqf+WR+syVj3v7wuT+M
Lh6i5Zlr7owukxLLvvsfmbyYjN5++dXXn947m+XDY+/P5kO9/867M/tQM7t0
jxzq7JvNh3rzheWZfajoAGqBWqAWmC8tUAsstgVGO9ICJ1miHc3sQ2mBWqAW
mLu6tsCoc5zZ5+otufTI8nYAKEouvfCLm34RDNv/1a1n3/+ZC5744S8P/PaJ
t19+dfIdAQAAAOnk7QBQlFx64SfuvC6Yt3/yF2c/dtG6Q49eFi2JTQ49fuXv
7/pMbzmy74H4q2/tuTn+arRy/NVo5firb2y7MP7qB0cOxl+NlsSuE69G68df
jd4te2HRw7ELe23TlyYp7OhrT6ccz/TCEsczeqtJCovWH7uw9D/o9MLW/INO
L2ykP+j0wkZtgYnCKtoCE4WN1AIThVW0BQ4Wlnh1pMIq2gLLc3IusAWW5+Sc
eHVmLbA8J2eXB8W2wJKcnF0eFNsCy3NynqQF1uPkPGELrMfJeZIWOMuTc0qR
k5C3A0BRcumFf/GDy4bl7U9881+8+JN/Ei0fHj0c32Tlwa90n+8uieuKQ49e
Fn81Wjn+arRy/NXEVdn7b+2PvxotiWoTr0brx1+N3i17YYm/RxipsJdv/F8m
KezdV7alHM/0whLHM3qrSQqL1h+7sPQ/6PTC1vyDTi9spD/o9MJGbYGJwira
AhOFjdQCE4VVtAUOFpZ4daTCKtoCy3NyLrAFlufknHh1Zi2wPCdnlwfFtsCS
nJxdHhTbAstzcp6kBdbj5DxhC6zHyXmSFjjLk3NKkZOQtwNAUaadt+9p/Y/B
KxB5uwH14PE0oB61MAPqweMpb5e3z7gFlufknHhV3u7y4LjLg9m2wPKcnF0e
DB7POTw5y9sHj2dpT84pRU5C3g4AE1teWlxYaJ62sLDYXsryIyu59MLb71gf
zNv/7Q1f2nvlP+1eOST+DZ283YB68HgaUI9amAH14PGUt8vbZ9wCy3NyTrwq
b3d5cNzlwWxbYHlOzi4PBo/nHJ6c5e2Dx7O0J+eUIichbweAiSy3V5P2uIXF
NTP3XHrhh28O399+1vq/nsbFpAH1msfTgHrNwgyoDagHj+d8Dqjl7fL2CVtg
eU7OLg+KbYElOTm7PCi2BZbn5Cxvl7cPHs/SnpxTipyEvB0AJrC0GAzbT0Xu
7fTEPZde+L5rvh3M25vXfql35fDOCxvjm8jbDagHj6cB9aiFGVAPHk95u7x9
xi2wPCfnxKvydpcHx10ezLYFlufk7PJg8HjO4clZ3j54PEt7ck4pchLydgAY
W2ravnbinksvfM13vxbM2z/791/MePFTlWu28gxnDKgNqIttgfUYUMvbJ2yB
5Tk5y9sLbIHlOTm7PCi2BZbk5OzyoNgWWJ6Ts7xd3j54PEt7ck4pchLydgAY
V1/cfjpaPzGXe8bAPZde+Aetvw3m7V++8pzelcPhJ34a30TebkA9eDwNqEct
zIB68HjK2+XtM26B5Tk5J16Vt7s8OO7yYLYtsDwnZ5cHg8dzDk/O8vbB41na
k3NKkZOQtwPAmOJxe1+uPvSFhFx64cXL/y6Yt3918Suv3ve517d+PbpsSFxj
HHvj+eiZ3vLBkYPxV6PLlfir0crxV6OV468mfon1ow/ei7+a2O/xk9ei8SVa
P/5q9G7ZC0tcVo1U2Hu/X5qksA+PHk45numFJY5n9FaTFBatP3Zh6X/Q6YWt
+QedXthIf9DphY3aAhOFVbQFJgobqQUmCqtoCxwsLPHqSIVVtAWW5+RcYAss
z8k58erMWmB5Ts4uD4ptgSU5Obs8KLYFlufkPEkLrMfJecIWWI+T8yQtcJYn
55QiJyFvB4DxxH8oNZGqxwP3xeTVwapceuErrv5KL2P/P3/x9X/zw8VPXnFV
9P8X/uRvJ39zAAAAIDt5OwCMJyVUT4ni4ybvhV87+NZ3L/vSx+7+4h9dd9G/
vfT6MxfuipY/+ebt//L2v/nWVRc8+8I7eS2H33p/wlJT5FhnYll+7ej0yn5+
/5Eplf3SgffW3v24ojefUtnRAZle2dEf5fTayfTKjr440yv72PsfTansd979
cHplR28+pbKjAzK9sl87dGxKZR93DhxYpnoOnN7JZKrnwKgFTq+dTK/sqZ4D
p3cymeo5cHoXVM6Bg8tUz4HTu6ByDhw01XPg9C6onAMHl0oMKnP5DsrbAWA8
aTexZ7vBffJe+M672+dc8t3PfPuX3aS9qOVbV156fPMZ8eU3C5+9/6tf7i63
X/CpdVeckbI0L3o2vhz96T/Kvlz0nUuL+tRfuHhTovL48tSV//tIHyT78sSP
GkV95F+0zsr/41z6fyx+9rprmhuCy53n33b/t9vR8u8X2kV96iyf4s2r/pvX
b/6vE9+CaFl32b9PaSTpy1kXPl7UR/6rb180dtlrLk8s/q8pR/LHl361qE/9
lxc+lVL2pevOiZ+1fnv1f5LXV+CVq/+gqI98wff+Zkqnqd4SnQmDx/PPv/lQ
UZ86OuBjfJAsbfvz33zy8r/58Q++dENwufScm4r6yFFH2f0U373khmDlvf46
sXTPYz/84X+e3onHlyeu/s/ixy3qNQr71K3/LnvZf/+9/zb+wbdc3Jyk2Rf1
kb/2ozvjf6xf/faWaX/Bo+WrF9/zJ9ds+9oVPy7qU0cXRZN/ij0X/MHjX/7v
H/ubf3rVl2Nf4XN/kN5sivrIf33R+uCniDqmLK39K9/79tg9+EXfWSzqU1/4
3avzug4Z9asRHfBCPvKffuPe9A/y6uJ/OaXv9aYf/HFRf9DRrnP/OL9ad26W
hhEd8F4Zn/3G3RMO0nMZ6QPAXEq9h31Wefv53/5BUZdD8WUwb//Vf/jO9X+2
2F2u/asvy9tzXGqWt++5+F/0mkrK8tnz7532pxu2ZPkUb/zonxz4+R+E8vbP
jj0elLfPeEnP2y+57G/k7WMs85a3L37hymEnsZ+cVUxic2aGvH1Yzd3z2OU/
/E9rn7f/+Bv/c/yD3/f1cyZp9kV95L+94rZJQsXxloXz76hB3r7rb/+rrX/1
j6Nl/eev6jWDv//sd+TtiaXAvP0iefvAIm/PuIyRtzcX7p1wkJ7LSB8A5lLx
efvRw7+/+vv/b1GXQ/FF3j64yNszLvL2YYu8fcaLvH0ai7xd3l7Yp5a3y9sz
L/L2jIu8fZaLvD2vRd4OAJVSfN4e2XzJV//0wluKuiLqLfL2wUXennGRtw9b
5O0zXuTt01jk7fL2wj61vF3ennmRt2dc5O2zXOTteS3ydgCollzmbx+UvYCj
7xy96ayr/3xdq6grot4ibx9c5O0ZF3n7sEXePuNF3j6NRd4uby/sU8vb5e2Z
F3l7xkXePstF3p7XMpu8fcJxPQDQk5Kpp977vmryXnjPV774F+vP/ZNv3l7U
RVF3kbcPLvL2jIu8fdgib5/xIm+fxiJvl7cX9qnl7fL2zIu8PeMib5/lIm/P
a3F/OwBUS0qonu329nx64U/+8q/+9ZU/KuqiqLvI2wcXeXvGRd4+bJG3z3iR
t09jkbfL2wv71PJ2eXvmRd6ecZG3z3KRt+e1yNsBoGLiqXpf4J7x9vZ8euH1
P7nqB5deWNRFUXeZMG8/57sb4stIV1AF5u3nfu/78bK/84MNl/5wdfndT/7Z
lK6B5zNv/9zX20V96iyfYljeftW6Tyaad/blixf/vKiPfPa3Lxih1G/f8OWv
/UNwOfsbj0fLF76166xLnuotpc3bv/kfb4h/hRPL5T/8tLx9jOWZq/5ZsNk0
Lyrsl0fGy9uHNP6bu428u5xzwY6S5+1XXPST4FdV3p7I2+//2pcmafZFfeTz
rvhV/Kx11eWXTfsLflTeXsQyYd7+9Uub8fPY5773YLyP7i1//a3Nf3fBTedd
cEf8XPG9iwq7w+fSS74/7GJjzeXcCx6If+RvXjraV6OovP3PvnF7+gXYq4v/
xZS+1zXL29uXfzp4AL/8d1vj7eTPF+7ulfG5hbsmH6TL2wFgXPHAvbnQXjqZ
rC8vxdL21Lg9t1740KG3fnX912/78Vm3/+Avt1510aNXXbDjiq8sXfOd7vLM
zxb3/Oyn0fLcnbc9f/993aVz3z27Hrz7iW2be8uTm+566tYNz991+7tPPnLs
mR2JZd/26zs7fppYXnj8xkOd33aX1zat7y37N67bffuG6N16y5MP3BPt4sDu
VwaXF3Y9s/SzH/aq7S1PbfhR991e33ZLby/R8sLejftefaS37H/pgZe3X7+y
dOdgzdHy8m9+9uht1ySWpdv/fvU43Lihe3Ci5akNP4zXfKLsTXedKHvP/sFj
/v6HR/f+9urn7/hmYnn53nXdsle23hQv+/ldd8aP9hNb74/e/5nbb9q/ccvg
sue2mx699SeDlb/0m03dd4vevHe0X9l4+f7fXhsdhNVlz73RkXn7vdeCrWXP
1p8PHu0nrr2sexCiA9I7ONHyxMZb+sretvmp23729K9+trJ16+DRPrTz3ue2
XjnYTl7dfX+37Dd23NEr++CvF5+7e7HvaN9zc/T+v3v8iWA72bXpzsGyd67/
/st3nXrD+NHe//Sd8UZyop3svDU6MsFG8s6TDz5511WDR3v3Pae+L9EXp9dI
omXXzy7vK/uum6KyO489dvSdo4NHe/nAjsFG8rs7v9U7Dm/sfrBX9itP3rF7
54N938p7bo528eLd9ww2kpfu/fXjv7x6sOyn7r55ZffWE0f7yfvj38qX7v9B
XyPZcVN0WA4eeibYSF57/dnH//57gwe8dxDiJ5Nn771z19b7+hrJfbdHZf+u
fVfwgL+w9SeDjWTfrlNf8+iAxMved98PEt/KE9+df/hNsJFEjeexDd8PlP3z
H5862jvu6B3tlT0PJk8mv/t1dGSiZhwse++WaweP9s47f9Y7DvFG8uTgyeTk
OfDVvYEO4b1jbz6/ad1gO4m+2sFz4J7H7+hrJA/cE71/545bgieTp2/eEDwH
7t+25dRxeOD6+Mmkr5Fsvz46JtGRiSoMngOf2bQhdOr+4amTyS9/Fj+Z7Lrv
1uTJ5OQ58ND23w4e7dd23NrZHmgn0Z9at+zomPTK/v19V+5pX9t3wO+7PXr/
qHMJtpOdd98QPAd2TybRAYkf7X3PJE8m0Xdn+ZGbgo3kzSc27br9ysEDHn1H
Tp1Mbru510iirnnXDVcGz4EfHPtg8IC/9Lv7BxvJC+3v9o5DvOzl3fc+tWNL
Xzu566ZoF9F5Y7CRRGeYpVsXg+fAU9/Kx++Jfytf3BQ4may8tTd4MonOgYNH
u+9kcvedvUYS7THRSLrnwH0bA9/Kd3dv27v16sFGEp1IT5Xdfw584d6Bk8m2
zc/s2B5sJM/teGxpfeAc+PwvfnLqZPL4Pb2jHfVxL+7b0tdI9twbHZmoPQTb
yXObA/37E3fdeKqR3HtP/GTyxHWXD54Do8oPv3Jo8GhH/f5z9353sJ1E35Hg
OfDZpfB1YPBk8sQv1wfPgcs7HgicTO67InkyeemB6MhE543gOfDp9k+C14Gn
Tia33Bg/mez8df/J5OQFVXQOPPzotsGjfXD7LwYbSbSsHof+C6pn7lg/eB24
74nnBhvJy0+/9Pht1wbPgcv3BK4DX9xzV/Jksv36YSeT1x+9c+n2QDuJrt5P
Xb7ecuPqyeS6Hz9x02LwHBg8mbzw5C8HG8m+u79/6vK1/xz48p6Ng9eB0S6C
jSTq95d+Gbig6vz6ruB14ItbftTXSHbeGh2Ww++8HDyZvLDnvsDJ5KffWz2Z
3HtPr5E8fe/tyZPJyXPggQc2B68Do0v6wUZy4Ol7gufA5+/p7+Jv+1n3OjB4
Mnlm29bgOfDFW09fBz55f+9oR3t8afm3fVcmT90RHZmowuA58Nn7wteBp04m
d9/Zd2Xysx8PngOjC6q3X31r8GhHfwrP3/WtwXYS/akFz4HPPHbf4Mkkag/B
drLzl4G2HZ1MDiw9ODiofPnXP0qcTPYtPxwdmWAjic6Bu34ZGFRG35FTjeS2
m+Nj4Z2b+9pJ94Kquzy/+Y7gLkYibweAsfUF7iGpcbteGAAAAGrFSB8AJpCa
uKen7XphAAAAqBcjfQCYSHyy9j6LS+lpu14YAAAA6sVIHwAmtry0uBD7idSF
xfaaWfsJemEAAACoEyN9ACiKXhgAAADqxEgfAIqiFwYAAIA6MdIHgKLohQEA
AKBOjPQBoCh6YQAAAKgTI30AKIpeGAAAAOrESB8A/v/27vW4WR0IAGi37oNC
aMNtUAZl+F7ngXnKEKJPYnPOz1iZ8c7szqI1iFJ0YQAAAIjETh8AStGFAQAA
IBI7fQAoRRcGAACASOz0AaAUXRgAAAAisdMHgFJ0YQAAAIjETh8AStGFAQAA
IBI7fQAoRRcGAACASOz0AaAUXRgAAAAisdMHgFJ0YQAAAIjETh8AStGFAQAA
IBI7fQAoRRcGAACASOz0AaAUXRgAAAAisdMHgFJ0YQAAAIjETh8AStGFAQAA
IBI7fQAoRRcGAACASOz0AaAUXRgAAAAisdMHgFJ0YQAAAIjETh8AStGFAQAA
IBI7fQAoRRcGAACASOz0AaAUXRgAAAAisdMHgFJ0YQAAAIjETh8ASvn1Lqyt
w0A5wEA5wCe1AAPlAAMbcwAIQ1uHfJQDDJQDfFILMFAOMLAxB4AwtHXIRznA
QDnAJ7UAA+UAAxtzAAhDW18SQg0ChPAIEYUQahAghEeIKIRQAyFUIkAUQqhB
gBAeIaIQQg1szAEgDG19SQg1CBDCI0QUQqhBgBAeIaIQQg2EUIkAUQihBgFC
eISIQgg1sDEHgDC09SUh1CBACI8QUQihBgFCeISIQgg1EEIlAkQhhBoECOER
Igoh1MDGHADC0NaXhFCDACE8QkQhhBoECOERIgoh1EAIlQgQhRBqECCER4go
hFADG3MACOMGAAAAxFJ62AAAAAAAAAAAAAAAAAAAAAAAAAAAAAAAAAAAAAAA
AAAAAAAAAAAAAAAAAAAAAAAAAAAAAAAAAAAAAAAAAITRd23T3L41TXvv+tLf
CY7pu/s4jf/P46bt+kQiH0373Oshk6595eF9IwmVA5H1HwnY7E1A5UBYa9dK
6fxTDgTwuhBqu8Syk9moWACAkf4+uuweec4qS3832GcrizcT+Wja514P2Yym
7RvzduVAZM8BxVYCri1XDkR1+FpJORDD+EJoc95+MhsVCwAwMZnELDr41p2Q
UJHEBvLL/Nr6aNrnXg/ZzMqjQHorB0pK5t8yAZUDYaVrYS3/lAMRzK6DNubt
J7NRsQAAE++uvTVw6vc2i+eJfDTtc6+HbBY/Rh0bLyoHLu59f5iMXpQDYU26
QfN9CsX06Y/pIFI5cH39ffF80+q8/WQ2KhYAYGr1mIHptbf+Td2m88RhCzk/
QWCUyEfTPvd6yGXl0Y957ikHApv1h6+H7vtu8ufR7EU5ENfmezy2TtpQDlza
x5sKbivW5u0ns1GxAABT4+692db1b6qWSNbJqGW4vD6a9rnXQyarBy0lbplS
DgQzu6G3n3/SfHi9bk45ENgoy6bzxnGdbPz6pBy4msQN4Svz9pPZqFgAgKnx
FXZiBpN8jTuU9bxR8cPapeZaHh9N+9zrIZMh35q23UpK5UBg2+P29+uVA9GM
8m/z/vbRB8qBS5tNotNJdTIbFQsAMJPo0YnODlexmsZH0z73esjilYhtt515
yoHAjt75pxwIbZplr/Pb19NSOXBp3wn2lerpufTJbFQsAMBM6trD7+Vc3vpF
6NG0z70eMhhP21P7MeVAYLN5++Qw3+Z5mPuOJ6JSnykHrmb1lLFXjYyXKgcu
rWub9nVY2M/n7XuyUbEAAFPJn8S1by5u/fD2w2mfez38vum0PZGVyoHApsfJ
NGtzxmacecqBv6BffYfkIiOVA6Ekc+pkNioWAGBG+yas6S1cJir8Ja8c/M5A
83b+otStvC+vxFQORJeuCd2BuMzbAYB/SPsmpumGcpbbroqJbTltN2/nb9o3
b9/1Mm3lQADjJHu+2OPjj8+Xzt9WElM5EIp5OwDwLzkOjni6NjFs/1xwLO2d
ssiFrE3bnd/OHzUZL47eEPl8ReTaI1DKgcASM7vV7FMOROL8dgDgX0q0aK87
54L6yXRlI3GPpn3u9fBrRhk2yb0fzduVA1eX6ghrb/hQDgQ2Sr95ihVJb+XA
v/TjefuebFQsAMDM0XtdoGKTYXvz/aT0yrqDaZ97PfyWvcdnjDJQORDYxluz
Px17aF85cHGHj6RQDkSSTqqT2ahYAIC5yYBy96G+UJ/NXD6wdCPtc6+HX/KD
ebtyILJElr29iVA5EErq16f1z5QDgbyZS5/MRsUCAMzNHrb+vCV4691JUKnk
TYxLR9M+93r4HT+ZtysHIpue4D4c4D5NwFHXUA6ENXtb6tZHo0+UA3G8uw/8
ZDYqFgBgbvY2sSXdm9rtHDJu7SF3pH3u9ZDX7oMElAPB7OkP49mLciCs+a9P
b358WvyHcuDC3p67cjIbFQsAsJBs4Jo31Xt7Cfpl/yZyJe1zr4ec3jxwrBwI
7N3EPXWuu3IglOMjO+VAEDvOOT+ZjYoFAFjY3Ixuv3ISarF33J48rnRH2ude
D/m8PeBTORDZZv41rXLgT+m7dvP3p/WJnXIghF3vFT2ZjYoFAFjxvAIfDWT+
34Nq3VzB/hOrVy6vj6Z97vWQx64XaikHIuu7+5EEVA7ENSuG9/mnHLi8XfP2
p5PZqFgAAAAAAAAAAAAAAAAAAAAAAAAAAAAAAAAAAAAAAAAAAAAAAAAAAAAA
AAAAAAAAAAAAAAAAAAAAAAAAAAAAAAAAAAAAAAAAAAAAAAAAAAAAAAAAAAAA
AAAAAAAAAAAAAAAAAAAAAAAAAAAAAAAAAAAAAAAAAAAAAAAAAAAAAAAAAAAA
AAAAAAAAAAAAAAAAAAAAAAAAAJb6vmubtiv9NQAAAAAA4KI+Ju23D+btAAAA
AADwM117G5i3AwAAAADAz5i3AwAAAADAeebtAAAAAABwQn9vbhuae1/62wEA
AAAAwDWYtwMAAAAAwHnm7QAAAAAA8Guc3w4AAAAAAOeZtwMAAAAAwHnm7QAA
AAAAcJ55OwAAAAAAnGfeDgAAAAAA55m3AwAAAADAeebtAAAAAABwnnk7AAAA
AACcZ94OAAAAAADnjeftzb1//qnv+9LfCgAAAAAArqW/N7cFN7oDAAAAAMAx
awN383YAAAAAADis79rmNXRvmvZu3g4AAAAAAAAAAAAAAAAAAAAAAAAAAAAA
AAAAAAAAAAAAAAAAAAAAAAAAAAAAAAAAAAAA1Og/93ATzw==
    "], {{0, 564.51}, {1214., 0}}, {0, 255},
    ColorFunction->RGBColor,
    ImageResolution->118.61614497528831`],
   BoxForm`ImageTag["Byte", ColorSpace -> "RGB", Interleaving -> True],
   Selectable->False],
  DefaultBaseStyle->"ImageGraphics",
  ImageSizeRaw->{1214., 564.51},
  PlotRange->{{0, 1214.}, {0, 564.51}}]], "Print",
 CellChangeTimes->{
  3.83299859102027*^9, 3.8330010864232492`*^9, 3.8330011174215107`*^9, {
   3.8330014049879484`*^9, 3.8330014459012966`*^9}},
 CellLabel->
  "During evaluation of \
In[222]:=",ExpressionUUID->"48615180-7397-4ab6-a9ee-bb42d4616a66"],

Cell[BoxData[
 GraphicsBox[
  TagBox[RasterBox[CompressedData["
1:eJzs3e+PHPW+J3aUPEge5l+IlH8gDxJF82jzCEURebBoJUuRUPaK25sgcZHY
mNXKD1BLJyJERpm1oiO07JwlsRMdEuHN4Z5tgoNsi7MWdo7DMI7AB7dZX7CX
mXDOwJ1rjq89N16n7Pb09I9vVVf3VNe36tuvl0qI6akf3xpX8fHnPcW3/t0/
eeVvd/6NZ5555u//29k//vbf/Qf/8auv/t1/+Py/k33xd/7s7/9Xf+/P/vTF
/+TP/us//Xt/+up/9Cf/Zvbh/5T94/N/65lnHv/7IwAAAAAAAAAAAAAAAAAA
AAAAaJjOiNhjAQAAABakwQeA6DoAAABAWmKHDQCwoiqvwgmUdafQBAmcwqMk
zsIpNEECp/AoibNwCk3gFBoigbNwCk2QwCk8SuIsnEITaMwBIBnK+jSn0AQJ
nMKjJM7CKTRBAqfwKImzcApN4BQaIoGzcApNkMApPEriLJxCE2jMASAZyvo0
p9AECZzCoyTOwik0QQKn8CiJs3AKTeAUGiKBs3AKTZDAKTxK4iycQhNozAEg
Gcr6tAROgYZI4FpyClTFH0QT+FNoAn8KDZHAH4RTgKEEriWNOQAkQ1mH5XE7
wJDbAQbcCzDkdoAhjTkAJENZh+VxO8CQ2wEG3Asw5HaAIY05ACRDFQYAAICU
6PQBIBZVGAAAAFKi0weAWFRhAAAASIlOHwBiUYUBAAAgJTp9AIhFFQYAAICU
6PQBIBZVGAAAAFKi0weAWFRhAAAASIlOHwBiUYUBAAAgJTp9AIhFFQYAAICU
6PQBIBZVGAAAAFKi0weAWFRhAAAASIlOHwCOZHOjU2RjM39TVRgAAABSotMH
gKPY7nXl7QAAAMAjnT4AHM2Mx9vl7QAAALAydPoAcASzHm+XtwMAAMDK0OkD
wBGMPN5elKyHqcIAAACQEp0+ACxu5PH2bm973q1VYQAAAEiJTh8AFnekx9tV
YQAAAEiKTh8AFjb6ePtGb6N78FU3+2pz9uPuqjAAAACkRKcPAAsbebw9oLsx
I3NXhQEAACAlOn0AWNTI4+15CmeZUYUBAAAgJTp9AFhU8ePtsxN3VRgAAABS
otMHgAWNPd5+OHnM9ub4Y+/5gXswn69r9AAAAMCR6OsBoDLb273exuAlqZOZ
+uiT791e3izuqjAAAACkRKcPAEswGrjnPuCuCgMAAEBKdPoAsATydgAAAFg5
On0AWMzmRveJ0Jwx5pMBAACA1aPTB4DFjL0uNf99qflxuyoMAAAASdHpA8CC
xgP3HLmTyTxShQEAACAtOn0AWNjMxL0obVeFAQAAIC06fQA4ivzI/XCGmTyq
MAAAAKREpw8AR7W92dvojsTu3e5Gb1bW/pgqDMvw2++/PN3v1bmcu3O55nP8
4f7e8Sunal6yg9Z8mr/8+lzN51j/H+XNvdv1/1HWfI6Zt6+/X/M5Zv8dqPkc
syPWfI5vfP5uzeeYyQ5a82lm90jN55j9d6Dmc8xukJrPURFZ0pIdseZzVESW
tNT/9wFFZElL/X8fGNDpA0AsqjANtHNvd2v3xuiSdRzBkLn72TvFf7995dO3
nv3w5WwPNZ9CNrbsuHUu9fee2R9TzeeYLdlBaz7Nk9fO1HyO2cVT8zlmN0j9
f5Q1n2Mmu0dqPsf6o5LsiDWf4wsXX6/5HDPZQWs+TUVkGRSRJS3ZEWs+R0Vk
SUv9fx9QRJa01P/3gQGdPgDEogpTs7v797L24RdffTCaih87f2Kpf8sVlSyD
qGRJi7x9SeTty1hWJCpRRJZBEVnSIm9fEnn7MpYVKSLydgBYNaowNfvh/l7N
f8V9VlSyHKKSJS3y9iWRty9jWZGoRBFZBkVkSYu8fUnk7ctYVqSIyNsBYNWo
wtSv5r/iPisqWQ5RyZIWefuSyNuXsaxIVKKILIMisqRF3r4k8vZlLCtSROTt
ALBqVGHqV/NfcZ8VlSyHqGRJi7x9SeTty1hWJCpRRJZBEVnSIm9fEnn7MpYV
KSLydgBYNarwanrwcD9rjn79zW/qzxAexfhb7qWdrZrPUVSypGUVohJ5+5LI
25exrEhUIm9fBkVkSYu8fUnk7ctYVqSIyNsBYNWowivi7v69rBvK/t6eNQuj
f8k89cV79Q9mFf6WKypZ0rIKUYm8fUnk7ctYViQqkbcvgyKypEXeviTy9mUs
K1JE5O0AsGpU4YRl7c/ZWxfe+Pzdgr9VvvLpW/UPLDto8n/LHfx2o86l/nMc
/F8SNS/ZQWs+zW9/2qn5HOuPgwa/j6t5qfkcMzf3btd8jj/c36v5HLMj1nyO
13+8VfM5ZrKD1nya2T1S8zlm/x2o+RyzG6Tmc1RElrRkR6z5HBWRJS31/31A
EVnSUv/fBwZ0+gAQiyqcmOwvkL/8+tyJqz9/7qNXywTRz3/8Wv2DnPmAUDb4
bJ3RJTujvJC5gR0ZAABARDp9AIhFFU7Atz/tnL11oXzGPrHU/8TFuTuXf/n1
udFIvP7H6gAAAFKl0weAWFTh9vrt91++ff39o89AmO0n9qkAAABQGZ0+AMSi
CrfOb7//8tQX7x07f6Kquc3P3roQ+5wAAACojE4fAGJRhdvi25923r7+foUx
+3A59cV7sU8OAACAyuj0ASAWVbjh7u7fO3vrwouf/KzymP3Y+RPHr5w63e+Z
TwYAACAlOn0AiEUVbqyt3RtvfP7uYq9ADS4vXHw92+Hpfi/bc/3vSAUAAKAe
On0AiEUVbqAL31195dO3KsnYs/384qsPsh0K2AEAAFaETh8AYlGFG+XBw/2j
Tx0zyNh/+/2X2d5inxAAAAB10+kDQCyqcNOcvHZmscnYsw0vfHf17v692GcA
AABATDp9AIhFFW6am3u3y8fsL37ys1989cH1H2/FHjUAAABNodMHgFhU4QY6
cfXnM998errf+/anndgjBQAAoHF0+gAQiyrcQJd2toIx+/Mfv3bqi/c8zQ4A
AEABnT4AxNIZEXssHHrp0psTr0A9d+ey958CAACQR4MPANGpws109taFQdJ+
8tqZm3u3Yw8HAACA1tDpA0AsqnAzPXi4f7rf++H+XuyBAAAA0DI6fQCIRRUG
AACAlOj0ASAWVRgAAABSotMHgFhUYQAAAEiJTh8AYlGFAQAAICU6fQCIRRUG
AACAlOj0ASAWVRgAAABSotMHgFhUYQAAAEiJTh8AYlGFAQAAICU6fQCIRRUG
AACAlOj0ASAWVRgAAABSotMHgFhUYQAAAEiJTh8AYlGFAQAAICU6fQCIRRUG
AACAlOj0ASAWVRgAAABSotMHgFhUYQAAAEiJTh8AYlGFAQAAICU6fQCIRRWe
y7c/7Zzu92KPAgAAAHLp9AEgFlW4vB/u771w8fVnP3z5jc/fffBwP/ZwAAAA
IECnDwCxqMIlPXi4/9KlN5/98OXBcvzKqbv792IPCgAAACbp9AEgFlW4pDc+
f3cYtg+WFz/52c693djjAgAAgDE6fQCIRRUu45dfn5sI2wfLsfMnbu7djj06
AAAAOKTTB4BYVOGZtnZvBMP2YeRuLncAAACaQ6cPALGowsV+uL937PyJvLD9
uY9e/e33X8YeIwAAABzS6QNALKpwseNXThU83P7rb34Te4AAAAAwRqcPALGo
wgXO3rpQELa/ff392AMEAACASTp9AIhFFc5zc+/2cx+9mhe2H79yyrTtAAAA
NJBOHwBiUYWDHjzcf/GTnxW8I/WH+3uxxwgAAAABOn0AiEUVDjr1xXsFM8ls
7d6IPUAAAAAI0+kDQCydEbHH0hRbuzcKwvbT/V7sAQIAAMAkDT4ARKcKT7i7
f++Fi6/nhe2vfPqWadsBAABoMp0+AMSiCk84ee1MXtj+/Mev7dzbjT1AAAAA
KKLTB4BYVOFRN/duF8wkc+7O5dgDBAAAgBl0+gAQiyo86qVLb+aF7W98/m7s
0QEAAMBsOn0AiEUVHjp760LBTDI/3N+LPUAAAACYTacPALGowgM/3N87dv5E
Xt5+4bursQcIAAAApej0ASAWVXjg7evv54Xt3c/eiT06AAAAKEunDwCxqMKP
Cl+T+txHr5pJBgAAgBbR6QNALKpw5pVP38rL20/3e7FHBwAAAHPQ6QNALKrw
pZ2tvLD92PkTDx7uxx4gAAAAzEGnDwCxrHgVfvBw/4WLr+fl7Zd2tmIPEAAA
AOaz4p0+AES04lX47K0LeWH78SunYo8OAAAA5rbinT4ARLTKVfjBw/1j50/k
5e03927HHiAAAADMbZU7fQCIa5Wr8Ol+Ly9sf/v6+7FHBwAAAItY5U4fAOJa
2Sr8w/295z56NRi2Z59n3409QAAAAFjEynb6ABDdylbht6+/n/dw+y+/Phd7
dAAAALCgle30ASC61azCBQ+3Hzt/4sHD/dgDBAAAgAWtZqcPAE2wmlX47K0L
eQ+3Z9+KPToAAABY3Gp2+gDQBCtYhR883D92/oSH2wEAAEjSCnb6ANAQK1iF
PdwOAABAwlaw0weAhljBKnxpZ+uFi697uB0AAIAkrWCnDwANsbJV+Nydyy9d
etPD7QAAACRmZTt9AIhuxavwpZ2t41dOPfvhy8999KqH2wEAAEjAinf6ABCR
KpzZ2r3x629+E3sUAAAAUAGdPgDEogoDAABASnT6ABCLKgwAAAAp0ekDQCyq
MAAAAKREpw8AsajCAAAAkBKdPgDEogoDAABASnT6ABCLKgwAAAAp0ekDQCyd
EbHHAgAAACxIgw8A0anCAAAAkBKdPgDEogoDAABASnT6ABCLKgwAAAAp0ekD
QCyqMAAAAKREpw8AsajCAAAAkBKdPgDEogoDAABASnT6ABCLKgwAAAAp0ekD
QCyqMAAAAKREpw8AsajCAAAAkBKdPgDEogoDAABASnT6ABCLKgwAAAAp0ekD
QCyqMAAAAKREpw8AsajCAAAAkBKdPgDEogoDAABASnT6ABCLKgwAAAAp0ekD
QCyqMAAAAKREpw8AsajCAAAAkBKdPgDEogoDAABASnT6ABCLKgwAAAAp0ekD
QCyqMAAAAKREpw8AsajCAAAAkBKdPgDEogoDAABASnT6ABCLKgwAAAAp0ekD
QCyqMAAAAKREpw8AsajCAAAAkBKdPgDEkkwV/uH+3s693dijAAAAgMiS6fQB
oHWSqcJvX3//2Q9ffvGTn/3iqw+u/3gr9nAAAAAgjmQ6fQBonWSq8Iuf/OzZ
D18eLsfOnzh57cyF764+eLgfe2gAAABQn2Q6fQBonTSq8M693dGwfXTxrDsA
AAArJY1OHwDaqDMi9lgW9+tvfhMM25//+LXYQwMAAIA6pNHgA0CrpVGFu5+9
E8zbT147E3toAAAAUKs0On0AaKM0qvDzH78WzNsvfHc19tAAAACgVml0+gDQ
RglU4a3dG8Gw/bmPXr27fy/26AAAAKBWCXT6ANBSCVTh0/1eMG8/fuVU7KEB
AABA3RLo9AGgpRKowq98+lYwbz/d78UeGgAAANQtgU4fAFqq7VX47v69YNie
LTf3bsceHQAAANSt7Z0+ALRX26vwpZ2tYNj+/MevxR4aAAAARND2Th8A2qvt
VfjUF+8F8/aT187EHhoAAABE0PZOHwDaq+1V+IWLrwfz9l9/85vYQwMAAIAI
2t7pA0B7tboK79zbNXk7AAAAjGp1pw8ArdbqKnzuzuVg2H7s/InYQwMAAIA4
Wt3pA0CrtboKn7x2xuTtAAAAMKrVnT4AtFqrq3De5O3n7lyOPTQAAACIo9Wd
PgC0WnurcMHk7dm3Yo8OAAAA4mhvpw8AbdfeKpw3efsLF1+PPTQAAACIpr2d
PgC0XXur8NvX3zd5OwAAAExob6cPAG3X3ir80qU3Td4OAAAAE9rb6QNA27W0
Ct/dv2fydgAAAJjW0k4fABLQ0ip8aWcrGLYfO38i9tAAAAAgppZ2+gDQVJsb
nQPd3nbhqi2twr/46oNg3t797J3YQwMAAICYWtrpA0AzjaTtyebtx6+cCubt
Z29diD00AAAAiKmlnT4ANNF2r9tJPG9/8HD/uY9eDebtN/duxx4dAAAAxNTG
Th8AGmkibU8zb9/avREM25/76NUHD/djjw4AAABiamOnDwANNJW2p5m3n711
IZi3H79yKvbQAAAAILI2dvoA0DiBtD3NvL372TvBvP10vxd7aAAAABBZGzt9
AGia4WtSuxsb3aTz9uc/fi2Yt1/a2Yo9NAAAAIisjZ0+ADTLMG3vbGyOPuie
XN5+c+92MGzPlrv792KPDgAAACJrXacPAA0zmraPTyyTXN7+629+EwzbX7r0
ZuyhAQAAQHyt6/QBoFHG0/bE8/aT184E8/ZTX7wXe2gAAAAQX+s6fQBokMN0
/SBbTzpvf+nSm8G8/dydy7GHBgAAAPG1rtMHgMaYTtvnztunLX/YC7q7fy9v
8vade7uxRwcAAAB1a1dfDwBNFkrbU36+fWv3RjBsf/7j12IPDQAAABqhXZ0+
ADTFSK4+mLh9+vPE8vazty4E8/buZ+/EHhoAAAA0Qrs6fQBoiNFYfaaxQH5E
u6rw3f17W7s3Tvd7J67+/Nj5E8O8Pfsk9tAAAACgEdrV6QNAQ6xg3j5h597u
pZ2t0/3e1u6N2GMBAACARmh1pw8AscjbAQAAgAk6fQCoUrrztwMAAADFdPoA
UCV5OwAAAKwqnT4AVEneDgAAAKtKpw8AVZK3AwAAwKrS6QNALKowAAAApESn
DwCxqMIAAACQEp0+AMSiCgMAAEBKdPoAEIsqDAAAACnR6QNALKowAAAApESn
DwCxqMIAAACQEp0+AMSiCgMAAEBKdPoAEIsqDAAAACnR6QNALKowAAAApESn
DwCxqMIAAACQEp0+AMSiCgMAAEBKdPoAEIsqDAAAACnR6QNALKowAAAApESn
DwCxqMIAAACQEp0+AMSiCgMAAEBKdPoAEIsqDAAAACnR6QNALKowAAAApESn
DwCxqMIAAACQEp0+AMSiCgMAAEBKdPoAEIsqDAAAACnR6QNALKowAAAApESn
DwCxdEbEHgsAAACwIA0+AESnCgMAAEBKdPoAEIsqDAAAACnR6QNALKowAAAA
pESnDwCxqMIAAACQEp0+AMSiCgMAAEBKdPoAEIsqDAAAACnR6QNALKowAAAA
pESnDwCxqMIAAACQEp0+AMSiCgMAAEBKdPoAEEtjq/Db199/9sOXX/n0re5n
75zu9y7tbF3/8VbsQQEAAEDTNbbTB4DkNbYKn7j682c/fHl6OXfncuyhAQAA
QHM1ttMHgOQ1tgofO38imLd7yh0AAAAKNLbTB4DkNbMK392/FwzbsyX7VuzR
AQAAQHM1s9MHgFXQzCp8/cdbwbD92PkTsYcGAAAAjdbMTh8AVkEzq/C5O5eD
efsrn74Ve2gAAADQaM3s9AFgFTSzCv/iqw+CefupL96LPTQAAABotGZ2+gCw
CppZhd/4/N1g3n721oXYQwMAAIBGa2anDwCroJlV+KVLbwbz9ks7W7GHBgAA
AI3WzE4fAFZBM6vwcx+9Gszbv/1pJ/bQAAAAoNGa2ekDwCpoYBX+4f5eMGzP
lthDAwAAgKZrYKcPACuigVX4t99/GQzbX/zkZ7GHBgAAAE3XwE4fAFZEA6vw
r7/5TTBv7372TuyhAQAAQNM1sNMHgBXRwCr89vX3g3l79nnsoQEAAEDTNbDT
B4AV0cAq3P3snWDe/utvfhN7aAAAANB0Dez0AWBFNLAKv3TpzWDevrV7I/bQ
AAAAoOka2OkDwIpoYBV+/uPXgnn7D/f3Yg8NAAAAmq6BnT4ArIimVeG7+/eC
YftzH70ae2gAAADQAk3r9AFgdTStCt/cux3M21+69GbsoQEAAEALNK3TB4DV
0bQqfGlnK5i3dz97J/bQAAAAoAWa1ukDwOpoWhU+e+tCMG9/+/r7sYcGAAAA
LdC0Th8AVkdnROyxPHbqi/eCefvZWxdiDw0AAACaq2kNPgCsoKZV4RNXfx7M
2y/tbMUeGgAAALRA0zp9AFgdTavCL37ys2DefnPvduyhAQAAQAs0rdMHgNXR
tCr83EevBvP2u/v3Yg8NAAAAWqBpnT4ArI5GVeGde7vBsP3Y+ROxhwYAAADt
0KhOn0K9zjNDnd7cq41+Pms3gXXX1vu5h+z3e+udtbW18Q3W1jrr6738rSb2
0Vuf2MeTHfT6ZXewkPETLfipkqTQTTFxET+5COfYvKJ7qvSVufApHPHcqUyj
qvDW7o1g3v7Kp2/FHhoAAAC0Q6M6fQotIW/P2U9o1ZxssL/eWZteeXzLTkGs
WGYfa51lhX6TJypwXzGzMucZ1+By7qnQ6vlXZvlTmDjawhtSsUZV4XN3Lgfz
9jc+fzf20AAAAKAdGtXpU2gZeXswSiu7Zn99VtQ+e8Bl97GUzG/6RAXuq6V0
5hy+Bqu/p3JXz70y5zmFsZ0svCEVa1QVPt3vBfP2X3z1QeyhAQAAQDs0qtOn
0DLy9vIx+tSKc0WV4SPNt4/KM795ZgMhSfNexBOXR9X3VNF+55inptwJLLwh
FWtUFX7j83eDefuvv/lN7KEBAABAOzSq06fQUvL26cwv54nz8fWmV5qYa30w
pXtxZDc5ovHZorM9TOyg4mfcDw+f3QVyxZVUeE/1n1yCRddgpfdUaLclrswZ
pzB5Ex2usvCGVKxRVfiVT98K5u2//f7L2EMDAACAdmhUp0+hKvP2tc4wTZsI
/YbR4MgqU6tN5Iy5QXi/4K2PExlkeI728ZXCx3n6ttaR1cq8Z3Vkz9mwegL3
lVTmnpq6UMObH/WeCh2vzJU5+xTGRzk85sIbUrFGVeFj508E8/ade7uxhwYA
AADt0KhOn0KV5u3r653wvoarddZzs+55crjH6651Ouu9iQR8PMXMP5/H6z0O
0IMJ+tRDuGOKRjYeao6NRuC+OsrdU7m/Narwnhqa98qcfQpjt9o8eXvOhlSs
OVX4wcP9YNieLbGHBgAAAK3RnE6fWarN20cePQ+u1enlPls+tqcF0+mycXuR
EhNQr+XseSLUHB+PZHFllLyn8oLn6u6p0KHKXZmeb2+95lThm3u3g2H7Cxdf
jz00AAAAaI3mdPrMMu+7HfNSv6ffmAr2xlZ6nK7lxG2VPPV69Mx+/MexNpz6
fXLi+NDOA+cucF9FJfP2vMu1sntqaP4rs+gUAm9RKDd/e+GGVKw5VfjSzlYw
bz9+5VTsoQEAAEBrNKTT/2Z77+zFG4Ml+/KTzdtXr+/88a/3sy9//+O967f+
8H98+i+zz7N/Zv8++Dz7Z/bv2ZqDz7M9ZGsONs+2HXyefZl9Pth5wW6zz2fu
Nvu85G6zz2fudnCm2Sfz/JAqzttD0d7487klnotdOIU76k5mbF/87WAsmlrg
/uCPD679s8/KLF//5sbMve1c/27mfn74Zvb1nB1r5n6ykc/cT962pX40hyrO
2xe+pw4scGXO9Z+F3Fmh5tmQijWkCmfO3roQzNtPXjsTe2gAAADQGg3p9D/Z
vP1C958PluzLN/7Hy+/8auv3P97Lvrx+6w9nL9549R+dzz7P/jnItLPPBzF4
tubg80G4Pdg823bwefZl9vlg5wW7zT6fudvs85K7zT6fudvBmQ7i+tKqzttH
Pnmaph0GexPff2aevL1gnOGkcoEsb+bmYw/hTwwyGGomF7j/9Pu7//N/sVFm
+fi/nf37jmv/7LOZ+ymT22fHmrmfbOQz95O3bakfzaGyeXvO5VTZPTV9mNJX
5jz/WRg7xYU3pGINqcKZt6+/H8zbT/ddAAAAAFBWQzp9eXsJleftIzHekxTv
8OtBqFdX3j5/mlciGs9fZfK059lrBfrrnfU6wit5ewlVP9++6D01sNCVWfY/
C1OvMlh4w+rUdS80XEOqcObUF+8F8/YL312NPTQAAABojYZ0+vL2Eqp8X+rU
qxjX1vuT0eCi87fXkLeX+VGU+DkU5J3LCdyfHqCWp4Xl7SVUnrcveE9N7m2O
K3NGbL6W6QxfblDJhtWo815ouIZU4aG7+/e2dm9c2tk63e+9ff3941dO3dy7
HXtQAAAA0BoN6fTN315ChXn7QWQ3lvCtdyY2y8sGZ8xBXSpvHwvtZ0Sda8+s
dTrrvV4/OII58/bS/5dA9YH78JxryRjN315CyXsq71dM1d1Tk98qf2WW/ZXB
oue+HPXeCw3XkCoMAAAAVEKn3x5LyNvDGd/BVrkPso9vNSMxyxlP2cA9+GTx
4vPJzDEpT+WBu4yxccrdU7nXaoX31MJXpry99VRhAAAASIlOvz2WkbePJ4lF
3yzKBguT6bzxTBy6E5y5Ii/ZX/R9qXPNgT+9435vvTMS468dDPpgtzlTfWQf
Bw4saYyv1D2V/+ulCu+pha/MWHm7e6EyqjAAAACkRKffHsvI20Ph4HCjgona
pzd7MtfzyCr9/pNAbi2866kRDXdxuH2vM3GMGbPR5+46GLfn/Y6gYMfBSHTw
NslgyDj6oYyxkYrvqf70RZg/l8vR7qnFr8w4ebt7oUKqMAAAAKREp98eS8nb
p8OvnDnWp1LAuR7IPdhHb/F9TJzyRKi5Nozqx5+7zZ3+I+8nmDd3yPDzp0c6
fEr3yU/m4NuBn+z0s82rnS42ybwX8cSfXGX31BGuzAh5u3uhWqowAAAApESn
3x7LydsL5oYpztvDE2fkWusEH9stuY/QM7+heSmmj5ozY/y8k3UH8sHso5GH
+qdCxunHfGWMjXPE+YUquqeOdGXWn7e7FyqmCgMAAEBKdPrtUWHenj+Peu40
7XmvJZ2a9WXa46mdi1492l8v3EdOUj/z6BPblQw1c2LNnFmpA5s9XeNgg1Dg
L2NsitJ5+1rw/QLV3FPVXJlzX1hH3tC9UBFVGAAAAFKi02+PJeXtBXFfibz9
6S5664/nah+f4WWtMzGle6HBbO9jMeXa2ITu+VtOThS/NjmXfPFZTu8wEGvO
zhjHQ8ZAxChjbJ5Zefta8FoKbr7wPVXRlTn3hbXEvN29MBdVGAAAAFKi04cS
SmSMw5WydQ7ixHAIK2OkxdwLFVOFAQAAICU6fSghlA/2OpNP4B+EjAcP6o+H
iTJGUuBeqJgqDAAAACnR6UMZh1N5DGby7vdGPhiuNT4/yUSWKGMkCe6FaqnC
AAAAkBKdPpQzPnn20PisGoWTYhcmkNAa7oUqqcIAAACQEp0+lPbkzayH6WLo
fa7DHDE4u3Vvffhi17XVzhhpOfdCZTojYo8FAAAAWJAGH5bi4MnfwpdJwgpw
L5SjCgMAAEBKdPpQneE8GyJGVpx7oSxVGAAAAFKi04cqmI8aBtwL81GFAQAA
ICU6fajCYca41pmayBpWiHthPqowAAAApESnDwCxqMIAAACQEp0+AMSiCgMA
AEBKdPoAEIsqDAAAACnR6QNALKowAAAApESnDwCxqMIAAACQEp0+AMSiCgMA
AEBKdPoAEIsqDAAAACnR6QNALKowAAAApESnDwCxqMIAAACQEp0+AMSiCgMA
AEBKdPoAEIsqDAAAACnR6QNALKowAAAApESnDwCxqMIAAACQEp0+AMSiCgMA
AEBKdPoAEIsqDAAAACnR6QNALKowAAAApESnDwCxqMIAAACQEp0+AMSiCgMA
AEBKdPoAEIsqDAAAACnR6QNALKowAAAApESnDwCxxK3Cz374crYcv3IqW7qf
vXO638uWC99djTgkAAAAaDV5OwDEErEK/3B/b5C3TyzHzp+INSQAAABoO3k7
AMQSsQrf3LsdzNtf/ORnsYYEAAAAbSdvB4BYIlbh337/ZTBvP37lVKwhAQAA
QNvJ2wEglohV+Nydy8G8/eS1M7GGBAAAAG0nbweAWCJW4dP9XjBv/8VXH8Qa
EgAAALSdvL09ep1nhjq9uVcb/XzWbgLrrq33cw/Z7/fWO2tra+MbrK111td7
+VtN7KO3PrGPJzvo9cvuYCHjJ1rwUyVJoZti4iJ+chHOsXlF91TpK3PhUzji
uVOZzrg6D33qi/eCefsvvz5X5zAAAACg7SJ29xzBEvL2nP2EVs3JBvvrnbXp
lce37BTEimX2sdZZVug3eaIC9xUzK3OecQ0u554KrZ5/ZZY/hYmjLbwhFYtY
hbufvRPM28/duRxrSAAAANB28vb2WEbeHozSyq7ZX58Vtc8ecNl9LCXzmz5R
gftqKZ05h6/B6u+p3NVzr8x5TmFsJwtvSMUiVuFXPn0rmLdv7d6INSQAAABo
O3l7eywjby8fo0+tOFdUGT7SfPuoPPObZzYQkjTvRTxxeVR9TxXtd455asqd
wMIbUrGIVfiFi68H8/Zvf9qJNSQAAABoO3l7eywlb5/O/HKeOB9fb3qlibnW
B1O6F0d2kyMany0628PEDip+xv3w8NldIFdcSYX3VP/JJVh0DVZ6T4V2W+LK
nHEKkzfR4SoLb0jFIlbhYNieLT/c34s1JAAAAGg7eXt7VJm3r3WGadpE6DeM
BkdWmVptImfMDcL7BW99nMggw3O0j68UPs7Tt7WOrFbmPasje86G1RO4r6Qy
99TUhRre/Kj3VOh4Za7M2acwPsrhMRfekIrFqsI/3N/Ly9ujjAcAAADSIG9v
j0rz9vX1Tnhfw9U667lZ9zw53ON11zqd9d5EAj6eYuafz+P1HgfowQR96iHc
MUUjGw81x0YjcF8d5e6p3N8aVXhPDc17Zc4+hbFbbZ68PWdDKharCt/cux0M
21+4+HqU8QAAAEAa5O3tUW3ePvLoeXCtTi/32fKxPS2YTpeN24uUmIB6LWfP
E6Hm+Hgkiyuj5D2VFzxXd0+FDlXuyvR8e+vFqsJbuzeCefsrn74VZTwAAACQ
Bnl7e8z7bse81O/pN6aCvbGVHqdrOXFbJU+9Hj2zH/9xrA2nfp+cOD6088C5
C9xXUcm8Pe9yreyeGpr/yiw6hcBbFMrN3164IRWLVYXP3bkczNtPXP15lPEA
AABAGhqStz/4w5d/+X//o+HyN3fvZB8+fLA3+PKvv7s8WG3v//mn2ZfZPwdf
Zp8PVsjWzL7Mthp8me1tsMLgyz/+xbnBl3dvvB/cvPhw2VaDL7P9DFaYGPPE
5jMPNzrmeVSct4eivfHnc0s8F7twCnfUnczYvvjbwVg0tcD9/v0fL/9fr5df
Su72y+v/tMzevv/9Zpm9ZauV2Vt20IV/DoUqztsXvqcOLHBlzvWfhdxZoebZ
kIrFqsK//PpcMG8/ee1MlPEAAABAGhqSt9+98f43/+TfGy6DxPtv7t4ZfDmM
uP/Ve38r+zL75+DL7PPBCoPEO9tq8OUwIR98ufvJPxh8+f/+8/88uHnx4bKt
Bl9m+xmsMDHmic1nHm50zPOoOm8f+eRpmnYY7E18/5l58vaCcYaTygWyvJmb
jz2EPzHIYKiZXOC+91e3Tv38mfJLyd2e/dXfKrO3kgl5tlqZvWUHXfwHUaRs
3p5zOVV2T00fpvSVOc9/FsZOceENqVisKvyLrz4I5u2n+/64AQAAYHHy9hXO
20divCcp3uHXg1Cvrrx9/jSvRDSev8rkac+z13KjakQ6KW8voern2xe9pwYW
ujLL/mdh6lUGC29YRrPuhYaLVYVPXjsTzNvP3roQZTwAAACQBnl7O/P2o74v
depVjGvr/clocNH522vI28v8KEr8HAryzkUC92ZljPL2EirP2xe8pyb3NseV
OSM2X8t0hi83qGTDMpp1LzRcrCp8/MqpYN5+4burUcYDAAAAaWhI3m7+9hIq
zNsPIruxhG+9M7FZXjY4Yw7qUnn7WGg/I+pce2at01nv9frBEcyZt5f+vwTm
D9yblTGav72EkvdU3q+YqrunJr9V/sos+yuDRc99Mc26FxouVhV+6dKbwbx9
a/dGlPEAAABAGhqSt1PCEvL2cMZ3sFXug+zjW81I1HLGUzZwDz5ZvPh8MnNM
yjN34C5jbJ1y91TutVrhPbXwlSlvb71YVfjY+RPBvP3bn3aijAcAAADSIG9v
j2Xk7eNJYtE3i7LBwmQ6bzwTh+4EZ67IS/YXfV/qXHPgB0/5ySQhneEsIaPD
DmSM/d7huo9XX+u0/0WsKSl1T+X/eqnCe2rhKzNC3u5eqFasKhwM27Pl7v69
KOMBAACANMjb22MZeXsoHBxuVDBR+/RmT+Z6Hlml33+Sr62Fdz01ouEuDrfv
dSaOMWM2+txdB+P2vN8R5O04Pw+dzlIPNgtvs8irWFmO4nuqP30R5s/lcrR7
avErM2Le7l6oRpQq/MP9vWDY/txHr9Y/GAAAAEiJvL09lpK3T+dgOXOsTyVj
cz2Qe7CP3uL7mDjliVBzbRjVTzxGm5eZ5/0E8+YOGdn26XO8U+/CnMgYD748
+MkNvy1kbIx5L+KJq6aye+oIV2bcvL3x98L2Zq+3sbHRnWWj1PsGliNKFd65
txvM21+4+Hr9gwEAAICUyNvbYzl5e8HcMMV5e3jijFw5s0eU3EcoluuXCEvX
8maMn3uy7uHBQnscDG/WnNXmtG6cxecXmtr8CPfUka7MmHl7w++F7V63U9bK
5e1buzeCefvxK6fqHwwAAACkRN7eHhXm7fnzqOdO0573WtKpWV+mPZ7Yuegp
1v564T4K5nkuPPrEdiVDzVmx5tjPYTw1zMsQH8+sMza1jry9KUrn7WvB9wtU
c08d7cqMO397YHBNuRc2N0qH7RXl7dubvY3uYcT/+KH57e0S20Wpwpd2toJ5
+xufv1v/YAAAACAl8vb2WFLeXhD3lcjbn+5iEKKNz/Cy1pmY0r3QYLb3sZhy
bWxC9/wtJyeKX5ucS774LKd3WBRrhn904Ywx7xcJ8vammJW3rwWvpeDmC99T
R7wyI+btjb4X5ovbj563b26EH6YvMVNNlCp87s7lYN5+8tqZ+gcDAAAAKZG3
QxnzP9M7zDOfZLa9ft98MiShDffCaNze7W70Njc3t4sc7WjFM9d0e8W7j1KF
T/d7wbw9+7z+wQAAAEBK5O1QRuGc1eMvhRx8OR1KhnYBrdOGe+Ewb69hZvaZ
z9IXjyFKFX77+vvBvP3srQv1DwYAAABSIm+HMkZm3ziYdnsyMwxnjM8MZv7u
9w7nApG302ZtuBeGT5zXHLc/nrP9yfE3xx55LxxFlCp88tqZYN5+7s7l+gcD
AAAAKZG3Qxn5M30PH9rNm0NjirydNmvFvXAQgs+azKW6I00ebDSGb17efvzK
qWDevrV7o/7BAAAAQErk7VDGyJQY/d7Bqx/X1jojL3Sdfkdk7/AdkU/WDL5o
EtqlHffCwRPuSw/ctzc3exsb3W53IlbPy+GnRKnCL116M5i339y7Xf9gAAAA
ICXydigj+I5IWEFtuReGc8o8nuTlqK9EnfPQY9PJzJjTJkoVfuHi68G8fefe
bv2DAQAAgJTI26GMtmSMsGxtuBe2exuPjc6hfoQ3ms5j8uWps5+vj1KFg2F7
tjx4uF//YAAAACAl8nYoow0ZI9ShDffCZOpdW96+Pfae1G5vc/Zz9fVX4bv7
94Jh+3MfvVrzSAAAACA98nYoow0ZI9ShDfdCtLw9cOBZT7jXX4V37u0G8/YX
Lr5e80gAAAAgPfJ2ANISLW8fGnvQvTByr78Kb+3eCObtr3z6Vs0jAQAAgPTI
2wGgcqOhf0GgH/wFwFIHduG7q8G8/fiVU0s9LgAAAKSn/r4eAFZRucA9ShX+
9qedrd0b2XLhu6un+71s+cVXH/zy63P1jwQAAAASI28HgIVsb/Y2NrqPBWaN
aXDeDgAAACyJTh+ApG0/icUHuXg3+5fe5nbxO0zLG83UJwL3gm+NUoUBAAAg
JTp9ABL1OGgfeXHpqO5G0VtMSx9g9L2o2T43tw+OO3bY4vnbjz4MAAAAoCF0
+gCkaDwLDzrIx49g9DH2HAVPt6vCAAAAkBadPgDpKZGDz3r0vJojFabtqjAA
AACkRacPQGom53np9TY3t5/Y3OyNzzEzIw+f/2hzhO2PVGEAAABIi04fgMSM
PHKek3iPRuRHf8T90dOp4g/32e0+fi1rie1UYQAAAEiJTh+AtByG6UVR+jCU
r+AJ98WpwgAAAJASnT4AaRkm6cVPrpdcbblUYQAAAEiJTh+AtMjbAQAAgDh0
+gCkxXwyAAAAQBw6fQASc/i+1NwsfeSFqTEfb1eFAQAAICk6fQBScxi4dzrd
7sbm9kjqvr29udHtHn4/atyuCgMAAEBSdPoAJGfk8fViUSeTeaQKAwAAQFp0
+gAkqFTiHjttV4UBAAAgLTp9ANL0eOKYgqx9YzN22P5IFQYAAIC06PQBSNj2
9mZvbL72bre70WtC1P6EKgwAAAAp0ekDQCyqMAAAAKREpw8AsajCAAAAkBKd
PgDEogoDAABASnT6ALTc5sbTudk3Nse+LGmwVRyqMAAAAKREpw9Ay8nbAQAA
gEbQ6QPQcvJ2AAAAoBF0+u3R6zwzpdMrve7aej/7Rn99rcTm0zsZbD3jOMW7
g6YJ3VNjN02ms94LXvvjt1L44s9b5yjHJUjeDgAAADSCTr89ghldOOIOrfo0
MS8fuM8dtwvcaZlZuffhDdAJhN+zEvf875c/bvjGIyWqMAAAAKREp98ewYwu
mMcVrlk2cF8gbhe40y6lc++cu6AocS/63jzHdU+lThUGAACAlOj02yOc0c0O
ASdXHPt27vOzo0fLSfzmmeAGGmiuvD14eU/sYbhC8bPv8x3XTTW/7e3Nge3t
4rV6G49tFq21bKowAAAApESn3x45Gd1UYh6O20fWKxO4zxW3Z1eRbJAWKrzM
+/1+r7M2fjMFbpfx+/LpCsEPSx83O6zA/WgmpnPPsd3rDtbq9iIG7qowAAAA
pESn3x5jEd5aZxjJTYR5wzR9ZJWJ1WYH7rPj9pF9ZCv0BO60UIlfK5V4L+pk
uN6bkbaXOe743W4W93mVy9vLrrZco+9tjTcKAAAA4Eg0+C00kcCtd8KB3XC1
zvp6Tt4+M3CfN24f26HAnbYok7dP5umh9Qrmhzn677Pk7WUMJ5AZOHhwvdPt
bebpbXQP1oqdt8c7OAAAAFAxnX57TD7x2gsG7odxe6+fm7fPSPPmjtvHdygd
pCXK5e0lwu+cSZwWn67J8+3zGs4NsxB5OwAAAFANnX57jCVwnd505j220uOI
riCzK0oQRzbLCfoChxa40z4l8/apey8glLgv9Dbifr+3bv72RQwnh2lX3K4K
AwAAQFIa0ul//5e/+/R3b48uN787P/zu7d//dvh59u/Bz7M9DD/Ptg1+/sU3
vxp+vvfHfxX8/P7+Xw0//+zmmeDno+McfpitMPww2zD4eXagI/yQpjK/QOo9
/sx70TOy+YH7QnG7wL1p/vVPf/XT//qP51r+5tZXy9h59N3mqzBvDyTuZWeo
mcHdVNaCj7h3o6btjanCAAAAQCUa0ul/8c2v/vtf/fujy0ebrw+/++nv3h5+
Phpxj34+GmVn2wY//98u/enw89HcfvTz0Rx+4//8T4Ofj45z+GG2wvDDbMPg
59mBjvBDms78Dj95GskdJn4T3w+kdnmB+4Jxu8C9Yf6/77/7/u/8h3Mtf33h
z5ex8+i7zVc2bx+7WfJWnArRq8nbPdw+h83exsBwZvZudyNX7/Hc7tuxx9yU
KgwAAABUoiGdvry9hOm8fSQFfBJwH349yLuL54AOZ4hzxe35c9QsL3Dvr3fW
JZCzydtLWPJ8MuWj+RxrwvYFDeeWifzsehkNqcIAAABAJRrS6cvbSwhkfuPR
92TcPuudi6HAfXbcXrDG0gP3pwcQQpYgby+hsrw9732pZd6GGojZM531nv9H
ZHHbBw+69+I/vz5LQ6owAAAAUImGdPrmby9hNKM7SLPHwu/1scnbH83M2wOB
+1xxe7HqA/fhcOXtJZi/vYSSeXvR24Wnvj8ptN+yOT+roCFVGAAAAKiETr89
Qnl7OP4+SPBmxYRTgfvI3nJSwDkmnq48cJe3U7Fyufd4nD613kTa3un1J+6S
6T3L22u3PRD4dLO30Y36ytTaqvDNvdvHr5zqfvbO6X5vsJy9dWFr90b2eT0D
AAAAgFUgb2+PYN4eerI2/M1g/D0euHeqjNuDM9j01jsjU86sdXrjj+lPbDHy
ceDAckqOqlTuPX7tTa42cQeGpnKavhPk7fXY7m0cvDd1hpXI27d2bzz74cvT
y/Erp+oZAAAAAKwCeXt7BPP2UOA+DPBm5+15M2HMjtvznl4vmOk6GNavjc1j
M7bX0Q/l7SxBce7d7/d7nfH7o+iVBUX3Zc5vklzHS7TdK5m1r0zefuG7q8G8
/cTVn9czAAAAAFgF8vb2COft00n0YX5XIm8PB+4lnm7PSwnz5t4Yfr42eA/k
4RPrTwZ28O3AiU0/ri+hpBpz/f8agSuv6DH2osRd3r50c6XtK5K3n7tzOZi3
n7x2ZvbGAAAAQDny9vbIydsnM8ORb5XJ2wsfkM9fcd7JrgNZefbRWme91++P
rTA1M33gkWEJJdU42vxIMyaNKUjc5e3LNkfcvrE5Oat7zWqrwr/8+lwwb3/7
+vv1DAAAAABWgby9PfIyuvFUL/cx2tzXl04G7mUehC/KCIOBe84M7YHNJibA
HjmSvJ2Klc7bh68ayN02eFHmJe7y9mXb3DiI07u9QZ4+SOC7vYNwfXvzYG73
w8/iqK0Kn+73gnl79nk9AwAAAIBVIG9vj9yMLj8JL5W3FwX2ZQ4yY3+DdWfn
7eOBeyBul7dTtVl5+9ro/4JRtGXJl61O/vrJ1bwsw7z9cKKYycB9ZK24iXtt
VfjUF+8F8/azty7UMwAAAABYBfJ2alEibx+ulK1zEK2Hf68goQSKBPL2p5+N
zdTeiMC9tip88tqZYN5+7s7legYAAAAAq0DeTi1CWXmvM3h6+NHIJwdPFQfi
dnk7UM4wbx9N0qcD91AsX7vaqvCJqz8P5u2XdrbqGQAAAACsAnk79TicZGYw
E3a/N/LBcK3x2TcmcnV5O1DKyPtSu8MXoj798CCC3z6c5H018vbjV04F8/at
3Rv1DAAAAABWgbyduky+l/VgiuyxGWYKJ7YuTOMBDowE7ocJ+0jAPm415pN5
8ZOfBfP2b3/aqWcAAAAAsArk7dSo31vvHIbuk7PJPDHM1IMzvffW1w62X5O3
A7kOw/XDND0ncF+R96W+cPH1YN6+c2+3ngEAAADAKpC30ywHT8EXvlgVYJbt
3kY3d8b2ETEnk3lUYxV+7qNXg3n7g4f79QwAAAAAVoG8nSYZzjkjbgeObnt7
c3P84fXtzacx/GBy96iPtj9RWxUOhu3ZUs/RAQAAYEXI22kGc7MDldne7G1u
R4/SS6mnCt/dvxcM24+dP1HD0QEAAGB1yNtphsO8fa0zNak7wBwOXpcad2b2
cuqpwjv3doN5+wsXX6/h6AAAALA65O0ApGU4TXvkudnLqKcK39y7HczbX/n0
rRqODgAAAKtD3g5AWuTtk7Z2bwTz9uNXTtVwdAAAAFgd8nYAEtOiwL2eKnxp
ZyuYt5+8dqaGowMAAMDqkLcDkJzNje7TyL278fjdqdtNfX1qPVX43J3L8nYA
AACogbwdgLRs9zYeO0jcZ4r5FHw9VfjsrQvBvP10v1fD0QEAAGB1yNsBSMtw
Ohl5+1On+z15OwAAANRA3g5AWlqWtw8t7yhvX38/mLefu3N5eQcFAACA1VFP
gw8AtWtZ3l7DUU5eOyNvBwAAgBrI2wEglnqq8BufvxvM23/7/Zc1HB0AAABW
h7wdAGKppwofv3IqmLdv7d6o4egAAACwOuTtAKRle3tzYHu7eK3exmObRWst
Wz1V+JVP3wrm7dd/vFXD0QEAAGB1yNsBSMtw/vbCidm3e93BWt1exMC9nir8
wsXXg3n7zr3dGo4OAAAAq0PeDkBayuXtZVdbrnqq8LHzJ+TtAAAAUAN5OwAt
N5xAZuDgwfVOt7eZp7fRPVhrBfL2YNieLTUcGgAAAFaKvB2AthvODbMQeTsA
AABQDXk7AO03nBymXXF7HVV4595uMGw/dv7Esg8NAAAAq0beDkACFnzEvRs1
bY+at79w8fVlHxoAAABWjbwdgCRs9jYGhjOzd7sbuXqP53bfjj3mOqrw1u6N
YN7+0qU3l31oAAAAWDXydgDSMpxbJvKz62VEzNuPXzm17EMDAADAqpG3A5CW
7YMH3Xvxn1+fpYYqfOG7q8G8/cTVny/70AAAALBq5O0AEEsNVfjcncvBvP3k
tTPLPjQAAACsGnk7sKp6nWemdHql111b7xfuKtc8G65lOuu9fmhMpKCGKvzL
r88F8/ZTX7y37EMDAADAqpG3A6sqmHWHA/fQqrXk7cGNKGl7s9d78vrUGWJO
817P/O2n+73BcvLameNXTg2Wc3cuL/vQAAAAsGrk7cCqCmbdwVx75prLz9uf
yX/2npDtXrdTVuJ5OwAAAFAbnT6wqsJZdyBw76+vNSFvl7iXt7lROmyXtwMA
AACV0ekDqyon654K3MNxe25sPlcoXrhhv9/rjB9a4F7OfHG7vB0AAACoiE6/
PSp5t+N4cFic3Y3uJGfu6PHjiAJpl7Hrd60zjLYnLvfhXTOySj15e2CUZnEv
YzRu73Y3epubm9tFYo5VFQYAAICU6PTbo5p3O5YP3OeO2wXutMxEkr3eCV/J
w9U66+sR8vaxe1beXsph3h7zyfVyVGEAAABIiU6/PSp6t2PZwH2BuF3gTrtM
PjneCwbuh3F7rx8jb/d8+/yG70ptftyuCgMAAEBSdPrtUdW7Hcs9LVsiPpxn
ghtooLFLOLt2R+6Nwyt5uNLjmyU3+57jtac5D88Hbp9+v7du/vaFHDzg3u1F
nSumDFUYAAAAUqLTb4/K3u1YJnCfK27PriJxYNP88a8ffvDJH+ZdNr+6O9dR
vvqLP861/z/85f5c+//4yg9z7X+unU/n7aHAffyZ9+Xm7TN5ur20gyfcmx+4
q8IAAACQEp1+e1T3bsfZgftcc0pnK/QE7k3zh7/c7/w3X827vPvnO3Md5YNP
/jDX/r/6iz/Otf9/+D/8y7n2P9fOA3n7yCdTLzyY+P4zEfJ2N9c8hnPKdDc2
I78StZAqDAAAACnR6bdHhe92nBW4zxu3j+1QJtgI8vYSpvP2kSv5yY1x+PXg
PomXt6+5seaw3dt4rNspKeY076owAAAApESn3x4VvttxRuA+d9w+vkNzXjSB
vL2E6bx9InCfjNvL5e0Lvy81FLNnOus9t9R8DqZvl7cDAAAA9dLpt0eF73Ys
DtxHNsuJzgOHFrg3jPnbSxi9Qw6u2rHLf+r/Illu3u4R9qrI2wEAAIA4GtLp
/803X/3xf//HE8u9c//LxGrZJ6Mr7P/u6uh3H/7+u4k9TGx+/1/8ecHm//qP
fzWxefbJ6AoPPrs4+t3sy4n9T2yejWf0u9nhJlbIxjPPD6nCdzs+KgrcF4rb
Be60UChvDz9wHvq9kry9ueTtAAAAQBwN6fTv/4s//8Of/AcTy4+v/WcTq2Wf
jK4wkajv/+7qxB4mNt/77/7Lgs0f/v67ic0nAvOfNrqj382+nNj/xOYTeX52
uIkVsvHM80Oq8N2O4+uOf3PBuF3gTvsE8/bxeZiKvilvpwINqcIAAABAJRrS
6cvbS6jw3Y5PjCWHw6Bvrrg9f46aRQL34fZSR+oRzNtDgfvwkpS3U7XR5+xj
jwUAAABYUNMafHl7CRW+23EgFLjPjtsL1jhi4C5vp2bhvH16RpnwtEm5eXsJ
gVcuuPLrsL0dewRTGlKFAQAAgEo0pNM3f3sJFb7b8anpwH2uuL3Y/IG7vJ2a
5eTtk1f5yLfk7a2zvb3Z2+h2g1O1b/Z68fP3hlRhAAAAoBI6/fao8N2OByYD
95G95SR/c6SKcwfu8nZqlpd1j88ok/c6YXl74233NrqdCSN5+5O3qnZjR+6q
MAAAAKREp98eFb7bcWg8cO9UGbfnxJRP5r3pDCe+6fQO1wnk7f3e4bqPV1/r
eBEr1cnNusMvN5jcRN7eaNu9qax9PG8/WCFy4q4KAwAAQEp0+u1R4bsdD4Xy
+vzcb/Z0M6FZ5qc/HzP964GDzcLbLPIqVmC15KTtI3n74RpxA3dVGAAAAFKi
02+PCt/tOCIYuJd4uj3vSdzx/QWf4n36TPvU610n8vaDLw8GPvy2wB0o9mSq
mIOAfXv0g8Pn2w/XiRq4q8IAAACQEp1+e1T4bsdRRQ/I56+YP/FFTuA+HOXI
lhMJ+qz5283vDpRy+Oz6QbweyNsDa8WgCgMAAEBKdPrtUeG7HcdMBu5lHoQv
SrzDgfvI/O2BVZ+slZen9/u99fXO2lqpowNMp+uhvD38Yd1UYQAAAEiJTr89
Kny347iCwL7MQWbs7+m6B0MJjzyct/fHXpZa9vDAqpO3AwAAAHHo9KnH/M+3
D39ZsLbWWe/1+n3zyQCllJpPpiEvTFWFAQAAICU6fepROH/7+AtSB19OB/Sh
XQBMG3lfarf3+IWpE3n79uZGd7hG1MfbVWEAAABIik6feoxMbfM0Qe9P5ufh
vD376snLVHuHs9TI24Fihw+vzxT16XZVGAAAANKi06ceo1PJjxs+wJ43n4z5
24G5lUzcI6ftqjAAAACkRadPPUamh+n3Dl6DurY2eHh9YPp9qb3D96U+WTP4
0lWAoPFZYwJZ+0bssP2RKgwAAABp0elTj+D7UgGWbHuzt9GdiN273Y3e5nb8
rP0xVRgAAABSotOnHvJ2gGmqMAAAAKREp0895O1Ao3i+HQAAAKicTp96yNuB
mg2mkgnP0f7kdardjc3oobsqDAAAACnR6QOQnieB+mMbm0XfDX+7RqowAAAA
pESnD0BqDvP0cKK+udEp/H59VGEAAABIiU4fgMSMxu2dwIwyY9+PG7irwgAA
AJASnT4AaRmJ03Omb3/0+BH37sx1aqAKAwAAQEp0+gCkZThbTGGS3ow53Jda
hXfu7W7t3hgu13+8tbxjAQAAAI/k7QCkZpi3FwfpJVdbrqVW4dP93rMfvjy9
ZJ8v76AAAACwyuTtAKTF8+1Pydv5/9m782BJ6gNP7IT/scMRdoQ37LC96931
rndHnt1ZW16P7diyvbMTMeOZ3fXM7FqrGc0hZjRiStegAw26BTwkxC2K5gY9
QGpAgDjEVTRnN6CGbtHw6Ibm6OJQ08BrjuYQ4pTQc3ZXd72svCorK6uyKuvz
iV8oVFV5/DLfr/KXv28nvwIAAGDC5O0A1Mtqkp4RuPdC+RrP337StosS8/ar
nlo/vp0CAADAPJO3A1AzoR9MbS4stpeWw4H68vLy0uJCaIEq4/Zq8vabn9k0
vp0CAADAPJO3A1A34cB9gConk1kZcy+8cP95iXn7+ue2jG+nAAAAMM/k7QDU
0Op8MVOcto+5Fz5885rEvH3rnh3j2ykAAADMM3k7ALW0d9qYrKx9YXGpyplk
uuTtAAAAUCfydgDqa3l5qR2erX1vzh6b0r1C4YqVvvFPbjw+MW9/5JWnSt8X
AAAAzLOxDvABgDzG2gsfvOHIxLx995t7xrdTAAAAmGfydgCoirwdAAAA6kTe
DgBVGWsv/IFbv5CYt7/+7pvj2ykAAADMM3k7wD6ddqvVbDQaB/UEL5qtdqeT
vHy7eVCmxv7VU3ZXePWkFZvt3DtptDqZm0qvUCvtUKbW8lK7vbi4uDDI4lJ1
dRxrL5wYtgdlfHsEAACAOSdvB+i0mo3MqLmZM/fOv/YQq0dy7sQVkwP3pEXn
JW9fbvf9RmomeTsAAABQDnk7MN86rcyoPT1uHjGsHmb1vjQ9ccXEMHzgkvXN
25cWc4fttc3b33nv3cSw/UO3f3VMewQAAADk7cA8Gypx7n+IfKhVY2sPuXpo
5eQVE9Lw5H9JmIu8fbi4vaZ5++439yTm7QdvOHJMewQAAADk7cD8iubN/ROm
dzrtyDQzfZFzeOXYdC6dfStnrD1o9eiuVxdJCcljcXjKg/tpeXvaFPCzKBy3
LywstpeWlpazVFlXeTsAAADUibwdmFeRQDpxlvXIQsOG1bFdrAyxel+wvrrn
/rebvVw+Erj3dh1aZP7y9iqfXM9nfL3w0z/bnZi3H755zZj2CAAAAMjbgTnV
n4Wnx817l2s0mq1Wu9MXaOcLq/ufRk+ZFiZ59b4KpuXtrVYzeSu9xYKaz1ve
3vut1OmP28fYC2/ds0PeDgAAABMmbwfmU964PVXOsDolNS/r+fZWp50YuK/G
7e3RHtGfSQcecF9oVzpXTB7ydgAAAKgTeTswn/pi6yJhc96wOmVHWat3Ou1W
vvnbg7dDcXrCQnvj9ZTgfqjfS52xOP7AE+7TH7iPrxe+94WHE/P2k7ZdNKY9
AgAAAPJ2qKdfvP3e8o+KlQJ7e++Fe4feyzuvDruXX766o8SaT1PePlBqSL53
ewmBe/8z73OYt4fmlFlYXKr4J1Ezja8XvvmZTfJ2AAAAmDB5++xISsbSIrCE
Zbsh2zBTaIQ3sj+iG5TONRp7p7lO/NVJJuuXr+9854K/VawU2N27P3j/sHsp
EOz/4q5PlVjzhAY+nLx5e9+3rlje3rf5eH6/+s7+A1ndZeTzg+Yjb19uL+61
0MypymneJ5+3r9l+2Zj2CAAAAMjbZ0diMpZj2ue0HG5QhJaURuZO5wrFl5RI
3j7QrDzf3ohuO7690Nd631dv9XX3mzh3efuB6dvnO2+/fuddiXn72s4s/S0B
AABgtsjbZ0diMpaYa2cumTdwT3z4t/ATuUyavH2gKc/b0/9jkYTt9Qfu0bg9
X95ep2+svH2vtZ22vB0AAAAmTN4+O5LTuYTAvT9Rjy3Y93Hqc+jJOdxQM07X
Kr+bOb988/mf3/j7xUqB3f18wyHD7uWXe7YNu5dfbDulxJoP8996NA5qNJut
drvT6Xs71+pp37jCWfeA//Sk0Wo1I9uVt8vbQ+XSJ24e0x4BAAAAefvsSMm6
Y4l5ctweWi5P4J4Sw2Wmc53O3lgyrE4BHvVT5L/1yP11GLyXUvP27PmmUr/z
dc3bZ8n4euHzH7s2MW+/+ZlNY9ojAAAAIG+fHf2PqDabjYT0bCWUrIUWiSw2
OHBPS+EGp3OpD9LC1In821Qz8Zd++4Ps4b4Oo68+aJPJ/91K5ofy9vFYXmov
LoR+oXVhYWFxaXl54Hrj64VP2naRvB0AAAAmTN4+OyJJdmzKiOhizVYrJW8f
GLinhnCD07l8s9XAdIg+Fd43Y3r8v9gY5uvQia/e/4UoN29PCtx7W5W3j9ly
eyFpmpp9sfviUnbmLm8HAACAOpG3z47ok+PtxMB9NW5vd1Lz9gGpeHoG5/l2
6maE3wAe7ucMMlcvIW+PV2d1o7ny9uGPYGYs7332fHFxYZ/g/7TzPHeef+vp
YXue6eHH1wsv3H9eYt6+dc+OMe0RAAAAkLfPjugk0qEILeEHTfdmahnZd1bg
3vfLi/2BeVZC2Om0W+ZvZ/ak/OJBVPxfj4YKq7NXLyNvj9YnzxRStc/b903y
kvbgebuU0D3Pb7MuZOxqfL3w4ZvXyNsBAABgwqYkb9/93Gt33fJYYnn15Tci
C7/11rvxxYItxDcbX+yx7Qmpx7YtT0cWC96JLxasG99gzmMJ6lzoxITFfrQx
IXDvf+Y961nz9MA9I24fNWCEKdWJ/ltRpC03B/3MQfZXIXFm+FLy9vCKGf9F
S86IfpAZy9sHP3jeHDTZy5D7WGgf2N7y0mL/B6n7kbcDAABAnUxJ3r5ty9PH
fum6xLLziZciC7/68hvxxRIT8vhi1//ggfhiF597d2Sx4J34YsG68Q3mPJb4
vxoML5a3h97Zn6Ct5m2Rz6Pp20p64J4Vt48y9wZMu33/hUajL7Nu9E3oHjHo
67B/7Tyrl5K393+pU6ean5e8Pc9z593Ivay9REL1vig+fS/j64UPufObiXn7
0z/bPaY9AgAAAPL2lRnO20Pp2r4IbfV1N1HLnks9OZvLjNtzp3ON8eVynVaz
NUuhH1CByHPni+320tLyPktL7XbeZ88H72ap3Z0VPmk74Sy+irz94A1HJubt
u9/cM6Y9AgAAAPL2lRnO2yOBezRuH/TbpUmBe3bcPihvb2Q/Djyy/TWeqYds
gckLRd0pcXo4kB/tEfc04T1UMp+MvB0AAAAmb0rydvO355A0I0RfPN7qm7x9
ZWDenhC4D4jbi8+AUYZedeXtQJbVqDsrSu+F8qM84Z6jDlX9XuoHbv1CYt7+
8tsJ3SUAAABQiinJ28khcQbmxAfOD+TR6b+JupKwQLBWaGvJmba8HZh+vSQ9
+8n1nIsVkXPy9pVx9sKJYXtQxrQ7AAAAYEXePksS8/a+xDzzw8Tn1fsD9+ag
uH3UvH3f71Gu1qjRbPc/ph+pY+jthH9XkLoDySrO2/snjx+wcXk7AAAA1Im8
fXYk5u1JgXsviB6ctyfm9RlZ9kh5e+Kz+I2+eWz6Khl+U94O5FblfDKRX2od
uOlmklJqcvjmNYlTuJeycQAAAGBlnON6xi85b48n0as5dI68PTlwT42yi+ft
vf00ur+nuvrE+r6KHfg44cDij+tL2oFMq7+Xmhp4h3Lx8h5vX1ocLmxf8a/e
AAAAUC9G+rMjJW+PBu6hj/Lk7ZkPyGfWYajUOyErD95qNFvtTqdvgdjM9AmP
8svbgWyrgXuzubCwuLQcSr6Xl5cWF/JOr57fcnif+Z+Z1wsDAABAnRjpz460
rLs/ME+ckSUrb48F7qkLZtQhd+XTNx4J3A+sENqLvB3Iq39alwzlTCbTF7bv
zfdzr6kXBgAAgDox0p8dqVl3/4+etlNWGZx0D47bx5m39wfuCXG7vB0YQq7E
vZy0vS9sH3KLemEAAACoEyN9JiJH3t5bKFjmQLSe/O8K8nYgj+X++dSjWfsw
j6Fn7KQ90tw0emEAAACoEyN9JiIpK283uxO4r4Te6QbugYRgXd4ODG95eand
N1/7wsLCYruUqH0l97w16Tm8XhgAAADqxEifyVidtKa5L2HvtENv9Jbq/+3X
SK4ubwemTN9vpMrbAQAAYO4Z6TMp0d9lTZwvPnOC+Mw0HmDS8sbt8nYAAACY
E0b6TFCn3Wquhu7R2WT26WXqiTO9t1uNA+s35O3A0JaXyppJZiX3ZDLydgAA
AJgbRvpMlwNPwWf+sCpAiv2/kbrQTozV9z+QvlDSb6WWQC8MAAAAdWKkzzTp
zTkjbgeGFn7ePDFw738gPSWTnyy9MAAAANSJkT7TwdzswGgik6knTOESn/+l
+shdLwwAAAB1YqTPdFjN2xvN2KTuAAPEfro0IUrfP9fMVCXuemEAAACoEyN9
AGZd5Mn1zBA9+pR7+m+ZToJeGAAAAOrESB+AWdf3dPvgAL0/cq80cNcLAwAA
QJ0Y6QMw4wb+UGpMOKCvdEoZvTAAAADUiZE+ADMunJ7nfFq9wCpjoRcGAACA
OjHSB2DGydsBAACAqWCkD8CMG34+mb4Z3OXtAAAAQDmM9AGYdcNOx94Xt5u/
HQAAACiJkT4As64vPx8YoC+H4/lq43a9MAAAANSKkT4As68vQt8boi8lp+jL
S33RfNVxu14YAAAAasVIH4AaWI7k6N0wfWFx1ULSAtWm7XphAAAAqBcjfQBq
ITFxz1R52q4XBgAAgHox0gfYp9NutZqNRuOgnuBFs9XudJKXbzcPytTYv3rK
7gqvnrRis517J41WJ3NT6RUaYsUBxz4+y0uLeTP3hcXqw/YVvTAAAADUi5E+
QKfVbGTGx82cuXf+tYdYvdUZvGJy4J606ETy9tTKT8LyUntA6L6wsJgyu/vk
6YUBAACgToz0gfnWaWVG7enJceGwevjV+9L0xBUTc+2BS44/b49WfoKWl5eW
2t1p27v2/v/20tQE7fvphQEAAKBOjPSBeTZU4tyfHA+1ajx3Hm710MrJKyYE
7sn/kjDxvL26xH0m6IUBAACgToz0gfkVjY375xzvdNqRaWb6Qu3wyrFEubNv
5Yy1B60e3fXqIilZdyxwT3lwPy02HyoUL1x5ovTCAAAAUCdG+sC8igTSibOs
RxYaNqyO7WJliNX7gvXVPfe/3exF25HAvbfr0CKTyduzKk+UXhgAAADqxEgf
mFP9WXh63Lx3uUaj2Wq1O32pcb6wuv9p9JRpYZJX76tgWt7eajWTt9JbLKh5
BXl7SuWJCv+Oa9V1AQAAAAoywAfmXN64PVXOsDoteC7p+fZWp50YuK/G7e3R
HtEveOyeb89JLwwAAAB1YqQPzKe+QLjIBON5w+qUHWWt3um0W/nmbw/eDsXp
CQvtjbpTs+8hfvY0/bdih6o8UXphAAAAqBMjfail9979+csPP1W4/PyNtwrs
NFhrkrt759XXI9sZavVpytsHSg3J924vIXDvf+Z9vHn7UJUnSi8MAAAAdWKk
D7X01guv3PqnRxUuw2bXXcFak9zdc3csRbYz1OrhyLhQIpw3b++bzqVY3t63
+Xh+v/rO/gNZ3WXk84MqyNs93J5JLwwAAAB1YqQPtSRvH2hWnm9vRLcd314o
0d+Xpq++7obr1eXtscoTpRcGAACAOjHSh1qStw805Xl7I9BstROeu0/YXn/g
Ho3b8+XthX8vdajKE6UXBgAAgDox0odaeufV1+/75oWFy09/slxgp8Fak9zd
S1s7ke0MtXrfNC8DAvPGQY1ms9Vudzp9b+davW8/obC7lKz7wPZC7zVarWZk
u+PN2z3CPhK9MAAAANSJkT4wp/IG7mkPwufLnFP3UmrenvzA+YHNpkX+8vYp
MI5eeG2n/Ts3HnrwhiMP37wmXG5+ZlPp+wIAAADC5O2zIylPSwu6Epbthmz5
H+lNTPUGTdqcOotE4RVhfPq/DsH3IakB9rfd8HcmV+Y84uqDNtkLzyPHkvGh
vH26jC9vj5fg/dL3BQAAAITJ22dH5vOrgxfdH7INM4dGPKHL/euK4UhvpBVh
nKINs+9ffTqdvRPJ9On7xmRnzp346v2tu9y8PSlw721V3j7F5O0AAABQJ/L2
2ZEYWSfG05lLFplDI3vOihSpyeRQK8J4jdA0h1l1wOol5O3x6qxuNFfePtQR
yNtLM45eeM32yxLz9queWl/6vgAAAIAwefvsSE7GEgL3pIkl8kwtkbq35JBt
mHCu+IowbslfmJj4d2WoVp29ehl5e7Q+oY/k7VNsHL3wSdsuSszbzd8OAAAA
4yZvnx0pyVgsxktJD1PmnUgJ3FPStMyQLT59Rs50LmtFmIROKzpzTP+3p5n7
PyRJXj1pZvjS53Lp/+r3fbVzRvSDyNvHQN4OAAAAdSJvnx19yVij2YsHI4l5
L3MLLRJZbHDgnhamDQ7Z+mvZ23bhFWFiOu1Ws9Ho+9Zk/oxvjl8B3rt2ntXL
mTu975udOqGTvH26yNsBAACgTuTtsyMSSLeayWlXb7FmK/Vp10GBe2qWNjhk
S9l04RUB6mwcvfDC/ecl5u3rn9tS+r4AAACAMHn77Ig+AN5ODNxX4/Z2xuwS
2eF2ejju+XaAMo2jFz5885rEvH3rnh2l7wsAAAAIk7fPjr5AutkOZ+YJszzs
TawzIuyswD20WjT3zorNO/tm4zgoLN/sE5krAtSZvB0AAADqZEry9p8989DT
7ZPSyquduxPXCt5PXD7YWuLyz2+6LHH5t/c8nbj8s+vPTVw+7SgSFw42UuCE
JInm7UmBe/8z71mPjKcH7hlx+3CzPReeJtrT7cC8kLcDAABAnUxJ3v78pss2
fvpvp5W0iDt4P3H5YGuJyz902n9IXD4tz99y1P+RuHzaUSQuHGykwAlJEsvb
Q+/sT6hXQ/TI5wkhdlrgnhW3DxWbp078PtSKAHU2jl74M/ecLG8HAACASsjb
ZzlvD0Xm+6Lx1dfdpDx7SvS+wL2XcWfG7blj80Y0My+8Ynk6rWZLkg9Ml3H0
wgdvODIxb9/95p7S9wUAAACEydtnOW+PBO7RuH3QT5AmBe7Zcfug2LwRaLba
CbPBFF6xHPsP1ZPzwJSRtwMAAECdTEnebv72HMKR9YEsvC8eb/VN3r4yMG9P
CNwHxO2ZP3uau/ITT717xylvB6aMvB0AAADqZErydnJIytuTnxs/ECun/ybq
SsICwVqhrSVH0/J2gDLJ2wEAAKBO5O2zIzFv70vMMz9MfF69P3BvDorbK8vb
O+1Wc7WmjUaz3f98f+TgQm8n/IOE1B2YGuPohRPD9qC88967pe8LAAAACJO3
z47EvD0pcO/lyYPz9sS8PiOSriZvT3yIv9E3AU7f0YXflLcD02ySeXvpOwIA
AAAi5O2zIzlvjwfKq3Fyjrw9OXBPTaQryNt7FWx0f0919Yn1fUd04OOEMxJ/
zl/SDkwZeTsAAADUibx9dqTk7dHAPfRRnrw98wH5zDpMJm9PyMqDtxrNVrvT
6VsgNqV9wn8DIG8Hpoy8HQAAAOpE3j470iLr/sA8cWKVrLw9FrinLphRh8KV
z71ieq0igfuBFUJ7kbcD06r0Xvj1d99MDNt/76bDyt0RAAAAECdvnx2pkXX/
j562U1YZHFgPjtunMm/vD9wT4nZ5OzC1Su+Fd7+5JzFvP3jDkeXuCAAAAIiT
tzPdcuTtvYWCZQ5E68n/ICFvB6aMvB0AAADqRN7OdEvKytvN7gTuK6F3uoF7
ICFYl7cD06oZUsoG5e0AAAAweaUP8GFMVme7ae5L2Dvt0Bu9pfp/NDaSq8vb
gWnl+XYAAACoE3k7Uy/6g66JE81nThCfmcYDVKf0Xnjrnh2Jeftn7jm53B0B
AAAAcfJ2ZkGn3Wquhu7R2WT26WXqiTO9t1uNA+s35O3A1JhY3n745jXl7ggA
AACIk7dTEweegs/8YVWA6SJvBwAAgDqRt1MLvTlnxO3ALJG3AwAAQJ3I25lx
5mYHZljpvfDG3VsT8/avbjmz3B0BAAAAcfJ2Ztxq3t5oxiZ1B5hupffCNz+z
KTFvP2nbReXuCAAAAIiTtwNAVeTtAAAAUCfydgCoirwdAAAA6kTeDgBVKb0X
vn7nXfJ2AAAAqIq8HQCqUnovvLbTTszbg/fL3REAAAAQJ28HgKrI2wEAAKBO
5O0AUBV5OwAAANSJvB2YV+3mQTHNlEwyYdlGq5O5qVThFSM67Var2Wg0Qgs3
Gs1Wu5OyxqD9NvavXt6KlEzeDgAAAHUibwfmVWLmnBy4Jy1act7eaTUbmWs1
C8TmqfssvCIlK70X3v3mnq17dnTL9TvvWttpd0vwstwdAQAAAHHydmBeJWbO
ifnywCVHzNs7rcyoPX3NYfbb9y8JhVekZHphAAAAqBMjfWBeJWfOCYF7chxe
Wt4+1Mr94fdQq4bXLbwiJdMLAwAAQJ0Y6QPzKiVzjgXuKU+fp+XtQ4bT0Vr0
T5ve6bQj08z0VS9zv/F1VxcpvCIl0wsDAABAnRjpA/OqL+luNHsRcyRw78Xt
oUVKy9sjWX7SHO3RhYbbb/9B9lYtvCIl0wsDAABAnRjpA/Mqkii3mskBdG+x
ZmuE3DtZf5Kevube5RqNoALtTl/wPXi/fXsYJm9PWZGS6YUBAACgToz0gXkV
fYK7nRi4r8bt7VGeM0+UN27PdQieb59JemEAAACoEyN9YF71JcrNdjj9Tpjo
fG/knJpBD/Hzo4lZfsG4PTM273TarULzt2euSMn0wgAAAFAnRvpQS++89+7W
PTtGKU//bHfhvQfrFt5vUPMSz0OmWNqdELj3P/M+1Xn7QAUr7On2sdILAwAA
QJ0Y6UMt7X5zz+/ceOgo5aRtFxXee7Bu4f0GNS/xPGSKp92r7+yPmFcT+Mjn
xePrtLy9UKg9TGzel+cXXpGS6YUBAACgToz0oZbk7TnE8/bQA+774u/V1900
fGafb29EN154RUqmFwYAAIA6MdKHWpK355CQdvcH7tG4PV/ePkRCPe68vRFo
ttoJD84XXpGS6YUBAACgToz0oZZefvu1wzevGaVc+sTNhfcerFt4v0HNSzwP
mZJmcwm912i1+iZvXyk/bw/F+wNWbDcbBzWazVa73en0vV0wry+8IiXTCwMA
AECdGOkD8ypx9vTEB78PJNJ9+XgJeXvuwD3tQXh5+8zTCwMAAECdGOkD8yox
b+9PwLM+LCNvj+6umTiFS/+/AaRNAC9vn0l6YQAAAKgTI31gXiXm7UmBey+Q
Lj9vjz9Q3zdveqezdyKZ5MqMtF95+7RohlRdFwAAAKAgA3xg7iXn7fEZZVbz
6Fx5ew79CfcwK0eycXn7zNMLAwAAQJ0Y6QPzKiVvj+bfoY/Gk7cnT2KTILzH
+H7l7TNJLwwAAAB1YqQPzKu0zLk//e4LuXNG9MPm7d29RmeO6c/am7GwPeMQ
Ch87k6YXBgAAgDox0p8dafnYoKCvEQhPCD36ilAPqZlzX+CeOl96yXl7d8/t
VjP44vV/DzO+hvL2macXBgAAgDox0p8dRfP2xHRwpBUBKIdeGAAAAOrESH92
jJy3H5TxpO5QKwJQDr0wAAAA1ImR/uwoI2/vW7PwigCUQy8MAAAAdWKkPzvy
5O2xULzTaUd+g3F1kcIrAlAOvTAAAADUiZH+7CiUt8eWCE3GXnhFAMqhFwYA
AIA6MdKfHcXz9k6rkRSbF14RgHLohQEAAKBOjPRnh+fbAepGLwwAAAB1YqQ/
O4rk7Z1Ou1Vo/vbMFQEoh14YAAAA6mRKRvo/2fPGVffvyijrHlrOWD34NG3F
YMtpaz28/FraWnfueCFjdxn1fPH1t/PvLnsvMXny9oHCD6kXXhGAckxJLwwA
AACUYkpG+nfueOHD52/KKJ+7fClj9eDTtBUzMu2r7t+Vtta3bnw4Y3cZ9Xx4
+bX8u8veS0wZeXvfM+qFVwSgHFPSCwMAAAClmJKRvrw9h1Hz9kY0My+8Ykk6
rWZLjA/MtSnphQEAAIBSTMlIX96eQ8G8vRFottoJs8EUXrEEnVYjehwA82dK
emEAAACgFFMy0jd/ew5Ffi+10AbHb3/aLm8H5t2U9MIAAABAKYz0Z4e8HaBu
9MIAAABQJ0b6s2Oq8vZOu9VshKaeae6fd+bANhutvnloQm8nzGIjdQfmlV4Y
AAAA6sRIf3ZMUd6eOPN792dVEwP38JvydoAevTAAAADUiZH+7JiWvL03GUyj
+2Oqq0+s78vYD3wcCtxjGbz5ZAD20QsDAABAnRjpz44pydsTsvLgrUaz1e50
+hbopevxR97l7QD76IUBAACgToz0Z8eU5O0pM7SHRAL3AyuEdiFvB9in3F54
654dazvtXrn0iZuDd4Ky+809Je4FAAAASCNvnx0zk7f3B+4Jcbu8HaCr3F54
baf9OzceGi/B+yXuBQAAAEgjb2dIOfL23kLBMgei9b5kXd4OsI+8HQAAAOpE
3s6QkrLydrM7gftK6J1u4B5ICNbl7QD7lNsLn7TtosS8/fqdd5W4FwAAACCN
vJ1h9cLyg5r7EvZOO/RGb6nwZDWxXF3eDrDPZPL2m5/ZVOJeAAAAgDTydoa3
mrj36Z9hJnN2+Mw0HmBuyNsBAACgTuTtFNJpt5qroXt0Npl9epl64kzv7Vbj
wPoNeTswr+TtAAAAUCfydsblwFPwmT+sCjDX5O0AAABQJ/J2xqM354y4HSBV
M2T0rX11y5mJefvG3VtH3zgAAACQptwBPoSYmx0gr3J74cM3r0nM27fu2VHi
XgAAAIA08nbKtpq3N5qxSd0BCJG3AwAAQJ3I2wGgKvJ2AAAAqBN5OzCvwnMf
Zcx8lLZY/9RJ2ZtJWDb00wa9nzvI0Gg0mq2k/2IkqRqRFZPXLLwiZZK3AwAA
QJ3I24F5NYa8PWU7SYsOmbcnrJZRjTxrFl6RMpXbC39y4/GJefvjr+0qcS8A
AABAGnk7MK/GkbcnZtODlhwmb4/VNXdsHl2z8IqUqdxe+OANRybm7bvf3FPi
XgAAAIA08nZgXo0jb08K3JPj9OJ5e/8+honN+w6g8IqUSd4OAAAAdSJvB+bV
WPL2eOCekqan5O3Jk7d02s3wRtKqETuKTmTF8CKFV6RM8nYAAACoE3k7MK/K
zNsbzV48HUnMe2F6aJGh8/bI7sILDT6K/or2Vi28ImWStwMAAECdyNuBeVVq
3t5qNZO31Vus2WqVlbfnfr49tvmh8vaUFSmTvB0AAADqRN4OzKty8/ZOOzFw
X43b253CeXunnZ58e759tpXbC//eTYcl5u2vv/tmiXsBAAAA0sjbgXk13A+G
ZuftwQeh1DxhkvS9cXVafj3U76VGc++s2LzTabcKzd+euSJlKrcXTgzbg1Li
LgAAAIAM8nZgXpWctycF7v3PvI+ctzda7dhD5kMdRdrE70OtSJnk7QAAAFAn
8naopRdfefPghRtGLIedevuI1RixAsFRlHI2UpSdt4fe2R9Prwbpkc8PKvx8
e6PZTn++fZjqF1+RMsnbAQAAoE7k7VBL8vYcSs/bQ7n5vjR99XU3XC9lPpmD
Ig+b5z2KRjQzL7wiZZK3AwAAQJ3I26GW5O05lPl7qd0P+gP3aNyeK29Pmril
0+m0+2dTDy01IDZvBJoJ09CMsCJlkrcDAABAncjboZbk7TmUmLcfyL9D7zVa
rWZktaJ5e3x/ocVyHkXhw2e8SuyF33nvXXk7AAAAVEveDsyrMeTtyQ+NH1ir
b96YofP25B3K22dcib3w7jf3JIbtB284sqxdAAAAANnk7cC8GkfenjQVe/KH
Q+ftKWvL26fN0mJzv8WlwUvL2wEAAKBO5O3AvBpH3p4UuPdWKp63d9qRza5W
RN4+XVbTdnk7AAAAzB95OzCvxpK3x2eUWV0nT96eT6ge8vYpstxeaDbl7QAA
ADC/5O3AvBpP3h4N3NNy9RHy9r5n4OXtU2K5vdgXtsvbAQAAYA7J24F5VWLe
Hn6/Pz1PzcaL5u2NSFXl7ZVbXopH7fJ2AAAAmEvydmBejSlv74/P+z4ZIW9v
BJqtdic2u7u8vWLhCdurzdsfeeWpxLz9kxuPL2sXAAAAQDZ5OwAUFs7bF9rL
Ff5e6tY9OxLz9sM3rylrFwAAAEA2eTsAFHYgYF9oLy2v9Mfv8nYAAACYN/J2
AChsaXFhsRu1738pbwcAAID5JW8HgLLI2wEAAGCeydtnR54fbcz6mcXMDQ61
IgDJ5O0AAAAwz+Tts6No3r6an7c6qRscakUAklWYtz/+2q7DN6+Jl7MfubKs
XQAAAADZ5O2zY+S8PbJe8RUBSFYgb48bfzUBAACAEhjXz7Iy8va+NQuvCECy
Cp9vBwAAACpnpD878uTtsVC802k3Gym5eeEVAUgmbwcAAIB5ZqQ/Owrl7bEl
QpOxF14RgGTydgAAAJhnRvqzo3je3mk1kmLzwisCkEzeDgAAAPPMSH92eL4d
YNrJ2wEAAGCeGenPjiJ5e6fTbhWavz1zRQCSydsBAABgnk3LSP/1pZWnjhxc
fv5K1kbeemrA6sECGYKNZ6/++qDoJHv1V9YPeVIi8uTtA4UfUi+8IgDJ5O0A
AAAwz6ZlpL98wcr6gwaX7MD8lfUDVs9OvIONZ68eVDJb9upPHTnUKYkpI2/v
e0a98IoAJJO3AwAAwDyblpG+vH2wUfP2RjQzL7ziQL3fWRXTA2SZll4YAAAA
KMO0jPTl7YMVzNsbgWarnTAbTOEVB5K3A+QyLb0wAAAAUIZpGembv32wIr+X
WmiDo5O3A+QyLb0wAAAAUAYj/dkhbweoG70wAAAA1ImR/uyYlrz9wGqNVqfT
ajYOzD7TDM08k5C3d9qry+6brKbZKjJTDUCt6IUBAACgToz0Z8e05e1xjQMR
eixvT16nIXIH5pxeGAAAAOrESH92TGHevv+Z9l68fiBBj+TtB14eyNd7Hwvc
gTmnFwYAAIA6MdKfHVOXt4fWiSTog+ZvN787wD56YQAAAKgTI/3ZMW15e9/D
6f0Jelqe3um0W61mo1GsvgC1oxcGAACAOjHSnx3Tlrf3rTIgb+/0/VhqwfoC
1I5eGAAAAOrESJ9hDf98ey/YbzSarXa70zGfDMA+emEAAACoEyN9hpU5f3v/
D6R2X8YD+qRNAMwhvTAAAADUiZE+wwpNQ7M/Qe9E8/PkvD14te/HVNut3twy
8nZgvumFAQAAoE6M9BlWeNr3fr0H2NPmkzF/O0AfvTAAAADUiZE+wwpND9Np
H/gZ1Eaj+/B6V/z3Uturv5e6b8nEH10FmDd6YQAAAKgTI32Glfh7qQAUoBcG
AACAOjHSZ1jydoCy6IUBAACgToz0GZa8HaAsemEAAACoEyN9hiVvByiLXhgA
AADqxEgfAKqiFwYAAIA6MdIHgKrohQEAAKBOjPQBoCp6YQAAAKgTI30AqEoz
pOq6AAAAAAUZ4ANA5fTCAAAAUCdG+gBQFb0wAAAA1ImRPgBURS8MAAAAdWKk
DwBV0QsDAABAnRjpA0BV9MIAAABQJ0b6AFAVvTAAAADUiZE+AFSlxF74d248
NLGUtX0AAABgIHk7AFRF3g4AAAB1Im8HgKrI2wEAAKBO5O0AUJWyeuF33ns3
MWz/vZsOK2X7AAAAQB7ydgCoSlm98O439yTm7QdvOLKU7QMAAAB5yNsBoCry
dgAAAKgTeTsAVEXeDgAAAHUibweAqsjbAQAAoE7k7QBQFXk7AAAA1Im8HQCq
Im8HAACAOpG3A0BV5O0AAABQJ/J2AKhKWb3wI688lZi3f+aek0vZPgAAAJCH
vB0AqlJWL7x1z47EvP3wzWtK2T4AAACQh7wdAKoibwcAAIA6kbcDQFXk7QAA
AFAn8nYAqIq8HQAAAOpE3g4AVZG3AwAAQJ3I2wGgKvJ2AAAAqBN5OwBUpaxe
+N4XHk7M27+65cxStg8AAADkIW8HgKqU1Qvf/MymxLz9pG0XlbJ9AAAAIA95
OwBURd4OAAAAdSJvB4CqyNsBAACgTuTtAFAVeTsAAADUibwdAKrSDBllO/J2
AAAAqFBZA3wAoDDPtwMAAECdyNsBoCrydgAAAKgTeTsAVKWsXvjSJ25OzNvP
f+zaUrYPAAAA5CFvB4CqlNULr+20E/P24P1Stg8AAADkIW8HgKrI2wEAAKBO
5O0AUBV5OwAAANSJvB0AqiJvBwAAgDqRtwNAVeTtAAAAUCfydgCoirwdAAAA
6kTeDgBVkbcDAABAncjbAaAq8nYAAACoE3k7AFRF3g4AAAB1Im8HgKrI2wEA
AKBO5O0AUBV5OwAAANSJvB0AqlJWL/z0z3Zv3bMjXna/uaeU7QMAAAB5yNsB
oCp6YQAAAKgTI30AqIpeGAAAAOrESB8AqqIXBgAAgDox0geAquiFAQAAoE6M
9AGgKhPrhV9++Kl4eeuFVyazdwAAAJgT8nYAqMrEeuFb//SoyZQnrlw/mSMK
bPxsazIHdd83L5zYQQUncGJ/rIn9g8vLDz+lBY5Sgh1N7KBq2QKDHWmBWqAW
WDotcMQSdI6TOai6tsDg9kwL1AK1wHJpgd1SyuhP3g4AVZlML1zXu1x5+4hF
3j4iWdOstEDXQC1QCxwHLXDEMs1Z00y0QGmnFqgFlk4L7BZ5OwDMNHn7KOTt
IxZ5+4hkTbPSAl0DtUAtcBy0wBHLNGdNM9ECpZ1aoBZYOi2wW+TtADDTxtQL
v/vz97Y8snvdPU92X+56dNfEbpzWn3HNsd/dFJTurrd2Xui+fPX1t8Mvdy6/
FrwM/jf8Mlim+zJYrLt69+WdS7vCL6+76/Huy3XNEyZ0l3vEd8IV69UzUrHe
yzOvXArX8+KbHg5eBv8bfhks030ZLBZ+GZzAif2xzvvexnjFei8jFeu+7P1l
g4NN/Mt2X0b+srvu2zHlLTDyl522FnjXp0/J0wJ7FSvQAntnbGpbYK/JZbfA
xGvLCz95fkpaYKRiw7bAyF92Rltg9rWl8haYdnGeuRaY5+Kc1gJz9m5VtcB4
xRJbYLHebZIt8Aff21C4BQ7Vu01tC4xc9IZtge3DzpySFhip2FAtMPKXnbYW
GL/oJbbA7GvLNLTAPEOPYXu32WqBOa8tFbbAnEOPybTAmw8/a2Vk8nYAqMo4
euF7Hnz20JNvPXjhho8ff3P3nad+/OjEbpxu+PaVwa6D0t11cGvUffniK2+G
Xz7y1EvBy+B/wy+DZbove3eP3ZdXbdgRfnneNVu7L6/7y+MmdJf7tfPCFevV
M1Kx3svDTr09XM/gZi942bs/7L4Mlum+DBYLvwxO4MT+WF87oR2vWO9lpGLd
l72/bHCwiX/Z7svIX3b6W2DkLzttLfDOT5+SpwX2KlagBfbO2NS2wF6Ty26B
ideW5x5fnpIWGKnYsC0w8ped0RaYfW2pvAWmXZxnrgXmuTintcCcvVtVLTBe
scQWWKx3m2QLPL1VvAUO1btNbQuMXPSGbYFX//WaKWmBkYoN1QIjf9lpa4Hx
i15iC8y+tkxDC8wz9Bi2d5utFpjz2lJhC8w59JhMC7z+s6evjEzeDgBVKb0X
vu6ux7t3F93yxlvvrsxC2ilvl7dX2wLl7ZWMs+Tt8vYpbIHy9vy9m7x9xCJv
l7fH/7LT1gLjF73EFihvn/4WKG8fqsjbAWCmldsLP/fi6weHwvagBO8E73du
vW/yd7ndKsnbV+Tt8vaRi7x9ZQbTzsQWKG8feG2pvAXK2/P3bvL2EYu8Xd4e
/8tOWwuMX/QSW6C8ffpboLx9qCJvB4CZVnovvHP5tZMu/vHBB/L27px1T969
/eJDTg7K7V86575vXrjpqPO7L2/5+Inju8vt1kfeviJvl7ePXOTtKzOYdia2
QHn7wGtL5S1Q3p6/d5O3j1jk7fL2+F922lpg/KKX2ALl7dPfAuXtQxV5OwDM
tDH1wls7L3ztnLuCe4zb7t25MvJwZpR7trHm7aNEOkPFxSMmEkPl7aMMqIud
wAnk7SO2wKHi4qk9gTnDulFOYCl5+1hPYImJxFBp5/ScwHLz9lEuzhWewPEN
qCfZu41yAuMVG8cJnEDvNuW3BxPo3dwexCs2n7cHE+jdpvz2YAK92/TfHkyg
d5vy24N4xabtBGZfW8KlV8lRyNsBoCpj7YVvu3fnunueXJG3h14OvJk0oJa3
j+kE1mNAPf2JhLxd3p7/2lLvRELeLm/Pf20Z5QTK2+MVm7YTWI/ebfpvD+Tt
8YpN2wmUtwPAnGiGjLipC294MLgxuO3enTuXX+u9ec+Dz255ZLe8fcWAOv0E
ytsncwLrMaCe/kRC3i5vz39tqXciIW+Xt+e/toxyAuXt8YpN2wmsR+82/bcH
8vZ4xabtBE4mby9xgA8AFFNiL/zRY24M3yQEty6X3/bobffufOOtd9/9+XvB
XUdQXn397WDJ3svu/cnKvnuS8MvHd70SvOz+1mrvZS/GD/5P8DJ4s/syWCz8
MthId2vdl8Eeuy+DnYZfBrUKXgb/G34ZqWe8Yt2XkYr1XnYr1qtnpGLdl72K
9eoZqVj3ZaRivZfFTmCkYuM4gZGKDXUCIxUbxwkcsQXmOYHxik3bCYxUbBwn
MOdXo8ITmOfaMuIJzHNtqfAE5ry2jHICc15bKjyBOa8to5zACfRuo5zAeMXG
cQIn0LtN+e3BBHo3twfxis3n7cEEercpvz2YQO82/bcHE+jdpvz2IF6xaTuB
2deWcOlVchTydgCoSlm9cO9f7SPlo8fcWMr2AQAAgDzk7QBQlRJ74e6/4295
ZPdVG3ZcfNPDx35309fOuSsoZW0fAAAAGEjeDgBV0QsDAABAnRjpA0BVSpxP
pjdhHQAAAFAVeTsAVKWsXvjimx6OTNt+7Hc3BaX3Y/EAAADABMjbAaAqZfXC
512zNfH3Um+7d2cp2wcAAADykLcDQFXK6oWfe/H1rZ0Xrtqwo1tOuvjH3efb
gzdL2T4AAACQh7wdAKqiFwYAAIA6MdIHgKrohQEAAKBOjPQBoCpl9cKHnXp7
/MdSg/Lq62+Xsn0AAAAgD3k7AFRlHHl7uLz4ypulbB8AAADIQ94OAFUpqxde
d8+T3V9KPfWyLb2H2z3fDgAAABMmbweAquiFAQAAoE6M9AGgKnphAAAAqBMj
fQCoSim98IuvvBn5mdRuOfPKpdE3DgAAAOQnbweAqpSYt8fLYafePvrGAQAA
gPzk7QBQlVJ64VdffzvyZLvn2wEAAKAS8nYAqIpeGAAAAOrESB8AqqIXBgAA
gDox0geAqpTSC+9cfi0+mczltz1659Ku0TcOAAAA5CdvB4CqlNIL3//4Mx/4
zqnx8qnLLxx94wAAAEB+8nYAqEo5efvOnb9z46Hx8oEbvzL6xgEAAID85O0A
UJVSeuFn9zyXmLcfvOHI0TcOAAAA5CdvB4CqlNILP7Zta2Le/qFrPj/6xgEA
AID85O0AUJVSeuFbbrkrMW//w6sPG33jAAAAQH7ydgCoSim98DXXrU/M2z94
lbwdAAAAJkreDgBVkbcDAABAncjbAaAqpfTCP166OzFv/8hVXxx94wAAAEB+
8nYAqEopvfAdd9+amLd/4sqvjb5xAAAAID95OwBUpRlSeCM/vO7qxLy9eYW8
HQAAACahlAE+ADCKUnrh7116WfJ8Mpd+ZfSNAwAAAPnJ2wGgKvJ2AAAAqBN5
OwBUpZRe+Pb17cS8/VNXHzH6xgEAAID85O0AUBV5OwAAANSJvB0AqlJKL3zF
D69MzNs/5vdSAQAAYLLk7QBQlVJ64bO/e3Fi3v7Ry746+sYBAACA/OTtAFAV
eTsAAADUibwdAKpSSi980+3XJ+btn7jq66NvHAAAAMhP3g4AVSmlF778tssT
8/avX/Gt0TcOAAAA5CdvB4CqlNILf/eGixLz9q9cdszoGwcAAADyk7cDQFVK
6YVPOv+MxLz9s9+XtwMAAMBEydsBoCrydgAAAKgTeTsAVKWUXviCK85PzNu/
+sMTRt84AAAAkJ+8HQCqUkovfPE1Fybm7Uded9LoGwcAAADyk7cDQFVK6YXP
+cG5iXn71685cfSNAwAAAPnJ2wGgKqX0wl++4MTEvP0bl5wy+sYBAACA/OTt
AFAVeTsAAADUibwdAKpSSi980pWnJebtp1x9xugbBwAAAPKTtwPAyJaXFhcW
mgcsLCy2l5ZzrFZKL7zm2jMT8/bg/dE3DgAAAOQnbweAkSy3V5P2sIXFgZn7
BJ5vf+u5TeHyy1+8HV73nZceDn/6izdfCH/67itPhD/9+evPhD8NFg5/Gmwq
/Ol777wW/vTt55ci1c6uWLB8+NNga4UrFiw8SsUinw5Vscj5DOqZv2KR8xmc
n1Eqlv2Hzq5Y9h96YMWqaoGRig3bAiMVm9EWGKnYUC0wUrHZbYGRig3VAiMV
m9EWOD0X5wpb4PRcnKtqgfGKDdUC3R7EKxb5dFZa4PRcnKtqgdNzcR6xBdbj
4jxKC6zHxXnEFliPi/MoLTBescinQ1Us7eQUI28HgBEsLSaG7fsj93Z24j6B
+dt3fucfhUvk9ub5G/40/OnrO64Mf7rnzi+GP331vlPDnwYLhz8NNhX+NLhR
CX/67GX/KlLt7IoFy4c/jdw7DVWxYOFRKhb5dKiKRc5nUM/8FYucz+D8jFKx
7D90dsWy/9ADK1ZVC4xUbNgWGKnYjLbASMWGaoGRis1uC4xUbKgWGKnYjLbA
6bk4V9gCp+fiXFULjFdsqBbo9iBescins9ICp+fiXFULnJ6L84gtsB4X51Fa
YD0uziO2wHpcnEdpgfGKRT4dqmJpJ6cYeTsAFJaZtg9O3Evphb963rHJefsV
p6/M5T2bAXW8YgbUszugjnw6hwNqefuILXB6Ls7y9gpbYLxiQ7VAtwfxikU+
nZUWOD0X56pa4PRcnOXt8fM5hxdneXv8fMrbAWDu9cXtB6L1vXO55wzcS+mF
D7/kG4l5+4WXnPbuQ/c9c8Kvhstb994UvNkrLyz+f+FPX1vXCn+655q/Lv2e
7Zc/+2l349kVWz79X4Y//dkdF/VV7JKPhT99pX1URsWK3bM9fdY/7m48vN9h
KxY5n0E9Sx81/PLdd/JULPsP/crVXw1/+tLln8j/h847oD73HxdpgZE/9NVf
DX/62m2nlT6c6Z3PSMUGtMBIxda1wp8GCxdogQNHDQUqFvlDBwuHPw02lVGx
wgPqAi0wUrHI+Qw2NUrF0satu07+HwdWLPsPHVQs/GnQ1INmP2wLjFcsej53
PDhsC4xULPhDhz8NLh1Bs89fsZzj1u75HLYFRioWOZ/BZblAC4xUrFt6AcXP
n3ps2IrF/9CR7izo5gq0wEjFunoRxK5T3legBUYqFunOIuezlEjnF888VaAF
RioWqfY7zzxU+A+ddt+y69RfGbYFxisW+fTZ7/5GgRYY+UPv7L896J7PYVtg
pGKR24M3HmoXaIGRikXO59On/UqBikU+jdwePH/ZHxVogZGK7ey/PfjFC8/F
KzbwD5193/LG0jWFK5Z2H/j0Gb9SoGIDblAzb+mLpZ3vvfJSgRaYfYP6043n
Fq5Y2n1gzlv6oW5QI7f0peTtOYdIw905Zw6RiuXtvfM50titvzt7+bqvF2iB
kYr1yv7zmW+IFKlYrzy/9j+sjEzeDgAFheP2vlw99YOIUnrhr1/xrUjS/q+v
/ZvfveGz3/vqn73wwf99lPLiEX9Q+GYy7dZo743iaLWKl5c+/3sZFSt2z7Z3
5DiGeo4+aojcTAaDx9Lr+eJf/sv8f+iceXswGC+/nn/12wWGM5GK9Uo3axrH
+QxKgRaYdj57WdM46plRscJ5+7jPZ1l5+/MH/3rp9Qya/bAtMF6xyPnc88k/
KL2eQbPPX7Gcaec4zmdwWS7QAiMV65ZedvfqUZ8ovZ5BN1egBUYqtr96B7Km
3R/75+M+n6Xk7T894+jS6/nGuu8V/kOn3bcsf/b9pddz+fj/q0ALjPyhd/bf
HozjfL56/pEFWmCkYpHz+eyX/1np9Xz+mN8t0AIjFdvZf3vws8vPLb2er5x0
aOGKpd0HPrPwT0qvZ/YtfbG8/a3115Vezz3HfrRwxdLuAydwS19K3j75IVKx
vH0c5/PFQ36zQAuMVKxXum+Oekt/aHQvBcjbAaCY8A+lRlL1cOC+GP1Rl1Wj
98I/e/ulL1xyRDdm/73LjvzAeaf98YmXHrxww+9f8k15+yj3bPL2nH9oeXue
UqAFpp1PefsL8vay6ylvL7fI28st8vZyi7y93CJvL7fI20uvZ/6Kydv7irwd
AKqTEapnRPFho/fC626+6lOtE/5ozfkf/sa1By/c0Ct/eOa5Zxz115s/cvAo
5cdHfu6uM/99tzxx3j8pnLdvO+/vbr34/c88uz4oz92xGLmfefKPf3vEet77
xc8+9pM3euWBH63rVfuxc9+fcc8Wrliv3H/e3wnK9uP/YfZt2HN/+H8WqGev
YkHZcu0p4Wo/eN+W3kd3n/3PHrrqt8K12vn4D7oV65X9Hz141bA3kIP/7p88
JO18ts/4tzet/cTG+zb2yl13t68/4990yx3n/K+rFes/n1tP+/sj3orf9+d/
HK3noZ/MWbGg3Lj4J+FPg9L76OazfiOoYXCGi53P7LL14A8GVQ3vd8Ptl+Ss
WLf03l96+Ingz3H3hc3uIQcnpPTxTq913X72v4hULHI+MyrWLUF77rafeAMb
vZ5pX42NZ/9auGLbHtsVr9jDj+wMN+/Nl32l+/7mj304+3sRfOWH/uuf9vd7
dQtfat54Y2+n0LsQBZepjIpFzueWz35uqMvOzg/95uDz+eBViRXbmZm3B51C
uGL7q3ftKQfO55+NclXf8af/JqGeZeTtj5/3D4NGcvu6s7qNZPPXvjxiBxQu
2z/8714omrcHFQvaSWfz0eHm/diGQ/df8D/2/vg1cMSy8bgPdv9YPz77/xm2
Yo/c+Mfh/iioZ/f93Sd+MvEaOErZ9oOrw22s943ecOa/Dnb95LYz81SsW4Kj
6L7/k8/8WvaXImiBw9bznuM+2q3YbWf8QdDGgkt9+BJ6y+Vf7l08M/7Q3RIc
Rdr5zC55bqg2to4OVyzoOsMX9t5Xo1tuu+a43kf3nvsPehULykp5eXtwmYrX
846jD8moWPh8BiWoZ++jyH3Lw+f8b2PK27v3gXd/88vFKpZxH7jx6A8mXgNH
Kbu+8lu9Bhau2D1L9wa7vv+WtTlvUPfeo17Y3P/+D29NvAaOUp5Z+EC3gS3v
vmelP28PrlTZFQv6zfCnQa+6/3weN+AqFFymhq1n/rz9/nP+VVrFgnLjGf9v
73br7muvGOqak+c+sHDevvGcX0+7Qb35uD8Y8aoer2f+vD1j7Ba9D1y/bpRK
bv3ch1dGJm8HgGKyHmLP94D76L3wead8KRyzV1VW1h8ULi9f+Xdv/dIXemXx
lL+35syDuuXSY/7zyC3Wuo99vnnMY73ywzWHv3PB38pZHjyrUdUhf+fTR4Wr
HSknnHRp/qMYthxz/MlVHfU4Duelg/+XgeOFe/7ig1Ud8g9ah+Q5ilc+l/y0
z3FfviajnWSXjxx9e1VH/cUTjytc7eyS/dV47rz3VXXIH/nGXdk1j6QfJX4F
zjm5ssv4rhP+5/Fdqbpl8ZRvx0/mX31ze1WHHJztAkcRdEx5mvfZn/9O0DYu
+8RJp3320nj5yte/X9VRB9+s4Ci2n/1bidX+2tF3hLvsXrnvhA8FHfrWC/6L
Xg8+sCx9/r+PnLqqDvmvjz0uo56bDx3wT+qvnPMPCrf5oNeo6qi/d+g3wn/Z
O8/48Li/4Hcf9+GPnv2jtV85sqpDDu6IRj+KN0/67wokw8F9YFVHHdz9Jh5I
Rm2DNt9r/6N04lUd8iFHXffNE68t61ZkqK/G7af9QVVH/dFv3JtxFN8/8ejx
fbU/d8yFlRxysN9xHE6eVhGc7XBNPn7UDSMO0ksZ6QPAXMp8hn1SefulZx9T
1U1guETy9t3ff9/Ff7HYK2cd/z55e4lF3j7JIm8vt8jb40XePskygbz9xg9/
M9wD9sqXD7+iqqPOztu/8LUfJ1b41i99IejQHzr/P5a3D1XmKm9fOuqPmmfe
JW+fcJnLvP3ao4+7saxbEXn7wCJvl7cDQHWmIm9f/OxlHznmB1XdB/aKvH2o
UHHEIm+fZJG3l1vk7fEib59kkbfHi7xd3l64yNsrKfL2EYu8fWCRt8vbAaA6
1eftv3zjpzd9/Vt/ecq5Vd0H9oq8fahQccQib59kkbeXW+Tt8SJvn2SRt8eL
vF3eXrjI2ysp8vYRi7x9YJG3y9sBoEKlzN8el78Cv3z3ndeO/dghZ3+zqvvA
Xsmft6894T/d3vzVcPnBYZ8K3+3MSt6+5gtfKRwqjlhqlrc/8ZHffexD/y67
3PKXn6jqkHPm7c98/l+8+tlfjZejj7iy8HhQ3j7JMjBvv+eTvxG+cJX4Fagw
b3/ylF8b35WqW+Yqbz/9C4vB9erag4+f27z9rq/9N5FTV9UhZ+ftt3zxv43c
ijz2J/823Om8fM7/ULjNV5i3f/dLRxQOFYuVbt6+5hunVnXIpeTtr3/7b+/8
s/cHZflPfj3cDB758/870k7CJbgPrOqo0/L2jNoGbV7eXuyrMbV5+8UnLYzv
qy1v//hR7WGTgRHH9QBAT0amnvns+6rRe+F3Hr7/Y+d/pqr7wF7Jn7fHy0Lr
34fvdmYlbz/8xI8XDhVHLDXL26/++ImJUU+4nP7xtVUdcs68/Udf+kTkW9At
h52wtvB4UN4+yTIwbz/59L8TvnCV+BWoMG9/YIRQMWeZq7z9mCMuzLiOzUPe
fsFZ/1Hk1FV1yNl5e7x872N9/0ry4jnvK9zmK8zbzz/js4VDxWKlm7d/+PxN
VR1yKXn7S6f9Vxs//beD8kTzn4abwXlf/f2MNhPcB1Z11Gl5e87WPkonXtUh
y9vj5cLW18f31Za3NxduGnGQXspIHwDmU0aonu/x9nJ64cVzP9T81sVV3Qp2
i7x9qFBxxCJvn2SRt5db5O3xIm+fZJG3x4u8Xd5euMjbKyny9hGLvH1gkbfL
2wGgSuFUvS9wz/l4ezm98Os7rjztlMOruhXsluy8/dwjfvus49+XVo4/9o8/
/60re6V92p/nv32qMG//4smf//JJa3vliG+vPfn01XLpWUeO7x5Y3j7JMmLe
fuTxXz/82ItzlsNO+H74u3DIN66r6qiPbX06XJPscvjCrV/42o/j5fAjtnzm
6AeC8qlvbTvkpO3dcvypF2ecxgrz9o8fd234KxwpJ5y29vzTfiV84SrxK1Bh
3r793H80vitVt1zc+ny8zXzumKuqOuRieftNZ/5J91J/2EmXfPHY/eXwYy/7
zDfu6Tbybml95bhpztsfO/M3E7+qC4evz8jbHz3/Pznz1P/6mHP+eZ5y2rn/
U+TUVXXInznmhKu+e1C4rD3jv8y4FVn7V98OH/tL5/xK4TZfYd7+/bM+Er5w
bT3vd8f9Ba933n7+3/xlRpv50jFfqOqo0/L2SA0XT/l7kW9BUC664D/79Ak/
7JVDT7i+10FHyue+tf6Ioy7/3ML94ctFVYd8yFHXnnHCYuIVLE/5m6PX7e99
jrsqKPec+Xv5m0eFefunjr0yPNaIlCvO+IvxfbVrlrcn3r7+zTevDzeSQ79+
Z7gmn1gwfzsAVCgcuDcX2kv7kvXlpVDanhm3l9YL37nl2qPXfOK41pEXnHbc
j75z/NL5x28554jgf4Py6CWLOy65oFsev/6aJ269JSidW9Ztve3qBzetD5ft
t1z7xA3XLt9+x7uPbomU5zZd8vhNJ3S2XBAuP3ngslc7d3fLK4/c+dLtF3bL
rhu//ZMN391+9dpweXDjrbsfeS5efrLt0aWbLr9/7be7te2V7WvP2nn1/g2+
suW63o6eeOjyXS/eGy7PPHnbnqXr43UOygv3Xf3Ilcfdd8354bJ07fe6J6Fb
eidn+9rTH7x8MVLth+5Y9+zDT//sxdcjJ/zn773zk8dveGL9mieu+0a4PHvT
mt55eHnTVb1qP7nt8sd33N13wjfe+ui1lz9z84Z46Vx31dKFJ0WqHZSgtruX
7uxucM/Gy7t7ef6Ws3duOOvZzReHS3BOfvb2S4lNZeeuDQ9ed1bkbD/43VN7
56FzxSW9k7P1+ksijSQoD//wkqCSP3tgc+Rsv7r1pqfWndjZ/J1IO3nxkVt7
5yE4J91qv3Db4s7bT3vshr6zHbTAJx94MLGdbL9nw/1XnBOp9tYLvx1U+IVb
9m5wzx0X9/aya9tVTy/fHWknz265PLGRvPHQnT+5+ZRg45Gz/ci6a3rn4fFr
ruydnwe+d0q0kdxweef++4NKxs/2C68+GpyQSCN58vpv9RrJ3ub9yP6/6XMP
XffUU9GzHWx8543r4o3k6Ztu23bp2UvfPz1S7e03XvnUhtv2fysfWNfby1Pt
EyONJDghQfUSG8me1596dNNFkbMdvZjceH335Dx20/Vb118brfa6K59s3/DC
HXfFT/iuuxYfv/XkSCMJ/mSrF5OHbu1V+yftE55cf1HkhG//8Y9SLyY3XrJ0
4YnRal90zurF5IF1+79BO+588pGro41kx01BM05sJ8E1cPtVJ0fOdvAFSbyY
BF+oh664MH4NDC4mb776ZuRsv/3uT4OaBOck0k6eu/mM1UbSfw18bPuP+s72
HeuCi0bixSS4yAQnJPEa+OKDP9p/Ku64uLuXYI/BXyd6MXn6jqCG8Uay9xr4
1M3brjw9duk+ffVictVlvZOzdEPsYnLgGvjWQ/dGznZwSX/yhmMjjSQowV+t
dx76roG3n/bItf3fyttvCNpDYjvZdueN91+WfA3sbjDYcm8vQTcXaSR728nm
ixMbyU8fvD24BsYvJsF3pHcegnPSPTnBt2nr2jXRi0nwxXngwRcffz5+wp99
YcvjG8+ONJLgCxK+mPSqHVxMnnzqR5ETvv2aS4LrRryRBFeYbZecEZyT+DXw
6R/dvv9bueW61YvJuujF5JmtVwcXjcSLSXCR2b7+O/GLSa+R7L2Y3LSue3KC
PQZ/ncRr4J6NGyNn+61HNgV9X9ALRxpJcOyrF5P+a+ATt/ZfTK655NEtmxMb
SfBXuP+67yVeA3dde+Bb+dD+ri3o44L7gfjFJGgPie0k+JY9eFUrcrYfvGH1
yxKckN7JCbq56AUwuJhsWh9UMn4xCfr9vReTm06ItJPgO7J6Mem/Bj6y9c6+
s337DcF9YOLFZPtVa4NbtcSLyZ5HNna32dtLcC/0zN3fjbSTXcv3BNeNeCMJ
rjDBCXzg0lb8PnC1kVxz5erF5MboxaR3DYyf7eBi8sQN34pfTHqNJHINDBpV
/D5w14OPxxtJcD0P+r6gF45fAx+/LOFiEtwHRi8my/cs35t8ZxL0RI9fe9x9
V38ncsKDu/fVi8kVl+y/mFx0TvAVjraTW64NroEv70y4FQzuAx+/84xIIwlu
3Xt/vsgN1VNPb4peTK5em9hIgn4/uKwlXgOf2bQhfh8Y3H1FLybbr3vtjWcT
LybPv7ht+7rofeDSBSeGLya9kxPcC8UvJt1r4Kub747fBwadSHBOIo1k98Pr
Vi8m/dfAzrq+i0lwmUq7mAT3h3u/KUnXwGdviN4HBnsMOtboMGf7dUEN442k
ew0MeuH4feDqxeTG63snZ9v3oj1OcEK6N1TvvBH9YgZ/heBmI/juRNpJ8Fdb
vZj0XwO3b9kQGVQG7SGxnQSjrfsvPjXxhipxUBm9fQ0uJi/em9hIutfA+KAy
+I4kjoWDEWj0YnL7Db3z88T66xL3MhR5OwAU1he4J8mM28vshR9efq2sTQEA
AADFyNsBYASZiXt22q4XBgAAgHox0geAkYQna++zuJSdtuuFAQAAoF6M9AFg
ZMtLiwuhn0hdWGwPzNr30gsDAABAnRjpA0BV9MIAAABQJ0b6AFAVvTAAAADU
iZE+AFRFLwwAAAB1YqQPAFXRCwMAAECdGOkDQFX0wgAAAFAnRvoAUBW9MAAA
ANSJkT4AVEUvDAAAAHVipA8AVdELAwAAQJ0Y6QNAVfTCAAAAUCdG+gBQFb0w
AAAA1ImRPgBURS8MAAAAdWKkDwBV0QsDAABAnRjpA0BV9MIAAABQJ0b6AFAV
vTAAAADUiZE+AFRFLwwAAAB1YqQPAFXRCwMAAECdGOkDQFX0wgAAAFAnRvoA
UBW9MAAAANSJkT4AVEUvDAAAAHVipA8AVdELAwAAQJ0Y6QNAVfTCAAAAUCdG
+gBQlWZI1XUBAAAACjLAB4DK6YUBAACgToz0AaAqemEAAACoEyN9AKiKXhgA
AADqxEgfAKqiFwYAAIA6MdIHgKqU3gvr1qHH1wF6fB2gy3cBenwdoMfAHABq
Q7cO4+PrAD2+DtDluwA9vg7QY2AOALWhW4fx8XWAHl8H6PJdgB5fB+gxMAeA
2tCtxzmEaVCDQ1ipxVE4hGlQg0NYqcVROIRp4BCmRA2OwiFMgxocwkotjsIh
TAMDcwCoDd16nEOYBjU4hJVaHIVDmAY1OISVWhyFQ5gGDmFK1OAoHMI0qMEh
rNTiKBzCNDAwB4Da0K3HOYRpUINDWKnFUTiEaVCDQ1ipxVE4hGngEKZEDY7C
IUyDGhzCSi2OwiFMAwNzAKgN3XqcQ5gGNTiElVochUOYBjU4hJVaHIVDmAYO
YUrU4CgcwjSowSGs1OIoHMI0MDAHgNpoAv9/e3d03agORQG02/RBIbThNiiD
Nt6zJ4klLAlkRbFR9v4ca9bKxzlL+BoEAADAWF49bAAAAAAAAAAAAAAAAAAA
AAAAAAAAAAAAAAAAAAAAAAAAAAAAAAAAAAAAAAAAAAAAAAAAAAAAAAAAAAAA
AIaxLvM0fXyZpvmyrK/+m6DOulzCGP+f42le1kKQa2Pfez10ssz3HF4yIVQH
RrbeAjgdDaA6MKzUtVI5f+rAAO4XQvNSWNaYRmUBAALrJbjsDlxnla/+2+CY
XIqzQa6Nfe/10E0wbc/M29WBkV0HFLkApparA6OqvlZSB8YQXghl5+2NaVQW
ACASTWIedvDcnZDwRgpfID9tr61rY997PXSzqccL4q0OvFIxf48BVAeGVe5C
Kn/qwAg210GZeXtjGpUFAIjsXXvbwHl/uyneBrk29r3XQzcPP0bVjRfVgZPb
3x+i0Ys6MKxoN5i+TqGIn/6IB5HqwPmtl4fnm5Lz9sY0KgsAEEseMxBfe9u/
eW/xPPH7K+T2BIEgyLWx770eekk8+rHNnjowsM3+8PnQ/bpE/xzMXtSBcWXf
45E7aUMdOLXbmwo+ElLz9sY0KgsAEAt37+y2bv/mrRXCGo1avi+va2Pfez10
kjxoqXDLlDowmM0Nvev2k+nm/ro5dWBgQcrieWPYk8yvT+rA2RRuCE/M2xvT
qCwAQCy8wi7MYIqvcYfXut6oeJO61EzluDb2vddDJ995m+Y5F0p1YGD5cfv+
enVgNEH+sve3Bx+oA6e2mUSXQ9WYRmUBADYKe3RhZ4ezSMa4Nva910MX9yDO
Sz556sDAau/8UweGFqfsfn57OpbqwKl9Bewz6uW5dGMalQUA2Chde/i9nNNL
X4TWxr73euggnLaXvo+pAwPbzNujw3yn62HuB56IKn2mDpxN8pSxe0fCperA
qS3zNN8PC3t+3n4kjcoCAMSKP4nbvjm59OHt1bHvvR5+XjxtL6RSHRhYfJzM
lJozTmHy1IG/YE2+Q/IhkerAUIqZakyjsgAAG7ZvhhXfwmWiwl9yz+BXAs3b
+YtKt/Le3YOpDoyu3Am7A+MybwcAfpHtmzHFXyg32XZVzNgep+3m7fxNx+bt
h16mrQ4MIAzZ9cUet3+8vnT+IxFMdWAo5u0AwG9yHBzjWebCsP3fgrrYO2WR
E0lN253fzh8VjReDN0ReXxGZegRKHRhYYWaXTJ86MBLntwMAv6mwRXvdOSe0
RtOVTHBrY997PfyYIGFR9p6at6sDZ1faEVJv+FAHBhbEbxuxl8RbHfhNT8/b
j6RRWQCAjdp7XeCNRcP26etJ6cS6ytj3Xg8/5ejxGUEC1YGBZd6a/U/dQ/vq
wMlVH0mhDoykHKrGNCoLALAVDSgPH+oL7yeb5Yqlmdj3Xg8/5Il5uzowskLK
dm8iVAeGUvr1Kf2ZOjCQnbl0YxqVBQDY2jxs/e+W4Ny7k+BNFW9ifFQb+97r
4Wc8M29XB0YWn+D+fYB7HMBg11AHhrV5W2ruo+ATdWAce/eBN6ZRWQCArc3b
xB7ZvXl3B4eMue+QB2Lfez30dfggAXVgMEf2h3D2og4Ma/vr086PTw//Qx04
sd1zVxrTqCwAwIPiBm7z5u3tXoJ+Ov4lMhH73uuhp50HjtWBge1N3EvnuqsD
Q6kf2akDgzhwznljGpUFAHiQ/TKaf+UkvIuj4/bicaUHYt97PfSze8CnOjCy
bP6mWR34U9Zlzv7+lJ7YqQNDOPRe0cY0KgsAkHC9Ag8GMv9/B7V1cwbHT6xO
XF7Xxr73eujj0Au11IGRrculJoDqwLg2ZdjPnzpweofm7VeNaVQWAAAAAAAA
AAAAAAAAAAAAAAAAAAAAAAAAAAAAAAAAAAAAAAAAAAAAAAAAAAAAAAAAAAAA
AAAAAAAAAAAAAAAAAAAAAAAAAAAAAAAAAAAAAAAAAAAAAAAAAAAAAAAAAAAA
AAAAAAAAAAAAAAAAAAAAAAAAAAAAAAAAAAAAAAAAAAAAAAAAAAAAAAAAAAAA
AAAAAAAAAIBH67rM07y8+s8AAAAAAICTuk3aP27M2wEAAAAA4DnL/PHNvB0A
AAAAAJ5j3g4AAAAAAO3M2wEAAAAAoMF6mT4ypsv66r8OAAAAAADOwbwdAAAA
AADambcDAAAAAMCPcX47AAAAAAC0M28HAAAAAIB25u0AAAAAANDOvB0AAAAA
ANqZtwMAAAAAQDvzdgAAAAAAaGfeDgAAAAAA7czbAQAAAACgnXk7AAAAAAC0
C+ft02W9/tO6rq/+qwAAAAAA4FzWy/TxwI3uAAAAAABQJzVwN28HAAAAAIBq
6zJP96H7NM0X83YAAAAAAAAAAAAAAAAAAAAAAAAAAAAAAAAAAAAAAAAAAAAA
AAAAAAAAAAAAAAAAAAAA4B39B59085U=
    "], {{0, 564.51}, {1214., 0}}, {0, 255},
    ColorFunction->RGBColor,
    ImageResolution->118.61614497528831`],
   BoxForm`ImageTag["Byte", ColorSpace -> "RGB", Interleaving -> True],
   Selectable->False],
  DefaultBaseStyle->"ImageGraphics",
  ImageSizeRaw->{1214., 564.51},
  PlotRange->{{0, 1214.}, {0, 564.51}}]], "Print",
 CellChangeTimes->{
  3.83299859102027*^9, 3.8330010864232492`*^9, 3.8330011174215107`*^9, {
   3.8330014049879484`*^9, 3.8330014471049676`*^9}},
 CellLabel->
  "During evaluation of \
In[222]:=",ExpressionUUID->"c957dfcf-61fb-4b55-a790-81de6e98dc78"],

Cell[BoxData[
 GraphicsBox[
  TagBox[RasterBox[CompressedData["
1:eJzs3W+PHdedJ3YheZA8zFsIkDeQBwmCfrR5ZAQL58EaCxgwIHgHnrsbAR47
nqEHYwGRb8CFVwtOpocwDDlyOwrIJDKy0no0nqsxQ0iytByRkOw2ZVgc8Uqh
ZXJ0GVoURUuibGq1THU3+/atW39u1e36c07154OCob5ddeqcdpV+fb5dOvWf
/8FX/snoP3rggQf++D9N/uef/LM//W+/9rV/9mef+8+SL/7pH/3x//DP/+gP
v/Tf/dGf/OE//8Ov/Td/8B8nH347+Z+f/ycPPLDzz/cAAAAAAAAAAAAAAAAA
AAAAAAAAAAAAAKDACAAAAAhD3yEBAHAozVbz2H830P9+xd7/e/EPQf/7pf/9
0v9+6X+/9L9f+t8v/e+X/rfdIADQMXn7Iv3vV+z9vxf/EPS/X/rfL/3vl/73
S//7pf/90v9+6X/bDQIAHZO3L9L/fsXe/3vxD0H/+6X//dL/ful/v/S/X/rf
L/3vl/633SAA0DF5+yL971fs/b8X/xD0v1/63y/975f+90v/+6X//dL/ful/
2w0CAB2Tt0OD3AIcZa5/jjLXP0eZ65+jTN4OACyRt0OD3AIcZa5/jjLXP0eZ
65+jTN4OACxRzQEADskvVBxlrn9okBsKAGKnmgMAAEAIzNABIHaqOQAAAITA
DB0AYqeaAwAAQAjM0AEgdqo5AAAAhMAMHQBip5oDAABACMzQASB2qjkAAACE
wAwdAGKnmgMAAEAIzNABIHaqOQAAAITADB0AYqeaAwAAQAjM0AEgdqo5AAAA
hMAMHQBip5oDAABACMzQASB2qjkAAACEwAwdAGKnmgMAAEAIzNABIHaqOQAA
AITADB0AYjdK67s7AAAAcISYlQPAkKjmAAAAEAIzdACInWoOAAAAITBDB4DY
qeYAAAAQAjN0AIidag4AAAAhMEMHgNip5gAAABACM3QAiJ1qDgAAACEwQweA
2KnmAAAAEAIzdACInWoOAAAAITBDB4DYqeYAAAAQAjN0AIidag4AAAAhMEMH
gNip5gAAABACM3QAiJ1qDgAAACEwQweA2KnmAAAAEAIzdACInWoOAAAAITBD
B4DYqeYAAAAQAjN0AIidal7Fm7evXrx5eWk7c+38qemk4pa00GWHP7h7p3rf
GtkGP8Dk//EuB5gwwNgH+PSV57sc4LnrFw0w6gEmNaXjAdaqYgYY4ACTm6LL
ASZ3hAFGPcBk63iASeU1wKgHmPx63/EAk9/wYx/g9Ts3D98xM3QAiJ1q/usP
r8/D8++/8cyxCyeT7fPPPfyZZ7/c4NbxNDz5Ta/Z/htg93McA4x9gA++8EiX
Azzx2mkDjHqASenpeIDJGQ0w6gEmN0WXA0zuCAOMeoDJ1vEAk8prgFEPMPn1
vuMBNhJW9zvARh7wMEMHgMOabU+2xuPR3Hg83tqezeo1sr01KrO1XXzo0azm
565ffOzSU8nU+LM//lo3vz0OPo4e/ADF0QZYlzjaAGtt4mgDrEscbYB1t44H
OPg4evADlLevscnbAaB3s8m4KCLfCd2baEfenqv7Cc7g4+jBD1AcbYB1iaMN
sNYmjjbAusTRBlh363iAg4+jBz9Aefsam7wdAPq1KiQvj8lTVjzeLm/P6P63
x8HH0YMfoDjaAOsSRxtgrU0cbYB1iaMNsO7W8QAHH0cPfoDy9jU2eTsA9GpV
Rr77kPuk0jPuK5N7efuyN29f7fi3x8HH0YMfoDjaAOsSRxtgrU0cbYB1iaMN
sO7W8QAHH0cPfoDy9jU2eTsA9CgdkY8n+4vHzLa30t+oErgvRPeVH4mfO7LV
/HNnv97lb4+Dj6MHP0BxtAHWJY42wFqbONoA6xJHG2DdreMBDj6OHvwA5e1r
bPJ2AOjR4tPtS6F6Koqvkp8vHFDxgfhFR7aaj3/2ePVfnD7/3MPJPHpp+9bP
n0h+za64vXn7apej++Dunep9a2Qb/AAb+eW5FgOMfYBPX3m+ywGeu37RAKMe
YMd/tby3mzMYYNQDTG6KLgeY3BEGGPUAT3X+d+ek8hpg1ANMfr3veIDJb/ix
D7CRPxkc2Rk6ABzObHsy3pWXkS9m8VXy9kM93n50q/mphSdSjl04+fCr30k+
efKtM8lvzsl26daVvjsIAADA0XJkZ+gA0J7F59urPK+++Hj71mRrvP/VOPlq
e/XhR7aa//rD68+/82rHT2UDAABAkSM7QweA1tSN21e8eHW8tSJzV80BAAAg
BGboANCs2ou3L715NVdpO6o5AAAAhMAMHQAalI7OK67FXv54++q2VHMAAAAI
gRk6ADQlHbZXWkkmc9jB4jE7L2StFrjn5vNNDAgAAAAoZD4OAC3Z3lorbE/M
ZpPJ1t5LUpcz9cUn34ubVM0BAAAgBGboAHBos9SKMHWy9lUWGy58wF01BwAA
gBCYoQPA4aTC9oPlYJohbwcAAIBomKEDwGFUW/GlvIXxrrwWrCcDAAAA8TBD
B4C1pd50Wvw+0xqNFL8vtSTMV80BAAAgBGboALCmdFBe6CCHL1gcplI7ZWm+
ag4AAAAhMEMHgPWk3pF6mLy9QuJe/uy8ag4AAAAhMEMHgLVUjdur5O33yiL3
1a9gVc0BAAAgBGboALCOiovJVM7bd9vcnmyNF5odj7cmq7L2Hao5AAAAhMAM
HQBip5oDAABACMzQASB2qjkAAACEwAwdAGKnmgMAAEAIzNABIHaqOQAAAITA
DB0AYqeaAwAAQAjM0AEgdqo5AAAAhMAMHQBip5oDAABACMzQASB2UVTz9353
u+8uAAAAQLuimKEDACXCr+bX79z8zLNf/srLf/6jt18SvAMAADBU4c/QAYBy
4VfzU9PJZ5798nx7+NXvnLl2/oO7d/ruFwAAADQp/Bk6AFAu/Gr+pRePL+bt
e9vJX/6g734BAABAk8KfoQMA5QKv5r/+8Ho2bE+2izcv9901AAAAaFLgM3QA
YKXAq/nSYjJ724MvPNJ3vwAAAKBhgc/QAYCVAq/mX3n5z7N5+/ffeKbvfgEA
AEDDAp+hAwArhVzNP7h7x2IyAAAAHBEhz9ABgCpCruZnrp3Phu2ff+7hvvsF
AAAAzQt5hg4AVBFyNT/x2uls3v6tnz/Rd78AAACgeSHP0AGAKkKu5p9/7uFs
3n7m2vm++wUAAADNC3mGDgBUEWw1f/P21dzF2z+4e6fvrgEAAEDzgp2hAwAV
jRb03ZeUp688nw3bHzr3aN/9AgAAgMaM0vruDgBwKMFW8/HPHs/m7Y9deqrv
fgEAAEArgp2hAwAVBVvNP3f269m8/dz1i333CwAAAFoR7AwdAKgozGpu8XYA
AACOmjBn6ABAdWFW8zPXzlu8HQAAgCMlzBk6AFBdmNX8xGunLd4OAADAkRLm
DB0AqC7Mav6lF49bvB0AAIAjJcwZOgBQXYDV/IO7d3IXb79+52bfXQMAAIC2
BDhDBwBqCbCan7t+MRu2f+7s1/vuFwAAALQowBk6AFBLgNX81HSSzdvHP3u8
734BAABAiwKcoQMAtQRYzcc/ezybtz/51pm++wUAAAAtCnCGDgDUEmA1z31Z
6sWbl/vuFwAAALQowBk6AFBLaNW86GWpv//0bt9dAwAAgBaFNkMHAOoKrZpf
vHk5G7Z/6cXjffcLAAAA2hXaDB0AqCu0av70lee9LBUAAIAjKLQZOgBQV2jV
/MRrp70sFQAAgCMotBk6AFBXaNX8oXOPZvP2c9cv9t0vAAAAaFdoM3QAoK7Q
qvlnf/y1bN7+6w+v990vAAAAaFdoM3QAoK6gqvmbt69mw/bPnf163/0CAACA
1gU1QwcA1hBUNX/+nVezeftXXv7zvvsFAAAArQtqhg4ArCGoav79N57J5u0n
f/mDvvsFAAAArQtqhg4ArCGoav7wq9/J5u1PX3m+734BAABA64KaoQMAawiq
mn/+uYezefvFm5f77hcAAAC0LqgZOgCwhnCq+Qd372TD9mRLPu+7awAAANC6
cGboAMB6wqnml25dyYbtn3/u4b77BQAAAF0IZ4YOAKwnnGr+o7dfyubtD7/6
nb77BQAAAF0IZ4YOAKwntGp+6daV59959dR08vCr33no3KOPXXqq7x4BAABA
F0KboQMAdanmAAAAEAIzdACInWoOAAAAITBDB4DYqeYAAAAQAjN0AIjdaEHf
fQEAAICjZZTWd3cAgENRzQEAACAEZugAEDvVHAAAAEJghg4AsVPNAQAAIARm
6AAQO9UcAAAAQmCGDgCxU80BAAAgBGboABA71RwAAABCYIYOALFTzQEAACAE
ZugAEDvVHAAAAEJghg4AsVPNAQAAIARm6AAQO9UcAAAAQmCGDgCxU80BAAAg
BGboABA71RwAAABCYIYOALFTzQEAACAEZugAEDvVHAAAAEJghg4AsVPNAQAA
IARm6AAQO9UcAAAAQmCGDgCxU80BAAAgBGboABA71RwAAABCYIYOALFTzQEA
ACAEZugAEDvVHAAAAEJghg4AsVPNAQAAIARm6AAQO9UcAAAAQmCGDgCxU80B
AAAgBGboABA71RwAAABCYIYOALFTzQEAACAEZugAEDvVHAAAAEJghg4AsVPN
AQAAIARm6AAQO9UcAAAAQmCGDgCxG6X13R0AAAA4QszKAWBIVHMAAAAIgRk6
AMRONQcAAIAQmKEDQOxUcwAAAAiBGToAxK7Hav7e725/6+dPnJpOku2VG69f
vHn51x9e76szAAAA0C95OwDErsdq/ubtq5959stL25dePN5XfwAAAKBH8nYA
iF2P1fzizcvZvP3YhZN99QcAAAB6JG8HgNj1WM3PXDufzdtPvHa6r/4AAABA
j+TtABC7Hqv5k2+dyebt33/jmb76AwAAAD2StwNA7Hqs5o9deiqbtz/51pm+
+gMAAAA9krcDQOx6rObf+vkT2bz9zLXzffUHAAAAeiRvB4DY9VjNj104mc3b
L9683Fd/AAAAoEfydgCIXY/V/MEXHsnm7W/evtpXfwAAAKBH8nYAiF2P1fyz
P/5aNm9/73e3++oPAAAA9EjeDgCx66uaf3D3TjZsT7ZeOgMAAAC9k7cDQOz6
qua//vB6Nmx/8IVHeukMAAAA9E7eDgCx66uaX7x5OZu3P3Tu0V46AwAAAL2T
twNA7Pqq5s+/82o2b3/41e/00hkAAADonbwdAGLXVzX/0dsvZfP2E6+d7qUz
AAAA0Dt5OwDErq9qfmo6yebt33/jmV46AwAAAL2TtwNA7Pqq5id/+YNs3v70
led76QwAAAD0Tt4OALHrq5p/6+dPZPP2M9fO99IZAAAA6J28HQBi11c1P3bh
ZDZvv3jzci+dAQAAgN7J2wEgdn1V8y+9eDybt795+2ovnQEAAIDeydsBIHZ9
VfPPP/dwNm9/73e3e+kMAAAA9E7eDgCx66uaZ8P2ZOulJwAAABACeTsAxK6X
av7e725nw/bPP/dw9z0BAACAQMjbASB2vVTzX394PZu3f+nF4933BAAAAAIh
bweA2PVSzS/evJzN249dONl9TwAAACAQ8nYAiN1oQWcnPXPtfDZvH//s8c46
AAAAACEYpfXdHQDgUHqp5k9feT6bt5947XT3PQEAAIBAyNsBIHa9VPNT00k2
b08+7L4nAAAAEAh5OwDErpdqfuK109m8/cm3znTfEwAAAAiEvB0AYtdLNf/W
z5/I5u1nrp3vvicAAAAQCHk7AMSul2p+7MLJbN7+yo3Xu+8JAAAABELeDgCx
66WaP3Tu0WzefvHm5e57AgAAAIGQtwNA7Hqp5g++8Eg2b79+52b3PQEAAIBA
yNsBIHa9VPNs2J5sH9y9031PAAAAIBDydgCIXffV/IO7d3Lz9o67AQAAAEGR
twNA7Lqv5tfv3MyG7Z9/7uGOuwEAAABBkbcDQOy6r+aXbl3J5u1fevF4x90A
AACAoMjbASB23VfzN29fzb4v9diFkx13AwAAAIIibweA2PVezS/evJxsb96+
2m83AAAAoF+9z9ABgENSzQEAACAEZugAEDvVHAAAAEJghg4AsVPNAQAAIARm
6AAQO9UcAAAAQmCGDgCHNduebI3Ho7nxeLy1PZut09BiO0krk+0qrajmAAAA
EAIzdAA4jNlkIWhP2wndD99QhVZUcwAAAAiBGToArK0kbL9va7taS9tbJY2M
J+WJu2oOAAAAITBDB4B1lYbkFbPyag2Vt6KaAwAAQAjM0AFgPemH28fzpdZ3
FmGvF7in4vb9/dPNlLaimgMAAEAIzNABYD2LKflSHJ6K4lcuKVPYUMkZUlRz
AAAACIEZOgCsZbY9Ge/KC8MXk/JVeftiOL/UUMVmVHMAAAAIgRk6ADSuJELP
KgnVK7ajmgMAAEAIzNABoGm14vbSh9irPeCumgMAAEAIzNABoFn1Fm8vD+fl
7QAAABAPM3QAaFAqbK+QtsvbAQAAYDDM0AGgKemwffVKMpmD5O0AAAAQMTN0
AGjE9tYaYfvegQ2s3561/kgAAACACszHAaAFs8VcvE7WvqMkU6/44lXVHAAA
AEJghg4Ah5MK28db27XC9nuloXq1x9tVcwAAAAiCGToAHEYqbK/3YPvKJio+
3q6aAwAAQBDM0AFgbakXpJY8gL7C0mo0e0/Iz7YXGy+N8lVzAAAACIEZOgCs
KZW2FzvI4QuXh0kF7nnKn5xXzQEAACAEZugAsJ6VIXn1vH1FY6vWqVHNAQAA
IARm6ACwlqpxe7W8veRp+dVvYFXNAQAAIARm6ACwjoqLyVTP23cb3d4aL7wi
dbw1WZm171DNAQAAIARm6AAQO9UcAAAAQmCGDgCxU80BAAAgBGboABA71RwA
AABCYIYOALFTzQEAACAEZugAEDvVHAAAAEJghg4AsVPNAQAAIARm6AAQO9Uc
AAAAQmCGDgCxU80BAAAgBGboABA71RwAAABCYIYOALFTzQEAACAEZugAEDvV
HAAAAEJghg4Aseuymj926amTv/zBqelkvr1y4/UP7t7prAMAAAAQLHk7AMSu
y2r+lZf//DPPfnlpu3TrSmcdAAAAgGDJ2wEgdl1W8wdfeCSbt1+/c7OzDgAA
AECw5O0AELve8/b3fne7sw4AAABAsOTtABC7Lqv5585+PZu3d3Z2AAAACJm8
HQBi12U1z4bt8nYAAADYI28HgNh1Vs1//+ndbNj+4AuPdHN2AAAACJy8HQBi
11k1v37nprwdAAAAisjbASB2/ebtD517tJuzAwAAQODk7QAQu1Faeye6dOtK
Nm8/duFke2cEAACAwHU2KwcAOtBZNb9487K8HQAAAIrI2wEgdp1V83PXL2bz
9hOvne7m7AAAABA4eTsAxK6zan7m2nl5OwAAABSRtwNA7Dqr5j96+6Vs3v7Y
pae6OTsAAAAETt4OALHrrJqfmk6yeXvyYTdnBwAAgMDJ2wEgdv3m7U++daab
swMAAEDg5O0AELvOqvnJX/4gm7efuXa+m7MDAABA4OTtABC7zqr5iddOy9sB
AACgiLwdAGLXWTUf/+zxbN7+yo3Xuzk7AAAABE7eDgCx66yaH7twMpu3X7x5
uZuzAwAAQODk7QAQu37z9ku3rnRzdgAAAAicvB0AYtdZNX/whUeyefv1Oze7
OTsAAAAETt4OALGTtwMAAEAI5O0AELvOqvlnf/y1bN7++0/vdnN2AAAACJy8
PR6T0QNzo0nt3RY/X9VMzr4bm9PCU06nk83RxsZG+oCNjdHm5qT4qKU2JptL
bew2MJlWbWAt6YGW/FQZpLybYuki3r0Iaxze0D1V+cpcewiHHDvB6ayaZ8P2
ZOvm1AAAABA+eXs8WsjbC9rJ27UgG5xujjayO6ePHJXEilXa2Bi1FfotD1Tg
fsSsypxXXIPt3FN5uxdfmdWHsHS2tQ8kUN1U8w/u3smG7Z87+/UOTg0AAABR
kLfHo428PTdKq7rndHNV1L66w1XbaCXzyw5U4H60VM6c86/B5u+pwt0Lr8w6
Q0g1svaBBKqban79zs1s3v7gC490cGoAAACIgrw9Hm3k7dVj9MyOtaLK/DPV
a6PxzK/OaiAMUt2LeOnyaPqeKmu3xjo11Qaw9oEESt4OAAAAIZC3x6OVvD2b
+RU8cZ7eL7vT0lrre0u6l0d2yz1KrxadtLDUQMPPuB+cPrkL5IpHUuk9Nd29
BMuuwUbvqbxmK1yZK4awfBMd7LL2gQSqm2p+8eblbN5+7MLJDk4NAAAAUZC3
x6PJvH1jNE/TlkK/eTS4sEtmt6WcsTAIn5a89XEpg8xfoz29U/557r+tdWG3
Ku9ZXWg56dZE4H4kVbmnMhdq/uGHvafyzlflylw9hHQv5+dc+0ACJW8HAACA
EMjb49Fo3r65Ocpva77baLMw666Tw+3suzEabU6WEvB0ilk8np39dgL03AQ9
8xBuSlnP0qFmqjcC96Oj2j1V+FejBu+pubpX5uohpG61Onl7wYEEqptq/vw7
r2bz9vHPHu/g1AAAABAFeXs8ms3bFx49z91rNCl8tjzV0prpdNW4vUyFBag3
ClpeCjXT/ZEsHhkV76mi4Lm5eyrvVNWuTM+3c1831fzMtfPZvP3Ea6c7ODUA
AABEQd4ej7rvdixK/e5/IxPspXbaSdcK4rZGnno9fGaf/nFszJd+X144Pq/x
nLEL3I+iinl70eXa2D01V//KLBtCzlsUqq3fXnoggeqmmj995Xl5OwAAAJSQ
t8ej4bw9L9pLP59b4bnYtVO4wzay4vjyb+fGogL3I6jhvH3te2rfGldmrX8t
FK4KVedAAtVNNT81nWTz9uTDDk4NAAAAUQgkb39x++qD47/Z25Ivv/W/n3/8
ry7+5tad5MtLV959+oXLX/vL55LPk/9N/nnv8+R/k39O9tz7PGkh2XPv8OTY
vc+TL5PP9xovaTb5fGWzyecVm00+X9ns3kiTT+r8kJrO2xc+uZ+mHQR7S99/
oE7eXtLP/KRyjSxv5eGph/CXOpkbag4ucP/wNx/8H1/cqrKd/Vers7LX/u3P
Vrbz1kurr+fkXCvbSXq+sp2iYyv9aA5UzdsLLqfG7qnsaSpfmXX+tZAa4toH
Eih5OwAAAIRA3n7v6ObtCzHebop38PVeqNdV3l4/zasQjRfvsjzsOq1GRN5e
QdPPt697T+1Z68qs+q+FzKsM1j6QQHVTzU+8djqbt//o7Zc6ODUAAABEQd5+
L8q8/bDvS828inFjc7ocDa67fnsHeXuVH0WFn0NJ3tle4D7dHG12EWDK2yto
PG9f855abq3GlbkiNt9IjOYvN2jkwOZ0dS8cET3m7Weune/g1AAAABAFefu9
o5i370d2qYRvc7R0WFE2uGIN6kp5eyq0XxF1bjywMRptTibT3B7UzNsr/1cC
bQTu90fdyQPD8vYKKt5TRX9iau6eWv5W9Suz6p8M1h17W7q8F46Ibqr5k2+d
eejco/J2AAAAKBJI3k4FLeTt+Rnf/lGFD7Knj1qRmBX0p2rgnvtk8frrydRY
lKfxwH3eJRljKKrdU4XXaoP31NpXZpx5u3uhBaMFffcFAAAAjpZRWt/doaI2
8vZ0klj2zbJssDSZLurP0qlHuStXFCX7674vtdYa+E0H7jLG4FS6p4r/vNTg
PbX2lSlv5z7VHAAAAEJghh6PNvL2vHBwflDJQu3Zw3bXel7YZTqdTjZHGxv5
TWd6NG/i4PidhWQKj16x/vvq9baLwvTShneHdNDExv4fCfYPKlhaO/k4J06V
NPav/J6aZi/C4rVcDndPrX9l9pW3uxeCo5oDAABACMzQ49FK3p59rrZgjfVM
Cljrgdz9Nibrt7E05KVQc2Me1adzwMLlP4p+giXr3OT2dmN3l9yQcfFDGWOQ
6l7ES/+fNXZPHeLK7Cdvdy8ESDUHAACAEJihx6OdvL1kbZjyvD1/4YxCG6Pc
x3YrtpH3zG/ec7LZsxasGF97se75x/eT/YOz7/Zt/9s5qWt2LRHpYigOub5Q
Q/fUoa7MHvJ290KYVHMAAAAIgRl6PBrM24vXUS9cpr3otaSZVV+ydpaaKFsJ
fbpZ2kZBUr/y7EvHVQw1C2LNnHww+WhhEZ1MyJh9zFfGGJzKeftG7vsFmrmn
Dndldp+3uxcCpZoDAABACMzQ49FS3l4S91XI2+83MdncWas9vcLLxmhpSfdS
e6u9p2LKjdSC7sVHLi8Uv7G8lnz5KLMN5sSaBatS5xx1f4/9A/IesJcxhmJV
3r6Rey3lHr72PdXQlVn7wjr0ge6FwKjmAAAAEAIzdKhgdcaYDhlzIkYZI4Pg
XgiUag4AAAAhMEOHCipkjPOdkn3248T8h55ljETMvRAo1RwAAABCYIYOFeTl
g5PR8oo3+yHj/sI46TBRxsgQuBcCpZoDAABACMzQoYqDpbP33pw5nSx8MN8r
vR74UpYoY2QQ3AthUs0BAAAgBGboUE36ZZVz6VU1Sl9CWZpAQjTcCyFSzQEA
ACAEZuhQ2XSyOToIGpdX0Ng1zxFzV7eebG7sH78hYyRi7oXgRF3Nf/ur2Xuv
X9nbbrxyqZuTfvLRx2899XwH29vPvjywESVbNyNKGJERzbfkCu9mRMk9a0SB
j+idn2x3M6KPb9wyIiPak/x+0s2Ikl+KjCjwESW/r3YzouRERmREe1tnU6Tk
hjWitxoqLlHP0CE4+0/+lr5MEo4A90K3Iqrmye+lV5556Rff/jc/Pf7E2S98
c2lLPuymG8kvUdmzt7Gd++rmwEaUbN2MKGFERjTfOkvVknvWiAIfUW75aGPr
LLExovBH9Pp3f9jNiN75ybYRBT6it7r6o3ZyIiMyor0tuby7GVFywxrR2YaK
S0QzdAjefJ0NESNHnHuha+FX8+t/94uLf/Hkc188Xv67zYVvPNZNf+Tth9m6
GdE96bQRLWzSaSOaG16Wa0Thj0g6bUTzbXhZrhGFP6LA0+nhjUjeDsGwHjXs
cS/0I9hq/slHH1955qUXHzpR8Xeb4aXTwxvR2SFmuUYU/oik00Y0N7ws14jC
H5F02ojm2/CyXCMKf0SBp9PDG5G8HYJxkDFujDILWcMR4l7oR5jV/Prf/aJ6
0r63DS+dHt6Izg4xyzWi8EcknTaiueFluUYU/oik00Y034aX5RpR+CMKPJ0e
3ojk7QDAvfCq+ad3P1lv1jO8dHp4Izo7xCzXiMIfkXTaiOaGl+UaUfgjkk4b
0XwbXpZrROGPKPB0engjkrcDAPcCq+a/f/+DC994bO3fvrrppLz9MFs3I7on
nTaihU06bURzw8tyjSj8EUmnjWi+DS/LNaLwRxR4Oj28EcnbAYB7IVXzTz76
uG7Yfu6rm8nEfG/r7FevpJ/Jb8gdbG8/+/LARtTZFObe7izGiIxob0uu8G5G
lNyzRhT4iJK5czcj6uwvCEYU/ohuvHKpmxH99lczIwp8RJ39lSc5kREZ0d6W
XN7djCi5YY3orYaKSzgzdABgPYFU80/vfvLKI99bGbBvP3p67zfhzqbJAAAA
0I1AZugAwNoCqeaXT/1t+XPsV8++0tkDkAAAANC9QGboAMDaQqjmN165VJS0
P/fF450tqwIAAAA9CmGGDgAcRu/V/NO7n7z40Imix9o7W7oTAAAA+tX7DB0A
OKTeq/mbT54tCtst0g4AAMDR0fsMHQA4pH6r+e/f/+C5Lx7PXUbm/enVHjsG
AAAAHZO3A0Ds+q3mRa9JvfLMSz32CgAAALonbweA2PVYzYsebr/wjcc+vftJ
X70CAACAXsjbASB2PVbzt599Offh9huvXOqrSwAAANAXeTsAxG60oONTv3zs
27kPt3fcDQAAAOjLKK3v7gAAh9JXNX9/etXD7QAAADAnbweA2PVVzf/++z/K
hu0vPnSil84AAABA7+TtABC7vqr5iw+dyObtV555qZfOAAAAQO/k7QAQu16q
edFiMh/fuNV9ZwAAACAE8nYAiF0v1fy9169c+MZjS2H7K498r/ueAAAAQCDk
7QAQux6r+cc3bl09+8rFv3jyuS8et5gMAAAAR5y8HQBiF0I1//TuJzdeuWQx
GQAAAI6yEGboAMBhtF3N37x99diFkydeO31qOplvZ66db/WkAAAAEB15OwDE
ru1qfvHm5c88++Wl7diFk62eFAAAAKIjbweA2LVdzc9cO5/N27/18ydaPSkA
AABER94OALHrJW8/8drpVk8KAAAA0ZG3A0Ds5O0AAAAQAnl7PCajB+ZGk9q7
LX6+qpmcfTc2p4WnnE4nm6ONjY30ARsbo83NSfFRS21MNpfa2G1gMq3awFrS
Ay35qTJIeTfF0kW8exHWOLyhe6rylbn2EA45doLTdjV/8q0z2bz9sUtPtXpS
AAAAiI68PR4t5O0F7eTtWpANTjdHG9md00eOSmLFKm1sjNoK/ZYHKnA/YlZl
ziuuwXbuqbzdi6/M6kNYOtvaBxKotqv5qekkm7cnH7Z6UgAAAIiOvD0ebeTt
uVFa1T2nm6ui9tUdrtpGK5lfdqAC96Olcuacfw02f08V7l54ZdYZQqqRtQ8k
UPJ2AAAACIG8PR5t5O3VY/TMjrWiyvwz1Wuj8cyvzmogDFLdi3jp8mj6nipr
t8Y6NdUGsPaBBKrtav7YpaeyefuTb51p9aQAAAAQHXl7PFrJ27OZX8ET5+n9
sjstrbW+t6R7eWS33KP0atFJC0sNNPyM+8Hpk7tArngkld5T091LsOwabPSe
ymu2wpW5YgjLN9HBLmsfSKDaruYnXjudzdvPXDvf6kkBAAAgOvL2eDSZt2+M
5mnaUug3jwYXdsnstpQzFgbh05K3Pi5lkPlrtKd3yj/P/be1LuxW5T2rCy0n
3ZoI3I+kKvdU5kLNP/yw91Te+apcmauHkO7l/JxrH0ig5O0AAAAQAnl7PBrN
2zc3R/ltzXcbbRZm3XVyuJ19N0ajzclSAp5OMYvHs7PfToCem6BnHsJNKetZ
OtRM9UbgfnRUu6cK/2rU4D01V/fKXD2E1K1WJ28vOJBAtV3Nv/XzJ+TtAAAA
sJK8PR7N5u0Lj57n7jWaFD5bnmppzXS6atxepsIC1BsFLS+Fmun+SBaPjIr3
VFHw3Nw9lXeqalem59u5r+1qfuzCyWzefvHm5VZPCgAAANGRt8ej7rsdi1K/
+9/IBHupnXbStYK4rZGnXg+f2ad/HBvzpd+XF47Pazxn7AL3o6hi3l50uTZ2
T83VvzLLhpDzFoVq67eXHkig5O0AAAAQAnl7PBrO2/OivfTzuRWei107hTts
IyuOL/92biwqcD+CGs7b176n9q1xZdb610LhqlB1DiRQ8nYAAAAIQSB5+weX
n3r7e//FfPv4nZ0lYT/54Nrel+//9C/3dvuHH/yj5Mvkf/e+TD7f2yHZM/ky
OWrvy6S1vR32vrz54p/uffn//c0Xcg8vP11y1N6XSTt7Oyz1eenwladb7HMd
TeftC5/cT9MOgr2l7z9QJ28v6Wd+UrlGlrfy8NRD+EudzA01Bxe43/7tlZPf
eaD6VrHZp//qH1Vp7fVL/1uV1pLdqrSWnHT9H0SZqnl7weXU2D2VPU3lK7PO
vxZSQ1z7QALVdjV/8IVHsnn7rz+83upJAQAAIDry9iOcty/EeLsp3sHXe6Fe
V3l7/TSvQjRevMvysOu0GhF5ewVNP9++7j21Z60rs+q/FjKvMlj7QALVS95+
/c7NVk8KAAAA0ZG3x5m3H/Z9qZlXMW5sTpejwXXXb+8gb6/yo6jwcyjJO9cJ
3OeHBxFQytsraDxvX/OeWm6txpW5IjbfSIzmLzdo5MAqwroXjgh5OwAAAIRA
3n4k8/b9yC6V8G2Olg4rygZXrEFdKW9PhfYros6NBzZGo83JZJrbg5p5e+X/
SqB+4B5Wxihvr6DiPVX0J6bm7qnlb1W/Mqv+yWDdsa8nrHvhiGi7mmfD9mT7
/ad3Wz0pAAAARCeQvJ0KWsjb8zO+/aMKH2RPH7UiUSvoT9XAPffJ4vXXk6mx
KE/twF3GGJ1q91ThtdrgPbX2lSlv575e8vZWzwgAAAAxkrfHo428PZ0kln2z
LBssTaaL+rN06lHuyhVFyf6670uttQZ+3cBdxhidSvdU8Z+XGryn1r4y5e3c
J28HAACAEMjb49FG3p4XDs4PKlmoPXvY7lrPC7tMp9PJ5mhjI7/pTI/mTRwc
v7OQTOHRK9Z/X73edlGYXtTw/ue7i3LPe7ax+GeCnIxx92ewMMJkiLG/h3VQ
yu+pafYiLF7L5XD31PpXZg95u3shTK1W8/d+dzsbtn/u7NfbOyMAAABESt4e
j1by9uxztQVrrGdSwFoP5O63MVm/jaUhL4WaG/OofinWK1r+o+gnWLR2SHFX
s88u7x+Vf8wab2KlJXUv4qWrprF76hBXZo95e8m1Hcy9MNueTLa2tsarbG23
3JEOjBY03vj1OzezefuDLzzS+IkAAAAgRqO0vrtDRe3k7SVrw5Tn7fkLZxQq
eJq1Yht5udy0Qli6UbRifO3FuhdOdv853oMd7/duKWPc/3K/7/NvC9yDccj1
hRq6pw51Zfabtwd9L8wm41FVA8nb22tc3g4AAAAVydvj0WDeXryOeuEy7UWv
Jc2s+pK1s9BEWao23Sxto2TdidKzLx1XMdRcGWvmJfh7P5xVa1Zb0zo4lfP2
jdz3CzRzTx3uyuwzbw/6Xtjeqhy2y9tXu3TrSjZvf+jco+2dEQAAACIlb49H
S3l7SdxXIW+/38Rkc2et9vQKLxujpSXdS+2t9p6KKTdSC7oXH7m8UPzG8lry
5aPMNlgWa6Z+DunUsChDnN7/8ayZbtKeVXn7Ru61lHv42vfUIa/Mftdvz+lb
IPdCvbhd3r7KxZuXs3n7sQsn2zsjAAAAREreDlXsZ4z5sWp+xlj04L68nZjF
cC8sxu3j8dZke3t7VqadXnRL3g4AAAAhkLdDFfWf6Z0/P7z7jPRkOrWeDIMQ
w71wkLcP4cn1alqt5ueuX8zm7Q+/+p32zggAAACRkrdDFaVrVqdfCrn3ZTaU
zGsCohPDvTB/V+rRidvbreZnrp3P5u0nXjvd3hkBAAAgUvJ2qGJhtev911wu
Z4b5GeMDe2/anE4O1t6WtxOzKO6F/Qfcx5NBrBVThbwdAAAAQiBvhyqK36w5
f2i3aA2NDHk7MYvjXth/wv3oBO7ydgAAAAiBvB2qWFgSYzrZf/XjxsbeA7t7
su+InBy8I3J3z9wXTUJcYrkX5mvKjLe2B/JK1FKtVvOnrzyfzdtP/vIH7Z0R
AAAAIiVvhypy3xEJR1AM98JssrVjPKpoCMu8t1rNT00n2bw9+bC9MwIAAECk
5O1QRQwZI3Qhhnthf/l2eXtDcvP2Rx//lz89/sS7F8O9DgAAAKB78naoIoaM
EboQw70gb29Ybt7+Pz/6p2e/8M0br1xq77wAAAAQHXk7VBFDxghdiOFekLc3
7PtvPFOUt78/vdreeQEAACA68nYAiF2r1fzEa6ezefvm//RnZ7/wzY9v3Grv
vAAAABAdeTsAxK7Vav7kW2f+5Pxf/uMf/VE2b2/vpAAAABAjeTsAxK7tav7x
jVtnv/DNpe3Fh060elIAAACIjrwdgEGbzbYnW1tb413JP0y2Z7O++9S4tqv5
+9Or2bz95WPfbvWkAAAAEB15OwADtRO0j/PfkTremrQUuh+8rbX2e1hXvOi1
rL22q/m7F6fZvP2nx59o9aQAAAAQHXk7AEM0mxRE7YsBduOZ+2JkXjdvX9Xj
PvP2d36ync3bX//uD1s9KQAAAERH3g7A8Kx4VHztTLzUUmBet+1Vfe4zb7/y
zEvZvP3yqb9t9aQAAAAQHXk7AEOTDr7HW5PJ9vZs1/b2JL3GzLihdWVm2aVr
aubtKx/I7zNvf/PJs9m8/a2nnm/1pAAAABAdeTsAA7PwoHhBnL6YbR/2EffC
VeJrNrzQ6/pdaruav/7dH2bz9nd+0uR/HQAAAAADIG8HYFgOwvSy3Hoebx/u
CfeSRWDqpeYLfwJYo0dtV/PtR09n8/Z3L05bPSkAAABER94OwLDMI/DywLvi
blVPtpeTr/++1EM93t56NX/lke9l8/b3p1dbPSkAAABER94OwLD0krePJ9uz
e+n4vVa7i4+3b022xvtfjZOvtlc/7t52NT/31c1s3v7xjVutnhQAAACiI28H
YFg6Xk8mFYivnbeXrEuzG8GvyNzbrubPffF4Nm9v9YwAAAAQI3k7AANzkF0X
ZukLj5Mf9n2pBaeu1/DiC1wLlDbXdjXPhu3PffF4q2cEAACAGMnbARia1KLq
O8+GL6Tus9n2wWotTcfta+ft5Y+3r26w1Wr+8Y1b2bz93Fc32zsjAAAAREre
DsDgVHhc/H4af6jFZLLWzNtT/T1YPGa2nR5HcYu5gzv0aO778B9+k83bL3zj
sabaBwAAgBgVhQ199wsAmlYpcW86bV8/b59NJlt7j90vH5V6Vr+wv61W8/de
v5LN2396/In2zggAAACRkrcDMEw7C8eUZO2rXkG6lrXfl3rIJlut5tf/7hfZ
vP317/6wvTMCAABApOTtAAzYbLY9Sa3XPh6PtyZtRO27Bpm3v/OTbXk7AAAA
VCFvB4CmrJe377zBdUfemjEBrCfz1lPPZ/P25MP2zggAAACRkrcDQFPWy9vT
i80Xvi+1ZLn5Vqv55VN/m83brzzzUntnBAAAgEjJ2wGgKavy9oLvV3q7a1l+
32o1f/27P8zm7e/8pJnlcgAAAGBI5O0ARG4eYu8l0ouZdhUNrbOe7kq9vL1C
4l7ey1ar+U+PP5HN22+8cqm9MwIAAECk5O0ARG4Iefu9ssj9YIWZIt3n7e+9
fqW9MwIAAECk5O0ARG4gefuO2fZka7wQu4/HW5NVWfuOVqv5ua9uZvP23/6q
QrcAAADgiJG3x2MyeiBjNKm878bmNPnGdHOjwuHZRvaOXnGe8uYgNHn3VOqm
SYw2J7nXfvpWyr/4i/Y5zHnJFVDe3pfu8/aPb9xq74wAAAAQKXl7PHIzuvyI
O2/X+4l59cC9dtwucCcyq3LvgxtglBN+r0rci79f/bz5Nx5ktVrNs2F7sn3y
0cftnREAAAAiJW+PR25Gl5vHle5ZNXBfI24XuBOXyrl3wV1QlriXfa/Oed1T
VNN93t7e6QAAACBe8vZ45Gd0q0PA5R1T3y58fnbxbAWJX50FbiBAtfL23Mt7
qYX5DuXPvtc7r5uqvtlse8+sbIXx2c5S6TuqLI8evPaq+cc3bmXD9hf+8F+1
dDoAAACImrw9HgUZXSYxz4/bF/arErjXituTq0g2SIRKL/PpdDoZbaRvppzb
JX1f3t8h98PK501OK3A/nKXl3AvMJvdfSzqeDCBw7zhvP/fVzZZOBwAAAFGT
t8cjFeFtjOaR3FKYN0/TF3ZZ2m114L46bl9oI9lhInAnQhX+rFThvajL4fpk
Rdpe5bzpu90q7nVVy9ur7haH9qr5e69fyebtrzzyvZZOBwAAAFGTt8djKYHb
HOUHdvPdRpubBXn7ysC9btyealDgTiyq5O3LeXrefiXrwxz+71ny9irmC8js
2X9wfTSebBeZbI3395K3l/rtr2Y/Pf5Esr187NvzvD35sqXTAQAAQNTk7fFY
fuJ1khu4H8Ttk2lh3r4izasdt6cblA4SiWp5e4Xwu2ARp/WXa/J8e13ztWHW
Im8HAAAAmmGGHo9UAjeaZDPv1E47EV1JZleWIC4cVhD05Zxa4E58KubtmXsv
R17ivtbbiKfTyab129cxXxzmaMbtqjkAAAAEwQw9HpnMLyf1Tj/zXvaMbHHg
vlbcLnAnQg3m7TmJe9UValZwN1W15iPu40Gk7ao5AAAAhCGQGfov3/6rv/ir
/3Jx+/H2I/Pvvvz3j80/T/459/OkhfnnybG5n//f5/5w/vnV37yS+/ntj/5h
/vnW//OPcz9f7Of8w2SH+YfJgbmfJyc6xA8pm/kdfHI/kjtI/Ja+n5PaFQXu
a8btAvfA/Psb79z4p/91re3j5/+6jcZ7b7ZY1bw9dbMU7ZgJ0ZvJ2z3cXsP2
ZGvPfGX28Xir0GRnbfdZ331uTCDVHAAAAI64QGbo8vYKsnn7Qgq4G3AffL2X
d5evAZ2fIdaK24vXqBG4903eXkHL68lUj+YLbAjb1zRfW2Ygz65XEUg1BwAA
gCMukBm6vL2CnMwvHX0vx+2r3rmYF7ivjttL9ugkcJ9ujjaFkKvJ2ytoLG8v
el9qlbeh5sTsieQq9yer9c32H3SfDOf59VUCqeYAAABwxAUyQ5e3V7CY0e2n
2anwezO1ePu9lXl7TuBeK24v10bgfr/DHvqtQN5eQcW8veztwpnvL8trt2rO
D9UFUs0BAADgiDNDj0de3p4ff+8neKtiwkzgvtBaQQpYY+HpxgP3eW8llDSj
Wu6djtMz+y2l7aPJdOkuybYsb+/cbE/Op9uTrfEgXpnaXjV/+srzp6aTpe2D
u3daOh0AAABETd4ej9y8Pe/J2vxv5sbf6cB91GTc3nzgLm+nYZVy7/RFv7zb
0h2Yt5RT9k6Qt3djNtnaf2/qCvL2Mg++8Mhnnv3y0nb9zs2WTgcAAABRk7fH
Izdvzwvc5wHe6ry9aCWM1XF7UZheutL1dLI5WljifWM0SS+Ls9Towsc5Qb+c
ksMqz72n0+S6S98fZa8sKLsvC65s13GLZpOKWbu8fRV5OwAAAFQnb49Hft6e
feT8IL+rkLfnB+4Vnm4vSglL1t7IfTh+I7VufKqTix/K22lBrf9eI+eaK3uM
vSxxl7e3rlbaLm8vJ28HAACA6uTt8SjI25czw4VvVcnbSx+QL96x9mLX8483
Nncfaj94Yn23Y/vfzvlDQnZ5HAklzTjc+kgrFo0pSdzl7W2rEbdvbS+v6h6p
9qr5Z3/8tWzebv12AAAAyCVvj0dRRpdO9Qofoy1cTX05cK/yIHxZRpgbuOdk
5clHG6PNyXSa2iHzJticJToklDSjct4+X/qo8Njci7IocZe3t217az9OH0/2
8vS9BH482Q/XZ9v7a7sffBa3xT8iNNtyNmxPtmZPAQAAAFFberqv7+5QUWFG
V5yEV8rbywL7KidZ0d7evgUrtOcctfTCyYVTydtp2Kq8fWPxT0JlR1Z82er+
fvL2ts3z9oOFYpYD94W9hpG4t1fN5e0AAABQnbydTqzO29OBe07cLm8HqsnJ
2+9/llqpfVCBu7wdAAAAQiBvpxMV8vb5Tsk++9F6/nP88nagzDxvX0zSs4F7
XiwfLXk7AAAAhEDeTifysvLJaG+1jnsLn+yv4pETt8vbgWoW3pc6nr8Q9f6H
+xH87GCRd3l7set3bmbD9s8/93Ab5wIAAIABkLfTjYNF3ffePDmdLHww3yu9
2vVSri5vB6pZCNwPEvaFgD3NejLFcvP2B194pI1zAQAAwADI2+lK+jWqB6+k
TK0wU/oiydI0HuDAQbh+kKYXBO6DiNvl7QAAABAEeTsdmk42Rweh+/JqMrvm
mXruSu+TzY394zfk7UCJ2WRrXLhi+4IhLCZzT94OAAAAYZC3E5b9p+BLX6wK
UMVstr2dfnh9tn0/ht9b3H0Qj7bvaqma//rD6/J2AAAAqE7eTkjma86I24H1
zbYn27PBROmVtFTNL968nM3bj1042ca5AAAAYADk7YTB2uxAU/ZflzqMldmr
kbcDAABACOTthOEgb98YZRZ1B6hhvkz7QNZmr0LeDgAAACGQtwMwLPL2xsjb
AQAAoBZ5OwADcwQD95aq+bnrF7N5+8OvfqeNcwEAAMAAyNsBGJztrfH9yH28
tfPu1NnQX5/aUjU/c+18Nm8/8drpNs4FAAAAAyBvB2BYZpOtHfuJ+0pDeApe
3g4AAAAhkLcDMCzz5WTk7YclbwcAAIBa5O0ADIu8vTHydgAAAKhF3g7AsMjb
G/PkW2eyeftjl55q41wAAAAwAPJ2AIhdS9X81HSSzduTD9s4FwAAAAyAvB0A
YidvBwAAgBDI2wEYltlse89sVr7XZGvHdtlesZC3AwAAQAjk7QAMy3z99tKF
2WeT8d5e48kAAveWqvnjL/+f8nYAAACoTt4OwLBUy9ur7haHNqr5xzdu/enJ
Y9m8/Udvv9T4uQAAAGAY5O0ARG6+gMye/QfXR+PJdpHJ1nh/L3l7gY9v3Prj
b/9JNm8/c+184+cCAACAYZC3AxC7+dowa5G355O3AwAAQF3ydgDiN18c5mjG
7a1U89/+aiZvBwAAgFrk7QAMwJqPuI8Hkba3U83fe/2KvB0AAABqkbcDMAjb
k60985XZx+OtQpOdtd1nffe5MS3l7V964mvZvP2VG683fi4AAAAYBnk7AMMy
X1tmIM+uV9Fl3n7x5uXGzwUAAADDIG8HYFhm+w+6T4bz/Poqi2vkNNXmOz/Z
lrcDAADASkuL1/bdHQDgUNqo5vJ2AAAAqEveDhxVk9EDGaNJ5X03NqelTRWq
c+BGYrQ5meb1CQ60lLd/8dT/KG8HAACA6uTtwFGVm3XnB+55u3aSt+ceREWz
7clk9/WpKwxhmfc2qvmVZ146+4VvLm2XT/1t4ycCAACAwZC3A0dVbtadm2uv
3LP9vP2B4mfvyTObjEdVydvzvfXU89m8Pfmw8RMBAADAYMjbgaMqP+vOCdyn
mxsh5O0S9+q2tyqH7fL2QvJ2AAAAqEveDhxVBVl3JnDPj9sLY/NaoXjpgdPp
ZJQ+tcC9mnpxu7y9gLwdAAAA6pK3x6ORdzumg8Py7G6xkYK1o9PnEQUSl9T1
uzGaR9tLl/v8rlnYpZu8PaeXVnGvYjFuH4+3Jtvb27Myffe3CW1U89e/+8Ns
3n717CuNnwgAAAAGQ94ej2be7Vg9cK8dtwvcicxSkr05yr+S57uNNjd7yNtT
96y8vZKDvH0IT65X01ne/s5PjszPFAAAAOqTt8ejoXc7Vg3c14jbBe7EZfnJ
8Ulu4H4Qt0+mfeTtnm+vb/6u1KMTt8vbAQAAIAjy9ng09W7Hak/LVogP6yxw
AwFKXcLJtbtwbxxcyfOddm6Wwuy7xmtPCx6ez7l9ptPJpvXb17L/gPt4Moi1
Yqpoo5r/4tv/Rt4OAAAAtcjb49HYux2rBO614vbkKhIHEqHlvD0vcE8/895u
3r6Sp9sr23/C/egE7m1U858efyKbt7/3+pXGTwQAAACDIW+PR3PvdlwduNda
UzrZYSJwD83tDz7589NX627PnrtZ6yznLr5fq/1fX/9drfYf/7fv1Gq/VuM5
efvCJ5kXHix9/4Ee8nY3Vx3zNWXGW9sDeSVqKXk7AAAAhEDeHo8G3+24KnCv
G7enGpQJBuHd9++O/uUbdbcn/vp6rbM88+K7tdp/41cf1Wr/z779/9Zqv1bj
eXn7wpW8e2McfL13n/SXt2+4sWqYTbZ2jEcVDWGZd3k7AAAAhEDeHo8G3+24
InCvHbenG7TmRQjk7RVk8/alwH05bq+Wt6/9vtS8mD0x2py4perZX75d3n44
F77xWDZvf39a9z8kAQAAgCNE3h6PBt/tWB64LxxWEJ3nnFrgHhh5ewWLd8j+
VZu6/DP/FUm7ebtH2Jsib2/Gua9uZvP2j2/cavxEAAAAMBjy9ng0+G7He2WB
+1pxu8A9NHc/+Q9v/Oqjutvs3d/XOsu779+t1f5HH39aq/23rt2p1X6txvPz
9vwHzvP+riRvD5e8vRnydgAAAKgrkLz997/4u9v/+l8sbR889vDSbsknizv8
7t/99eJ3P3n7jaUWlg7/6P/6X0oO//T9d5cOTz5Z3OHO3zyx+N3ky6X2lw5P
+rP43eR0Szsk/anzQ2rw3Y7pfdPfXDNuF7gTn9y8Pb0OU9k35e0ERN4OAAAA
IQgkb//dv/vrd//gv1rabn39v1/aLflkcYePfvi/Ln737t+/utTC0uG3//W/
KDn809+8s3R48sniDh9ujRe/m3y51P7S4Ul/Fr+bnG5ph+xfBEo1+G7HXank
cB701Yrbi9eoEbgTgdy8PS9wn98f8nZC1UY1f/GhE9m8/dO7nzR+IgAAABgM
eftchHn72u923JMXuK+O20v2OGTgPj9c6kg38vP27Ioy+csmFebtFeS8csGV
34XZrO8etKaNap4N25Ot8bMAAADAkMjb56LK2w/5bsf7soF7rbi9XP3AXd5O
xwry9uWrfOFb8vbozGbbk63xOHep9u3JZDj5u7wdAAAAQhBI3v7p++/e/ftX
l7ZP3vzF0m7JJ4s7LOXh/+Gj3y61sHz422+UHX7390uHJ58s7vDv37my+N3k
y6X2lw//6LepMf7mneUBphd4X6XBdzvuWw7cF1orSP5qpIq1A3d5Ox0ryrrT
K8oUvU5Y3h682WRrXPJq1N23qo6HErl3k7c/98XjjZ8FAAAAhiSQvJ0KGny3
41w6cB81GbfXD9zl7XSsMOvOf7nB8iHy9qDNJpmsPZ237+8wkMS98Wr+6d1P
snn7ua9uNnsWAAAAGBh5ezwafLfjgby8vjj3W73cTN4q86nPd9eZH80Xmh9N
DprJydunk4N9d3bfGHkPK7BaQdq+kLcf7DGMwL3xav7xjVvydgAAAKhL3h6P
Bt/tuCA3cK/wdHvRk7jp9vKf4k3LPo6/f1T+MWu8iRU4WnaXitkP2GeLHxw8
336wzyACd3k7AAAAhEDeHo8G3+24qOwB+eIdixe+KAjcU0vDT9M73u/aUt6+
/+V+x+ffFrgDpQ6eXd+P13Py9py9YtZN3n7hG481exYAAAAYGHl7PBp8t2PK
cuBe5UH4snWm8wP3eVcWDl1K0Fet3259d6CSbLqel7fnfxirbvL2nx5/otmz
AAAAwMDI2+PR4Lsd00oC+yonWdHe/X0X1m/P2XN3p6I8fTqdbG6ONjYqnh44
6uTtDfjtr2Y/Pf5Esj33xePydgAAAKhI3k439vP2/L8U5Oft09TLUqvG/cBR
V2k9mYG9MFU1BwAAgBCYodON+s+3zx/O39gYbU4m06n1ZIBqFt6XOp7svDB1
KW+fbW+N53sM4vH2e6O0vrsDAAAAR4hZOd0rXb89/YLUvS+zAX1eEwA5Dh5e
X2kQT7f76zkAAACEwQydbiwsJX8/QZ8u5+f5eXvy1e7LVCcHq8LL24FVKibu
A0nbVXMAAAAIgxk63Vh8dWva/AH2ovVkrN8OrCO9akxO1r41lLD9nmoOAAAA
YTBDpxsLy8NMJ/uvQd3Y2Ht4fU/2famTg/el7u6Z+9JVgGKz7cnWeCl2H4+3
Jtuz4WTtO1RzAAAACIEZOt3IfV8qAI1QzQEAACAEZuh0Q94OBMXz7QAAAEDj
zNDphrwd6NjeUjL5a7Tvvk51vLU9mNBdNQcAAIAQmKHTDXk70KXdQH3H1nbZ
d/O/HSHVHAAAAEJghg7A0Bzk6fmJ+vbWqPT78VHNAQAAIARm6AAMzGLcPspZ
USb1/WEE7qo5AAAAhMAMHYBhWYjTC5Zvv7fziPt45T4RaaOan7l2/tR0srRd
v3Oz8RMBAADAYMjbARiW+WoxpUn6sNZwb6OaH7tw8jPPfnlpu3jzcuMnAgAA
gMGQtwMwLPO8vTxIr7hbHOTtAAAAEAJ5OwDD4vn2ZsjbAQAAoC55OwDDcpCk
lwTu81De+u1F5O0AAABQl7wdgIFZeGHqaLw12Z4tBuqz2Wx7a7ywwxDi9laq
+UPnHs3m7W/evtr4iQAAAGAw5O0ADM1i4L7CEBaTuddONX/whUeyefv1/5+9
Ow+Woz7wBE/MPxOxMbG70dPdEzPzx0bsTHfv7E739PTOdI/LHW5vu6dtd7fb
3R5P2waDwTZlMOYSiEvnQ/dd6EAXD4RBmMPcqACBkTh0AIKHBBKGAssymMd9
mBuMtflUevWyqrKyrnx6mVWfT/yCIF/mL/OX9TLrl/l9qV++91riGwIAAICe
IW8HoAeNjRfTB2m7vB0AAADSQd4OQE8aGTYmLmsfGBzqhZFkyuTtAAAAkAby
dgB61/DwUDE8WvtIzl43pHsPkLcDAABAGsjbASDr5O0AAACQBvJ2AMi68ejN
v37PlPq8PfGtAAAAQC+RtwNA1o1Hb14ftsvbAQAAIJ68HeCQUrFQyOdyuaMq
gol8oVgqRS9fzB8VK3e4eoPNdVw9qmK+2PJGcoVS7KoaN6jQaFdSa3ioWBwc
HBxoZnBoolvaPXk7AAAApIG8HaBUyOdio+Z8i7l367XbqF6Tc0dWjA7coxbt
l7x9uFj1jtRY8vZo8nYAAABol7wd6G+lQmzU3jhu7jKsbqd6VZoeWTEyDG+6
ZO/m7UODLYft8vaG5O0AAADQLnk70M/aSpyrHyJvq2pd7TarhypHV4xIw6P/
ktAXeXt7cbu8vYH6sP3r90xJfCsAAADQS+TtQP+qzZurB0wvlYo1w8xURc7h
ynXDuZQOVY6p3ax67abHFmkQktfF4Q0e3G+UtzcaAj6LwnH7wMBgcWhoaDjO
RLc3CUcmbz9u64zEtwIAAAC9RN4O9KuaQDpylPWahdoNq+s2cbCN6lXB+tiW
q3+cr+TyNYF7ZdOhRfovb++FJ9dbE35eP5EVvvjea/J2AAAAaEXNP6Sf6OYA
TITqLLxx3DyyXC6XLxSKpapAu7Wwuvpp9AbDwkRXr2pgo7y9UMhHr6WyWNDy
fsvbK+9K7Z+4Pfm/nsvbAQAAoAPydqA/tRq3N9RiWN0gNU/q+fZCqRgZuI/F
7cXuHtHPpNEH3AeKPTFWTCvk7QAAAJAG8nagP1XF1p2Eza2G1Q02FFe9VCoW
Whu/PfhxKE6PWGgkXm8Q3Lf1vtSMxfGjT7j3T+B+ZPL2729bkOxWAAAAoMfI
24H+lKa8vamGIfnI+iIC9+pn3vswbw+NKTMwONQjr0SNlWxv/slHHz+1Z3d9
3j75weUJbgUAAAB6j7w9O6KSsUYRWMSy5ZCtnSE0wis5HNE1S+dyuZFhriPf
OsmR9Zv3Xvr49r/vrHSwuY+3frfdrfzmtT3tbuXXe5Yl2PKIA7w9rebtVWdd
Z3l71err8/uxnxzekbFN1sw/qj/y9uHi4IiBfIt6YZj3ZHvz919+4/rvTZe3
AwAAQLvk7dkRmYy1MOxzoxyuWYQWlUa2nM51FF+SoN+8feDDy36rs9LB5j66
7o/b3conww+0u5Vf339Kgi3PyvPtudp1168vdFofOvXGpstnYt/l7aPDt8vb
O/X+y29cNmmKvB0AAADaJW/PjshkLDLXjl2y1cA98uHfjp/I5UiTtzeV8ry9
8T8WiVhfdeBeG7e3lrf30hkrb+/Wr34+LG8HAACADsjbsyM6nYsI3KsT9boF
q2Y3fA49Oodra8TpnsrvMkfe3lQ7/9Yjd1Quny8Ui6VS1Y9bqt7ojOs4627y
T09yhUK+Zr3ydnl7m17ft1/eDgAAAB2Qt2dHg6y7LjGPjttDy7USuDeI4WLT
uVJpJJYM66UAL3N+/cEnww90VjrY2icvP9z2Vj58s92t/ObNp5NseSf/1qPl
06H5VhLN2+PHm2p4zvdq3t6PjkzePmXXxQluBQAAAHqPvD07qh9RzedzEenZ
wVCyFlqkZrHmgXujFK55OtfwQVpInZq/TeUj3/RbHWS3dzp0X73ZKqP/3Urs
THl7bzoyefviPVcmuBUAAADoPfL27KhJsuuGjKhdLF8oNMjbmwbuDUO45ulc
a6PVQDrUPhVeNWJ6/b/YaOd0KNVXrz4hks3bowL3ylrl7X0g8bx9/dnydgAA
AGibvD07ap8cL0YG7mNxe7HUMG9vkoo3zuA8306v6eIdwO29ziC2egJ5e31z
xlbaUt7e/h5kxvDwUHFwcHDgkOB/ikPDwxPdpsQlnrcXpp8vbwcAAIB2yduz
o3YQ6VCEFvFC05FMLSb7jgvcq968WB2YxyWEpVKxYPx2sqfBGw9q1f/1qK2w
Or56Enl7bXtaGUKq5/P2kaB9IPodqQODxZ4K3ZPtzV/c/ri8HQAAADogb8+O
upc2RgTu1c+8xz1r3jhwj4nbuw0YIaVKtX8rqjmW881ecxB/KkSODJ9I3h6u
GPMvWlqM6JvJWN4+XGwQtY8ZHOqZzD3Z3vyFe4fk7QAAANCBlOTtzz710sZ1
2yPLiy+8VbPwO7/6oH6xYA31q61fbPuWiNjr7tv21iwW/KR+saBu/Qpb3Jeg
zR19MGF1eXvoJ4cTtLG8rWZ+bfp2sHHgHhe3dzP2BqTdoX+hkavKrHNVA7rX
aHY6HK7dSvVE8vbqk7rhUPP9krcPDTYL20cj94luaTLk7QAAAJAGKcnb9+z6
xbzzbo0sB559tWbhN19/t36xYA31q61f7LbrHqtfbOO67TWLRQbpQd36Fba4
L0GbO/pgwurz9lC6dihCG5suJ2rxY6lHZ3OxcXvL6VwuU7kc0Guqn20fGCwW
h4aGDxkaKlaPMTPQG+PKHJm8fc2T1ye4FQAAAOg98vaDGc7bawL32ri92btL
owL3+Li9Wd6ei38cOBGlQrCF8dwAkHmhh9sbxOnhQL4nHnFPPG+fM/fc+rz9
ipKvXwAAAIgjbz+Yybx9NAuviscLVYO3H2yat0cE7k3i9s5HwEjG4QZ7eB6I
Mxamx0XplVA+4Sfcx8L+joL84aHBgbG/BQwMDBZbGmQ+2d78ubsfvnCBvB0A
AADalpK8/Z1ffXDg2Vcjy/vvf1Sz8Mcff1K/WOQA6fWLvfry2/WLvfjCWzWL
1Q8aHwjq1q+wxX0J2tzRBxMWOQJz5APno3l043eiHoxYIKgVWlt0pj2heXul
tfJ2IE4l8Y4PvFtcrMNtd7LeRq94HWj+Ytdke/Nnr98ibwcAAIAOpCRvpwWR
eXtVYh47M/J59erAPd8sbpe3AxkwYXl7TV7e5npjX/Ha7CH8xPP2u4+ZWVOC
Hya4CQAAAOhJ8vbsiMzbowL3ShzdPG+PzOtjEu0u8/ZSsZAf214uly9WD4tT
08bQjyOe45e6A9EmZDyZ4erXsLadt8em7c2bKW8HAACANJC3Z0d03l4/osxY
Dt1C3h4duDeMsrvK2yPHvslVjRtf1cjwD+XtQOvGsuuGIXXoUfRuH28fHqqP
2ttecVXcPtrqkbHcWwzc5e0AAACQBvL27GiQt9dG0aFZreTtsQ/Ix7ahvby7
splc4dBD7WNPrB9q2OjsiD8k1A+PI2kH4oXT64GR0c9DSfVw9RtJu43bY55L
b2PNVQ0O5+oNZ9SQtwMAAEAayNuzo1HWXR2YRz4hHpe31wXuDReMaUNTEVl5
8KNcvlAslaoWqHsTbMTQOfJ2oIlGbx6t0/VgMjWBeGfvSw03t6ZFLa4w2d78
6SvuqM/b999yf4KbAAAAgJ4kb8+Ohll39UtPiw2qNI7RYwL7ltvQauObt+Lw
EqMVQluRtwOtaylxT2Do9tE8fKA4NHyw5Xi8wUoiasVE8WHJ9ub71t5Un7e/
cG9S75UFAACAniVv54honrdXB+4Rcbu8HWhP9fDndVn74FAS70kNtjFYHFtT
4nl7i2uUtwMAAEAayNs5IlrI2ysLBcuMRuvRz/HL24GWDR96nWn4taMDVQF5
wjrK22OfYZe3AwAAQHbI2zkiorLyYr48gPvB0E/KgXsgIliXtwOpJ28HAACA
fiZv58gYGyQ+fyhhLxVDP6gsFR4fvi5Xl7cDqSdvBwAAgH4mb+dIqX4ta4P3
s8a+kDU2jQdobnho3EaSKZvA8dvrdb4XC66sz9tf3R0zHhgAAAD0o2Tvx6FN
pWIhPxa6144mc0glU48c6b1YyI3Wz8nbgXqH35Fa95R42eHseiChd6U23kJy
eXvss+9jku3NH5m9oT5vf33f/gQ3AQAAAD1J3k66jD4FH/tiVYAITaPp8AKx
6XXnOsvbY1re4grl7QAAAJAG8nbSpDLmjLgdaFM4mI7Opqvj9vGJ3DvL26uq
VTWqxcfb5e0AAACQCvJ20sHY7EA3atL2yHD68Fgz45q4d5i3V7d/oFge7mZ4
KPwXgtimytsBAAAgDeTtpMNY3p7L1w3qDhCr5sn12GS69in3dlLx5prl7Q3n
1/3BoL2/DMjbAQAAIA3k7QBkXVVY3TxAr47cEw3cO87bmyTuzZ7DT7Y333ZG
oT5vf//lNxLcBAAAAPQkeTsAGdfqIOdjGo6X3q0u8vaoAeYrSzZrorwdAAAA
0kDeDkDGdTBoeqfjrHe73qbbHRlkPvTXg4HBYtOsfYS8HQAAANJA3g5AxqUo
b58o8nYAAABIA3k7ABnX/ngyVSO3yNsBAACAZLhDByDr2h2OvSpuT3T89omi
NwcAAIA0cIcOQNZVv2i0WYA+HI7neyNu15sDAABAKrhDByD7qiL0kRC9wVtG
h4eqovleidv15gAAAJAK7tAB6AHDNTl6OUwfGBwzELVAb6TtenMAAABIB3fo
APSEyMQ9Vs+k7XpzAAAASAd36ACHlIqFQj6Xyx1VEUzkC8VSKXr5Yv6oWLnD
1RtsruPqURXzxZY3kiuUYlfVuEFtVGyy7+NneGiw1cx9YLB3wvaDenMAAABI
B3foAKVCPhcbH+dbzL1br91G9UKpecXowD1q0SOStzds/JEwPFRsEroPDAw2
GN09u/TmAAAAkAbu0IH+VirERu2Nk+OOw+r2q1el6ZEVI3PtpkuOf95e2/gj
aHh4aKhYHra9bOT/i0M9F7QfpjcHAACANHCHDvSzthLn6uS4rar1uXN71UOV
oytGBO7Rf0k44nn7xCXufUVvDgAAAGngDh3oX7WxcfWY46VSsWaYmapQO1y5
LlEuHaocU7tZ9dpNjy3SIOuuC9wbPLjfKDZvKxTvuPGMF705AAAApIE7dKBf
1QTSkaOs1yzUblhdt4mDbVSvCtbHtlz943wl2q4J3CubDi1yZPL2uMYzXvTm
AAAAkAbu0IE+VZ2FN46bR5bL5fKFQrFUlRq3FlZXP43eYFiY6OpVDWyUtxcK
+ei1VBYLWj4BeXuDxjNe9OYAAACQBu7Qgf7UatzeUIthdaPgOaHn2wulYmTg
Pha3F7t7RL/Dffd8+xGmNwcAAIA0cIcO9KeqQLiTAcZbDasbbCiueqlULLQ2
fnvw41CcHrHQSNTdMPtu47Wnjd8V21bjGS96cwAAAEgDd+hAf0pT3t5Uw5B8
ZH0RgXv1M+/jm7e31XjGi94cAAAA0sAdOvSkD998+5HZGzouv/r5cAcbDWod
yc29urtUs562qocj444S4Vbz9qrhXDrL26tWX5/fj/3k8I6MbbJm/lETkLd7
uP2I0JsDAABAGrhDh570/stv3H3MzI7L6/v2d7DRoNaR3NwL9w7VrKet6ll5
vj1Xu+769YUS/UNp+th0OVyfuLy9rvGMl2R78xffe+2KUrGmbH5+Z4KbAAAA
gJ4kb4eeJG9vKuV5ey6QLxQjnruPWF914F4bt7eWt3f8vtS2Gs94SbY33/3a
05+//dSaMvnB5QluAgAAAHqSvB16kry9qaphXpoE5rmjcvl8oVgslap+3FL1
qu2Ewu5Esu7R9YV+lisU8jXrHd+83SPsqZCv1uXa5O0AAADQumTvyoEU+uSj
j1/ft7/j8vG773ew0aDWkdzch2++XbOe9uq3Grg3ehC+tcy54VYSzdujHzgf
XW2jyF/e3kM83w4AAABpIG/Pjqg8rVHQFbFsOWRr/ZHeyFSv2aDNDUeR6Lgi
jJ/q0yE4H6IOwOpjN3zOtJQ5d1m92Sor4XnNvsTMlLf3Jnk7AAAApIG8PTti
n19tvujhkK2dMTTqE7qW364YjvS6qgjjqfbArPqrT6k0MpBMlaozJj5zLtVX
rz66k83bowL3ylrl7X1A3g4AAABpIG/PjsjIOjKejl2ykzE04sesaKBhMtlW
RRhfXRya7VRtUj2BvL2+OWMrbSlvb2sP5O2pI28HAACANJC3Z0d0MhYRuEcN
LNHK0BINtxYdsrUTznVeEcZb9AlTp/5caeuojq+eRN5e257QLHl7H5C3AwAA
QBrI27OjQTJWF+M1SA8bjDvRIHBvkKbFhmz1w2e0mM7FVYQjoVSoHTmm+uzJ
t/wPSaKrR40Mn/hYLtWnftWp3WJE34y8PcXk7QAAAJAG8vbsqErGcvlKPFiT
mFcyt9AiNYs1D9wbhWnNQ7bqVlbW3XFFOGJKxUI+l6s6a2Jf49vCW4BHardS
PZmx06vO7IYDOsnbe1Oyvfnm53fW5+2L91yZ4CYAAACgJ8nbs6MmkC7ko9Ou
ymL5QsOnXZsF7g2ztOYhW4NVd1wRgObk7QAAAJAG8vbsqH0AvBgZuI/F7cWY
0SXiw+3G4bjn2wHSSN4OAAAAaSBvz46qQDpfDGfmEaM8jCTWMRF2XOAeqlab
e8fF5qVDo3EcFdba6BOxFQFoTt4OAAAAaSBvz47avD0qcK9+5j3ukfHGgXtM
3N7eaM8dDxPt6XaA9sjbAQAAIA1Skre/vu+eJ1Z8tVF5aec1kbWCn0cuH6wt
cvn9N8yIXP6d55+IXP6pDSdHLt9oLyIXDlbSwQcSpS5vD/3kcEI9FqLXzI8I
sRsF7nFxe1uxecOB39uqCEBz8nYAAABIg5Tk7S/tvGbbaf+mUflFcXFkreDn
kcs3yuefWPHVyOXfLG2PXH7XzD+LXL7RXkQuHKykgw8kSn3eHorMD0XjY9Pl
pDx+SPSqwL2SccfG7S3H5rnazLzjigA0J28HAACANJC3Zzlvrwnca+P2Zq8g
jQrc4+P2ZrF5LpAvFCNGg+m4YnJKhWAL47kBgAkjbwcAAIA0kLdnM28fzcKr
4vFC1eDtB5vm7RGBe5O4Pfa1py03fgIeYT+8px6eB3pUsr351c9urs/b1zx5
fYKbAAAAgJ6Ukrz9w7deerO0vVH54LVfRNYKfh65fLC2yOXfef6JyOU/fu+t
yOV/tf+RyOUb7UXkwsFKOvhAokTl7dHPjY/Gyo3fiXowYoGgVmht0dF0NvP2
ym7K24EelWBv/uz1Wy5ccG593n5FyVcoAAAANJGSvJ0WRObtVYl57MzI59Wr
A/d8s7hd3g6QSvJ2AAAASAN5e3ZE5u1RgXslVW6et0fm9THB9ETl7aViIT/W
0FwuX6weT6dm50I/jvgHAFJ3oOfI2wEAACAN5O3ZEZ23148oMxYnt5C3Rwfu
DRPpicnbIwfNyVUNOF+1d+EfytuBfiBvBwAAgDSQt2dHg7y9NlEOzWolb499
QD62DUcob6+0L1c49FD72BPrh/ZodHbEXyDqx9WRtAM9St4OAAAAaSBvz45G
kXV1YB75oHdc3l4XuDdcMKYNHTe+qYisPPhRLl8olkpVC9S9QjZizB15O9Cj
5O0AAACQBvL27GgYWVe/9LTYoErjGD0msG+5DR03vtWKzZt/eInRCqGtyNuB
XidvBwAAgDSQt5NuzfP26sA9Im6XtwM9L9m8fcqyyfV5+9XPbk5qEwAAANCr
5O2kWwt5e2WhYJnRaD36HwDI24EelWzeftbKs+vz9s3P70xqEwAAANCr5O2k
W1RWXsyXB3A/GPpJOXAPRATr8nag18nbAQAAIA3k7aTc2Ojy+UMJe6kY+kFl
qfD48HW5urwd6HUJ9uY/vfQ2eTsAAAB0Rt5O6lW/z7XBi11jX8gam8YDZF+C
vfm+tTfJ2wEAAKAz8nayoFQs5MdC99rRZA6pZOqRI70XC7nR+jl5O9Bz5O0A
AACQBvJ2esToU/CxL1YF6E35at2sSt4OAAAAbUnwrhzSoTLmjLgd6EeebwcA
AIA0kLeTccZmB0g4bz9jtbwdAAAAOiFvJ+PG8vZcvm5Qd4D+kGze/t0Nk+rz
9t2vPZ3UJgAAAKBXydsBIOvk7QAAAJAG8nYAyDp5OwAAAKSBvB0Ask7eDgAA
AGkgbweArEuwNx9acOXdx8ysKa/u9n4MAAAAaE7eDgBZl2Bv/sjsDfV5++v7
9ie1fgAAAOhh8nYAyDp5OwAAAKSBvB3oV8X8UXXyxZaXzRVKsatqKFyxRqlY
KORzuVxo4VwuXyiWGtRott3c4erJVSSl5O0AAACQBvJ2oF9FZs7RgXvUognn
7aVCPhdbK99BbN5wmx1XJKXk7QAAAJAG8nagX0VmzpH5ctMlu8zbS4XYqL1x
zXa2W/WXhI4rklLydgAAAEgDeTvQr6Iz54jAPToOTyxvb6tydfjdVtVw3Y4r
klLydgAAAEgDeTvQrxpkznWBe4Onzxvl7W2G07WtqB42vVQq1gwzU9W82O3W
1x1bpOOKpJS8HQAAANJA3g70q6qkO5evRMw1gXslbg8tkljeXpPlR43RXrtQ
e9ut3slK1Y4rklLydgAAAEgDeTvQr2oS5UI+OoCuLJYvdJF7R6tO0hvXHFku
lwsaUCxVBd/Nt1u1hXby9gYVSSl5OwAAAKSBvB3oV7VPcBcjA/exuL3YzXPm
kVqN21vaBc+397UEe/NtZxTq8/b3X34jqfUDAABAD5O3A/2qKlHOF8Ppd8RA
5yORc8MMuo3Xj0Zm+R3G7bGxealULHQ0fntsRVJK3g4AAABpIG+HnvT2R+9d
USp2U7a9uLvjrQd1O95u0PIEP4dYdWl3ROBe/cx7qvP2pjpssKfbM0HeDgAA
AGkgb4ee9OJ7r33+9lO7KYv3XNnx1oO6HW83aHmCn0Os+rR77CeHI+axBL5m
fufxdaO8vaNQu53YvCrP77giKSVvBwAAgDSQt0NPkre3oD5vDz3gfij+Hpsu
p+GZfb49V7vyjiuSUvJ2AAAASAN5O/QkeXsLItLu6sC9Nm5vLW9vI6Ee77w9
F8gXihEPzndckZTSmwMAAEAauEOHnmT89hZEjeYS+lmuUKgavP1g8nl7KN5v
UrGYzx2Vy+cLxWKpVPXjDvP6jiuSUnpzAAAASAN36EC/ihw9PfLB79FEuiof
TyBvbzlwb/QgvLydw/TmAAAAkAbu0IF+FZm3VyfgcTOTyNtrN5ePHMKl+m8A
jQaAl7f3Nb05AAAApIE7dKBfRebtUYF7JZBOPm+vf6C+atz0UmlkIJnoxnS1
XXl7r9GbAwAAQBq4Qwf6VXTeXj+izFge3VLe3oLqhLudyjXZuLydw/TmAAAA
kAbu0IF+1SBvr82/Q7PGJ2+PHsQmQniL9duVt/c1vTkAAACkgTv07GiUjzUL
+nKB8AAV3VeE3tDonKpOv6tC7hYj+maiEu5SoXbkmOrzMV8XtsfsQsf7Tlbl
Qya6LQAAANBf8tUmujm0qNO8fSyvq4nrOq4IvaFh5lwVuDccLz3hvL285WIh
n8tVxf2xf/aSt3OY3hwAAADSwB16dnSdt8clhx3HgwBMPL05AAAApIE79OxI
Im+vqtlxRQDSRW8OAAAAaeAOPTtaydvrQvFSqVgzJvTYIh1XBCBd9OYAAACQ
Bu7Qs6OjvL1uidCY0x1XBCBd9OYAAACQBu7Qs6PzvL3q5Y/t5O0NKgKQLnpz
AAAASAN36Nnh+XYAounNAQAAIA3coWdHJ3l7qVQsdDR+e2xFANJFbw4AAABp
4A49O1rJ25sKP6TecUUA0kVvDgAAAGmQkjv03c+9Mff2fTFl1da4tDeY26hi
sOZGte57+uVGta588EDM5mLa+fPX3m19c/FbqZNE3l71jHrHFQFIl5T05gAA
ANDnUnKHft/TLx976c6Ycua1QzHVg7mNKgZrblTrhkefa1Rr7u37YjYX0859
w2+1vrn4rdTpNm/P1WbmHVcEIF1S0psDAABAn0vJHbq8vQUd5u25QL5QjPj3
AR1XTEipEKx+3NYO0EdS0psDAABAn0vJHbq8vQWdvC+1oxUeCaVCbiI2C9Cb
UtKbAwAAQJ9LyR36m+99tG/4rZhSevntmOrB3EYVgzU3qvXK2x80qhUzDHsg
pp3vfvjr1jcXv5U6PZS3H07b5e0AyUhJbw4AAAB9zh16dsjbAYiWYG/+zFvP
XVEq1pRtL+5Oav0AAADQw+Tt2ZGqvL1ULORzoaHe84fHeR9dZ65QNe576McR
o8ZL3QG6k2Bvvvn5nZ+//dSasnjPlUmtHwAAAHqYvD07UpS3R75pNXdoHZGB
e/iH8naAxMnbAQAAIA3k7dmRlry9MhhMrnDoofaxJ9YPZeyjs0OBe10GbzwZ
gETJ2wEAACAN5O3ZkZK8PSIrD36UyxeKpVLVApV0vf6Rd3k7QKLk7QAAAJAG
8vbsSEne3mCE9pCawH20QmgT8naARMnbAQAAIA3k7bSped5eHbhHxO3ydoBk
ydsBAAAgDeTttKmFvL2yULDMaLRelazL2wESJW8HAACANJC306aorLyYLw/g
fjD0k3LgHogI1uXtAImStwMAAEAayNtpVyUsPyp/KGEvFUM/qCwVHhy+LleX
twMkKsHe/Ib9W+rz9uV7r0lq/QAAANDD5O20byxxr1I9wkzs21hj03gA2pRg
b35FqViftwc/TGr9AAAA0MPk7XSkVCzkx0L32tFkDqlk6pEjvRcLudH6OXk7
QHfk7QAAAJAG8nbGy+hT8LEvVgUgAfJ2AAAASAN5O+OjMuaMuB1g3CXVm7++
b/+FC86VtwMAAEBn5O0kzdjsAEeavB0AAADSQN5O0sby9ly+blB3AMZBPqSb
9cjbAQAAoF35ahPdHACgK55vBwAAgDSQtwP9Kjz2UczIR40Wqx46KX41EcuG
Xm1Qed1BjFwuly9E/YuRqGbUVIyu2XFF0iip3vzF7Y/L2wEAAKBj8nagX41D
3t5gPVGLtpm3R1SLaUYrNTuuSBol1Zu/cO/Q9MXn1OftVz+7OZH1AwAAQG+T
twP9ajzy9shsutmS7eTtdW1tOTavrdlxRdIowbz9rJVn1+ftm5/fmcj6AQAA
oLfJ24F+NR55e1TgHh2nd563V2+jndi8agc6rkgaydsBAAAgDeTtQL8al7y9
PnBvkKY3yNujB28pFfPhlTRqRt1elGoqhhfpuCJpJG8HAACANJC3A/0qybw9
l6/E0zWJeSVMDy3Sdt5es7nwQs33orqhlaodVySN5O0AAACQBvJ2oF8lmrcX
CvnodVUWyxcKSeXtLT/fXrf6tvL2BhVJI3k7AAAApIG8HehXyebtpWJk4D4W
txdLHeftpWLj5Nvz7YyQtwMAAEAayNuBftXeC0Pj8/ZgRig1jxgkfSSubpRf
t/W+1NrcOy42L5WKhY7Gb4+tSBrJ2wEAACAN5O3Qk959/6Mbtj7dZbljx8+6
bEaXDQj2IpFPo4GE8/aowL36mfeu8/ZcoVj3kHlbe9Fo4Pe2KpJG8nYAAABI
A3k79KRX3njvuIFNXZZJF93TZTO6bECwF4l8Gg0knbeHfnI4nh4L0mvmH9Xx
8+25fLHx8+3tNL/ziqSRvB0AAADSQN4OPUne3oLE8/ZQbn4oTR+bLofriYwn
c1TNw+at7kWuNjPvuCJplGDe/oP1Z9Xn7dte3J3I+gEAAKC3yduhJ8nbW5Dk
+1LLM6oD99q4vaW8PWrgllKpVKweTT20VJPYPBfIRwxD00VF0ijBvP27GybV
5+27X3s6kfUDAABAb5O3Q08yfnsLEszbR/Pv0M9yhUK+plqneXv99kKLtbgX
He8+2ZBUb37g9h3ydgAAAOiYvB3oV+OQt0c/ND5aq2rcmLbz9ugNyts5JKne
/Nnrt8jbAQAAoGPydqBfjUfeHjUUe/TMtvP2BrXl7YyQtwMAAEAayNuBfjUe
eXtU4F6p1HneXirWrHasIfL2lBgeGhwYyI8aGBgsDg23u46hwXycwaHGVeXt
AAAAkAbydqBfjUveXj+izFidVvL21oTaIW9PgeHiQGRAPjDYVubeaDXydgAA
AMgKeTvQr8Ynb68N3Bvl6l3k7VXPwMvbJ1zsU+kDxdYT9yaPt8vbAQAAIPXk
7UC/SjBvD/+8Oj1vmI13mrfnapoqb59gzULy1hP3Zo+3y9sBAAAg9eTtQL8a
p7y9Oj6vmtNF3p4L5AvFUt3o7vL2iVUVt49G6yNjubcfuIdWFZesR5O3AwAA
QBrI2wGgQ+G4vSpXbzijodDj7e0MQnNYgnn73cfMrCnBDxNZOQAAAPQ8eTsA
dCY8BExNSB4O3Ft6XL2rx9vl7QAAAJAK8nYA6ExMqB4TxUcKP94+WBwcGJ0a
CKaGmleXtwMAAEAayNuzo5VBpOOGfY5dYVsVARgR9xB7mw+4x793dWCwSeYu
bwcAAIA0kLdnR6d5+1h+Xig1XGFbFQE42OQZ9vby9vCqGohdibwdAAAA0kDe
nh1d5+019TqvCMDBRPP2+Mfbm69G3g4AAABpIG/PjiTy9qqaHVcE4GCSeXvV
4+1jg8cMD1U/9t54PZH5fAe7JG8HAACAFjV6Xm6i20WLWsnb60LxUqmYzzXI
zTuuCMCIxMZvHx4uFgfLL0mNW0/jF696vh0AAADSQN6eHR3l7XVLhAZj77gi
ACNiMvXYZ9+T2sgYeTsAAACkgbw9OzrP20uFXFRs3nFFAEbEhOrtDd8eR94O
AAAAmSFvzw7PtwOkTMPBXtp7vH1ocOCQqKWP7HgyAAAAQDfcoWdHJ3l7qVQs
dDR+e2xFAMrCaXh+oFh+0Wn1a05bGE2m6nWpjd+XGrMmvTkAAACkgTv07Ggl
b28q/JB6xxUBOKwqcI9SHZI3GBymOnBvIG5YGr05AAAApEFa7tBfu/3g0Geb
lw9jHxJ8e6hJ9bdjh9ANVh5fPWhkvPjqw5e1+6lUSyJvr3pGveOKAFTEJu5x
o8NU5edNE/f4QeDT0psDAABAf0vLHfrwZQe3HNW8vL8/biVvbGlSPVggRrDy
+OpNA/P46vtntPWR1Ok2b8/VZuYdVwQgpGFWXhkYpiLu5aeNI/eB+hXVSEtv
DgAAAP0tLXfo8vbmOszbc4F8oRgxGkzHFZsqFXL17QToYcMj7zwdC8gHBouR
EXlc3l5eTTG8nsYrqpGW3hwAAAD6W1ru0OXtzXXyvtSOVtg9eTvAEZWW3hwA
AAD6W1ru0D8cHgnDm5ZP3o9bycdvNKkeLBAjWHl89fjR4w8ebFI9/o8Fzcnb
AYiWlt4cAAAA+ps79OyQtwMQTW8OAAAAaeAOPTvSkrePVssVSqVCPjc62ns+
NNJ7RN5eKo4tO7J4Ll/oZGR4ACLozQEAACAN3KFnR9ry9nq50Qi9Lm+PrpMT
uQMkQm8OAAAAaeAOPTtSmLcffqa9Eq+PJug1efvo5Gi+XpktcAdIhN4cAAAA
0sAdenakLm8P1alJ0JuN3258d4BE6c0BAAAgDdyhZ0fa8vaqh9OrE/RGeXqp
VCwU8rlcZ+0FoAG9OQAAAKSBO3TaNZq3V2XlTfL2UtXLUjv8+wAADejNAQAA
IA3codOu9p9vrzxIn8vlC8ViqWQ8GYBE6c0BAAAgDdyh067Y8durX5BanqwP
6KNWAUDH9OYAAACQBu7QaVdo2PfDCXqpNj+PztuDqUMvUy0WKmPLyNsBkqA3
BwAAgDRwh067wq9ZrVZ5gL3ReDLGbwcYF3pzAAAASAN36LQrNDxMqTj6GtRc
rvzweln9+1KLY+9LPbRk5EtXAeiM3hwAAADSwB067Yp8XyoAE0hvDgAAAGng
Dp12ydsB0kZvDgAAAGngDp12ydsB0ibx3vyZ59746ONPyv+/u/TyvMt3BuXN
tz9IavLA8FvBZPBfkybbmgwOoWAyOJxMmmxr8r6h58pfaCZNtjV56/3PlCcv
vn7IpMlWJjfeuS+YDP5r0mRbk8EhFEwGh5NJk21NBt1WucMymdTkvNEbkC7J
22mXvB0gbZLtzTdsevy4gU07Hv9leTK49ggmg/LKG+8lNfnk/leDyeC/Jk22
NVmOwoLDyaTJtiZv2Pp0+QvNpMm2JtffvLs8Oemie0yabGVy3uU7g8lKgGPS
ZIuTwSEUTAaHk0mTbU0G3Va5wzKZ1ORxozcgXZK3A0DWJdib33r/M+XLjMUb
Hyr/RN5uMj2TKQlvTWZuMiXhrcnMTU54eGsyc5MpCW9NZm4yJeGtycxNTng6
3XuTx8nbAYBD8iFdrqp821gu5UFg5O0m0zOZkvDWZOYmUxLemszc5ISHtyYz
N5mS8NZk5iZTEt6azNzkhKfTvTd5XBd5e75aZysBAFIiqd78hVferlxmBKU8
GKm83WR6JlMS3prM3GRKwluTmZuc8PDWZOYmUxLemszcZErCW5OZm5zwdLr3
Jo/zfDsAcEhSvfnWJ0vf+/H6oBz9w1X/45KLvnXV6itKxZXbby9feMjbTU74
ZErCW5OZm0xJeGsyc5MTHt6azNxkSsJbk5mbTEl4azJzkxOeTvfe5HHydgDg
kKR6892vPf3520+tKcfdPr984SFvNznhkykJb01mbjIl4a3JzE1OeHhrMnOT
KQlvTWZuMiXhrcnMTU54Ot17k8fJ2wGAQ8Y1bz9zeyG45AjKRx9/Eizz5tsf
dD/57vsfBZPBf02abGuy/E6B4HAyabKtyfKf/A4e+tuNSZOtT77wytvlyWee
e8OkyVYmDwy/FUwG/zVpsq3J4BAKJoPDyaTJtiaDbqvcYZlMavLJ0RuQLsnb
ASDrkurNV95zT2TensjKAQAAoOfJ2wEg65Lqzc/90c31eftJWxYnsnIAAADo
efJ2AMi6pHrzhXfcWZ+3n3H/RYmsHAAAAHqevB0Asi6p3nzz8zvr8/bFe65M
ZOUAAADQ8+TtAJB18nYAAABIA3k7AGRdUr350jkz6vP2uTsuSWTlAAAA0PPk
7QCQdUn15osunF6ft8/atj6RlQMAAEDPk7cDQNaN6/Pt8nYAAABokbwdALIu
qd784kWz6vP2BQ9dmsjKAQAAoOfJ2wEg6+TtAAAAkAbydgDIuqR688WzIsZv
l7cDAABAi+TtAJB1SfXmCwamydsBAACgY/J2AMg6z7cDAABAGsjbASDrkurN
V86bWZ+3L9x1WSIrBwAAgJ4nbweArEvs+faZ59Xn7cv3XpPIygEAAKDnydsB
IOsS6c3ffPuDCxecW5+3X1Eqdr9yAAAA6AfydgDIukR681feeE/eDgAAAN2Q
twNA1snbAQAAIA3k7QCQdUn15vJ2AAAA6Ia8HQCyTt4OAAAAaSBvB4CsM54M
AAAApIG8HQCyLpHe/Mn9r8rbAQAAoBvydgDIOnk7AAAApIG8HQCyzvjtAAAA
kAbydgDIOnk7AAAApIG8HQCyLh/S8Uq8LxUAAAA6kK820c0BALpi/HYAAABI
A3k7AGSdvB0AAADSQN4OAFmXVG9+7vLJ9Xn7Dfu3JLJyAAAA6HnydgDIuqR6
87NWnl2ft29+fmciKwcAAICeJ28HgKxLpDd/5Y335O0AAADQDXk7AGRdIr35
3sd/IW8HAACAbsjbASDrEunNn3j0Z5F5+223LPnoiUe6Xz8AAAD0PHk7AGRd
Ir35+y+/EZm3X3/B3778P/+0XN644Ntvzjz5w6Ht3W8u7Dfv/OqjJx5JtgTr
1Mj+aeQnb7yacCM/+lAj+6eRgcQb+euXX9DIPmrk8/uTb+TTj2tk/zTy4/1P
JdvIYIUamdpGBodQso0MDnKN7KNGjsNzUEFXq5GJk7cDQNYdsby9XN5/YHP3
mwsLrnZqNtF9SfwKSiPT3Mj3t9yabCODS3qN7J9GBhJv5DvXrtPI/mnkr1Zd
mHgjX/v+lzWyfxr55syTk21ksEKNTG0jg0Mo2UYGB7lG9k8jg5J4I4OuViMT
J28HgKxLpDd/4Znha78/7bJJU8Lliklnl477dM2VSSYCWI3sq0b2Z0qskQlK
vJGZSIk1MqnStymxRiYlEymxRialP1NijUywJN7ITETZmWhkmLwdALIuqfHb
7z5mZk2575hz669MMhHAamRfNbI/U2KNTFDijcxESqyRSZW+TYk1MimZSIk1
Min9mRJrZIIl8UZmIsrORCPD5O0AkHVHOG9PfCjLvk2JNTKp0p8psUYmKPFG
ZiIl1sikSt+mxBqZlEykxBqZlP5MiTUywZJ4IzMRZWeikWHydgDIuqTGb28x
b0/87XV9mxJrZFKlP1NijUxQ4o3MREqskUmVvk2JNTIpmUiJNTIp/ZkSa2SC
JfFGZiLKzkQjw+TtAJB145q3v3L852ruVeXtGpm2RvZnSqyRCUq8kZlIiTUy
qdK3KbFGJiUTKbFGJqU/U2KNTLAk3shMRNmZaGSYvB0Asi6R3vyVN957YM0l
9dchvypMKS/wm48+/OiJR4IS/E/3mwv7eP9Twe1MsiXxQW80Ms2N/HBoe7KN
/OSNVzWyfxp58FBEk2wZjz8KaGRqG/nujRsSb2TQ+Wpk/zTynQ1Lk21ksEKN
TG0jg0Mo2UZWrtU1sh8a+eY4/A0o6Go1MnHydgDIukR68yf3v7r+1On1efs7
G1d1v3IAAADoB/J2AMi6pPL2K0+ZHJG3j8O/5QcAAICeJG8HgKxLqjd/e938
+rz9vc3XJ7JyAAAA6HnydgDIuqR688gX+ozH2LkAAADQk+TtAJB1Sb0v9Zkz
jq/P28fj1YQAAADQk+TtAJB1SY3fvvP4f6rP2z964pHuVw4AAAD9QN4OAFkn
bwcAAIA0kLcDQNYl1Zu/9v0v1+ftv35+fyIrBwAAgJ4nbweArBvfvP3lFxJZ
OQAAAPQ8eTsAZF0ivfmB4bee+/bfyNsBAACgY/J2AMi6RHrz+4aee+rov5a3
AwAAQMfk7QCQdUnl7c9+4y/l7QAAANAxeTsAZF1SvXl92B6URNYMAAAA/UDe
DgBZl6/W8Xrk7QAAANCupO7KAYA0SOp9qTdsfTood9y49Scbby6XJ4p3d79m
AAAA6BPydgDIuqTGbz9uYFNNWX/z7u7XDAAAAH1C3g4AWSdvBwAAgDSQtwNA
1unNAQAAIA3coQNA1unNAQAAIA3coQNA1iX7vtRw2fXki92vGQAAAPqEvB0A
ss747QAAAJAG8nYAyDp5OwAAAKSBvB0Ask5vDgAAAGngDh0Ask5vDgAAAGng
Dh0Ass77UgEAACAN5O0AkHXGbwcAAIA0kLcDQNbJ2wEAACAN5O0AkHV6cwAA
AEgDd+gAkHV6cwAAAEgDd+gAkHXelwoAAABpIG8HgKwzfjsAAACkgbwdALIu
qbz968uuqClzb72j+zUDAABAn5C3A0DWJdWbf/72U+tLImsGAACAfiBvB4Cs
k7cDAABAGsjbASDrEunNH79lu7wdAAAAuiFvB4CsS6Q333rFPfJ2AAAA6Ia8
HQCyTt4OAAAAaSBvB4CsS6Q3f+HeIXk7AAAAdEPeDgBZl0hv/uTWiPHbv3rb
2d2vGQAAAPqEvB0Asi6R3vzuG+6sz9u/dou8HQAAAFolbweArEukN7/q0hvr
8/b/edNZ3a8ZAAAA+oS8HQCyLpHe/Jo1V0Xk7TdO6n7NAAAA0Cfk7QCQdfmQ
jlfy6OC6+rz96zecnmA7AQAAoPfkq010cwCAriTSm8vbAQAAoEvydgDIukR6
863LV0S8L1XeDgAAAC2TtwNA1iXSm98yf0lE3n69vB0AAABaJW8HgKyTtwMA
AEAayNsBIOuM3w4AAABpIG8HgKxLZvz2y1bV5+0nXHtm92sGAACAPiFvB4Cs
S6Q3v3FNxHgyJ105qfs1AwAAQJ+QtwNA1iXSm1+xbH593v69KzzfDgAAAK2S
twNA1snbAQAAIA3k7QCQdYn05nddvqI+bz95o/FkAAAAoFXydgDIukR68+K6
ZfV5+yk/krcDAABAq+TtAJB1ifTmPy4siHi+/SrjyQAAAECr5O0AkHWJ9OYX
L7uwPm8/Y4O8HQAAAFolbweArEukN19xUUTeft66099/Yedvfv1BeMkPXhoK
flgp5obnfvLhW+G5H766z1xzW5n76/deDs/96I1nzTW3lbkfv/18eG4waa65
rcwNDqTw3OAwM9fcVuYGnVd4btC1mWtuK3ODC+bw3OBy2lxzW5kblIPVxm9u
suTtAJB1ifTmP1w9UJ+3T1l34oFL/n3NPfsvr/ls8MNKMTc8t+bK7aVNx5hr
bitz3376+vDc1+4711xzW5n75iMXhecGk+aa28rc4EAKzw0OM3PNbWVu0HmF
5wZdm7nmtjI3uGAOzw0up801t5W5QTlYbfzmJkveDgBZN355+wXrvnsgrcl2
OuemM8s1N/1z05nlmpv+uenMcs1N/9x0Zrnmpn9uOrNcc9M/N51Zrrnpn3tA
3g4ATJBEevP1y6fL27ufm84s19z0z01nlmtu+uemM8s1N/1z05nlmpv+uenM
cs1N/9x0Zrnmpn/uAXk7APSv4aHBgYH8qIGBweLQ8BFcTyK9+aolU+Tt3c9N
Z5ZrbvrnpjPLNTf9c9OZ5Zqb/rnpzHLNTf/cdGa55qZ/bjqzXHPTP/eAvB0A
+tNwcSwhDxsYbC9z72I98vb0zE1nlmtu+uemM8s1N/1z05nlmpv+uenMcs1N
/9x0Zrnmpn9uOrNcc9M/94C8HQD60dBgZEh+OCovtpy4d7WeRHrzFesjxpNZ
uG7SgbQm2+mcm84s19z0z01nlmtu+uemM8s1N/1z05nlmpv+uenMcs1N/9x0
Zrnmpn/uAXk7APSf2JS8jcS9y/Uk0psXBqfV5+2LV54aXDz/+r2Xw0u+es8Z
wQ8rxdzw3A9f3Ree+8bO2eaa28rc9567Nzz3zcfWmGtuK3Nr0vhg0lxzW5kb
HEjhucFhZq65rcwNOq/w3KBrM9fcVuYGF8zhucHltLnmtjL3peq/4xw89MjK
OM1NlrwdADpVFZOPRuIjY7C3Gbh3u55EevNZhcn1efv8i8/vfs0AAADQJ+Tt
ANChcExelYc3nDFO60mkN79w2Uje/sVbzv7SNTP+YcOir1xy0dcvunz28nO6
XzMAAAD0CXk7AHQm/ILTmjQ8HJQPDo37errvzT/6+Dcnz/vhcQObasrAssld
rhkAAAD6h7wdADoTE4bHROjjsZ5EevP83Kvq8/bJy2Zv3LSrg3L1HU/cct+r
4fLqmx911rAPPnjj+V9uiSl379jRcaviyy9e/KDjVrXe5nZbFVNu3PL8rscf
6KZhlfLyK7V/4Bl66u3OWnXzvS/G/15ab/PwizvaOnie+vm7Hbcqvmx7ZFvH
rYrx61+/H6y5m4ZVylW3P1azy8Gn0XGr4n8vrbe5vlXxJb7N3RzhwVEXblhS
52BQgrM7kXMwKDX7G3wjddyq+N9LW21u6+CJb3M3R3hNm9s7pmMN7X04kXMw
KMH3THh/t+1+s+NWBd8zMb+UJ566r+NWxZf4Nse3Kr7UtLmtVsWX4v2PJHUO
Bn19eH+DK5mOWxX09TG/lOs3P9Rxq+K9+/4nHbcqvtS0ua1WxTvw/GNJnYPB
dVHV9/ODr3fcquC6KOaX8sz+e9v46H7y87YOnphWvf76k90c4d20KqZcu/mn
SZ2D775be/vTTavify/dtCpeTKuuu/uZbo7wcKve+tX+do/qRoJVBSd4Iudg
sIM1uxx8KXXcqvjfS+ttrm9VTen4vjVM3g4AnYl7+LydB9y7X0/3vfk7r7x9
yoJL6vP2E+dcc+rsH9X/PNnygxU/3nf7n9SUrRedcM+ik4Jy69K/X37xUTHl
3EXz83OeKpcLF966d81ftVjWLpk23rsWWc5bfEy4zTWlrV2oL6X1/+fPB//X
yHLj8i9NyP4uWrio4zbXlJ8N/vaeyz771No/v2L+nIEZt64/b8N1k1dde/6a
25bcVS6PXrdrz42PlsulF984Ifu7YsGs19f9/mtrf/+Vdf9XTHn0on8IDvKa
w373rZ+euvTURsdGfPnOrIcnZH9/MG9+x22OL2fN2/H4JX8Z/MYjy6bVx07I
/p5w4T3xzQ7O7vAXVIvHdmR59aq/qpQd6ydmf4Pfb02r3rvid9+78l+9tfHf
tlL2Dv5F02+twWVL6z/GE2fvnZD9PXX2xmfW/167X7zXXTSllUN6yuyfbJp8
4rxpPw6+vmrKtBm3TdD+/ih+F2bOu3PX/K89vPjocHl0ybceXnjcKzf+/rrV
/yK+gw6XvZf8i8pR9Njafzch+xuU1hsclOAKpHwpUi67V32h4955ovZ33+1f
DP9C71xxcjfXGOGyb+1nwt8Mv1z9+8Mr/+ihwleD4zl/8f0Ttb/bV30lps1P
rfuL96/4l+9d8dvvXTlS3g/Kxt/+4Krf/fCqfxWU9zb+wTsb//Pr6/7Ls8uO
fmbp1x5f+uXHV522dsbl5ZN06UV/GHOofHf25ROyv4+v+cP6viM411o8wjvu
oL836/oJ2d97rvpeUtcYwZdezeER0x3PmL94Qvb3u7Mfi9+FcCNfWP+vX1v7
e68HZd3vB+WVNf/Pixf/5xdX/qcXV/xRubyy+j/VlOfXfaq0+tP7LvlMzSXW
jAWFCdnfe9d+OXwJ8cGV//KDjb8TlPevHLnweGXDb8VfNQVfSvVnfSsHQ3Bp
V9OSH19d7PLmOpE7dADoS7HPnreRtyewnu578+cffvqUpcsn5MoqKJNWXnVw
y1E15aYfLNh4/GBQLj/tnNbz9oWLr/7wst9qsVxX+O6E7G983t7WLrRV7lnx
5QnZ37VLzkt8Xx447+Ty4RFTFv4g4p9spGd/g10IDvKaw/4Xt/22vL1Szpu/
NeYDfHx1bkL2t928PaljfqL2N/j9jtM3UqXctHxy/cc4UXn7mXM2dLAL9606
tpVD+vyBOzZ975uR31eXfHfDxO5vo104Z+pDjb5j37n1t9ev+GetZ9evXvq/
Vz6xF9b/wYTs73Ft5u3BFUh4l19b8/sdH+cTtb9P3/Dvwr/QvWv+alxP5+eX
/dfggzp96U8man+DQ6vLXXh1xe9sO+3fBOWJ7//7p0/4cuW3v3rBH6Qwb4/c
3+BcG++8/fuzr52Q/b1nzVeTusYIvvRaPyrmLFgyIfsbn7e3tQttlYna3+BS
J/F9aeVgqM/bL794Y5c314ncoQNAX+qpvP2dH847pbBwQq6sjpO3Vxd5eytF
3l5f5O1HpsjbEy/ydnn7kSzy9nE9neXtadhfeXsrRd6ewv2VtwMAacvb67W1
M3ufee70FTMm5MrqOHl7dZG3t1Lk7fVF3n5kirw98SJvl7cfySJvH9fTWd6e
hv2Vt7dS5O0p3N9M5+3d348DAGW9NH773Nv3Tb3o3Am5sjpO3l5d5O2tFHl7
fZG3H5kib0+8yNvl7UeyyNvH9XSWt6dhf+XtrRR5ewr3N9N5+3jcoQNAf4rJ
wmOfWU9+Pd335h/9+pMFV9/4nQtvmpCLK3l7uMjbWyny9voibz8yRd6eeJG3
y9uPZJG3j+vpLG9Pw/7K21sp8vYU7q+8HQA4GBuGt/N4ewLrSaQ3f/OxNefM
XT8hF1dN8vbvzwjucWLK/Pnfmj5vZrlcsuTE1i/AJipvP3fpaavX/NXCFaeW
y8rVp97yw7Fy/+VfG6eLZ3l7qvY3Mm9/YdPvFBZ95sIFZ7RYpi2bNG3R1PLB
P2n2ygnZ35Pmrbpk3Z/OWnx+5TSMKTNmz59z1l2RZdbZd58zY/sl56y+5ux5
JyzfHZSzV94Z8wFOVP78nXm3hk/Y+hKc3RuW/+vKF1RSx/xE7e/psxeO0zdS
pdy94ov1h8oFc+dNyP52lrc/tu6/lL/Ppy2fNPWis+bOnzxl4aygnDvznuCo
rpTl589Jbd7+6NJ/jDwxl5x2a0zefs2yf37Zkn++YPUfzln7J03LK5f+buUT
m8C8/dpL/tkNlx8VLhvX/G+NLjCCK5DwLr++5vc6Ps4nan8P3PS74S+oFzf8
h3E9nXs4b183/b/HXIueeOGV6dnf1y75nfoWXr3+f6k58ldd8n9MXja3Uk4u
bCp3vvXlpGXbF85cMvXixZVvhh/MunpC9veeNV+9/pJzG11IxJeZMy6udDHn
L5790Oo/b/2omKj8+bwl8yv3C/Ul6HrG6UTupbw98nL0wmmXho+Nk6bfXtOS
69Ze2v3NtbwdADoUTsOrgvK2Hm9PYD1J9ebTFiwOLjDOnHvxkkXnXT7/zFvn
nBSUzXO/88icrz104TFB2TP3G48vPv7xi74XlEcXH7tr/SmV8vD607YPnv/I
6gseXTB1+6KZu1ZfGC7bl5/z0JzPPbjg83csPq646PigbL/iGw9t/NYviouD
8vzts1664+QXrz/mhfWfC8rPV//Zc1d9ace8M34yY+qmKbPL5baZC+5euqG+
3LpgXXFgyh1Tztk86fSg3DP55Aenff2h6d8YGvj2k/O//vyKLwTll5d+7Zkr
v7d79fEPL//qXVcNVMrWH12w69pvD115/E8v+065fHDjMZXy+tVf/MXq/7Bn
8d/uWvyNUDl6+/zz754xdfP0mZsuWHTbOfNuO2NGUG45fcp1k1eFy93T5tyz
qLDnxkefvf/pms/5Z8/f8sSNX3jy8k/vvehPdy35TLk8suSzuy/6QlCeWP5X
pVWfLq357DOXfTEoP13/2dKWrz22MT/6Of8g+JwfXjX5p0svCJfHFk65f9b0
rQPn3XvBt++desLWmd+tlHtnnrh91qk755+8Z82xL9/0lVev/eKL6z9b/pwP
XPE3wUcdLgfuOOH1ZzbtufuKmnL/rYXblp5087ln33TaeeVy56Qz7jrrjHvP
nVop982Y88CiVUHZMm/69nXnBO287+IpmxdNv3vR1PuXnL5t4akPzjt915If
VD7tcnli/dEH1vzhgfX/8dkf/Vm4vHbLV4Py6i1fG77ptOFrTnxm2d8MLfjS
rrlfuH/pyVtmnXXL+QsqH/W156+5bcld5fLodbuCz7xctm28+SfzzrrnwtO2
XvC9cLlvyplbp59U/rT3rPy7xy87JiiPrv/HLded85MbppbL3dfPeGzbeU9u
Oe29H59XX1658sSnl35qaN7fPzD32+GPOvicD5UfPDzv2w/PPb581jw48I2h
BcfuXlhVHlt6/N6rNjx5000H39hSLuWPfdttq4LP+Y55x9419X+Ey30Dx5fL
vkXH7F+bL584T/x40o6H5//klrXFS9aXy0/Wzt+yYtaD8xZunrHk7pkLgw+8
UnbMPWXnwDE7L/z6jjnHlMtDC0cO6eBc3rfqxOCjLn/O5VPmZ8v+Yv/avz1w
6VeeWveN+5adXi5bV5312G1Xh8vOO3bcf9dTm27esvuGf9i57Js1n/P2aWeM
lYHJ2xYMjJw40869dfbcm+ctqZSrZv/w6pmX3XLBD2+ddsU9K380fM3guzet
K5cXr5pWKvz5T5d/as8PvxAuv7j2+8HpHJSRc+TSz4+cL6s+/dSK/7Znzd8+
tPj47bNPKpdHFxz/2OLjnr5ydmnjvJqy9/Jp25d+b8e847eee2LlkA7KrWdM
3zRpyuFPe9Z3Hlh5flC2XHTG1q2Ldvx0TaXs3TPpyV2nvnvL6R/cdlalvHbj
OY9eNu3hS855aNkXt8w49vapZ5VL+dN+eN4JI0fFvG8/umTS7qWTgi+ooDwy
87hds7/zyNx8uOxacPITV67Ztvyimk/7wRvX7rn0v+9d+6knl/+/5bJ/1X8M
vqOG13+6/M05Ui77QvBdGpRf3HrM3vuPf3DT1Lsvnl/5nH904Yabz788+Khr
yo3nDd5+9pTNZ58RfJeGy30Llwenc3CkBafhazf9w4vr/6z8OT+++gu71341
XB5b/09P3zaltGlGUN58ZMknpZXl8tbj0/fe9E+PrPhK8LUcLo/MPGHb1O8e
LtNOHPmqv2DRLefNu2b6qqCdlXLH8sX3XDznkQVzhxbOD3/UQXnzxhN/tu7T
T6/+k8ev/tzONV+olD2Xfr18Rm9fNfmB5eeUf5VbZhzzxIp/fHL5N2s+6qeu
XV+67rJK+enVlwYf+/2FJdvmfSf4lT0482vh8tDA0cHpHHwCz6/91MuXHP6C
eummv/vZ5i/9bNvRpYe+ExwVQXnwyRXBETJ89bLgYK4pd1204faBkzdNPvGG
yTPK5dZpU4PPeev8peVvzh2L5+xYPKt8yjww9bT7Z5zxwKzJ9114brkTvH/W
KcFR/eBF5z+8fNpTN80of9rl8tNbznv06m8Ep8ZTi/9ruBy46HPlM/pwuf4H
wVkztOqYrZeedtf6mcGXc7nct/jM4Cv6/lnnBd8bQXlg9qLgAy+XXfNn3zd9
5Cv0J3POCJdtC6cHp/Nj67+1c/WZwTlS/py3zjh206wzb1q4pFK2rbzgqcHv
vfXuL8t93ycvP/zJ8APl8vbPby4V/37f4OcenfWV+s+5UspnzUNzj9+59Dvh
S46dl0wOupi9i0e6wl9dPfrlfP2c8uccNCP42ixfbFTKvcvPKp/RpWu/H5wj
5VPmubWf2T/4F0+u/WbwUYfLI1durL/euHPx+rvnnBl81d835fj7LvhWULZP
/eah4/m44HQ+cNHflj/n4etPDr5Of3njyXuKxz/+0LlBKV9y7Lzm+8Elx74N
x9d0giPl0hOeXffnpWX/7cH5x4Y/5wcWTA0OiaBsW1QIjpD7Lhi53gi+pq4/
c17NJUdQbpx3Y9AJ3rtp74FnX61cb3zw0a923/PtJ679XHCylFb+cVAOXPx/
j3xvrPuT8jdnuQRfpMHXaenSzw/98O8fvOLEkeOhXFaeF3zOTyw7p+aSIyhP
Ljlv16zjg90PvkjvHfhOpR/cMuPM4HTeumT6I+vzwZm4e/nfjPS2hc/vXvn5
muuNoLzx7LpKJ1guT95/1WN3Xbppw4zb5p500+nnh7+fbzl9avmKa9uUk4MP
PPgi3V2YPLRs0vbC94NGVspD688IjpC9y05+eMFpe9fmaz7n4Osr+PIMvkif
WPfpoPz0sk8F1xvDN3yxfEa/fPN3g9/dcxf/47PLjn5m6dceX/rlx1edtmX6
hdefs6Lmc64pty6+49Z584Nf2dYpJ4X7wQemnhqczj9b+eXy8fbSzcfvu+Kb
wccytOFLwcFQKff+aHJwhOxYN6N8zVy6bHr4kuNnq7+wd/5ndsz91vYFJ1TK
rsWn7JhzWnDJ8eDc/MhpMuvY8imz48Jjgy+K4Oui/L2xefr04Hh+cO3KPT+6
4Z1n76r5tHc9cHZwNf7Ikr/+ybR/rFxv3DP96MolR1AeWHb4xLnzh+dse2xN
5Xpj2/qpI5/z8pOfWnZKuAQfe3DJsX3WCcHpvHPW0ZVLjpEv1bnHBU3de/FX
ShuOHjlH1v9j+ZQJOvrgeqOmvPTIyj27fhFcY9SU4saBbSu/dMd5p995zmlB
uevcHwSf8/1TfhC+5Ngxf0b5xPnJwnOC66Kg3LZoUdAP/njO6qBnuWHqhqDj
u3Phxh0XF8K3Kg8Xjg2+Nvde8rnw9caz14w0NSgv33x8cIS88sPP7L/4U8Ep
s3fFnw+t/lrleqNcdiw5K/h+DsrQ6hnBlcbTGxcHH3tQNq9aGHzV33nOpPKt
yugNy+TbJ02/e8opNZ/zLcsn/ejqqyrlzk1Lg57lpXtOq+kEy+WFH/5/+1f9
0a75/7Rz7tGhz/nY8jfnzjknBUfIthknlXvbB6bVXm8EZWjN9KD7e3N3sfLl
XLr3hpFLjo0nByfIvlVj9ylBeXTpX5Yvnp9c8dfB8RzcuJUvOZ7c9NWgkeWP
Oiib110UHCH3L11z57QN9Zcc15+9LDidb5w0tdwP3hn8yhac8NDik4PTubTh
zMOf85V/GfSzQfnl+j9+8cq/CMpTl/5d5ZJjz4/y4R6wUh6+7pTgV/ZgcOEd
ut7YNeOb4VuV+2ct2jxzWfAddcO5s8PXG9fOWRccIbfNnFe58fzFzge6v7OW
twNAp8JBeX6gOHQoER8eCqXkrcTt3a8nqd78waGbdu+9uvTy26u2lhJZIQAA
APQVeTsAdKwqKI9SHZM3HB6mzfXU0psDAABAGrhDB4AuxCbltSl5zHDsba2n
lt4cAAAA0sAdOgB0JTzIepXBodqUPPb1p22sp5beHAAAANLAHToAdG14aHAg
9GrTgcFiZEYem7e3sZ5aenMAAABIA3foAJB1enMAAABIA3foAJB1enMAAABI
A3foAJB1enMAAABIA3foAJB1enMAAABIA3foAJB1enMAAABIA3foAJB1enMA
AABIA3foAJB1enMAAABIA3foAJB1enMAAABIA3foAJB1enMAAABIA3foAJB1
enMAAABIA3foAJB1enMAAABIA3foAJB1enMAAABIA3foAJB1enMAAABIA3fo
AJB1enMAAABIA3foAJB1enMAAABIA3foAJB1enMAAABIA3foAJB1enMA4P9v
7w6PG9WhMIB26z4ohDbcBmVQRt6zN4kFBgEGRUic83OtzdzMfAriGiQA4Azc
oQNA6VzNAQAA4AzcoQNA6VzNAQAA4AzcoQNA6VzNAQAA4AzcoQNA6W6B3LUA
AADAtdyGcpcDAOziag4AAABn4A4dAErnag4AAABn4A4dAErnag4AAABn4A4d
AErnag4AAABn4A4dAErnag7AIVxQuDL558rknys7PP8mFACU7tirubUBF2cK
cGXyz5XJP1cm/1yZfjsAMKLfDgcyBbgy+efK5J8rk3+uTL8dABjRbw+pP6/S
6/8q/1dQf17qz0v9eak/L/Xnpf681J+X+lP/QADgj+m3h9SfV+n1f5X/K6g/
L/Xnpf681J+X+vNSf17qz0v9qX8gAPDH9NtD6s+r9Pq/yv8V1J+X+vNSf17q
z0v9eak/L/Xnpf7UPxAA+GP67SH151V6/V/l/wrqz0v9eak/L/Xnpf681J+X
+vNSf+ofCAD8sRsAAABwDrmbBAAAAAAAAAAAAAAAAAAAAAAAAAAAAAAAAAAA
AAAAAAAAAAAAAAAAAAAAAAAAAAAAAAAAAAAAAAAAAAAAACN91zbN7UfTtPeu
z10TLOi7e5jb/4PbtF0fSe7WnKceD0fp2lfw7jOpk3+q0j8T16xNnPxTj6nl
Tzxw8k+hXsubtosM25lAEwQASKC/B0v2wKN1mbs2mDEX29nkbs156vFwnKDb
PtNvl3+q8uhdzCVuarj8U43Nyx/5p1zh8ma2374zgSYIAJDEoE/zthKYe04S
corcbX4bL8q35jz1eDjOaD5kyLP886eigXtPnPxTj3j4pwIn/5RqtLqZ6bfv
TKAJAgAksbRutxDghBZjO07u1pynHg/Hefv2aVu3Uf4pzfIVYNCVkX/qMfh7
3/zsSDF83WPYlJR/ytTf315imuy370ygCQIApDG5CcFw3W4dwMkM24u/95vj
/QWC5G7NeerxcJiJdz3GYZN/ajK6Any/j993g38O2jLyT0VmT+qY23VD/inO
83SC24SpfvvOBJogAEAa4SpgdnlgHcC5RNI5aMT8rsu35jz1eDjK5M5KkYer
5J/SjZ7v7cefNE+vk+jkn5oEsRr2HsOJMfN1k/xTgsgD4RP99p0JNEEAgDTC
1XmkQxM9Dh7+2OMxxqepNepUcLfmPPV4OMpvwJq2nUuh/FOT+Xb78nj5p3hB
4Gafbw8+kH+KM+pEx4O0M4EmCACQSORaH1khwGlN5nZrzlOPh2O8ktd281GT
f2qy9aFA+acuw1i99m+fzqH8U5yfUH3HO96X3plAEwQASCS2hvG9O+WZXr1u
zXnq8XCEsNseu3OTf2oy6rcP9vltHpu5r3jnKfaZ/HN6k/uIvSZFOFT+KU7X
Nu1rR7DP++1rEmiCAABpRL9atwygNNObt2/OeerxcIBhtz0SQ/mnJsPtZJqp
tmMTRk3+qVI/eZ7kWwTln+JFc7QzgSYIAJCIZQD1GD7vpd9C1V6h+4mcfjuX
EHuy9+WVRPmnOvFJ4O8/ddFvBwAKZBlAJYZ3n6MwW05Tmfduu347F7Gu377q
uGz5p0Rhqh5Hdzz/8XGO/G0iifJP8fTbAYAS2VaOCnRtpNn+b8C2nNuekTOb
6rbbv52rGHQbgwMjHydGTr3kJP/UJNK/m4yb/FM6+7cDACWKXOodm04J+kHv
ZSapW3Oeejx8LojUIGwf9dvln+LE/uZPneEh/9QkyNs4U1nyLP+k9nG/fU0C
TRAAIJGtz8nAmQya7c3Pa9UT4zbmPPV4+Nja3TSCyMk/NZk5F/ufbe/zyz+l
2bw9hfxTuniQdibQBAEAUhn0K1dv+QsnMBveDUNncp56PHzqg367/FOVSKwW
ny+Uf8oW+7pp+jP5p3ALfemdCTRBAIBURm9m/3tCeO7cJTiL6COO77bmPPV4
+NAn/Xb5pyrDHdx/N3AfJi64Lsg/9Ridljr3UfCJ/FO2pefAdybQBAEAUhkd
PfbOKoDTWdlznLvhXJHz1OPhYKu3GZB/SrfmChC2ZeSfeoy/blr4tuntf8g/
hVncd2VnAk0QACCZ6ELAIoDzWVy7flt/xzmR89Tj4VALrybLPzVZ6rjH9nWX
f8q2vX0n/xRsxT7nOxNoggAAyczeuc6fQAnZrG23R/c2XZHz1OPhQItbgco/
VZkNXNPKP3Xru3b2C6fp7p38U6xV54ruTKAJAgAk9Fi9B+2a/29YLQE4pfUb
WE+sy7fmPPV4OMiqo7fkn6r03X1L4uSfiozSvxw4+adIq/rtDzsTaIIAAAAA
AAAAAAAAAAAAAAAAAAAAAAAAAAAAAAAAAAAAAAAAAAAAAAAAAAAAAAAAAAAA
AAAAAAAAAAAAAAAAAAAAAAAAAAAAAAAAAAAAAAAAAAAAAAAAAAAAAAAAAAAA
AAAAAAAAAAAAAAAAAAAAAAAAAAAAAAAAAAAAAAAAAAAAAAAAAAAAAAAAAAAA
AAAAAAAAAAAAAHym77u2abvcZQAAAAAAQKGenfbbk347AAAAAAB8pmtvv/Tb
AQAAAADgM/rtAAAAAACwn347AAAAAADs0N+b24zm3ueuDgAAAAAAyqDfDgAA
AAAA++m3AwAAAADAYezfDgAAAAAA++m3AwAAAADAfvrtAAAAAACwn347AAAA
AADsp98OAAAAAAD76bcDAAAAAMB++u0AAAAAALCffjsAAAAAAOyn3w4AAAAA
APuF/fbm3j/+qe/73FUBAAAAAEBZ+ntze+NBdwAAAAAA2Gaq4a7fDgAAAAAA
m/Vd27ya7k3T3vXbAQAAAAAAAAAAAAAAAAAAAAAAAAAAAAAAAAAAAAAAAAAA
AAAAAAAAAAAAAAAAAAAAAAAAAAAAAKA8/wHr4kPm
    "], {{0, 556.012}, {1214., 0}}, {0, 255},
    ColorFunction->RGBColor,
    ImageResolution->118.61614497528831`],
   BoxForm`ImageTag["Byte", ColorSpace -> "RGB", Interleaving -> True],
   Selectable->False],
  DefaultBaseStyle->"ImageGraphics",
  ImageSizeRaw->{1214., 556.012},
  PlotRange->{{0, 1214.}, {0, 556.012}}]], "Print",
 CellChangeTimes->{
  3.83299859102027*^9, 3.8330010864232492`*^9, 3.8330011174215107`*^9, {
   3.8330014049879484`*^9, 3.8330014484021034`*^9}},
 CellLabel->
  "During evaluation of \
In[222]:=",ExpressionUUID->"6ab5181c-1bbc-4cb1-b445-ff5198ba4854"],

Cell[BoxData[
 GraphicsBox[
  TagBox[RasterBox[CompressedData["
1:eJzs3d1vHGe+J3YjuUgu8y8EyD+QmyDg1eZqECx0s8YGBgYwvAu7FzEyxxOd
lQ/OCFgNN1p4BNg4XMEYaNaHPkqsJHJ25D3H620fcQVJY0dHUqQxTRsWx6K0
siyNyJUtybTeqShKiS02++Wp7upmdT9V1Z8PCobZrJen6Cr9+Puq/NR/+Y9f
+we1/+S555770/88+cc/+Ed/9t9t3/6P/vz5/yL54h/+yZ/+j//kT155+b//
k3/6yj95Zft/+4//0+TD/y35x+f/2XPPPf33JwAAAAAAAAAAAAAAAAAAAAAA
AAAAAAAAVE4NAAAAqJbYYQMATKjcq3AFyrpTKIIKnMKTSpyFUyiCCpzCk0qc
hVMoAqdQEBU4C6dQBBU4hSeVOAunUAQacwCoDGW9m1MoggqcwpNKnIVTKIIK
nMKTSpyFUygCp1AQFTgLp1AEFTiFJ5U4C6dQBBpzAKgMZb2bUyiCCpzCk0qc
hVMoggqcwpNKnIVTKAKnUBAVOAunUAQVOIUnlTgLp1AEGnMAqAxlvVsFToGC
qMC15BTIi/8QReC/QhH4r1AQFfgP4RSgqQLXksYcACpDWYfRcTtAk9sBGtwL
0OR2gCaNOQBUhrIOo+N2gCa3AzS4F6DJ7QBNGnMAqAxVGAAAAKpEpw8AsajC
AAAAUCU6fQDYkvnZWi+z8+mbqsIAAABQJTp9ANiK5fq0vB0AAAB4otMHgK3p
83i7vB0AAAAmhk4fALag3+Pt8nYAAACYGDp9ANiClsfbeyXrYaowAAAAVIlO
HwCG1/J4+3R9edCtVWEAAACoEp0+AAxvS4+3q8IAAABQKTp9ABha6+Pts/XZ
6Y2vppOv5vs/7q4KAwAAQJXo9AFgaC2PtwdMz/bJ3FVhAAAAqBKdPgAMq+Xx
9jQ9Z5lRhQEAAKBKdPoAMKzej7f3T9xVYQAAAKgSnT4ADKnt8fbNyWOW59sf
e08P3IP5/LhGDwAAAGyJvh4AcrO8XK/PNl6S2pmptz75Pl1Pm8VdFQYAAIAq
0ekDwAi0Bu6pD7irwgAAAFAlOn0AGAF5OwAAAEwcnT4ADGd+dnpdaM4Y88kA
AADA5NHpA8Bw2l6Xmv6+1PS4XRUGAACAStHpA8CQ2gP3FKmTyTxRhQEAAKBa
dPoAMLS+iXuvtF0VBgAAgGrR6QPAVqRH7pszzKRRhQEAAKBKdPoAsFXL8/XZ
6ZbYfXp6tt4va39KFQYAAIAq0ekDQCyqMAAAAFSJTh8AYlGFAQAAoEp0+gAQ
iyoMAAAAVaLTB4BYVGEAAACoEp0+AMSiCgMAAECV6PQBIBZVGAAAAKpEpw8A
sajCAAAAUCU6fQCIRRUGAACAKtHpA0AsqjAU2YmVhfeW6uNckiOO+RwvrF7Z
cXrvmJcxn2Ni3+KhMZ/j3NVTYz7HM9fPjfkc3/h8/5jPMZEcdMynmdwjYz7H
5OIZ8zkmN8iYzzEx5nNMlpsPVsd8jgcvzo35HJMjjvkck5/q+P9Tjvkcn0xG
ERn/7wMTUkSS6jzmcxz/7wPVKyK5nJFOHwBiUYWZKCv3bizcON+xpCXP3b/6
jj8qefOLAz/5+GfjXJIjjvkck/8EYz7HZBnzOT5Zb8rGfI7JNTzmc5y7emrM
5/ji8V1jPsdEctAxn2Zyj4z5HJOLZ8znuCNGgDnmc0yWpAaN+RwnoYgkP9Xx
/6cc8zk+mYwiMv7fByakiIz/r07G//tA9YpILmek0weAWFRhSurmg9VmYN76
EPjOs79uTchfPbEnx199RSWjIG8f0SJvHxF5+yiW6kUlwUURGQV5+4gWefuI
yNtHsVSviMjbAaDUVGFKKkpIKyoZBXn7iBZ5+4jI20exVC8qCS6KyCjI20e0
yNtHRN4+iqV6RUTeDgClpgpTUou3Lo35N/mfiEpGQ94+okXePiLy9lEs1YtK
gosiMgry9hEt8vYRkbePYqleEZG3A0CpqcKUVJT+WlQyCvL2ES3y9hGRt49i
qV5UElwUkVGQt49okbePiLx9FEv1ioi8HQBKTRWmpG6v3Rvzb/LJcmH1yphP
cxKiEnn7iBZ5+4jI20exVC8qCS7y9lGQt49okbePiLx9FEv1ioi8HQBKTRVm
6769s3Lzwer4jzvm3+R/EiP1moSoRN4+okXePiLy9lEs1YtKgou8fRTk7SNa
5O0jIm8fxVK9IiJvB4BSU4UZTtITHbw4t/Psr7cd3p78Tpj8+/jH8MLRnWP+
ZX78qdeJlYWk4R3nkhxxzOd4e+1e8oMd8zLmc0xcWL0y5nMcf7J388HqmM9x
8dalMZ/jk/WXR4z5NJN7ZMznmFw8Yz7H8f/fQ0/WC9mYl4eP18Z8jt/eWRnz
OSZHHPM5Jj/V8f+nHPM5PpmMIjL+3wcmpIiM/6mY8f8+UL0ikssZ6fQBIBZV
mIySfvbM9XPvfv1h8Amr6c/eGf+QhnhAaNvh7cn4O5Z9i4eCyXNyvh2/+o4/
9QIAABiUTh8AYlGF6e3C6pWDF+deO/lW7xw7yv+Qu2/xUCMw3/vV+82QfO7q
qdaEfPyjAgAAiEunDwCxqMJ0e/h4be7qqTe/ODDQhC2e/QYAACgCnT4AxKIK
03R77d7c1VPTn70z3NzmZ66fi30GAAAA6PQBIBpVmMbT7EPH7M0lyitTAQAA
6KDTB4BYai1ij4VxW7x16Y3P9z9/5PUtJu0RX5kKAABAgwYfAKJThSfQ7bV7
H13+9OVPducSszeWZG/vfv1h7DMDAABApw8A0ajCE+XC6pU3vziw7fD2rQfs
zx95fefZXx+8OLdw47w3pQIAABSHTh8AYlGFJ8SZ6+d2nN6bS8b+waVjF1av
xD4hAAAAwnT6ABCLKlx5x66dffXEni3OFbNv8dCZ6+dinwoAAAD96fQBIBZV
uMLmrp568fiuoWP2nWd//dHlT28+WI19HgAAAAxApw8AsajCVbX3q/eHi9l3
nN47d/WUKdkBAABKSqcPALGowlV1YfXKQDH7qyf2iNkBAAAqQKcPALGowhU2
/dk7WV6Buver97+9sxJ7sAAAAORDpw8AsajCFdb7EffGA+0PH6/FHiYAAAB5
0ukDQCyqcLW9+cWB7qQ9+XDx1qXYQwMAAGAkdPoAEIsqXG03H6xuO7y9EbMn
/7L3q/dX7t2IPSgAAABGSKcPALGowpW3b/HQtsPbk3/efLAaeywAAACMnE4f
AGJRhSvv9to9z7QDAABMDp0+AMSiCgMAAECV6PQBIBZVGAAAAKpEpw8AsajC
AAAAUCU6fQCIRRUGAACAKtHpA0AsqjAAAABUiU4fAGJRhQEAAKBKdPoAEIsq
DAAAAFWi0weAWFRhAAAAqBKdPgDEogoDAABAlej0ASAWVRgAAACqRKcPALGo
wgAAAFAlOn0AiEUVBgAAgCrR6QNALKowAAAAVIlOHwBiUYUBAACgSnT6ABCL
KgwAAABVotMHgFhUYQAAAKgSnT4AxKIKAwAAQJXo9AEgllqL2GOZLGeun3v5
k90r927EHggAAABVoMEHgOhU4Si+vbPy/JHXf/Lxz5J/Lt66FHs4AAAAVIdO
HwBiUYXH7+aD1ReP7/rJxz9rLNsObz927WzsQQEAAFAROn0AiEUVHrOHj9de
O/lWM2xvLgcvzsUeGgAAAFWg0weAWFThMXvj8/3dYXtjefOLAw8fr8UeIAAA
AOWm0weAWFThcTp4cS4tbE+WF4/vur12L/YYAQAAKDedPgDEogqPzcKN8z3C
9uePvP7tnZXYYwQAAKD0dPoAEIsqPB43H6y+cHRnWti+7fD2hRvnY48RAACA
KtDpA0AsqvAYpL0jtbl8dPnT2GMEAACgInT6ABCLKjwG+xYP9Qjb3/36w9gD
BAAAoDp0+gAQiyo8ameun+sRtu84vTf2AAEAAKgUnT4AxKIKj1TvadtfPL4r
WSH2GAEAAKgUnT4AxKIKj9Qbn+/v8Y7UxVuXYg8QAACAqtHpA0AsqvDozF09
1WMmmQ8uHYs9QAAAACpIpw8AsajCI3Lzweq2w9vTwvadZ38de4AAAABUk04f
AGJRhUdk+rN30sL2F47uNG07AAAAI6LTB4BYVOFROHbtbI+ZZE6sLMQeIAAA
AJWl0weAWFTh3N18sPrC0Z1pYfver96PPUAAAACqTKcPALGowrl784sDaWH7
y5/sfvh4LfYAAQAAqDKdPgDEogrn68z1cz1mklm4cT72AAEAAKg4nT4AxKIK
5+jh47UXj+8ykwwAAAAR6fQBIBZVOEfvLdXTwvYXju68vXYv9gABAACoPp0+
AMSiCudl5d6NbYe3p+XtJ1YWYg8QAACAiaDTB4BYVOG8TH/2TlrYnnwr9ugA
AACYFDp9AIhFFc5Fj9ekbju8/eaD1dgDBAAAYFLo9AEgFlU4F6+e2JOWt39w
6Vjs0QEAADBBdPoAEIsqvHXHrp1NC9tfPbHn4eO12AMEAABgguj0ASAWVXiL
Hj5ee+HozrS8ffHWpdgDBAAAYLLo9AEgFlV4iz64dMxrUgEAACgOnT4AxKIK
b8XNB6vbDm9Py9svrF6JPUAAAAAmjk4fAGJRhbdi3+KhtLA9+Vbs0QEAADCJ
dPoAEEutReyxlEyPh9uTz5Pvxh4gAAAAE0SDDwDRqcJDu7B65dUTe4J5+8GL
c7FHBwAAwITS6QNALKrwFh27dvbF47taw/YXju58+Hgt9rgAAACYUDp9AIhF
Fc7F3NVTzdQ9+ffYwwEAAGBy6fQBIBZVOC8PH699cOnYzrO/jj0QAAAAJppO
HwBiUYUBAACgSnT6ABCLKgwAAABVotMHgFhUYQAAAKgSnT4AxKIKAwAAQJXo
9AEgFlUYAAAAqkSnDwCxqMIAAABQJTp9AIhFFQYAAIAq0ekDQCyqMAAAAFSJ
Th8AYlGFAQAAoEp0+gAQiyoMAAAAVaLTB4BYVGEAAACoEp0+AMSiCgMAAECV
6PQBIBZVGAAAAKpEpw8AsajCAAAAUCU6fQCIRRUGAACAKtHpA0AsqjAAAABU
iU4fAGJRhQEAAKBKdPoAEIsqDAAAAFWi0weAWFRhAAAAqBKdPgDEogoDAABA
lej0ASAWVRgAAACqRKcPALGowgAAAFAlOn0AiEUVBgAAgCrR6QNALKowAAAA
VIlOHwBiUYUBAACgSnT6ABCLKgwAAABVotMHgFhqLWKPBQAAABiSBh8AolOF
AQAAoEp0+gAQiyoMAAAAVaLTB4BYVGEAAACoEp0+AMSiCgMAAECV6PQBIBZV
GAAAAKpEpw8AsajCTQ8fr714fNebXxw4sbIQeywAAAAwJJ0+AMSiCjeduX7u
Jx//rLG8cHTn3q/eX7hxPvagAAAAYDA6fQCIRRVuevOLA828vbm8eHzXB5eO
xR4aAAAAZKXTB4BYVOGGh4/Xnj/yenfenizvLdVjjw4AAACy0ukDQCyqcEPr
ZDIdy8q9G7FHBwAAAFnp9AEgFlW4ITiZTLK8dvKt2EMDAACAAej0ASAWVfjJ
+mQy2w5vD+btBy/OxR4dAAAADECnDwCxqMKJY9fOmkwGAACAatDpA0AsqnDi
jc/3m0wGAACAatDpA0AsqrDJZAAAAKgSnT4AxKIK95hM5uaD1dijAwAAgMHo
9AEgFlU4bTKZHaf3xh4aAAAADEynDwCxTHgVfvh47fkjrwfz9o8ufxp7dAAA
ADCwCe/0ASBv87O1DdP15Z6rTngVPnP9XNpkMiv3bsQeHQAAAAxswjt9AMhX
S9oub+9j71fvB8P2V0/siT00AAAAGMaEd/oAkKfl+nRN3p7VC0d3BvP295bq
sYcGAAAAw5jwTh8A8tORtsvbe1m8dSltMplv76zEHh0AAAAMY5I7fQDIUVfa
Lm/v5b2lejBsf/mT3bGHBgAAAEOa5E4fAHITSNvl7b28/MnuYN7+7tcfxh4a
AAAADGmSO30AyEvzNanTs7PT8vZ+vr2zkjaZzOKtS7FHBwAAAEOa2E4fAHLT
TNtrs/OtD7rL21McvDgXDNtfOLoz9tAAAABgeBPb6QNATlrT9vaJZeTtKV47
+VYwb3/ziwOxhwYAAADDm9hOHwBy0Z62y9v7u712L20ymTPXz8UeHQAAAAxv
Mjt9AMjHZrq+ka3L2/uZu3oqGLY/f+T1h4/XYo8OAAAAhjeZnT4A5KE7bZe3
9/fmFweCefv0Z+/EHhoAAABsyWR2+gCwdaG0feC8vduohx3d80deD+btc1dP
xR4aAAAADGAy+3oAyF9Lrt6YuL37c8+3d1u8dSlt8vaVezdijw4AAAC2ZAI7
fQDYutZYva+2QL7FBFbh95bqwbD91RN7Yg8NAAAAtmoCO30A2Dp5+3BeO/lW
MG9/9+sPYw8NAAAAtmoCO30A2Dp5+xBur91Lm0xm4cb52KMDAACArZq0Th8A
Rsv87enmrp4Khu3PH3k99tAAAAAgB5PW6QPAaMnb0735xYFg3v7G5/tjDw0A
AAByMGmdPgCMlrw93fNHXg/m7XNXT8UeGgAAAORg0jp9ABgteXuKC6tX0iZv
v/lgNfboAAAAIAcT1ekDQKFMVBU+eHEuGLa/emJP7KEBAABAPiaq0weAQpmo
Krzj9N5g3r5v8VDsoQEAAEA+JqrTB4BCmagq/OLxXcG8/cTKQuyhAQAAQD4m
qtMHgEKZtCr87Z2VDy4dm/7snW2Htzfz9ttr92KPCwAAAPIxaZ0+ABTHJFfh
xVuX3luq7/3q/dgDAQAAgNxMcqcPAHGpwgAAAFAlOn0AiEUVBgAAgCrR6QNA
LKowAAAAVIlOHwBiUYUBAACgSnT6ABCLKgwAAABVotMHgFhUYQAAAKgSnT4A
xKIKAwAAQJXo9AEgFlUYAAAAqkSnDwCxqMIAAABQJTp9AIhFFQYAAIAq0ekD
QCyqMAAAAFSJTh8AYlGFAQAAoEp0+gAQiyoMAAAAVaLTB4BYVGEAAACoEp0+
AMSiCgMAAECV6PQBIBZVGAAAAKpEpw8AsajCAAAAUCU6fQCIpdYu9nAAAACA
genuAaAIVGEAAACoEp0+AMSiCgMAAECV6PQBIBZVGAAAAKpEpw8AsajCAAAA
UCU6fQCIRRUGAACAKtHpA0AsqjAAAABUiU4fAGJRhQEAAKBKdPoAEIsqDAAA
AFWi0weAWFRhAAAAqBKdPgDEogoDAABAlej0ASAWVRgAAACqRKcPALGowgAA
AFAlOn0AiEUVBgAAgCrR6QNALKowAAAAVIlOHwBiUYUBAACgSnT6ABCLKgwA
AABVotMHgFhUYQAAAKgSnT4AxFKxKnx77d6O03v3LR46du3st3dWYg8HAAAA
xq1inT4AlEjFqvCJlYWffPyz5rLt8PYdp/e+t1Q/c/1c7KEBAADAOFSs0weA
EqlYFX5vqd6atzeX6c/eiT00AAAAGIeKdfoAUCIVq8LTn70TzNvfW6rHHhoA
AACMQ8U6fQAokYpV4ReO7gzm7SdWFmIPDQAAAMahYp0+AJRIlarwzQerwbA9
WZJvxR4dAAAAjEOVOn0AKJcqVeGOl6U2lxeP74o9NAAAABiTKnX6AFAuVarC
XpYKAAAAVer0AaBcqlSF016WevDiXOyhAQAAwJhUqdMHgHKpUhVOe1nqmevn
Yg8NAAAAxqRKnT4AlEtlqnCPl6XeXrsXe3QAAAAwJpXp9AGgdCpThb0sFQAA
AJ5UqNMHgNKpTBX2slQAAAB4UqFOHwBKp9Yi9li2JO1lqR9cOhZ7aAAAADBy
lWnwAaC8KlOF016WunDjfOyhAQAAwPhUptMHgNKpRhX2slQAAABoqEanDwBl
VI0qnPay1Jc/2R17aAAAADBW1ej0AaCMqlGF016W+sbn+2MPDQAAAMaqGp0+
AJRRNaqwl6UCAABAQzU6fQAoo2pU4ReP7/KyVAAAAHhSlU4fAMqoAlX49tq9
tJelPny8Fnt0AAAAMFYV6PQBoKQqUIUXbpz3slQAAABoqECnDwAlVYEq/MGl
Y8G8ffqzd2IPDQAAAMatAp0+AJRUBarwm18cCObtBy/OxR4aAAAAjFsFOn0A
KKkKVOFXT+wJ5u0nVhZiDw0AAADGrQKd/sSo155rqtUHXq318367Caw7NbOU
esilpfpMbWpqqn2DqanazEw9fauOfdRnOvaxvoP6UtYdDKX9RHv8VKmk0E3R
cRGvX4QDbJ7TPZX5yhz6FLZ47uSm7FX44eO1tJelrty7EXt0AAAAMG5l7/Qn
yQjy9pT9hFZNyQaXZmpT3Su3b1nrEStm2cdUbVShX+eJCtwnTL/Muc81OJp7
KrR6+pWZ/RQ6jjb0huSs7FX4wuqVYNj+/JHXYw8NAAAAIih7pz9JRpG3B6O0
rGsuzfSL2vsPOOs+RpL5dZ+owH2yZM6cw9dg/vdU6uqpV+Ygp9C2k6E3JGdl
r8IfXf40mLe/dvKt2EMDAACACMre6U+SUeTt2WP0rhUHiirDRxpsH7lnfoPM
BkIlDXoRd1weed9TvfY7wDw12U5g6A3JWdmr8L7FQ8G8Pfk89tAAAAAggrJ3
+pNkJHl7d+aX8sR5+3rdK3XMtd6Y0r13ZNc5ovbZopM9dOwg52fcNw+f3AVy
xYnU855aWr8Ee12Dud5Tod1muDL7nELnTbS5ytAbkrOyV+Edp/cG8/aPLn8a
e2gAAAAQQdk7/UmSZ94+VWumaR2hXzMabFmla7WOnDE1CF/q8dbHjgwyPEd7
+0rh4zx7W2vLalnes9qy52RYdYH7RMpyT3VdqOHNt3pPhY6X5crsfwrto2we
c+gNyVnZq/DzR14P5u0XVq/EHhoAAABEUPZOf5LkmrfPzNTC+2quVptJzboH
yeGerjtVq83UOxLw9hQz/Xyervc0QA8m6F0P4bbpNbL2ULNtNAL3yZHtnkr9
W6Mc76mmQa/M/qfQdqsNkrenbEjOSl2Fbz5YDYbtyfLw8Vrs0QEAAEAEpe70
J0y+eXvLo+fBtWr11GfL2/Y0ZDqdNW7vJcME1FMpe+4INdvHI1mcGBnvqbTg
Ob97KnSobFem59tLr9RV+MTKQjBsf/XEnthDAwAAgDhK3elPmEHf7ZiW+j37
Rlew17bS03QtJW7L5anXrWf27T+OqebU750Tx4d2Hjh3gfskypi3p12uud1T
TYNfmb1OIfAWhWzzt/fckJyVugofvDgXzNvf+Hx/7KEBAABAHAXp9C8vr35w
/HxjSb78ZP7K2cWVu/fXki+/u3Vv8dL3f3vyPySfJ/9M/r3xefLP5N+TNRuf
J3tI1mxsnmzb+Dz5Mvm8sfMeu00+77vb5POMu00+77vbxpkmnwzyQ8o5bw9F
e+3P52Z4LnboFG6rO+mzfe9vB2PRqgXuD+8+/OLffJZlufjp+b57W1m81nc/
Ny/3v56TY/XdTzLyvvtJ2zbTj2ZTznn70PfUhiGuzIH+WEidFWqQDclZQarw
cN74fH8wbz94cS720AAAACCOgnT6n8xfeXH63zWW5Ms3/tdT7/zNwne37iVf
Ll76/oPj57f/y6PJ58k/G5l28nkjBk/WbHzeCLcbmyfbNj5Pvkw+b+y8x26T
z/vuNvk8426Tz/vutnGmjbg+s7zz9pZPnqVpm8Fex/efGyRv7zHOcFI5RJbX
d/O2h/A7BhkMNSsXuN/57vb//tJsluXIr/r/fccX/+azvvvJktsnx+q7n2Tk
ffeTtm2mH82mrHl7yuWU2z3VfZjMV+Ygfyy0neLQG5KzglTh4bx6Yk8wbz9z
/VzsoQEAAEAcBen05e0Z5J63t8R46yne5teNUG9cefvgaV6GaDx9lc7THmSv
OViaqc2MI72Ut2eQ9/Ptw95TDUNdmVn/WOh6lcHQG+ZnXPdCwRWkCg/h4eO1
tJel3nywGnt0AAAAEEdBOn15ewZ5vi+161WMUzNLndHgsPO3jyFvz/KjyPBz
6JF3jiZwf3aAsTwtLG/PIPe8fch7qnNvA1yZfWLzqUSt+XKDXDbMxzjvhYIr
SBUewsq9G9sOb+8O258/8nrsoQEAAEA0Ben0zd+eQY55+0Zk15bwzdQ6NkvL
BvvMQZ0pb28L7ftEnVPPTdVqM/X6UnAEA+btmf8vgfwD9+Y5jyVjNH97Bhnv
qbS/Ysrvnur8VvYrM+tfGQx77qMx3nuh4ApShYd288Hqwo3zBy/O7f3q/R2n
9247vD35Z+xBAQAAQDRl7/QnyQjy9nDGt7FV6oPs7Vv1ScxSxpM1cA8+WTz8
fDIDTMqTe+AuYyycbPdU6rWa4z019JUpby89VRgAAACqRKdfHqPI29uTxF7f
7JUN9kym08bTcehacOaKtGR/2PelDjQHfveOl+oztZYYf2pj0Bu7TZnqI/k4
cGBJY3yZ7qn0v17K8Z4a+sqMlbe7F3KjCgMAAECV6PTLYxR5eygcbG7UY6L2
7s3W53puWWVpaT2QmwrvumtEzV1sbl+vdRyjz2z0qbsOxu1pf0fQY8fBSLTx
NslgyNj6oYyxkHrfU0vdF2H6XC5bu6eGvzLj5O3uhRypwgAAAFAlOv3yGEne
3h1+pcyx3pUCDvRA7sY+6sPvo+OUO0LNqWZU3/7cber0H2k/wbS5Q5qfPzvS
5lO66z+ZjW8HfrLdzzZPdrpYJINexB3/5XK7p7ZwZUbI290L+VKFAQAAoEp0
+uUxmry9x9wwvfP28MQZqaZqwcd2M+4j9MxvaF6K7qOmzBg/6GTdgXww+ajl
of6ukLH7MV8ZY+FscX6hnO6pLV2Z48/b3Qs5U4UBAACgSnT65ZFj3p4+j3rq
NO1pryXtmvWl29OpnXu9enRppuc+UpL6vkfv2C5jqJkSa6bMSh3Y7NkaGxuE
An8ZY1Fkztungu8XyOeeyufKHPjC2vKG7oWc1FrEHgsAAAAwJA1+CY0ob+8R
92XI25/toj7zdK729hlepmodU7r31JjtvS2mnGqb0D19y86J4qc655LvfZbd
OwzEmv0zxvaQMRAxyhiLp1/ePhW8loKbD31P5XRlDnxhjTBvdy8MRBUGAACA
KtHpQwYZMsbmSsk6G3FiOISVMVJi7oWcqcIAAABQJTp9yCCUD9ZrnU/gb4SM
Gw/qt4eJMkaqwL2QM1WYR3fv3zx3Kbg8/OH22IZx+eOTFw8dG8Ny7XfzYzup
62cWx3NSyZL8dxzPSd2/fmtsJ/XjN8vjOaknrkBXYGhJ/hgcz0k9qegVmPwA
XYGuQFdgvlyBW1ySA43tpCp5BSYHcgWW5QrU6UMWm1N5NGbyXqq3fNBcq31+
ko4sUcZIJbgX8qUKl9GdP37XjMS787Tf797fsZzc8faRn/5yiGWcTfGJn88M
N8hBl+QHMraTOvebvx7PSSVL0oCP56SSq25sJ+UK3CJX4BaX5E/U8ZzUk4pe
gckP0BXoCnQF5ssVuMUlOdDYTqqSV2ByIFdgWa5AnT5k0z55dlP7rBo9J8Xu
mUBCabgX8qQKl86lDz8d22+50s4tkna6Al2BuZM1legKrGTW5Ap0BboCR6GS
aWclr0B5e4muQJ0+ZLb+ZtbNdDH0Ptdmjhic3bo+03yx69RkZ4yUnHshN6pw
6Vz73fzYfsuVdm6RtNMV6ArMnaypRFdgJbMmV6Ar0BU4CpVMOyt5BcrbS3QF
6vQhTxtP/vZ8mSRMAPdCNqpw6Vw/szi233KvHDkztvOqZKcv7dziIm/fIlfg
FpdKdvrSzi1yBboCXYGjUMm0s5JXoLy9RFegTh/y05xnQ8TIhHMvZKUKl44+
a4uLtHOL5O2uwMm5Av0ZuEWVzJpcga5AV+AoVDLtrOQVKG8v0RWo04c8mI8a
GtwLg1GFS+fHb5b9lruVRdq5RfJ2V+DkXIH+DNyiSmZNrkBXoCtwFCqZdlby
CpS3l+gK1OlDHjYzxqla10TWMEHcC4NRhUvHb7lbXKSdWyRvdwVOzhXoz8At
qmTW5Ap0BboCR6GSaWclr0CdSImuQJ0+AMSiCm/Rwx9uX/74ZLKM7YiP1x7l
+1vf0Zd2J81vcBln2pn8DJNfqsewjPOkrp9ZHM9JJcuju/fHc1JJnzW2k/rx
m+XxnNQTV6ArMLTcPHdpPCf1pKJXYPIDdAW6Al2B+XIFbnEZ5y/tlbwCkwO5
AstyBer0ASAWVXhoK3/35fyeA+N/UCHRkZBfOHik9be462cWk99OW5cflq6M
c3gAAABEpNMHgFhU4UE9unv/8scnu/+XQ5k2AAAARaDTB4BYVOHsHv5w+/x7
f3v8lV8FZ2VJvhV7gAAAAKDTB4BoVOEsHt29f/69vz360u4es6B/8uqbsYcJ
AAAAOn0AiEYV7uvKkTNpz7R3LON8pw8AAAAE6fQBIBZVuIcflq6c/sW+LEl7
Yzn3m7+OPWQAAAAmnU4fAGJRhYMe3b1/7jd/nT1pbywnfj4Te+AAAABMOp0+
AMSiCnf7fmHpk1ffHChp//3u/St/92XsgQMAAIBOHwCiUYU7XDh4JHvMfvSl
3X9496P712/FHjUAAAA8o9MHgFhU4aZHd+//fvf+jEn7J6++eenDT5NNYo8a
AAAA2uj0ASAWVbjhx2+WT/x8JmPSfvnjk7HHCwAAAGE6fQCIRRVOXPvd/NGX
dmeZPebioWOP1x7FHi8AAACk0ukDQCyq8OWPT2Z5rH1+zwHztAMAAFB8On0A
iGXCq/DFQ8f6Ju3HX/nVtd/Nxx4pAAAAZDLhnT4ARDTJVfjCwSNZHmt/+MPt
2CMFAACArCa50weAuCa2Cmd5sj1ZJ/YwAQAAYDAT2+kDQHSTWYX7hu3HX/nV
9TOLsYcJAAAAA5vMTh8AimACq/CVI2d6h+0nfj5z54/fxR4mAAAADGMCO30A
KIhJq8LfLyz1DttP/2Lfo7v3Yw8TAAAAhjRpnT4AFEetReyx9HLzwerCjfPJ
P7eykx+/WT7+yq96hO2/371f2A4AAEAZlaXBB4AKK0sV/uDSsZ98/LPGsuP0
3jc+3//eUv3YtbMr925k38mJn8/0CNvn9xx4vPZodKcAAAAAY1CWTh8Aqqcs
VXjf4qFm3t66HLw4l30nN89dSnu+/fe79wvbAQAAqICydPoAUD1lqcI7z/46
mLefWFkYaD/3r986/Yt95mwHAACgqsrS6QNA9ZSlCr/8ye5g3n5h9cqgu3q8
9ujLt3/bDNtP/Hzm/vVboxgzAAAAjF9ZOn0AqJ5SVOGHj9eCYXuyJN8abp+X
Pz555Ke/PPrS7h+/Wc53tAAAABBRKTp91tVrzzXV6gOv1vp5v90E1p2aWUo9
5NJSfaY2NTXVvsHUVG1mpp6+Vcc+6jMd+1jfQX0p6w6G0n6iPX6qVFLopui4
iNcvwgE2z+meynxlDn0KWzx3clOKKvztnZVg2P7C0Z1b2e3Nc5eun1nMa5AA
AABQBKXo9Fk3grw9ZT+hVVOywaWZ2lT3yu1b1nrEiln2MVUbVejXeaIC9wnT
L3Pucw2O5p4KrZ5+ZWY/hY6jDb0hOStFFT5z/Vwwb99xem/soQEAAECxlKLT
Z90o8vZglJZ1zaWZflF7/wFn3cdIMr/uExW4T5bMmXP4Gsz/nkpdPfXKHOQU
2nYy9IbkrBRV+INLx4J5+96v3o89NAAAACiWUnT6rBtF3p49Ru9acaCoMnyk
wfaRe+Y3yGwgVNKgF3HH5ZH3PdVrvwPMU5PtBIbekJyVogrvWzwUzNsPXpyL
PTQAAAAollJ0+qwbSd7enfmlPHHevl73Sh1zrTemdO8d2XWOqH226GQPHTvI
+Rn3zcMnd4FccSL1vKeW1i/BXtdgrvdUaLcZrsw+p9B5E22uMvSG5KwUVXj6
s3eCefuxa2djDw0AAACKpRSdPuvyzNunas00rSP0a0aDLat0rdaRM6YG4Us9
3vrYkUGG52hvXyl8nGdva21ZLct7Vlv2nAyrLnCfSFnuqa4LNbz5Vu+p0PGy
XJn9T6F9lM1jDr0hOStFFX75k93BvP3C6pXYQwMAAIBiKUWnz7pc8/aZmVp4
X83VajOpWfcgOdzTdadqtZl6RwLenmKmn8/T9Z4G6MEEvesh3Da9RtYearaN
RuA+ObLdU6l/a5TjPdU06JXZ/xTabrVB8vaUDclZKarwtsPbg3n77bV7sYcG
AAAAxVKKTp91+ebtLY+eB9eq1VOfLW/b05DpdNa4vZcME1BPpey5I9RsH49k
cWJkvKfSguf87qnQobJdmZ5vL73iV+GVezeCYfvzR16PPTQAAAAonOJ3+mwY
9N2Oaanfs290BXttKz1N11Litlyeet16Zt/+45hqTv3eOXF8aOeBcxe4T6KM
eXva5ZrbPdU0+JXZ6xQCb1HINn97zw3JWfGr8MKN88G8/bWTb8UeGgAAABRO
QTr9h9+f++H3/7K5PLp9Nfnw8cPVxpf3r51qrLb65V8lXyb/bHyZfN5YIVkz
+TLZqvFlsrfGCo0v734z1/jy9vlDwc17Hy7ZqvFlsp/GCh1j7ti87+FaxzyI
nPP2ULTX/nxuhudih07htrqTPtv3/nYwFq1a4P7gwa1T/8+u7EvG3Z5b/Kss
e7v+3XyWvSWrZdlbctChfw495Zy3D31PbRjiyhzoj4XUWaEG2ZCcFaQK9/DR
5U+Defsbn++PPTQAAAAonIJ0+rfPH7r8l/9Vc2kk3o9uX2182Yy4//j+30u+
TP7Z+DL5vLFCI/FOtmp82UzIG1/e+OTPGl/+x3/30+DmvQ+XbNX4MtlPY4WO
MXds3vdwrWMeRN55e8snz9K0zWCv4/vPDZK39xhnOKkcIsvru3nbQ/gdgwyG
mpUL3Fd/vLT3189lXzLu9oO/+XtZ9pYxIU9Wy7K35KDD/yB6yZq3p1xOud1T
3YfJfGUO8sdC2ykOvSE5K0gV7uHdrz8M5u3J57GHBgAAAIVTkE5f3p5B7nl7
S4y3nuJtft0I9caVtw+e5mWIxtNX6TztQfaabVSFSCfl7Rnk/Xz7sPdUw1BX
ZtY/FrpeZTD0hlkU614ouIJU4R7e+Hx/MG+fu3oq9tAAAACgcArS6cvbM8jz
faldr2KcmlnqjAaHnb99DHl7lh9Fhp9Dj7xzmMC9WBmjvD2D3PP2Ie+pzr0N
cGX2ic2nErXmyw1y2TCLYt0LBVeQKtzDqyf2BPP2hRvnYw8NAAAACqcgnb75
2zPIMW/fiOzaEr6ZWsdmadlgnzmoM+XtbaF9n6hz6rmpWm2mXl8KjmDAvD3z
/yUweOBerIzR/O0ZZLyn0v6KKb97qvNb2a/MrH9lMOy5D6dY90LBFaQK9/D8
kdeDefvKvRuxhwYAAACFU/xOnw0jyNvDGd/GVqkPsrdv1SdRSxlP1sA9+GTx
8PPJDDApz8CBu4yxdLLdU6nXao731NBXpry9MJbn67PT07UN09Oz88vLGbYr
eBW++WA1GLZvO7w99tAAAACgiAre6dNiFHl7e5LY65u9ssGeyXTaeDoOXQvO
XJGW7A/7vtSB5sAPnvL6JCG15iwhrcMOZIxL9c11n64+VSv/i1irJNM9lf7X
SzneU0NfmRHydvdCwPzsZtLeanq27//pUfAqvHjrUjBvf/mT3bGHBgAAAEVU
8E6fFqPI20PhYHOjHhO1d2+2PtdzyypLS+v52lR4110jau5ic/t6reMYfWaj
T911MG5P+zuCtB2n56HdWerGZuFthnkVK6PR+55a6r4I0+dy2do9NfyVGTFv
dy9sWK6Hw/ZnkXu991PuBa/Cx66dDebtO8/+OvbQAAAAoIgK3unTYiR5e3cO
ljLHelcyNtADuRv7qA+/j45T7gg1p5pRfcdjtGmZedpPMG3ukJZtnz3H2/Uu
zI6McePLjZ9c89tVCRkrYNCLuOOqye2e2sKVGTdvL/y9sDxfr8/Ozk730/8p
9B7mZ3uk7U/13nvBq/B7S/Vg3r5v8VDsoQEAAEARFbzTp8Vo8vYec8P0ztvD
E2ekSpk9IuM+QrHcUoawdCptxviBJ+tuHiy0x8bw+s1ZPZFzWhfb8PMLdW2+
hXtqS1dmzLy94PdC76fOB0nEe2uN25/O2b5+7Pm2g/fcfcGr8JtfHAjm7R9c
OhZ7aAAAAFBEBe/0aZFj3p4+j3rqNO1pryXtmvWl29OJnXs9xbo003MfPeZ5
7nn0ju0yhpr9Ys22n0N7apiWIT6dWadtah15e1Fkztungu8XyOee2tqVGXf+
9sDginIv9H3oPK+8veVAbTPHtA6gzHn7ayffCubtJ1YWYg8NAAAAiqjgnT4t
RpS394j7MuTtz3bRCNHaZ3iZqnVM6d5TY7b3tphyqm1C9/QtOyeKn+qcS773
WXbvsFesGf7RhTPGtL9IkLcXRb+8fSp4LQU3H/qe2uKVGTFvL/S9MFjcvpW8
fXl+vr4+Y03HXtJy+C4Fr8IvHN0ZzNu/vbMSe2gAAABQRAXv9KEgBn+mt5ln
rme29aUl88lQCWW4F9rmeJmerc/Pzy/3kvPh26eT6RPmF7kK3167Fwzbk+Xh
47XYowMAAIAiKnKnD8XRc87q9pdCNr7sDiVDu4DSKcO9sJm3b+lNqFs6cpZn
258qchW+sHolGLa/cHRn7KEBAABAQRW504fiaJl9Y2Pa7c7MMJwxPteY+Xup
vjkXiLydMivDvdB8V+q44/b2l7RO1+f7Pzpf5Cp8YmUhmLfvOL039tAAAACg
oIrc6UNxpM/03XxoN20OjS7ydsqsFPfCxmPm/R8vH81xB3jCvchV+ODFuWDe
/uYXB2IPDQAAAAqqyJ0+FEfLlBhL9Y1XP05N1Vpe6Nr9jsj65jsi19cMvmgS
yqUc98LGg+bjDtw7j99/EMEXuI5voD3t/er9YN5+8OJc7KEBAABAIRS5r4ci
C74jEiZQWe6FZuI9PTuf/ytRM2h91r3HvDZFrsI7z/46mLcfu3Y29tAAAACg
oIrc6UNxlCVjhFErw72wXJ99ajr0V8who5nmPVvgXuQq/PInu4N5++KtS7GH
BgAAAAVV5E4fiqMMGSOMQxnuhcA06qPJ25fn67Oz008FZo0pf96+7fD2YN5+
88HqnT9+d+1384/u3o89RgAAACiWInf6UBxlyBhhHMpwL4wtb287Ukfg3uNb
rQpbhW8+WA2G7dsOb0+++4d3Pzry018efWn3l2//9vqZxdiDBQAAgKIobKcP
AEMZX97e9l7U9aniGx/Pt31eyvnbF26cD+btL3+y+/Hao09effPIT3/ZXI6/
8qs/vPvRD0tXYo8aAAAAIitspw8AhZch2+/xdHuBq/Dc1VPBvH36s3e+X1hq
Ddtblzt//C72wAEAACCmwnb6AFACfRL3nml7gavwwo3zO07vTZaOvH3f4qEv
3/5tMGw//Yt9sUcNAAAAkRW20weAUmifVWaAsP1Jearwwo3zyfLeUv3z/7h4
9KXdwbz90oefxh4mAAAARFaWTh8AhrK8PF+fnZ2dXpf8S31+uV8KPsRBkmNM
b8buyYHq81mOUroqfO1382mTydy/fiv26AAAACCy0nX6AJDNegie8uT5bN9H
z8eidFV4fs+BYNj++937Yw8NAAAA4itdpw8AGaTP8tI0m+kR9JEqVxV+vPYo
bTKZK0fOxB4dAAAAxFeuTh8AsujzFtOWyD3uOMtVhVf+7su0yWQe/nA79ugA
AAAgvnJ1+gDQX/uz7dOz9fr8/PK6+fl6+xwz/V9pOlLlqsJfvv1bk8kAAABA
D+Xq9AGgr5aH21Pi9NZAPuoj7iWqwo/XHh1/5VfBvP3yxydjjw4AAAAKoUSd
PgBksBmm94rSm6F81CfcS1SFv19YSptM5v71W7FHBwAAAIVQok4fADJoJum9
n1zPuNpolagK/+Hdj4Jh++lf7Is9NAAAACiKEnX6AJCBvH0kTvx8Jpi3Xzx0
LPbQAAAAoChK1OkDQAbmk8nfnT9+lzaZzI/fRH3jLAAAABRJWTp9AMho832p
qVl6ywtTvS81g8sfnwyG7Sd+PhN7aAAAAFAgZen0ASCrzcC9Vpuenp1fbknd
l5fnZ6enN78fNW4vTRWe33MgmLf/4d2PYg8NAAAACqQsnT4AZNby+HpvUSeT
eVKSKvx47dHRl3YH8/brZxZjjw4AAAAKpBSdPgAMJlPiHjttL0kVvnnuUtrk
7Y/u3o89OgAAACiQUnT6ADCwpxPH9MjaZ+djh+1PSlKFLx46Fgzbz+z6y9hD
AwAAgGIpRacPAMNZXp6vt83XPj09PVsvQtS+rhRV+Pe79wfz9ouHjsUeGgAA
ABRLKTp9AKik4lfhR3fvp03efvPcpdijAwAAgGIpfqcPAFVV/Cp8/cxiMGw/
+tLux2uPYo8OAAAAiqX4nT4AVFXxq/D59/42mLf/fvf+2EMDAACAwil+pw8A
Pc3PPpubfXa+7cuMGlvFUfwqfPoX+4J5++WPT8YeGgAAABRO8Tt9AOhJ3j4q
j+7eD4btyfLjN0V55ywAAAAUR8E7fQDoR94+KmmTtx9/5VexhwYAAABFVPBO
nxb12nNdavXM607NLCXfWJqZyrB5904aW/c5Tu/dQdGE7qm2myZRm6kHr/32
Wyl88aets5XjElTuvL0p3ihSpU3evvAXB2MPDQAAAAqk4A0+IcGMLhxxh1Z9
lphnD9wHjtsF7pRMv9x78waoBcLvfol7+vezHzd841ElBa/CJm8HAACAgRS8
06dFMKML5nE918wauA8RtwvcKZfMuXfKXdArce/1vUGO656quiJX4cdrj46+
tNvk7QAAAJBdkTt92oUzuv4hYOeKbd9OfX629Wgpid8gE9xAAQ2Utwcv7449
NFfo/ez7YMd1Uw1ueXm+YblXKJysVZ99aj5mdFzkKnzz3KVg2H70pd2P1x7F
Hh0AAAAUUZE7fdqlZHRdiXk4bm9ZL0vgPlDcnlxFskFKqOdlvrS0VK9Ntd9M
gdul/b58tkLww8zHTQ4rcN+ajuncUyzXpxtrTdcjBu5FrsIXDx0L5u2/370/
9tAAAACgoIrc6dOuLcKbqjUjuY4wr5mmt6zSsVr/wL1/3N6yj2SFusCdEsrw
10oZ3ovaGa7X+6TtWY7bfrebxX1Q2fL2rKuNVpGr8MJfHAzm7RcPHYs9NAAA
ACioInf6tOtI4GZq4cCuuVptZiYlb+8buA8at7ftUOBOWWTJ2zvz9NB6PeaH
2frfZ8nbs2hOINOw8eB6bbo+n6Y+O72xlrw9xfFXfhXM279fcEkCAABAWJE7
fdp1PvFaDwbum3F7fSk1b++T5g0ct7fvUDpISWTL2zOE3ymTOA0/XZPn2wfV
nBtmKPL2gMdrj26eu3Tx0LH5PQc6gvdHd+/HHh0AAAAUVGE7fbq0JXC1enfm
3bbS04iuR2bXK0Fs2Swl6AscWuBO+WTM27vuvYBQ4j7U24iXluoz5m8fRnNy
mHLF7aWpwnf++N21383/4d2Pzv3mr2OPBQAAAIqrIJ3+9R/+cPIP+1qXC9eO
Nr975bszzc+Tfw9+nuyh+XmybfDzry7/TfPz1bt/DH7+YO3H5uefXTgQ/Lx1
nM0PkxWaHyYbBj9PDrSFH1JX5hdIvdufee/1jGx64D5U3C5wL5r/786Pd/6v
fzXQ8ujS16PYefTdpssxbw8k7llnqOnD3ZTVkI+4T0dN2wtThQEAAIBcFKTT
/+ry3/zF3/zXrcvh+V3N7578w77m560Rd+vnrVF2sm3w83994pXm5625fevn
rTn87L//+8HPW8fZ/DBZoflhsmHw8+RAW/ghdWd+m588i+Q2E7+O7wdSu7TA
fci4XeBeMP/v9WvX/+F/M9By/9i/HcXOo+82Xda8ve1mSVuxK0TPJ2/3cPsA
5uuzDc2Z2aenZ1PVn87tvhx7zEWpwgAAAEAuCtLpy9sz6M7bW1LA9YB78+tG
3t17DuhwhjhQ3J4+R83oAvelmdqMBLI/eXsGI55PJns0n2JK2D6k5twykZ9d
z6IgVRgAAADIRUE6fXl7BoHMrz367ozb+71zMRS494/be6wx8sD92QGEkBnI
2zPILW9Pe19qlrehBmL2RG2m7v8RGd7yxoPu9fjPr/dTkCoMAAAA5KIgnb75
2zNozeg20uy28HumbfL2J33z9kDgPlDc3lv+gXtzuPL2DMzfnkHGvL3X24W7
vt8ptN+sOT+ToCBVGAAAAMiFTr88Qnl7OP7eSPD6xYRdgXvL3lJSwAEmns49
cJe3k7NsuXd7nN61XkfaXqsvddwl3XuWt4/dckPg0/n67HTUV6YWqgp/dPnT
hRvnF29dij0QAAAAKKtCdfr0FMzbQ0/Whr8ZjL/bA/dannF7cAab+kytZcqZ
qVq9/TH9ji1aPg4cWE7JVmXKvduvvc7VOu7A0FRO3XeCvH08luuzG+9N7UPe
/tTDx2s/+fhnrctrJ9/acXrv3q/ejz00AAAAKI3idPr0E8zbQ4F7M8Drn7en
zYTRP25Pe3q9x0zXwbB+qm0em7a9tn4ob2cEeufeS0tL9Vr7/dHrlQW97suU
v0lyHY/Qcj1j1i5v3/DtnZWOvL2xvHh8V+yhAQAAQGkUp9Onn3De3p1Eb+Z3
GfL2cOCe4en2tJQwbe6N5udTjfdAbj6xvj6wjW8HTqz7cX0JJfkY6P/XCFx5
vR5j75W4y9tHbqC0Xd7esHDjfDBvf+3kW7GHBgAAAKVRnE6fflLy9s7MsOVb
WfL2ng/Ip6846GTXgaw8+WiqNlNfWmpboWtm+sAjwxJK8rG1+ZH6TBrTI3GX
t4/aAHH77HznrO5jVpwqPHf1VDBvf+Pz/bGHBgAAAKVRnE6fftIyuvZUL/Ux
2tTXl3YG7lkehO+VEQYD95QZ2gObdUyA3XIkeTs5y5y3N181kLpt8KJMS9zl
7aM2P7sRp0/XG3l6I4Gfrm+E68vzG3O7b34WR3Gq8HtL9WDevm/xUOyhAQAA
QGkUp9Onn9SMLj0Jz5S39wrssxykz/4a6/bP29sD90DcLm8nb/3y9qnW/wWj
15YZX7ba+ddPruZRaebtmxPFdAbuLWvFTdyLU4X3fvV+MG//4NKx2EMDAACA
0ihOp0+lZcjbmysl62xE6+G/V5BQAr0E8vZnn7XN1F6IwL04VXj6s3eCefux
a2djDw0AAABKozidPpUWysrrtcbTw09aPtl4qjgQt8vbgWyaeXtrkt4duIdi
+bErThV+9cSeYN6+eOtS7KEBAABAaRSn06faNieZacyEvVRv+aC5VvvsGx25
urwdyKTlfanTzReiPvtwI4Jf3pzkXd6+7oWjO4N5+8q9G7GHBgAAAKVRnE6f
qut8L+vGFNltM8z0nNi6ZxoPsKElcN9M2FsC9nbmk3ny5OHjtWDYniyxhwYA
AABlUpBOn8mwVJ+pbYbunbPJrGtm6sGZ3uszUxvbT8nbgVSb4fpmmp4SuHtf
[truncated: 2,207,331 more chars]
