# Supplementary material for: Changing biosynthesis of terpenoid percursors in rice through synthetic biology
Source: Front Plant Sci. 2023 Jul 3;14:1133299. doi: 10.3389/fpls.2023.1133299 (PMC10350630; doi:10.3389/fpls.2023.1133299)
Supplement: Supplementary file 2 [file DataSheet_2.zip › Supplementary Data S1/Model_stabilization.nb]

(* Content-type: application/vnd.wolfram.mathematica *)

(*** Wolfram Notebook File ***)
(* http://www.wolfram.com/nb *)

(* CreatedBy='Mathematica 12.1' *)

(*CacheID: 234*)
(* Internal cache information:
NotebookFileLineBreakTest
NotebookFileLineBreakTest
NotebookDataPosition[       158,          7]
NotebookDataLength[    631031,      14337]
NotebookOptionsPosition[    600835,      13854]
NotebookOutlinePosition[    601232,      13870]
CellTagsIndexPosition[    601189,      13867]
WindowFrame->Normal*)

(* Beginning of Notebook Content *)
Notebook[{
Cell[BoxData[
 RowBox[{"(*", 
  RowBox[{"SetDirectory", "[", "\"\<\>\"", "]"}]}]], "Input",
 CellChangeTimes->{{3.832233202181032*^9, 3.8322332096808424`*^9}, {
  3.8322344179375715`*^9, 3.832234423424865*^9}, {3.8322345310575223`*^9, 
  3.8322345429159365`*^9}, {3.8322351419056544`*^9, 3.8322351470333033`*^9}, {
  3.8322397171321645`*^9, 3.8322397189613156`*^9}, {3.8776854550264454`*^9, 
  3.8776854608344555`*^9}},ExpressionUUID->"d25aaeb9-1fe2-42a2-a67c-\
6744190996cc"],

Cell["\<\
WARNING: The parameter scan can last some hours. The process saves a matrix \
of combinations of Vmax that make the line stable into a \
\[OpenCurlyDoubleQuote].txt\[CloseCurlyDoubleQuote] file. If you need the \
values of Vmax without having to run the code, they were hard-coded in other \
notebooks and in the end of this one.\
\>", "Item",
 CellChangeTimes->{{3.877685422371563*^9, 3.8776854477056985`*^9}, {
  3.8776854940019674`*^9, 3.877685604400993*^9}, {3.877685938377845*^9, 
  3.877686058242136*^9}, {3.8776866025930777`*^9, 
  3.877686602890108*^9}},ExpressionUUID->"b3b054a3-26bf-45ad-8a17-\
45f98c6fee57"],

Cell[CellGroupData[{

Cell["Stabilization of mutant lines", "Title",
 CellChangeTimes->{{3.8776860784187307`*^9, 
  3.8776861073534913`*^9}},ExpressionUUID->"139de6cc-8da5-4242-807c-\
e61c257dd031"],

Cell[BoxData["(*"], "Input",
 CellChangeTimes->{{3.8776861099151382`*^9, 
  3.8776861104578485`*^9}},ExpressionUUID->"629d06a2-2962-4cdd-8717-\
ec94b02aa6ed"],

Cell[CellGroupData[{

Cell["Mutant Type I", "Subtitle",
 CellChangeTimes->{{3.782711603800923*^9, 3.782711612815009*^9}, {
  3.830922894501666*^9, 
  3.830922902739477*^9}},ExpressionUUID->"5383213b-6a4d-4f75-8256-\
464bb587e96e"],

Cell[CellGroupData[{

Cell[BoxData[
 RowBox[{"CaptionSubList", "=", 
  RowBox[{"{", 
   RowBox[{
    RowBox[{
    "\"\<B\>\"", "\[Rule]", 
     "\"\<\!\(\*SubscriptBox[\(HMGCoA\), \(cyt\)]\)\>\""}], ",", 
    RowBox[{
    "\"\<B2\>\"", "\[Rule]", 
     "\"\<\!\(\*SubscriptBox[\(HMGCoA\), \(pla\)]\)\>\""}], ",", 
    RowBox[{
    "\"\<C\>\"", "\[Rule]", 
     "\"\<\!\(\*SubscriptBox[\(MVA\), \(cyt\)]\)\>\""}], ",", 
    RowBox[{
    "\"\<C2\>\"", "\[Rule]", 
     "\"\<\!\(\*SubscriptBox[\(MVA\), \(pla\)]\)\>\""}], ",", 
    RowBox[{
    "\"\<D\>\"", "\[Rule]", 
     "\"\<\!\(\*SubscriptBox[\(MVP\), \(cyt\)]\)\>\""}], ",", 
    RowBox[{
    "\"\<D2\>\"", "\[Rule]", 
     "\"\<\!\(\*SubscriptBox[\(MVP\), \(pla\)]\)\>\""}], ",", 
    RowBox[{
    "\"\<E\>\"", "\[Rule]", 
     "\"\<\!\(\*SubscriptBox[\(MVPP\), \(cyt\)]\)\>\""}], ",", 
    RowBox[{
    "\"\<E2\>\"", "\[Rule]", 
     "\"\<\!\(\*SubscriptBox[\(MVPP\), \(pla\)]\)\>\""}], ",", 
    RowBox[{
    "\"\<F\>\"", "\[Rule]", 
     "\"\<\!\(\*SubscriptBox[\(IPP\), \(cyt\)]\)\>\""}], ",", 
    RowBox[{
    "\"\<F2\>\"", "\[Rule]", 
     "\"\<\!\(\*SubscriptBox[\(IPP\), \(pla\)]\)\>\""}], ",", 
    RowBox[{
    "\"\<G\>\"", "\[Rule]", 
     "\"\<\!\(\*SubscriptBox[\(DMAPP\), \(cyt\)]\)\>\""}], ",", 
    RowBox[{
    "\"\<G2\>\"", "\[Rule]", 
     "\"\<\!\(\*SubscriptBox[\(DMAPP\), \(pla\)]\)\>\""}], ",", 
    RowBox[{"\"\<J\>\"", "\[Rule]", "\"\<DXP\>\""}], ",", 
    RowBox[{"\"\<K\>\"", "\[Rule]", "\"\<MEP\>\""}], ",", 
    RowBox[{"\"\<L\>\"", "\[Rule]", "\"\<CDPME\>\""}], ",", 
    RowBox[{"\"\<M\>\"", "\[Rule]", "\"\<CDPMEP\>\""}], ",", 
    RowBox[{"\"\<N\>\"", "\[Rule]", "\"\<MECPP\>\""}], ",", 
    RowBox[{"\"\<O\>\"", "\[Rule]", "\"\<HMBPP\>\""}], ",", 
    RowBox[{"\"\<P\>\"", "\[Rule]", "\"\<SQ\>\""}], ",", 
    RowBox[{"\"\<Q\>\"", "\[Rule]", "\"\<Sterols\>\""}], ",", 
    RowBox[{"\"\<R\>\"", "\[Rule]", "\"\<VitE\>\""}], ",", 
    RowBox[{
     RowBox[{"(", 
      RowBox[{"m`M", "[", "t", "]"}], ")"}], "\[Rule]", " ", 
     "\"\<CDPMEP\>\""}], ",", 
    RowBox[{
     RowBox[{"(", 
      RowBox[{"m`N", "[", "t", "]"}], ")"}], "\[Rule]", "\"\<MECPP\>\""}], 
    ",", 
    RowBox[{
     RowBox[{"(", 
      RowBox[{"m`O", "[", "t", "]"}], ")"}], "\[Rule]", "\"\<HMBPP\>\""}]}], 
   "}"}]}]], "Input",
 CellChangeTimes->{{3.7730421199413133`*^9, 3.7730421238957686`*^9}, 
   3.7730421673675833`*^9, {3.7730426753430405`*^9, 3.7730430325783796`*^9}, {
   3.7827304878039083`*^9, 3.7827305288259296`*^9}},
 CellLabel->"In[2]:=",ExpressionUUID->"90b02788-9808-4ac8-9e45-c26f8993d33f"],

Cell[BoxData[
 RowBox[{"{", 
  RowBox[{
   RowBox[{"\<\"B\"\>", 
    "\[Rule]", "\<\"\\!\\(\\*SubscriptBox[\\(HMGCoA\\), \\(cyt\\)]\\)\"\>"}], 
   ",", 
   RowBox[{"\<\"B2\"\>", 
    "\[Rule]", "\<\"\\!\\(\\*SubscriptBox[\\(HMGCoA\\), \\(pla\\)]\\)\"\>"}], 
   ",", 
   RowBox[{"\<\"C\"\>", 
    "\[Rule]", "\<\"\\!\\(\\*SubscriptBox[\\(MVA\\), \\(cyt\\)]\\)\"\>"}], 
   ",", 
   RowBox[{"\<\"C2\"\>", 
    "\[Rule]", "\<\"\\!\\(\\*SubscriptBox[\\(MVA\\), \\(pla\\)]\\)\"\>"}], 
   ",", 
   RowBox[{"\<\"D\"\>", 
    "\[Rule]", "\<\"\\!\\(\\*SubscriptBox[\\(MVP\\), \\(cyt\\)]\\)\"\>"}], 
   ",", 
   RowBox[{"\<\"D2\"\>", 
    "\[Rule]", "\<\"\\!\\(\\*SubscriptBox[\\(MVP\\), \\(pla\\)]\\)\"\>"}], 
   ",", 
   RowBox[{"\<\"E\"\>", 
    "\[Rule]", "\<\"\\!\\(\\*SubscriptBox[\\(MVPP\\), \\(cyt\\)]\\)\"\>"}], 
   ",", 
   RowBox[{"\<\"E2\"\>", 
    "\[Rule]", "\<\"\\!\\(\\*SubscriptBox[\\(MVPP\\), \\(pla\\)]\\)\"\>"}], 
   ",", 
   RowBox[{"\<\"F\"\>", 
    "\[Rule]", "\<\"\\!\\(\\*SubscriptBox[\\(IPP\\), \\(cyt\\)]\\)\"\>"}], 
   ",", 
   RowBox[{"\<\"F2\"\>", 
    "\[Rule]", "\<\"\\!\\(\\*SubscriptBox[\\(IPP\\), \\(pla\\)]\\)\"\>"}], 
   ",", 
   RowBox[{"\<\"G\"\>", 
    "\[Rule]", "\<\"\\!\\(\\*SubscriptBox[\\(DMAPP\\), \\(cyt\\)]\\)\"\>"}], 
   ",", 
   RowBox[{"\<\"G2\"\>", 
    "\[Rule]", "\<\"\\!\\(\\*SubscriptBox[\\(DMAPP\\), \\(pla\\)]\\)\"\>"}], 
   ",", 
   RowBox[{"\<\"J\"\>", "\[Rule]", "\<\"DXP\"\>"}], ",", 
   RowBox[{"\<\"K\"\>", "\[Rule]", "\<\"MEP\"\>"}], ",", 
   RowBox[{"\<\"L\"\>", "\[Rule]", "\<\"CDPME\"\>"}], ",", 
   RowBox[{"\<\"M\"\>", "\[Rule]", "\<\"CDPMEP\"\>"}], ",", 
   RowBox[{"\<\"N\"\>", "\[Rule]", "\<\"MECPP\"\>"}], ",", 
   RowBox[{"\<\"O\"\>", "\[Rule]", "\<\"HMBPP\"\>"}], ",", 
   RowBox[{"\<\"P\"\>", "\[Rule]", "\<\"SQ\"\>"}], ",", 
   RowBox[{"\<\"Q\"\>", "\[Rule]", "\<\"Sterols\"\>"}], ",", 
   RowBox[{"\<\"R\"\>", "\[Rule]", "\<\"VitE\"\>"}], ",", 
   RowBox[{
    RowBox[{"m`M", "[", "t", "]"}], "\[Rule]", "\<\"CDPMEP\"\>"}], ",", 
   RowBox[{
    RowBox[{"m`N", "[", "t", "]"}], "\[Rule]", "\<\"MECPP\"\>"}], ",", 
   RowBox[{
    RowBox[{"m`O", "[", "t", "]"}], "\[Rule]", "\<\"HMBPP\"\>"}]}], 
  "}"}]], "Output",
 CellChangeTimes->{
  3.787640822289708*^9, 3.7909310406364236`*^9, 3.830326970589684*^9, 
   3.830327211202608*^9, 3.830486374316717*^9, 3.8305016463460555`*^9, 
   3.830583387165556*^9, {3.830835115225625*^9, 3.8308351298165383`*^9}, 
   3.8308525459651675`*^9, 3.8309171671717677`*^9, 3.8309274709420757`*^9, 
   3.8310119037319374`*^9, 3.831019401203148*^9, 3.8310231748592277`*^9, 
   3.831186774778234*^9, 3.8311976659837847`*^9, 3.8314361914129343`*^9, 
   3.8315230386273155`*^9, 3.8317983209139853`*^9, 3.83204129833265*^9, 
   3.8320570738350544`*^9, 3.8322386091263366`*^9, 3.832240487124365*^9, 
   3.832301223950396*^9, 3.8323054357430973`*^9},
 CellLabel->"Out[2]=",ExpressionUUID->"11076403-46d4-4e2d-8b5a-79be26d5d640"]
}, Open  ]],

Cell[CellGroupData[{

Cell["Model input", "Subsection",
 CellChangeTimes->{{3.773386029273579*^9, 
  3.77338605151506*^9}},ExpressionUUID->"55d04e0d-cbea-4245-ace4-\
759e9e631714"],

Cell[CellGroupData[{

Cell["\<\
DepVars={m`B,m`B2,m`C,m`C2,m`D,m`E,m`F,m`F2,m`G,m`G2,m`J,m`K,m`L,m`M,m`N,m`O}\
\>", "Input",
 CellChangeTimes->{3.782712096373334*^9},
 CellLabel->"In[3]:=",ExpressionUUID->"b648e51f-bba8-4da4-88eb-2088fdd90746"],

Cell[BoxData[
 RowBox[{"{", 
  RowBox[{
  "m`B", ",", "m`B2", ",", "m`C", ",", "m`C2", ",", "m`D", ",", "m`E", ",", 
   "m`F", ",", "m`F2", ",", "m`G", ",", "m`G2", ",", "m`J", ",", "m`K", ",", 
   "m`L", ",", "m`M", ",", "m`N", ",", "m`O"}], "}"}]], "Output",
 CellChangeTimes->{
  3.7713103532613497`*^9, 3.771310408259897*^9, 3.771562614915575*^9, 
   3.7716485479635153`*^9, 3.7717342553599353`*^9, 3.771821119112915*^9, 
   3.7725153321407256`*^9, 3.772770594483789*^9, 3.7727714410888395`*^9, 
   3.7728571079971924`*^9, 3.773033341470648*^9, 3.7733860591785793`*^9, 
   3.78264496922145*^9, 3.782712097504237*^9, 3.782728834339529*^9, 
   3.7852430065727024`*^9, 3.7852473636023846`*^9, 3.7852599178629*^9, 
   3.7876409381647544`*^9, 3.787640985465878*^9, 3.8308320183466454`*^9, 
   3.83083513231389*^9, 3.8308525490494523`*^9, 3.8309171714539366`*^9, 
   3.830927472700259*^9, 3.83101190864226*^9, 3.831019404364628*^9, 
   3.831023178390932*^9, {3.8311867835659943`*^9, 3.8311868126664195`*^9}, 
   3.8311976740715413`*^9, 3.831436194123908*^9, 3.831523041666643*^9, 
   3.8317983407046204`*^9, 3.8320413018958178`*^9, 3.832057077314133*^9, 
   3.8322386092356415`*^9, 3.8322404871868906`*^9, 3.832299684966439*^9, 
   3.832301226247795*^9, 3.8323054402439737`*^9},
 CellLabel->"Out[3]=",ExpressionUUID->"0c194085-08f1-4c56-bb8b-a79578ee890a"]
}, Open  ]],

Cell[CellGroupData[{

Cell["\<\
DepVarsString={ToString[B],ToString[B2],ToString[C],ToString[C2],ToString[D],\
ToString[E],ToString[F],ToString[F2],ToString[G],ToString[G2],ToString[J],\
ToString[K],ToString[L],ToString[M],ToString[N],ToString[O]}\
\>", "Input",
 CellChangeTimes->{3.78271210363777*^9},
 CellLabel->"In[4]:=",ExpressionUUID->"708ab2a2-cda2-4c93-b164-2e76a2aea5ae"],

Cell[BoxData[
 RowBox[{"{", 
  RowBox[{"\<\"B\"\>", ",", "\<\"B2\"\>", ",", "\<\"C\"\>", ",", "\<\"C2\"\>",
    ",", "\<\"D\"\>", ",", "\<\"E\"\>", ",", "\<\"F\"\>", ",", "\<\"F2\"\>", 
   ",", "\<\"G\"\>", ",", "\<\"G2\"\>", ",", "\<\"J\"\>", ",", "\<\"K\"\>", 
   ",", "\<\"L\"\>", ",", "\<\"M\"\>", ",", "\<\"N\"\>", ",", "\<\"O\"\>"}], 
  "}"}]], "Output",
 CellChangeTimes->{
  3.771310353370564*^9, 3.7713104083117304`*^9, 3.7715626165870843`*^9, 
   3.77164854957253*^9, 3.7717342582721357`*^9, 3.7718211212472057`*^9, 
   3.7725153325625305`*^9, 3.772770595925232*^9, 3.7727714411357117`*^9, 
   3.772857109892888*^9, 3.773033342361068*^9, 3.773386059250415*^9, 
   3.7826449703884497`*^9, 3.7827121041588073`*^9, 3.7827288346155148`*^9, 
   3.7852430072707014`*^9, 3.7852473645710645`*^9, 3.7852599188688684`*^9, 
   3.7876409387443905`*^9, 3.7876409862751703`*^9, 3.8308320199379406`*^9, 
   3.830835134425167*^9, 3.8308525501277404`*^9, 3.8309171726701655`*^9, 
   3.830927476288598*^9, 3.831011908729822*^9, 3.8310194044457417`*^9, 
   3.8310231784558315`*^9, {3.831186784371264*^9, 3.8311868127440143`*^9}, 
   3.831197674241088*^9, 3.831436194183278*^9, 3.8315230417550893`*^9, 
   3.8317983408616376`*^9, 3.8320413020520697`*^9, 3.8320570775148554`*^9, 
   3.832238609313823*^9, 3.8322404872494016`*^9, 3.8322996851070504`*^9, 
   3.8323012263415093`*^9, 3.8323054403377476`*^9},
 CellLabel->"Out[4]=",ExpressionUUID->"addfefe6-c025-4aaf-a187-530b6557d702"]
}, Open  ]],

Cell[CellGroupData[{

Cell["\<\
SubsDepVarsWithT={m`B->m`B[t],m`B2->m`B2[t],m`C->m`C[t],m`C2->m`C2[t],m`D->m`\
D[t],m`E->m`E[t],m`F->m`F[t],m`F2->m`F2[t],m`G->m`G[t],m`G2->m`G2[t],m`J->m`J[\
t],m`K->m`K[t],m`L->m`L[t],m`M->m`M[t],m`N->m`N[t],m`O->m`O[t]}\
\>", "Input",
 CellChangeTimes->{3.782712113942562*^9},
 CellLabel->"In[5]:=",ExpressionUUID->"2056d7ce-7953-49b4-81bc-200d709a5a27"],

Cell[BoxData[
 RowBox[{"{", 
  RowBox[{
   RowBox[{"m`B", "\[Rule]", 
    RowBox[{"m`B", "[", "t", "]"}]}], ",", 
   RowBox[{"m`B2", "\[Rule]", 
    RowBox[{"m`B2", "[", "t", "]"}]}], ",", 
   RowBox[{"m`C", "\[Rule]", 
    RowBox[{"m`C", "[", "t", "]"}]}], ",", 
   RowBox[{"m`C2", "\[Rule]", 
    RowBox[{"m`C2", "[", "t", "]"}]}], ",", 
   RowBox[{"m`D", "\[Rule]", 
    RowBox[{"m`D", "[", "t", "]"}]}], ",", 
   RowBox[{"m`E", "\[Rule]", 
    RowBox[{"m`E", "[", "t", "]"}]}], ",", 
   RowBox[{"m`F", "\[Rule]", 
    RowBox[{"m`F", "[", "t", "]"}]}], ",", 
   RowBox[{"m`F2", "\[Rule]", 
    RowBox[{"m`F2", "[", "t", "]"}]}], ",", 
   RowBox[{"m`G", "\[Rule]", 
    RowBox[{"m`G", "[", "t", "]"}]}], ",", 
   RowBox[{"m`G2", "\[Rule]", 
    RowBox[{"m`G2", "[", "t", "]"}]}], ",", 
   RowBox[{"m`J", "\[Rule]", 
    RowBox[{"m`J", "[", "t", "]"}]}], ",", 
   RowBox[{"m`K", "\[Rule]", 
    RowBox[{"m`K", "[", "t", "]"}]}], ",", 
   RowBox[{"m`L", "\[Rule]", 
    RowBox[{"m`L", "[", "t", "]"}]}], ",", 
   RowBox[{"m`M", "\[Rule]", 
    RowBox[{"m`M", "[", "t", "]"}]}], ",", 
   RowBox[{"m`N", "\[Rule]", 
    RowBox[{"m`N", "[", "t", "]"}]}], ",", 
   RowBox[{"m`O", "\[Rule]", 
    RowBox[{"m`O", "[", "t", "]"}]}]}], "}"}]], "Output",
 CellChangeTimes->{
  3.7713103534094357`*^9, 3.7713104083346996`*^9, 3.771562618711556*^9, 
   3.771648549853696*^9, 3.7717342585633554`*^9, 3.7718211218556175`*^9, 
   3.7725153329686847`*^9, 3.772770596997464*^9, {3.77277144117159*^9, 
   3.772771443856591*^9}, 3.7728571100368204`*^9, 3.7730333433295617`*^9, 
   3.773386059270423*^9, 3.782644971078497*^9, 3.782712114590489*^9, 
   3.7827288348204765`*^9, 3.785243007847701*^9, 3.7852473654305115`*^9, 
   3.785259919889344*^9, 3.7876409395052814`*^9, 3.7876409870914793`*^9, 
   3.830832020817877*^9, 3.8308351356086884`*^9, 3.8308525509891815`*^9, 
   3.8309171734659443`*^9, 3.83092747713399*^9, 3.8310119087801695`*^9, 
   3.831019404496397*^9, 3.8310231785021486`*^9, {3.831186785272498*^9, 
   3.8311868127931433`*^9}, 3.8311976743138895`*^9, 3.8314361942249413`*^9, 
   3.8315230417972827`*^9, 3.831798340939637*^9, 3.8320413021302524`*^9, 
   3.8320570775995493`*^9, 3.8322386093918943`*^9, 3.832240487311885*^9, 
   3.832299685169529*^9, 3.832301226388378*^9, 3.8323054404002357`*^9},
 CellLabel->"Out[5]=",ExpressionUUID->"69b79cca-16e2-480e-a36f-839d12527e91"]
}, Open  ]],

Cell[CellGroupData[{

Cell["DepVarsWithT=DepVars /. SubsDepVarsWithT", "Input",
 CellLabel->"In[6]:=",ExpressionUUID->"3df4d3ef-52bf-465b-b27c-2663e959e648"],

Cell[BoxData[
 RowBox[{"{", 
  RowBox[{
   RowBox[{"m`B", "[", "t", "]"}], ",", 
   RowBox[{"m`B2", "[", "t", "]"}], ",", 
   RowBox[{"m`C", "[", "t", "]"}], ",", 
   RowBox[{"m`C2", "[", "t", "]"}], ",", 
   RowBox[{"m`D", "[", "t", "]"}], ",", 
   RowBox[{"m`E", "[", "t", "]"}], ",", 
   RowBox[{"m`F", "[", "t", "]"}], ",", 
   RowBox[{"m`F2", "[", "t", "]"}], ",", 
   RowBox[{"m`G", "[", "t", "]"}], ",", 
   RowBox[{"m`G2", "[", "t", "]"}], ",", 
   RowBox[{"m`J", "[", "t", "]"}], ",", 
   RowBox[{"m`K", "[", "t", "]"}], ",", 
   RowBox[{"m`L", "[", "t", "]"}], ",", 
   RowBox[{"m`M", "[", "t", "]"}], ",", 
   RowBox[{"m`N", "[", "t", "]"}], ",", 
   RowBox[{"m`O", "[", "t", "]"}]}], "}"}]], "Output",
 CellChangeTimes->{
  3.7713103534304004`*^9, 3.7713104083586063`*^9, 3.7715626193051653`*^9, 
   3.7716485498849325`*^9, 3.771734259574651*^9, 3.771821122391386*^9, 
   3.7725153333123584`*^9, 3.772770598403388*^9, 3.772771444778251*^9, 
   3.7728571109861217`*^9, 3.773033344478837*^9, 3.773386059288286*^9, 
   3.7826449717624836`*^9, 3.782712116368558*^9, 3.7827288350394773`*^9, 
   3.7852430084657016`*^9, 3.7852473662752867`*^9, 3.7852599265495415`*^9, 
   3.787640940144826*^9, 3.787640987730488*^9, 3.8308320225018034`*^9, 
   3.830835136931101*^9, 3.830852552520193*^9, 3.8309171742519464`*^9, 
   3.830927477923149*^9, 3.8310119088290296`*^9, 3.8310194045454173`*^9, 
   3.8310231785484695`*^9, {3.831186786456035*^9, 3.831186812840064*^9}, 
   3.8311976743667183`*^9, 3.831436194273774*^9, 3.8315230418381405`*^9, 
   3.8317983410071583`*^9, 3.8320413022083282`*^9, 3.8320570776842585`*^9, 
   3.8322386094707637`*^9, 3.83224048737437*^9, 3.832299685216442*^9, 
   3.8323012264511533`*^9, 3.83230544046276*^9},
 CellLabel->"Out[6]=",ExpressionUUID->"77e14d5b-1bf0-4be7-ba21-d82a1978a4dd"]
}, Open  ]],

Cell[CellGroupData[{

Cell["\<\
DepVarsWithTDiff=Table[DepVars[[i]]'[t],{i,1,Length[DepVars]}]\
\>", "Input",
 CellLabel->"In[7]:=",ExpressionUUID->"10cd8404-01b1-4625-bdce-e0c4d8ffadec"],

Cell[BoxData[
 RowBox[{"{", 
  RowBox[{
   RowBox[{
    SuperscriptBox["m`B", "\[Prime]",
     MultilineFunction->None], "[", "t", "]"}], ",", 
   RowBox[{
    SuperscriptBox["m`B2", "\[Prime]",
     MultilineFunction->None], "[", "t", "]"}], ",", 
   RowBox[{
    SuperscriptBox["m`C", "\[Prime]",
     MultilineFunction->None], "[", "t", "]"}], ",", 
   RowBox[{
    SuperscriptBox["m`C2", "\[Prime]",
     MultilineFunction->None], "[", "t", "]"}], ",", 
   RowBox[{
    SuperscriptBox["m`D", "\[Prime]",
     MultilineFunction->None], "[", "t", "]"}], ",", 
   RowBox[{
    SuperscriptBox["m`E", "\[Prime]",
     MultilineFunction->None], "[", "t", "]"}], ",", 
   RowBox[{
    SuperscriptBox["m`F", "\[Prime]",
     MultilineFunction->None], "[", "t", "]"}], ",", 
   RowBox[{
    SuperscriptBox["m`F2", "\[Prime]",
     MultilineFunction->None], "[", "t", "]"}], ",", 
   RowBox[{
    SuperscriptBox["m`G", "\[Prime]",
     MultilineFunction->None], "[", "t", "]"}], ",", 
   RowBox[{
    SuperscriptBox["m`G2", "\[Prime]",
     MultilineFunction->None], "[", "t", "]"}], ",", 
   RowBox[{
    SuperscriptBox["m`J", "\[Prime]",
     MultilineFunction->None], "[", "t", "]"}], ",", 
   RowBox[{
    SuperscriptBox["m`K", "\[Prime]",
     MultilineFunction->None], "[", "t", "]"}], ",", 
   RowBox[{
    SuperscriptBox["m`L", "\[Prime]",
     MultilineFunction->None], "[", "t", "]"}], ",", 
   RowBox[{
    SuperscriptBox["m`M", "\[Prime]",
     MultilineFunction->None], "[", "t", "]"}], ",", 
   RowBox[{
    SuperscriptBox["m`N", "\[Prime]",
     MultilineFunction->None], "[", "t", "]"}], ",", 
   RowBox[{
    SuperscriptBox["m`O", "\[Prime]",
     MultilineFunction->None], "[", "t", "]"}]}], "}"}]], "Output",
 CellChangeTimes->{
  3.771310353452345*^9, 3.7713104083825693`*^9, 3.771562619945639*^9, 
   3.771648550088004*^9, 3.771734260266799*^9, 3.7718211229958*^9, 
   3.772515333780966*^9, 3.7727706006692114`*^9, 3.7727714454968057`*^9, 
   3.7728571124831476`*^9, 3.7730333456035924`*^9, 3.773386059308321*^9, 
   3.7826449724094505`*^9, 3.7827121437974925`*^9, 3.7827288352514777`*^9, 
   3.785243009040701*^9, 3.7852473669159627`*^9, 3.7852599277220025`*^9, 
   3.787640940770836*^9, 3.7876409882757945`*^9, 3.8308320242487864`*^9, 
   3.830835137974721*^9, 3.8308525534514456`*^9, 3.8309171749798765`*^9, 
   3.830927478545879*^9, 3.8310119088825955`*^9, 3.8310194046008697`*^9, 
   3.8310231786011763`*^9, {3.831186787958739*^9, 3.8311868128886786`*^9}, 
   3.83119767442556*^9, 3.8314361943185654`*^9, 3.831523041881744*^9, 
   3.8317983410853376`*^9, 3.832041302286443*^9, 3.832057077753377*^9, 
   3.832238609533317*^9, 3.83224048754626*^9, 3.8322996852633057`*^9, 
   3.8323012265137005`*^9, 3.8323054405095654`*^9},
 CellLabel->"Out[7]=",ExpressionUUID->"9f0fd988-4884-4542-b04f-98d5c6ff5289"]
}, Open  ]],

Cell[CellGroupData[{

Cell["\<\
DepVarsConc={m`B[0]==0.01,m`B2[0]==0.01,m`C[0]==0.01,m`C2[0]==0.01,m`D[0]==0.\
01,m`E[0]==0.01,m`F[0]==0.01,m`F2[0]==0.01,m`G[0]==0.01,m`G2[0]==0.01,m`J[0]==\
0.01,m`K[0]==0.01,m`L[0]==0.01,m`M[0]==0.01,m`N[0]==0.01,m`O[0]==0.01}\
\>", "Input",
 CellChangeTimes->{3.782712152117489*^9},
 CellLabel->"In[8]:=",ExpressionUUID->"013c6e5d-7146-4e6a-a06b-21f84eff66d9"],

Cell[BoxData[
 RowBox[{"{", 
  RowBox[{
   RowBox[{
    RowBox[{"m`B", "[", "0", "]"}], "\[Equal]", "0.01`"}], ",", 
   RowBox[{
    RowBox[{"m`B2", "[", "0", "]"}], "\[Equal]", "0.01`"}], ",", 
   RowBox[{
    RowBox[{"m`C", "[", "0", "]"}], "\[Equal]", "0.01`"}], ",", 
   RowBox[{
    RowBox[{"m`C2", "[", "0", "]"}], "\[Equal]", "0.01`"}], ",", 
   RowBox[{
    RowBox[{"m`D", "[", "0", "]"}], "\[Equal]", "0.01`"}], ",", 
   RowBox[{
    RowBox[{"m`E", "[", "0", "]"}], "\[Equal]", "0.01`"}], ",", 
   RowBox[{
    RowBox[{"m`F", "[", "0", "]"}], "\[Equal]", "0.01`"}], ",", 
   RowBox[{
    RowBox[{"m`F2", "[", "0", "]"}], "\[Equal]", "0.01`"}], ",", 
   RowBox[{
    RowBox[{"m`G", "[", "0", "]"}], "\[Equal]", "0.01`"}], ",", 
   RowBox[{
    RowBox[{"m`G2", "[", "0", "]"}], "\[Equal]", "0.01`"}], ",", 
   RowBox[{
    RowBox[{"m`J", "[", "0", "]"}], "\[Equal]", "0.01`"}], ",", 
   RowBox[{
    RowBox[{"m`K", "[", "0", "]"}], "\[Equal]", "0.01`"}], ",", 
   RowBox[{
    RowBox[{"m`L", "[", "0", "]"}], "\[Equal]", "0.01`"}], ",", 
   RowBox[{
    RowBox[{"m`M", "[", "0", "]"}], "\[Equal]", "0.01`"}], ",", 
   RowBox[{
    RowBox[{"m`N", "[", "0", "]"}], "\[Equal]", "0.01`"}], ",", 
   RowBox[{
    RowBox[{"m`O", "[", "0", "]"}], "\[Equal]", "0.01`"}]}], "}"}]], "Output",
 CellChangeTimes->{
  3.7713103534762535`*^9, 3.7713104084085035`*^9, 3.7715626204299*^9, 
   3.7716485510877686`*^9, 3.7717342608023663`*^9, 3.771821123527397*^9, 
   3.7725153340934205`*^9, 3.7727706017568064`*^9, 3.7727714461765976`*^9, 
   3.77285711323112*^9, 3.773033346775167*^9, 3.7733860593292646`*^9, 
   3.7826449730834875`*^9, 3.782712152801487*^9, 3.7827288354625254`*^9, 
   3.785243009607701*^9, 3.785247367509732*^9, 3.7852599291783023`*^9, 
   3.7876409889783497`*^9, 3.830832025115917*^9, 3.8308351398261614`*^9, 
   3.830852555098177*^9, 3.830917175739989*^9, 3.8309274791738544`*^9, 
   3.8310119089328876`*^9, 3.83101940465201*^9, 3.831023178646739*^9, {
   3.8311867890691795`*^9, 3.831186812934183*^9}, 3.8311976744794164`*^9, 
   3.8314361943596153`*^9, 3.8315230418927*^9, 3.8317983411478453`*^9, 
   3.8320413023489795`*^9, 3.83205707783805*^9, 3.8322386096114388`*^9, 
   3.8322404876087656`*^9, 3.8322996853102107`*^9, 3.8323012265761595`*^9, 
   3.8323054405720673`*^9},
 CellLabel->"Out[8]=",ExpressionUUID->"3a24280b-45dc-4341-a797-8f78c2c9f071"]
}, Open  ]],

Cell[CellGroupData[{

Cell[BoxData[
 RowBox[{"Dimensions", "[", "DepVars", "]"}]], "Input",
 CellChangeTimes->{{3.7827121651915245`*^9, 3.782712169796525*^9}},
 CellLabel->"In[9]:=",ExpressionUUID->"dcc19b86-98bb-423f-98ca-f705378ac806"],

Cell[BoxData[
 RowBox[{"{", "16", "}"}]], "Output",
 CellChangeTimes->{
  3.7827121707135253`*^9, 3.7827288357424765`*^9, 3.7852430101617007`*^9, 
   3.785247368056576*^9, 3.785259930904478*^9, 3.78764098956961*^9, 
   3.8308320268407297`*^9, 3.8308351406261187`*^9, 3.830852555960806*^9, 
   3.830917176575124*^9, 3.8309274797442045`*^9, 3.831011908979329*^9, 
   3.831019404699487*^9, 3.8310231786900244`*^9, {3.831186789968973*^9, 
   3.831186812981203*^9}, 3.831197674534271*^9, 3.831436194399328*^9, 
   3.8315230419307346`*^9, 3.8317983412259645`*^9, 3.8320413024270697`*^9, 
   3.8320570779162235`*^9, 3.832238609689555*^9, 3.8322404876712675`*^9, 
   3.832299685357025*^9, 3.8323012266230903`*^9, 3.8323054406346436`*^9},
 CellLabel->"Out[9]=",ExpressionUUID->"10ff4ab7-f474-47fe-9c94-daf31c0ebbf3"]
}, Open  ]],

Cell[CellGroupData[{

Cell["\<\
SMextended={{1,-1,0,0,0,0,0,0,0,0,0,0,0,0,0,0,0,0,0,0,0,0,0,0,0,0,0,-1,1,0,0},\
{0,0,0,0,0,0,0,0,0,0,0,0,0,0,0,0,0,0,0,0,0,0,0,0,0,0,-1,1,-1,0,0},{0,1,-1,0,0,\
0,0,0,0,0,0,0,0,0,0,0,0,0,0,0,0,0,0,0,0,0,0,0,0,-1,1},{0,0,0,0,0,0,0,0,0,0,0,\
0,0,0,0,0,0,0,0,0,0,0,0,0,0,0,1,0,0,1,-1},{0,0,1,-1,0,0,0,0,0,0,0,0,0,0,0,0,0,\
0,0,0,0,0,0,0,0,0,0,0,0,0,0},{0,0,0,1,-1,0,0,0,0,0,0,0,0,0,0,0,0,0,0,0,0,0,0,\
0,0,0,0,0,0,0,0},{0,0,0,0,1,-1,1,-1,1,0,0,0,0,0,0,0,0,0,0,-4,0,0,0,0,0,0,0,0,\
0,0,0},{0,0,0,0,0,0,0,1,-1,0,0,0,0,0,0,1,0,-1,1,0,0,-3,0,0,0,0,0,0,0,0,0},{0,\
0,0,0,0,1,-1,0,0,0,0,0,0,0,0,0,0,0,0,-2,0,0,0,0,-1,1,0,0,0,0,0},{0,0,0,0,0,0,\
0,0,0,0,0,0,0,0,0,0,1,1,-1,0,0,-1,0,0,1,-1,0,0,0,0,0},{0,0,0,0,0,0,0,0,0,1,-1,\
0,0,0,0,0,0,0,0,0,0,0,0,0,0,0,0,0,0,0,0},{0,0,0,0,0,0,0,0,0,0,1,-1,0,0,0,0,0,\
0,0,0,0,0,0,0,0,0,0,0,0,0,0},{0,0,0,0,0,0,0,0,0,0,0,1,-1,0,0,0,0,0,0,0,0,0,0,\
0,0,0,0,0,0,0,0},{0,0,0,0,0,0,0,0,0,0,0,0,1,-1,0,0,0,0,0,0,0,0,0,0,0,0,0,0,0,\
0,0},{0,0,0,0,0,0,0,0,0,0,0,0,0,1,-1,0,0,0,0,0,0,0,0,0,0,0,0,0,0,0,0},{0,0,0,\
0,0,0,0,0,0,0,0,0,0,0,1,-1,-1,0,0,0,0,0,0,0,0,0,0,0,0,0,0},{0,0,0,0,0,0,0,0,0,\
0,0,0,0,0,0,0,0,0,0,1,-1,0,0,0,0,0,0,0,0,0,0},{0,0,0,0,0,0,0,0,0,0,0,0,0,0,0,\
0,0,0,0,0,1,0,-1,0,0,0,0,0,0,0,0},{0,0,0,0,0,0,0,0,0,0,0,0,0,0,0,0,0,0,0,0,0,\
1,0,-1,0,0,0,0,0,0,0}}\
\>", "Input",
 CellChangeTimes->{{3.782712194584487*^9, 3.7827121958775263`*^9}},
 CellLabel->"In[10]:=",ExpressionUUID->"9e984496-d50b-4be1-99ac-a6d0464721a7"],

Cell[BoxData[
 RowBox[{"{", 
  RowBox[{
   RowBox[{"{", 
    RowBox[{"1", ",", 
     RowBox[{"-", "1"}], ",", "0", ",", "0", ",", "0", ",", "0", ",", "0", 
     ",", "0", ",", "0", ",", "0", ",", "0", ",", "0", ",", "0", ",", "0", 
     ",", "0", ",", "0", ",", "0", ",", "0", ",", "0", ",", "0", ",", "0", 
     ",", "0", ",", "0", ",", "0", ",", "0", ",", "0", ",", "0", ",", 
     RowBox[{"-", "1"}], ",", "1", ",", "0", ",", "0"}], "}"}], ",", 
   RowBox[{"{", 
    RowBox[{
    "0", ",", "0", ",", "0", ",", "0", ",", "0", ",", "0", ",", "0", ",", "0",
      ",", "0", ",", "0", ",", "0", ",", "0", ",", "0", ",", "0", ",", "0", 
     ",", "0", ",", "0", ",", "0", ",", "0", ",", "0", ",", "0", ",", "0", 
     ",", "0", ",", "0", ",", "0", ",", "0", ",", 
     RowBox[{"-", "1"}], ",", "1", ",", 
     RowBox[{"-", "1"}], ",", "0", ",", "0"}], "}"}], ",", 
   RowBox[{"{", 
    RowBox[{"0", ",", "1", ",", 
     RowBox[{"-", "1"}], ",", "0", ",", "0", ",", "0", ",", "0", ",", "0", 
     ",", "0", ",", "0", ",", "0", ",", "0", ",", "0", ",", "0", ",", "0", 
     ",", "0", ",", "0", ",", "0", ",", "0", ",", "0", ",", "0", ",", "0", 
     ",", "0", ",", "0", ",", "0", ",", "0", ",", "0", ",", "0", ",", "0", 
     ",", 
     RowBox[{"-", "1"}], ",", "1"}], "}"}], ",", 
   RowBox[{"{", 
    RowBox[{
    "0", ",", "0", ",", "0", ",", "0", ",", "0", ",", "0", ",", "0", ",", "0",
      ",", "0", ",", "0", ",", "0", ",", "0", ",", "0", ",", "0", ",", "0", 
     ",", "0", ",", "0", ",", "0", ",", "0", ",", "0", ",", "0", ",", "0", 
     ",", "0", ",", "0", ",", "0", ",", "0", ",", "1", ",", "0", ",", "0", 
     ",", "1", ",", 
     RowBox[{"-", "1"}]}], "}"}], ",", 
   RowBox[{"{", 
    RowBox[{"0", ",", "0", ",", "1", ",", 
     RowBox[{"-", "1"}], ",", "0", ",", "0", ",", "0", ",", "0", ",", "0", 
     ",", "0", ",", "0", ",", "0", ",", "0", ",", "0", ",", "0", ",", "0", 
     ",", "0", ",", "0", ",", "0", ",", "0", ",", "0", ",", "0", ",", "0", 
     ",", "0", ",", "0", ",", "0", ",", "0", ",", "0", ",", "0", ",", "0", 
     ",", "0"}], "}"}], ",", 
   RowBox[{"{", 
    RowBox[{"0", ",", "0", ",", "0", ",", "1", ",", 
     RowBox[{"-", "1"}], ",", "0", ",", "0", ",", "0", ",", "0", ",", "0", 
     ",", "0", ",", "0", ",", "0", ",", "0", ",", "0", ",", "0", ",", "0", 
     ",", "0", ",", "0", ",", "0", ",", "0", ",", "0", ",", "0", ",", "0", 
     ",", "0", ",", "0", ",", "0", ",", "0", ",", "0", ",", "0", ",", "0"}], 
    "}"}], ",", 
   RowBox[{"{", 
    RowBox[{"0", ",", "0", ",", "0", ",", "0", ",", "1", ",", 
     RowBox[{"-", "1"}], ",", "1", ",", 
     RowBox[{"-", "1"}], ",", "1", ",", "0", ",", "0", ",", "0", ",", "0", 
     ",", "0", ",", "0", ",", "0", ",", "0", ",", "0", ",", "0", ",", 
     RowBox[{"-", "4"}], ",", "0", ",", "0", ",", "0", ",", "0", ",", "0", 
     ",", "0", ",", "0", ",", "0", ",", "0", ",", "0", ",", "0"}], "}"}], ",", 
   RowBox[{"{", 
    RowBox[{
    "0", ",", "0", ",", "0", ",", "0", ",", "0", ",", "0", ",", "0", ",", "1",
      ",", 
     RowBox[{"-", "1"}], ",", "0", ",", "0", ",", "0", ",", "0", ",", "0", 
     ",", "0", ",", "1", ",", "0", ",", 
     RowBox[{"-", "1"}], ",", "1", ",", "0", ",", "0", ",", 
     RowBox[{"-", "3"}], ",", "0", ",", "0", ",", "0", ",", "0", ",", "0", 
     ",", "0", ",", "0", ",", "0", ",", "0"}], "}"}], ",", 
   RowBox[{"{", 
    RowBox[{"0", ",", "0", ",", "0", ",", "0", ",", "0", ",", "1", ",", 
     RowBox[{"-", "1"}], ",", "0", ",", "0", ",", "0", ",", "0", ",", "0", 
     ",", "0", ",", "0", ",", "0", ",", "0", ",", "0", ",", "0", ",", "0", 
     ",", 
     RowBox[{"-", "2"}], ",", "0", ",", "0", ",", "0", ",", "0", ",", 
     RowBox[{"-", "1"}], ",", "1", ",", "0", ",", "0", ",", "0", ",", "0", 
     ",", "0"}], "}"}], ",", 
   RowBox[{"{", 
    RowBox[{
    "0", ",", "0", ",", "0", ",", "0", ",", "0", ",", "0", ",", "0", ",", "0",
      ",", "0", ",", "0", ",", "0", ",", "0", ",", "0", ",", "0", ",", "0", 
     ",", "0", ",", "1", ",", "1", ",", 
     RowBox[{"-", "1"}], ",", "0", ",", "0", ",", 
     RowBox[{"-", "1"}], ",", "0", ",", "0", ",", "1", ",", 
     RowBox[{"-", "1"}], ",", "0", ",", "0", ",", "0", ",", "0", ",", "0"}], 
    "}"}], ",", 
   RowBox[{"{", 
    RowBox[{
    "0", ",", "0", ",", "0", ",", "0", ",", "0", ",", "0", ",", "0", ",", "0",
      ",", "0", ",", "1", ",", 
     RowBox[{"-", "1"}], ",", "0", ",", "0", ",", "0", ",", "0", ",", "0", 
     ",", "0", ",", "0", ",", "0", ",", "0", ",", "0", ",", "0", ",", "0", 
     ",", "0", ",", "0", ",", "0", ",", "0", ",", "0", ",", "0", ",", "0", 
     ",", "0"}], "}"}], ",", 
   RowBox[{"{", 
    RowBox[{
    "0", ",", "0", ",", "0", ",", "0", ",", "0", ",", "0", ",", "0", ",", "0",
      ",", "0", ",", "0", ",", "1", ",", 
     RowBox[{"-", "1"}], ",", "0", ",", "0", ",", "0", ",", "0", ",", "0", 
     ",", "0", ",", "0", ",", "0", ",", "0", ",", "0", ",", "0", ",", "0", 
     ",", "0", ",", "0", ",", "0", ",", "0", ",", "0", ",", "0", ",", "0"}], 
    "}"}], ",", 
   RowBox[{"{", 
    RowBox[{
    "0", ",", "0", ",", "0", ",", "0", ",", "0", ",", "0", ",", "0", ",", "0",
      ",", "0", ",", "0", ",", "0", ",", "1", ",", 
     RowBox[{"-", "1"}], ",", "0", ",", "0", ",", "0", ",", "0", ",", "0", 
     ",", "0", ",", "0", ",", "0", ",", "0", ",", "0", ",", "0", ",", "0", 
     ",", "0", ",", "0", ",", "0", ",", "0", ",", "0", ",", "0"}], "}"}], ",", 
   RowBox[{"{", 
    RowBox[{
    "0", ",", "0", ",", "0", ",", "0", ",", "0", ",", "0", ",", "0", ",", "0",
      ",", "0", ",", "0", ",", "0", ",", "0", ",", "1", ",", 
     RowBox[{"-", "1"}], ",", "0", ",", "0", ",", "0", ",", "0", ",", "0", 
     ",", "0", ",", "0", ",", "0", ",", "0", ",", "0", ",", "0", ",", "0", 
     ",", "0", ",", "0", ",", "0", ",", "0", ",", "0"}], "}"}], ",", 
   RowBox[{"{", 
    RowBox[{
    "0", ",", "0", ",", "0", ",", "0", ",", "0", ",", "0", ",", "0", ",", "0",
      ",", "0", ",", "0", ",", "0", ",", "0", ",", "0", ",", "1", ",", 
     RowBox[{"-", "1"}], ",", "0", ",", "0", ",", "0", ",", "0", ",", "0", 
     ",", "0", ",", "0", ",", "0", ",", "0", ",", "0", ",", "0", ",", "0", 
     ",", "0", ",", "0", ",", "0", ",", "0"}], "}"}], ",", 
   RowBox[{"{", 
    RowBox[{
    "0", ",", "0", ",", "0", ",", "0", ",", "0", ",", "0", ",", "0", ",", "0",
      ",", "0", ",", "0", ",", "0", ",", "0", ",", "0", ",", "0", ",", "1", 
     ",", 
     RowBox[{"-", "1"}], ",", 
     RowBox[{"-", "1"}], ",", "0", ",", "0", ",", "0", ",", "0", ",", "0", 
     ",", "0", ",", "0", ",", "0", ",", "0", ",", "0", ",", "0", ",", "0", 
     ",", "0", ",", "0"}], "}"}], ",", 
   RowBox[{"{", 
    RowBox[{
    "0", ",", "0", ",", "0", ",", "0", ",", "0", ",", "0", ",", "0", ",", "0",
      ",", "0", ",", "0", ",", "0", ",", "0", ",", "0", ",", "0", ",", "0", 
     ",", "0", ",", "0", ",", "0", ",", "0", ",", "1", ",", 
     RowBox[{"-", "1"}], ",", "0", ",", "0", ",", "0", ",", "0", ",", "0", 
     ",", "0", ",", "0", ",", "0", ",", "0", ",", "0"}], "}"}], ",", 
   RowBox[{"{", 
    RowBox[{
    "0", ",", "0", ",", "0", ",", "0", ",", "0", ",", "0", ",", "0", ",", "0",
      ",", "0", ",", "0", ",", "0", ",", "0", ",", "0", ",", "0", ",", "0", 
     ",", "0", ",", "0", ",", "0", ",", "0", ",", "0", ",", "1", ",", "0", 
     ",", 
     RowBox[{"-", "1"}], ",", "0", ",", "0", ",", "0", ",", "0", ",", "0", 
     ",", "0", ",", "0", ",", "0"}], "}"}], ",", 
   RowBox[{"{", 
    RowBox[{
    "0", ",", "0", ",", "0", ",", "0", ",", "0", ",", "0", ",", "0", ",", "0",
      ",", "0", ",", "0", ",", "0", ",", "0", ",", "0", ",", "0", ",", "0", 
     ",", "0", ",", "0", ",", "0", ",", "0", ",", "0", ",", "0", ",", "1", 
     ",", "0", ",", 
     RowBox[{"-", "1"}], ",", "0", ",", "0", ",", "0", ",", "0", ",", "0", 
     ",", "0", ",", "0"}], "}"}]}], "}"}]], "Output",
 CellChangeTimes->{
  3.771310353512185*^9, 3.771310408446371*^9, 3.771562620945403*^9, 
   3.771648551665757*^9, 3.771734261420743*^9, 3.7718211242105474`*^9, 
   3.7725153370458517`*^9, 3.7727706026945934`*^9, 3.7727714471763906`*^9, 
   3.7728575673631935`*^9, 3.7730333484779215`*^9, 3.7733860593601213`*^9, 
   3.7826449737494497`*^9, {3.782712172737525*^9, 3.7827121978074865`*^9}, 
   3.782728835965496*^9, 3.7852430108087807`*^9, 3.785247368769944*^9, 
   3.785259932026141*^9, 3.7876409902268214`*^9, 3.8308320278918447`*^9, 
   3.8308351416860485`*^9, 3.8308525567737446`*^9, 3.830917177299612*^9, 
   3.8309274803536563`*^9, 3.8310119090459056`*^9, 3.8310194047631426`*^9, 
   3.831023178750003*^9, {3.8311867912483025`*^9, 3.8311868130415525`*^9}, 
   3.8311976746050816`*^9, 3.831436194424262*^9, 3.831523041992236*^9, 
   3.831798341304105*^9, 3.8320413025208197`*^9, 3.8320570780009766`*^9, 
   3.8322386097833166`*^9, 3.8322404877650228`*^9, 3.8322996854195633`*^9, 
   3.8323012267011895`*^9, 3.8323054407143745`*^9},
 CellLabel->"Out[10]=",ExpressionUUID->"c86ef210-8b85-497f-91d6-7cc3b89ae4c7"]
}, Open  ]],

Cell[BoxData[
 RowBox[{
  RowBox[{"SM", "=", 
   RowBox[{"Transpose", "[", 
    RowBox[{"Delete", "[", 
     RowBox[{
      RowBox[{"Transpose", "[", 
       RowBox[{"SMextended", "[", 
        RowBox[{"[", 
         RowBox[{"Table", "[", 
          RowBox[{"i", ",", 
           RowBox[{"{", 
            RowBox[{"i", ",", "1", ",", "16"}], "}"}]}], "]"}], "]"}], "]"}], 
       "]"}], ",", 
      RowBox[{"{", 
       RowBox[{
        RowBox[{"{", "21", "}"}], ",", 
        RowBox[{"{", "23", "}"}], ",", 
        RowBox[{"{", "24", "}"}]}], "}"}]}], "]"}], "]"}]}], ";"}]], "Input",
 CellChangeTimes->{{3.7827121737034874`*^9, 3.782712231302865*^9}, {
  3.7827150029154787`*^9, 3.782715039586458*^9}},
 CellLabel->"In[11]:=",ExpressionUUID->"bf0103e6-d469-4a3f-b1be-c9f9b6c154c6"],

Cell[CellGroupData[{

Cell[BoxData[
 RowBox[{"Dimensions", "[", "SM", "]"}]], "Input",
 CellChangeTimes->{{3.782715059459426*^9, 3.782715063952464*^9}},
 CellLabel->"In[12]:=",ExpressionUUID->"6bc0b471-a2e8-4557-ae37-de22819092e0"],

Cell[BoxData[
 RowBox[{"{", 
  RowBox[{"16", ",", "28"}], "}"}]], "Output",
 CellChangeTimes->{3.782715064506464*^9, 3.7827288362304764`*^9, 
  3.7852430126527023`*^9, 3.785247370150646*^9, 3.785259934005558*^9, 
  3.7876409920055947`*^9, 3.830832035782278*^9, 3.8308351441546955`*^9, 
  3.830852559737423*^9, 3.830917179200427*^9, 3.8309274816187043`*^9, 
  3.8310119091119304`*^9, 3.8310194048236985`*^9, 3.8310231788002796`*^9, 
  3.8311868130948105`*^9, 3.8311976746699133`*^9, 3.831436194468251*^9, 
  3.8315230420399675`*^9, 3.8317983413978367`*^9, 3.8320413025989437`*^9, 
  3.8320570781013465`*^9, 3.832238609861445*^9, 3.832240487843083*^9, 
  3.832299685482219*^9, 3.8323012267793036`*^9, 3.832305440776857*^9},
 CellLabel->"Out[12]=",ExpressionUUID->"ee7d678c-62c2-4b8a-ac03-0f65b1dd11c0"]
}, Open  ]],

Cell[CellGroupData[{

Cell["\<\
Rates={Hold[r1`Vmax*r1`S/(r1`Km*(1+r1`I/r1`Ki)+r1`S)],Hold[r2`Vmax*r2`S/(r2`\
Km*(1+r2`I/r2`Ki)+r2`S)],Hold[r3`Vmax*r3`S/(r3`Km*(1+r3`I/r3`Ki+r3`I2/r3`Ki2+\
r3`I3/r3`Ki3+r3`I4/r3`Ki4+r3`I5/r3`Ki5)+r3`S)],Hold[r4`Vmax*r4`S/(r4`Km*(1+r4`\
I/r4`Ki)+r4`S)],Hold[r5`Vmax*r5`S/(r5`Km+r5`S)],Hold[r6`Vmax*r6`S/(r6`Km*(1+\
r6`I/r6`Ki)+r6`S)],Hold[r7`Vmax*r7`S/(r7`Km+r7`S)],Hold[r8`a*System`Product[\
r8`b`X[[i`i]]^r8`b`A[[i`i]],{i`i,1,System`Length[r8`b`X]}]],Hold[r9`a*System`\
Product[r9`b`X[[i`i]]^r9`b`A[[i`i]],{i`i,1,System`Length[r9`b`X]}]],Hold[r10`\
Vmax*r10`S/(r10`Km*(1+r10`I/r10`Ki+r10`I2/r10`Ki2)+r10`S)],Hold[r11`Vmax*r11`\
S/(r11`Km+r11`S)],Hold[r12`Vmax*r12`S/(r12`Km+r12`S)],Hold[r13`Vmax*r13`S/(\
r13`Km+r13`S)],Hold[r14`Vmax*r14`S/(r14`Km+r14`S)],Hold[r15`Vmax*r15`S/(r15`\
Km+r15`S)],Hold[r16`Vmax*r16`S/(r16`Km+r16`S)],Hold[r17`Vmax*r17`S/(r17`Km+\
r17`S)],Hold[r18`Vmax*r18`S/(r18`Km*(1+r18`I/r18`Ki)+r18`S)],Hold[r19`Vmax*\
r19`S/(r19`Km+r19`S)],Hold[r20`a*System`Product[r20`b`X[[i`i]]^r20`b`A[[i`i]],\
{i`i,1,System`Length[r20`b`X]}]],Hold[r22`a*System`Product[r22`b`X[[i`i]]^r22`\
b`A[[i`i]],{i`i,1,System`Length[r22`b`X]}]],Hold[r25`a*System`Product[r25`b`X[\
[i`i]]^r25`b`A[[i`i]],{i`i,1,System`Length[r25`b`X]}]],Hold[r26`a*System`\
Product[r26`b`X[[i`i]]^r26`b`A[[i`i]],{i`i,1,System`Length[r26`b`X]}]],Hold[\
r27`Vmax*r27`S/(r27`Km+r27`S)],Hold[r28`a*System`Product[r28`b`X[[i`i]]^r28`b`\
A[[i`i]],{i`i,1,System`Length[r28`b`X]}]],Hold[r29`a*System`Product[r29`b`X[[\
i`i]]^r29`b`A[[i`i]],{i`i,1,System`Length[r29`b`X]}]],Hold[r30`a*System`\
Product[r30`b`X[[i`i]]^r30`b`A[[i`i]],{i`i,1,System`Length[r30`b`X]}]],Hold[\
r31`a*System`Product[r31`b`X[[i`i]]^r31`b`A[[i`i]],{i`i,1,System`Length[r31`b`\
X]}]]}\
\>", "Input",
 CellChangeTimes->{3.7827148395813465`*^9, 3.782714894531494*^9, 
  3.7827149935685015`*^9},
 CellLabel->"In[13]:=",ExpressionUUID->"5986c516-db21-4281-a084-0c49408f0f1e"],

Cell[BoxData[
 RowBox[{"{", 
  RowBox[{
   RowBox[{"Hold", "[", 
    FractionBox[
     RowBox[{"r1`Vmax", " ", "r1`S"}], 
     RowBox[{
      RowBox[{"r1`Km", " ", 
       RowBox[{"(", 
        RowBox[{"1", "+", 
         FractionBox["r1`I", "r1`Ki"]}], ")"}]}], "+", "r1`S"}]], "]"}], ",", 
   RowBox[{"Hold", "[", 
    FractionBox[
     RowBox[{"r2`Vmax", " ", "r2`S"}], 
     RowBox[{
      RowBox[{"r2`Km", " ", 
       RowBox[{"(", 
        RowBox[{"1", "+", 
         FractionBox["r2`I", "r2`Ki"]}], ")"}]}], "+", "r2`S"}]], "]"}], ",", 
   RowBox[{"Hold", "[", 
    FractionBox[
     RowBox[{"r3`Vmax", " ", "r3`S"}], 
     RowBox[{
      RowBox[{"r3`Km", " ", 
       RowBox[{"(", 
        RowBox[{"1", "+", 
         FractionBox["r3`I", "r3`Ki"], "+", 
         FractionBox["r3`I2", "r3`Ki2"], "+", 
         FractionBox["r3`I3", "r3`Ki3"], "+", 
         FractionBox["r3`I4", "r3`Ki4"], "+", 
         FractionBox["r3`I5", "r3`Ki5"]}], ")"}]}], "+", "r3`S"}]], "]"}], 
   ",", 
   RowBox[{"Hold", "[", 
    FractionBox[
     RowBox[{"r4`Vmax", " ", "r4`S"}], 
     RowBox[{
      RowBox[{"r4`Km", " ", 
       RowBox[{"(", 
        RowBox[{"1", "+", 
         FractionBox["r4`I", "r4`Ki"]}], ")"}]}], "+", "r4`S"}]], "]"}], ",", 
   RowBox[{"Hold", "[", 
    FractionBox[
     RowBox[{"r5`Vmax", " ", "r5`S"}], 
     RowBox[{"r5`Km", "+", "r5`S"}]], "]"}], ",", 
   RowBox[{"Hold", "[", 
    FractionBox[
     RowBox[{"r6`Vmax", " ", "r6`S"}], 
     RowBox[{
      RowBox[{"r6`Km", " ", 
       RowBox[{"(", 
        RowBox[{"1", "+", 
         FractionBox["r6`I", "r6`Ki"]}], ")"}]}], "+", "r6`S"}]], "]"}], ",", 
   RowBox[{"Hold", "[", 
    FractionBox[
     RowBox[{"r7`Vmax", " ", "r7`S"}], 
     RowBox[{"r7`Km", "+", "r7`S"}]], "]"}], ",", 
   RowBox[{"Hold", "[", 
    RowBox[{"r8`a", " ", 
     RowBox[{
      UnderoverscriptBox["\[Product]", 
       RowBox[{"i`i", "=", "1"}], 
       RowBox[{"Length", "[", "r8`b`X", "]"}]], 
      SuperscriptBox[
       RowBox[{
       "r8`b`X", "\[LeftDoubleBracket]", "i`i", "\[RightDoubleBracket]"}], 
       RowBox[{
       "r8`b`A", "\[LeftDoubleBracket]", "i`i", 
        "\[RightDoubleBracket]"}]]}]}], "]"}], ",", 
   RowBox[{"Hold", "[", 
    RowBox[{"r9`a", " ", 
     RowBox[{
      UnderoverscriptBox["\[Product]", 
       RowBox[{"i`i", "=", "1"}], 
       RowBox[{"Length", "[", "r9`b`X", "]"}]], 
      SuperscriptBox[
       RowBox[{
       "r9`b`X", "\[LeftDoubleBracket]", "i`i", "\[RightDoubleBracket]"}], 
       RowBox[{
       "r9`b`A", "\[LeftDoubleBracket]", "i`i", 
        "\[RightDoubleBracket]"}]]}]}], "]"}], ",", 
   RowBox[{"Hold", "[", 
    FractionBox[
     RowBox[{"r10`Vmax", " ", "r10`S"}], 
     RowBox[{
      RowBox[{"r10`Km", " ", 
       RowBox[{"(", 
        RowBox[{"1", "+", 
         FractionBox["r10`I", "r10`Ki"], "+", 
         FractionBox["r10`I2", "r10`Ki2"]}], ")"}]}], "+", "r10`S"}]], "]"}], 
   ",", 
   RowBox[{"Hold", "[", 
    FractionBox[
     RowBox[{"r11`Vmax", " ", "r11`S"}], 
     RowBox[{"r11`Km", "+", "r11`S"}]], "]"}], ",", 
   RowBox[{"Hold", "[", 
    FractionBox[
     RowBox[{"r12`Vmax", " ", "r12`S"}], 
     RowBox[{"r12`Km", "+", "r12`S"}]], "]"}], ",", 
   RowBox[{"Hold", "[", 
    FractionBox[
     RowBox[{"r13`Vmax", " ", "r13`S"}], 
     RowBox[{"r13`Km", "+", "r13`S"}]], "]"}], ",", 
   RowBox[{"Hold", "[", 
    FractionBox[
     RowBox[{"r14`Vmax", " ", "r14`S"}], 
     RowBox[{"r14`Km", "+", "r14`S"}]], "]"}], ",", 
   RowBox[{"Hold", "[", 
    FractionBox[
     RowBox[{"r15`Vmax", " ", "r15`S"}], 
     RowBox[{"r15`Km", "+", "r15`S"}]], "]"}], ",", 
   RowBox[{"Hold", "[", 
    FractionBox[
     RowBox[{"r16`Vmax", " ", "r16`S"}], 
     RowBox[{"r16`Km", "+", "r16`S"}]], "]"}], ",", 
   RowBox[{"Hold", "[", 
    FractionBox[
     RowBox[{"r17`Vmax", " ", "r17`S"}], 
     RowBox[{"r17`Km", "+", "r17`S"}]], "]"}], ",", 
   RowBox[{"Hold", "[", 
    FractionBox[
     RowBox[{"r18`Vmax", " ", "r18`S"}], 
     RowBox[{
      RowBox[{"r18`Km", " ", 
       RowBox[{"(", 
        RowBox[{"1", "+", 
         FractionBox["r18`I", "r18`Ki"]}], ")"}]}], "+", "r18`S"}]], "]"}], 
   ",", 
   RowBox[{"Hold", "[", 
    FractionBox[
     RowBox[{"r19`Vmax", " ", "r19`S"}], 
     RowBox[{"r19`Km", "+", "r19`S"}]], "]"}], ",", 
   RowBox[{"Hold", "[", 
    RowBox[{"r20`a", " ", 
     RowBox[{
      UnderoverscriptBox["\[Product]", 
       RowBox[{"i`i", "=", "1"}], 
       RowBox[{"Length", "[", "r20`b`X", "]"}]], 
      SuperscriptBox[
       RowBox[{
       "r20`b`X", "\[LeftDoubleBracket]", "i`i", "\[RightDoubleBracket]"}], 
       RowBox[{
       "r20`b`A", "\[LeftDoubleBracket]", "i`i", 
        "\[RightDoubleBracket]"}]]}]}], "]"}], ",", 
   RowBox[{"Hold", "[", 
    RowBox[{"r22`a", " ", 
     RowBox[{
      UnderoverscriptBox["\[Product]", 
       RowBox[{"i`i", "=", "1"}], 
       RowBox[{"Length", "[", "r22`b`X", "]"}]], 
      SuperscriptBox[
       RowBox[{
       "r22`b`X", "\[LeftDoubleBracket]", "i`i", "\[RightDoubleBracket]"}], 
       RowBox[{
       "r22`b`A", "\[LeftDoubleBracket]", "i`i", 
        "\[RightDoubleBracket]"}]]}]}], "]"}], ",", 
   RowBox[{"Hold", "[", 
    RowBox[{"r25`a", " ", 
     RowBox[{
      UnderoverscriptBox["\[Product]", 
       RowBox[{"i`i", "=", "1"}], 
       RowBox[{"Length", "[", "r25`b`X", "]"}]], 
      SuperscriptBox[
       RowBox[{
       "r25`b`X", "\[LeftDoubleBracket]", "i`i", "\[RightDoubleBracket]"}], 
       RowBox[{
       "r25`b`A", "\[LeftDoubleBracket]", "i`i", 
        "\[RightDoubleBracket]"}]]}]}], "]"}], ",", 
   RowBox[{"Hold", "[", 
    RowBox[{"r26`a", " ", 
     RowBox[{
      UnderoverscriptBox["\[Product]", 
       RowBox[{"i`i", "=", "1"}], 
       RowBox[{"Length", "[", "r26`b`X", "]"}]], 
      SuperscriptBox[
       RowBox[{
       "r26`b`X", "\[LeftDoubleBracket]", "i`i", "\[RightDoubleBracket]"}], 
       RowBox[{
       "r26`b`A", "\[LeftDoubleBracket]", "i`i", 
        "\[RightDoubleBracket]"}]]}]}], "]"}], ",", 
   RowBox[{"Hold", "[", 
    FractionBox[
     RowBox[{"r27`Vmax", " ", "r27`S"}], 
     RowBox[{"r27`Km", "+", "r27`S"}]], "]"}], ",", 
   RowBox[{"Hold", "[", 
    RowBox[{"r28`a", " ", 
     RowBox[{
      UnderoverscriptBox["\[Product]", 
       RowBox[{"i`i", "=", "1"}], 
       RowBox[{"Length", "[", "r28`b`X", "]"}]], 
      SuperscriptBox[
       RowBox[{
       "r28`b`X", "\[LeftDoubleBracket]", "i`i", "\[RightDoubleBracket]"}], 
       RowBox[{
       "r28`b`A", "\[LeftDoubleBracket]", "i`i", 
        "\[RightDoubleBracket]"}]]}]}], "]"}], ",", 
   RowBox[{"Hold", "[", 
    RowBox[{"r29`a", " ", 
     RowBox[{
      UnderoverscriptBox["\[Product]", 
       RowBox[{"i`i", "=", "1"}], 
       RowBox[{"Length", "[", "r29`b`X", "]"}]], 
      SuperscriptBox[
       RowBox[{
       "r29`b`X", "\[LeftDoubleBracket]", "i`i", "\[RightDoubleBracket]"}], 
       RowBox[{
       "r29`b`A", "\[LeftDoubleBracket]", "i`i", 
        "\[RightDoubleBracket]"}]]}]}], "]"}], ",", 
   RowBox[{"Hold", "[", 
    RowBox[{"r30`a", " ", 
     RowBox[{
      UnderoverscriptBox["\[Product]", 
       RowBox[{"i`i", "=", "1"}], 
       RowBox[{"Length", "[", "r30`b`X", "]"}]], 
      SuperscriptBox[
       RowBox[{
       "r30`b`X", "\[LeftDoubleBracket]", "i`i", "\[RightDoubleBracket]"}], 
       RowBox[{
       "r30`b`A", "\[LeftDoubleBracket]", "i`i", 
        "\[RightDoubleBracket]"}]]}]}], "]"}], ",", 
   RowBox[{"Hold", "[", 
    RowBox[{"r31`a", " ", 
     RowBox[{
      UnderoverscriptBox["\[Product]", 
       RowBox[{"i`i", "=", "1"}], 
       RowBox[{"Length", "[", "r31`b`X", "]"}]], 
      SuperscriptBox[
       RowBox[{
       "r31`b`X", "\[LeftDoubleBracket]", "i`i", "\[RightDoubleBracket]"}], 
       RowBox[{
       "r31`b`A", "\[LeftDoubleBracket]", "i`i", 
        "\[RightDoubleBracket]"}]]}]}], "]"}]}], "}"}]], "Output",
 CellChangeTimes->{
  3.7713103535430765`*^9, 3.7713104084783134`*^9, 3.771562621492149*^9, 
   3.7716485528998475`*^9, 3.7717342630603266`*^9, 3.7718211252148333`*^9, 
   3.7725153389672794`*^9, 3.7727706046965804`*^9, 3.7727714491335864`*^9, 
   3.772857568330242*^9, 3.7730333501806526`*^9, 3.773386059389016*^9, 
   3.7826449746234846`*^9, 3.782714579312461*^9, {3.7827150423644266`*^9, 
   3.782715070594426*^9}, 3.7827288364474955`*^9, 3.7852430143997416`*^9, 
   3.7852473708235273`*^9, 3.7852599348949556`*^9, 3.787640993062828*^9, 
   3.830832037299409*^9, 3.830835145992777*^9, 3.8308525618582716`*^9, 
   3.830917180072069*^9, 3.8309274822049093`*^9, 3.8310119091673746`*^9, 
   3.8310194048804083`*^9, 3.831023178851304*^9, 3.8311868131474547`*^9, 
   3.831197674738285*^9, 3.83143619451842*^9, 3.831523042091629*^9, 
   3.8317983414759083`*^9, 3.832041302692691*^9, 3.832057078201684*^9, 
   3.832238609939582*^9, 3.8322404879212065`*^9, 3.8322996855447235`*^9, 
   3.8323012268418045`*^9, 3.8323054408393545`*^9},
 CellLabel->"Out[13]=",ExpressionUUID->"68a518fb-22e1-47c2-9d21-f68d6d71726a"]
}, Open  ]],

Cell[CellGroupData[{

Cell["\<\
SubsFormVars={r1`b`X->{m`A},r1`b`A->{1},r1`b`XF->m`A,r1`b`M->{m`B},r1`b`MF->m`\
B,r2`b`X->{m`B},r2`b`A->{1},r2`b`XF->m`B,r2`b`M->{m`C},r2`b`MF->m`C,r3`b`X->{\
m`C},r3`b`A->{1},r3`b`XF->m`C,r3`b`M->{m`D,m`FPP,m`GGPP,m`GPP,m`PhyPP},r3`b`\
MF->m`D,r4`b`X->{m`D},r4`b`A->{1},r4`b`XF->m`D,r4`b`M->{m`E},r4`b`MF->m`E,r5`\
b`X->{m`E},r5`b`A->{1},r5`b`XF->m`E,r6`b`X->{m`F},r6`b`A->{1},r6`b`XF->m`F,r6`\
b`M->{m`G},r6`b`MF->m`G,r7`b`X->{m`G},r7`b`A->{1},r7`b`XF->m`G,r8`b`X->{m`F},\
r8`b`A->{1},r8`b`XF->m`F,r9`b`X->{m`F2},r9`b`A->{1},r9`b`XF->m`F2,r10`b`X->{m`\
H,m`Z},r10`b`A->{1,1},r10`b`XF->m`H,r10`b`M->{m`F2,m`G2},r10`b`MF->m`F2,r11`b`\
X->{m`J},r11`b`A->{1},r11`b`XF->m`J,r12`b`X->{m`K},r12`b`A->{1},r12`b`XF->m`K,\
r13`b`X->{m`L},r13`b`A->{1},r13`b`XF->m`L,r14`b`X->{m`M},r14`b`A->{1},r14`b`\
XF->m`M,r15`b`X->{m`N},r15`b`A->{1},r15`b`XF->m`N,r16`b`X->{m`O},r16`b`A->{1},\
r16`b`XF->m`O,r17`b`X->{m`O},r17`b`A->{1},r17`b`XF->m`O,r18`b`X->{m`F2},r18`b`\
A->{1},r18`b`XF->m`F2,r18`b`M->{m`G2},r18`b`MF->m`G2,r19`b`X->{m`G2},r19`b`A->\
{1},r19`b`XF->m`G2,r20`b`X->{m`F,m`G},r20`b`A->{1,1},r20`b`XF->m`F,r21`b`X->{\
m`P},r21`b`A->{1},r21`b`XF->m`P,r22`b`X->{m`F2,m`G2},r22`b`A->{1,1},r22`b`XF->\
m`F2,r23`b`X->{m`Q},r23`b`A->{1},r23`b`XF->m`Q,r24`b`X->{m`R},r24`b`A->{1},\
r24`b`XF->m`R,r25`b`X->{m`G},r25`b`A->{1},r25`b`XF->m`G,r26`b`X->{m`G2},r26`b`\
A->{1},r26`b`XF->m`G2,r27`b`X->{m`B2},r27`b`A->{1},r27`b`XF->m`B2,r28`b`X->{m`\
B},r28`b`A->{1},r28`b`XF->m`B,r29`b`X->{m`B2},r29`b`A->{1},r29`b`XF->m`B2,r30`\
b`X->{m`C},r30`b`A->{1},r30`b`XF->m`C,r31`b`X->{m`C2},r31`b`A->{1},r31`b`XF->\
m`C2}\
\>", "Input",
 CellChangeTimes->{{3.8309274448927493`*^9, 3.830927454539356*^9}},
 CellLabel->"In[14]:=",ExpressionUUID->"f60e47b2-a7b4-4055-b2d1-a9df16391091"],

Cell[BoxData[
 RowBox[{"{", 
  RowBox[{
   RowBox[{"r1`b`X", "\[Rule]", 
    RowBox[{"{", "m`A", "}"}]}], ",", 
   RowBox[{"r1`b`A", "\[Rule]", 
    RowBox[{"{", "1", "}"}]}], ",", 
   RowBox[{"r1`b`XF", "\[Rule]", "m`A"}], ",", 
   RowBox[{"r1`b`M", "\[Rule]", 
    RowBox[{"{", "m`B", "}"}]}], ",", 
   RowBox[{"r1`b`MF", "\[Rule]", "m`B"}], ",", 
   RowBox[{"r2`b`X", "\[Rule]", 
    RowBox[{"{", "m`B", "}"}]}], ",", 
   RowBox[{"r2`b`A", "\[Rule]", 
    RowBox[{"{", "1", "}"}]}], ",", 
   RowBox[{"r2`b`XF", "\[Rule]", "m`B"}], ",", 
   RowBox[{"r2`b`M", "\[Rule]", 
    RowBox[{"{", "m`C", "}"}]}], ",", 
   RowBox[{"r2`b`MF", "\[Rule]", "m`C"}], ",", 
   RowBox[{"r3`b`X", "\[Rule]", 
    RowBox[{"{", "m`C", "}"}]}], ",", 
   RowBox[{"r3`b`A", "\[Rule]", 
    RowBox[{"{", "1", "}"}]}], ",", 
   RowBox[{"r3`b`XF", "\[Rule]", "m`C"}], ",", 
   RowBox[{"r3`b`M", "\[Rule]", 
    RowBox[{"{", 
     RowBox[{
     "m`D", ",", "m`FPP", ",", "m`GGPP", ",", "m`GPP", ",", "m`PhyPP"}], 
     "}"}]}], ",", 
   RowBox[{"r3`b`MF", "\[Rule]", "m`D"}], ",", 
   RowBox[{"r4`b`X", "\[Rule]", 
    RowBox[{"{", "m`D", "}"}]}], ",", 
   RowBox[{"r4`b`A", "\[Rule]", 
    RowBox[{"{", "1", "}"}]}], ",", 
   RowBox[{"r4`b`XF", "\[Rule]", "m`D"}], ",", 
   RowBox[{"r4`b`M", "\[Rule]", 
    RowBox[{"{", "m`E", "}"}]}], ",", 
   RowBox[{"r4`b`MF", "\[Rule]", "m`E"}], ",", 
   RowBox[{"r5`b`X", "\[Rule]", 
    RowBox[{"{", "m`E", "}"}]}], ",", 
   RowBox[{"r5`b`A", "\[Rule]", 
    RowBox[{"{", "1", "}"}]}], ",", 
   RowBox[{"r5`b`XF", "\[Rule]", "m`E"}], ",", 
   RowBox[{"r6`b`X", "\[Rule]", 
    RowBox[{"{", "m`F", "}"}]}], ",", 
   RowBox[{"r6`b`A", "\[Rule]", 
    RowBox[{"{", "1", "}"}]}], ",", 
   RowBox[{"r6`b`XF", "\[Rule]", "m`F"}], ",", 
   RowBox[{"r6`b`M", "\[Rule]", 
    RowBox[{"{", "m`G", "}"}]}], ",", 
   RowBox[{"r6`b`MF", "\[Rule]", "m`G"}], ",", 
   RowBox[{"r7`b`X", "\[Rule]", 
    RowBox[{"{", "m`G", "}"}]}], ",", 
   RowBox[{"r7`b`A", "\[Rule]", 
    RowBox[{"{", "1", "}"}]}], ",", 
   RowBox[{"r7`b`XF", "\[Rule]", "m`G"}], ",", 
   RowBox[{"r8`b`X", "\[Rule]", 
    RowBox[{"{", "m`F", "}"}]}], ",", 
   RowBox[{"r8`b`A", "\[Rule]", 
    RowBox[{"{", "1", "}"}]}], ",", 
   RowBox[{"r8`b`XF", "\[Rule]", "m`F"}], ",", 
   RowBox[{"r9`b`X", "\[Rule]", 
    RowBox[{"{", "m`F2", "}"}]}], ",", 
   RowBox[{"r9`b`A", "\[Rule]", 
    RowBox[{"{", "1", "}"}]}], ",", 
   RowBox[{"r9`b`XF", "\[Rule]", "m`F2"}], ",", 
   RowBox[{"r10`b`X", "\[Rule]", 
    RowBox[{"{", 
     RowBox[{"m`H", ",", "m`Z"}], "}"}]}], ",", 
   RowBox[{"r10`b`A", "\[Rule]", 
    RowBox[{"{", 
     RowBox[{"1", ",", "1"}], "}"}]}], ",", 
   RowBox[{"r10`b`XF", "\[Rule]", "m`H"}], ",", 
   RowBox[{"r10`b`M", "\[Rule]", 
    RowBox[{"{", 
     RowBox[{"m`F2", ",", "m`G2"}], "}"}]}], ",", 
   RowBox[{"r10`b`MF", "\[Rule]", "m`F2"}], ",", 
   RowBox[{"r11`b`X", "\[Rule]", 
    RowBox[{"{", "m`J", "}"}]}], ",", 
   RowBox[{"r11`b`A", "\[Rule]", 
    RowBox[{"{", "1", "}"}]}], ",", 
   RowBox[{"r11`b`XF", "\[Rule]", "m`J"}], ",", 
   RowBox[{"r12`b`X", "\[Rule]", 
    RowBox[{"{", "m`K", "}"}]}], ",", 
   RowBox[{"r12`b`A", "\[Rule]", 
    RowBox[{"{", "1", "}"}]}], ",", 
   RowBox[{"r12`b`XF", "\[Rule]", "m`K"}], ",", 
   RowBox[{"r13`b`X", "\[Rule]", 
    RowBox[{"{", "m`L", "}"}]}], ",", 
   RowBox[{"r13`b`A", "\[Rule]", 
    RowBox[{"{", "1", "}"}]}], ",", 
   RowBox[{"r13`b`XF", "\[Rule]", "m`L"}], ",", 
   RowBox[{"r14`b`X", "\[Rule]", 
    RowBox[{"{", "m`M", "}"}]}], ",", 
   RowBox[{"r14`b`A", "\[Rule]", 
    RowBox[{"{", "1", "}"}]}], ",", 
   RowBox[{"r14`b`XF", "\[Rule]", "m`M"}], ",", 
   RowBox[{"r15`b`X", "\[Rule]", 
    RowBox[{"{", "m`N", "}"}]}], ",", 
   RowBox[{"r15`b`A", "\[Rule]", 
    RowBox[{"{", "1", "}"}]}], ",", 
   RowBox[{"r15`b`XF", "\[Rule]", "m`N"}], ",", 
   RowBox[{"r16`b`X", "\[Rule]", 
    RowBox[{"{", "m`O", "}"}]}], ",", 
   RowBox[{"r16`b`A", "\[Rule]", 
    RowBox[{"{", "1", "}"}]}], ",", 
   RowBox[{"r16`b`XF", "\[Rule]", "m`O"}], ",", 
   RowBox[{"r17`b`X", "\[Rule]", 
    RowBox[{"{", "m`O", "}"}]}], ",", 
   RowBox[{"r17`b`A", "\[Rule]", 
    RowBox[{"{", "1", "}"}]}], ",", 
   RowBox[{"r17`b`XF", "\[Rule]", "m`O"}], ",", 
   RowBox[{"r18`b`X", "\[Rule]", 
    RowBox[{"{", "m`F2", "}"}]}], ",", 
   RowBox[{"r18`b`A", "\[Rule]", 
    RowBox[{"{", "1", "}"}]}], ",", 
   RowBox[{"r18`b`XF", "\[Rule]", "m`F2"}], ",", 
   RowBox[{"r18`b`M", "\[Rule]", 
    RowBox[{"{", "m`G2", "}"}]}], ",", 
   RowBox[{"r18`b`MF", "\[Rule]", "m`G2"}], ",", 
   RowBox[{"r19`b`X", "\[Rule]", 
    RowBox[{"{", "m`G2", "}"}]}], ",", 
   RowBox[{"r19`b`A", "\[Rule]", 
    RowBox[{"{", "1", "}"}]}], ",", 
   RowBox[{"r19`b`XF", "\[Rule]", "m`G2"}], ",", 
   RowBox[{"r20`b`X", "\[Rule]", 
    RowBox[{"{", 
     RowBox[{"m`F", ",", "m`G"}], "}"}]}], ",", 
   RowBox[{"r20`b`A", "\[Rule]", 
    RowBox[{"{", 
     RowBox[{"1", ",", "1"}], "}"}]}], ",", 
   RowBox[{"r20`b`XF", "\[Rule]", "m`F"}], ",", 
   RowBox[{"r21`b`X", "\[Rule]", 
    RowBox[{"{", "m`P", "}"}]}], ",", 
   RowBox[{"r21`b`A", "\[Rule]", 
    RowBox[{"{", "1", "}"}]}], ",", 
   RowBox[{"r21`b`XF", "\[Rule]", "m`P"}], ",", 
   RowBox[{"r22`b`X", "\[Rule]", 
    RowBox[{"{", 
     RowBox[{"m`F2", ",", "m`G2"}], "}"}]}], ",", 
   RowBox[{"r22`b`A", "\[Rule]", 
    RowBox[{"{", 
     RowBox[{"1", ",", "1"}], "}"}]}], ",", 
   RowBox[{"r22`b`XF", "\[Rule]", "m`F2"}], ",", 
   RowBox[{"r23`b`X", "\[Rule]", 
    RowBox[{"{", "m`Q", "}"}]}], ",", 
   RowBox[{"r23`b`A", "\[Rule]", 
    RowBox[{"{", "1", "}"}]}], ",", 
   RowBox[{"r23`b`XF", "\[Rule]", "m`Q"}], ",", 
   RowBox[{"r24`b`X", "\[Rule]", 
    RowBox[{"{", "m`R", "}"}]}], ",", 
   RowBox[{"r24`b`A", "\[Rule]", 
    RowBox[{"{", "1", "}"}]}], ",", 
   RowBox[{"r24`b`XF", "\[Rule]", "m`R"}], ",", 
   RowBox[{"r25`b`X", "\[Rule]", 
    RowBox[{"{", "m`G", "}"}]}], ",", 
   RowBox[{"r25`b`A", "\[Rule]", 
    RowBox[{"{", "1", "}"}]}], ",", 
   RowBox[{"r25`b`XF", "\[Rule]", "m`G"}], ",", 
   RowBox[{"r26`b`X", "\[Rule]", 
    RowBox[{"{", "m`G2", "}"}]}], ",", 
   RowBox[{"r26`b`A", "\[Rule]", 
    RowBox[{"{", "1", "}"}]}], ",", 
   RowBox[{"r26`b`XF", "\[Rule]", "m`G2"}], ",", 
   RowBox[{"r27`b`X", "\[Rule]", 
    RowBox[{"{", "m`B2", "}"}]}], ",", 
   RowBox[{"r27`b`A", "\[Rule]", 
    RowBox[{"{", "1", "}"}]}], ",", 
   RowBox[{"r27`b`XF", "\[Rule]", "m`B2"}], ",", 
   RowBox[{"r28`b`X", "\[Rule]", 
    RowBox[{"{", "m`B", "}"}]}], ",", 
   RowBox[{"r28`b`A", "\[Rule]", 
    RowBox[{"{", "1", "}"}]}], ",", 
   RowBox[{"r28`b`XF", "\[Rule]", "m`B"}], ",", 
   RowBox[{"r29`b`X", "\[Rule]", 
    RowBox[{"{", "m`B2", "}"}]}], ",", 
   RowBox[{"r29`b`A", "\[Rule]", 
    RowBox[{"{", "1", "}"}]}], ",", 
   RowBox[{"r29`b`XF", "\[Rule]", "m`B2"}], ",", 
   RowBox[{"r30`b`X", "\[Rule]", 
    RowBox[{"{", "m`C", "}"}]}], ",", 
   RowBox[{"r30`b`A", "\[Rule]", 
    RowBox[{"{", "1", "}"}]}], ",", 
   RowBox[{"r30`b`XF", "\[Rule]", "m`C"}], ",", 
   RowBox[{"r31`b`X", "\[Rule]", 
    RowBox[{"{", "m`C2", "}"}]}], ",", 
   RowBox[{"r31`b`A", "\[Rule]", 
    RowBox[{"{", "1", "}"}]}], ",", 
   RowBox[{"r31`b`XF", "\[Rule]", "m`C2"}]}], "}"}]], "Output",
 CellChangeTimes->{
  3.7713103535839925`*^9, 3.771310408520173*^9, 3.7715626220232735`*^9, 
   3.7716485538527412`*^9, 3.7717342640636435`*^9, 3.7718211261353703`*^9, 
   3.77251534163853*^9, 3.7727706067007327`*^9, 3.772771449994633*^9, 
   3.772857569174258*^9, 3.773033352929985*^9, 3.77338605941921*^9, 
   3.7826449753524837`*^9, 3.78271458077746*^9, 3.7827150441774263`*^9, 
   3.7827150750454264`*^9, 3.7827288366904764`*^9, 3.785243015668741*^9, 
   3.785247371573597*^9, 3.785259936026466*^9, 3.787640994686983*^9, 
   3.830832046415557*^9, 3.830835148232211*^9, 3.8308525658278275`*^9, 
   3.8309171811525445`*^9, {3.8309274612434444`*^9, 3.8309274830549383`*^9}, 
   3.8310119092259197`*^9, 3.831019404938707*^9, 3.83102317890549*^9, 
   3.8311868131999397`*^9, 3.831197674802121*^9, 3.831436194566223*^9, 
   3.831523042141885*^9, 3.831798341554087*^9, 3.8320413027864428`*^9, 
   3.8320570782859983`*^9, 3.8322386100176973`*^9, 3.8322404880618544`*^9, 
   3.8322996856072836`*^9, 3.8323012269043036`*^9, 3.8323054409174824`*^9},
 CellLabel->"Out[14]=",ExpressionUUID->"75a91e86-aa91-4ed3-a990-3a1fcc58b0d4"]
}, Open  ]],

Cell[CellGroupData[{

Cell["\<\
ParVarVals={r1`I->m`B,r1`S->m`A,r2`I->m`C,r2`S->m`B,r3`I->m`D,r3`I2->m`FPP,r3`\
I3->m`GPP,r3`I4->m`GGPP,r3`I5->m`PhyPP,r3`S->m`C,r4`I->m`E,r4`S->m`D,r5`S->m`\
E,r6`I->m`G,r6`S->m`F,r7`S->m`G,r10`I->m`F2,r10`I2->m`G2,r10`S->m`H,r11`S->m`\
J,r12`S->m`K,r13`S->m`L,r14`S->m`M,r15`S->m`N,r16`S->m`O,r17`S->m`O,r18`I->m`\
G2,r18`S->m`F2,r19`S->m`G2,r27`S->m`B2}\
\>", "Input",
 CellLabel->"In[15]:=",ExpressionUUID->"fddbe5de-5a38-4145-9229-3f3f24f264e9"],

Cell[BoxData[
 RowBox[{"{", 
  RowBox[{
   RowBox[{"r1`I", "\[Rule]", "m`B"}], ",", 
   RowBox[{"r1`S", "\[Rule]", "m`A"}], ",", 
   RowBox[{"r2`I", "\[Rule]", "m`C"}], ",", 
   RowBox[{"r2`S", "\[Rule]", "m`B"}], ",", 
   RowBox[{"r3`I", "\[Rule]", "m`D"}], ",", 
   RowBox[{"r3`I2", "\[Rule]", "m`FPP"}], ",", 
   RowBox[{"r3`I3", "\[Rule]", "m`GPP"}], ",", 
   RowBox[{"r3`I4", "\[Rule]", "m`GGPP"}], ",", 
   RowBox[{"r3`I5", "\[Rule]", "m`PhyPP"}], ",", 
   RowBox[{"r3`S", "\[Rule]", "m`C"}], ",", 
   RowBox[{"r4`I", "\[Rule]", "m`E"}], ",", 
   RowBox[{"r4`S", "\[Rule]", "m`D"}], ",", 
   RowBox[{"r5`S", "\[Rule]", "m`E"}], ",", 
   RowBox[{"r6`I", "\[Rule]", "m`G"}], ",", 
   RowBox[{"r6`S", "\[Rule]", "m`F"}], ",", 
   RowBox[{"r7`S", "\[Rule]", "m`G"}], ",", 
   RowBox[{"r10`I", "\[Rule]", "m`F2"}], ",", 
   RowBox[{"r10`I2", "\[Rule]", "m`G2"}], ",", 
   RowBox[{"r10`S", "\[Rule]", "m`H"}], ",", 
   RowBox[{"r11`S", "\[Rule]", "m`J"}], ",", 
   RowBox[{"r12`S", "\[Rule]", "m`K"}], ",", 
   RowBox[{"r13`S", "\[Rule]", "m`L"}], ",", 
   RowBox[{"r14`S", "\[Rule]", "m`M"}], ",", 
   RowBox[{"r15`S", "\[Rule]", "m`N"}], ",", 
   RowBox[{"r16`S", "\[Rule]", "m`O"}], ",", 
   RowBox[{"r17`S", "\[Rule]", "m`O"}], ",", 
   RowBox[{"r18`I", "\[Rule]", "m`G2"}], ",", 
   RowBox[{"r18`S", "\[Rule]", "m`F2"}], ",", 
   RowBox[{"r19`S", "\[Rule]", "m`G2"}], ",", 
   RowBox[{"r27`S", "\[Rule]", "m`B2"}]}], "}"}]], "Output",
 CellChangeTimes->{
  3.7713103536088986`*^9, 3.771310408546132*^9, 3.771562622851203*^9, 
   3.771648554774399*^9, 3.7717342662737617`*^9, 3.7718211270858564`*^9, 
   3.772515343325636*^9, 3.772770609550852*^9, 3.772771450719534*^9, 
   3.772857569970947*^9, 3.773033354617117*^9, 3.7733860594348593`*^9, 
   3.7826449761314507`*^9, {3.782715050520426*^9, 3.782715075979427*^9}, 
   3.7827288369705267`*^9, 3.7852430165537033`*^9, 3.7852473723395743`*^9, 
   3.7852599370738497`*^9, 3.787640995908446*^9, 3.830832049485612*^9, 
   3.830835149677568*^9, 3.8308525667924223`*^9, 3.830917181984719*^9, 
   3.830927483979391*^9, 3.8310119092757416`*^9, 3.831019404985918*^9, 
   3.831023178948373*^9, 3.8311868132451353`*^9, 3.83119767486097*^9, 
   3.8314361946046333`*^9, 3.8315230421838264`*^9, 3.8317983416322193`*^9, 
   3.832041302848942*^9, 3.83205707835514*^9, 3.8322386100801907`*^9, 
   3.8322404881243525`*^9, 3.8322996856541214`*^9, 3.832301226966817*^9, 
   3.8323054409643593`*^9},
 CellLabel->"Out[15]=",ExpressionUUID->"763a7914-d705-45f0-9eb9-7ea8a33e1814"]
}, Open  ]],

Cell[CellGroupData[{

Cell["\<\
Pars={r1`Ki,r1`Km,r1`Vmax,r2`Ki,r2`Km,r2`Vmax,r3`Ki,r3`Ki2,r3`Ki3,r3`Ki4,r3`\
Ki5,r3`Km,r3`Vmax,r4`Ki,r4`Km,r4`Vmax,r5`Km,r5`Vmax,r6`Ki,r6`Km,r6`Vmax,r7`Km,\
r7`Vmax,r8`a,r9`a,r10`Ki,r10`Ki2,r10`Km,r10`Vmax,r11`Km,r11`Vmax,r12`Km,r12`\
Vmax,r13`Km,r13`Vmax,r14`Km,r14`Vmax,r15`Km,r15`Vmax,r16`Km,r16`Vmax,r17`Km,\
r17`Vmax,r18`Ki,r18`Km,r18`Vmax,r19`Km,r19`Vmax,r20`a,r22`a,r25`a,r26`a,r27`\
Km,r27`Vmax,r28`a,r29`a,r30`a,r31`a}\
\>", "Input",
 CellChangeTimes->{{3.8308365340369577`*^9, 3.830836538005336*^9}},
 CellLabel->"In[16]:=",ExpressionUUID->"8e850582-fa5e-4824-a6e9-ab91e3e8d891"],

Cell[BoxData[
 RowBox[{"{", 
  RowBox[{
  "r1`Ki", ",", "r1`Km", ",", "r1`Vmax", ",", "r2`Ki", ",", "r2`Km", ",", 
   "r2`Vmax", ",", "r3`Ki", ",", "r3`Ki2", ",", "r3`Ki3", ",", "r3`Ki4", ",", 
   "r3`Ki5", ",", "r3`Km", ",", "r3`Vmax", ",", "r4`Ki", ",", "r4`Km", ",", 
   "r4`Vmax", ",", "r5`Km", ",", "r5`Vmax", ",", "r6`Ki", ",", "r6`Km", ",", 
   "r6`Vmax", ",", "r7`Km", ",", "r7`Vmax", ",", "r8`a", ",", "r9`a", ",", 
   "r10`Ki", ",", "r10`Ki2", ",", "r10`Km", ",", "r10`Vmax", ",", "r11`Km", 
   ",", "r11`Vmax", ",", "r12`Km", ",", "r12`Vmax", ",", "r13`Km", ",", 
   "r13`Vmax", ",", "r14`Km", ",", "r14`Vmax", ",", "r15`Km", ",", "r15`Vmax",
    ",", "r16`Km", ",", "r16`Vmax", ",", "r17`Km", ",", "r17`Vmax", ",", 
   "r18`Ki", ",", "r18`Km", ",", "r18`Vmax", ",", "r19`Km", ",", "r19`Vmax", 
   ",", "r20`a", ",", "r22`a", ",", "r25`a", ",", "r26`a", ",", "r27`Km", ",",
    "r27`Vmax", ",", "r28`a", ",", "r29`a", ",", "r30`a", ",", "r31`a"}], 
  "}"}]], "Output",
 CellChangeTimes->{3.830836554489194*^9, 3.8308525676131077`*^9, 
  3.830917182923027*^9, 3.8309274846663733`*^9, 3.8310119093322144`*^9, 
  3.831019405033576*^9, 3.831023178991867*^9, 3.831186813290736*^9, 
  3.831197674915824*^9, 3.83143619461436*^9, 3.831523042223855*^9, 
  3.8317983417103224`*^9, 3.832041302927068*^9, 3.8320570785175743`*^9, 
  3.832238610158335*^9, 3.8322404882024555`*^9, 3.832299685700999*^9, 
  3.832301227029305*^9, 3.8323054410268564`*^9},
 CellLabel->"Out[16]=",ExpressionUUID->"a56d7bd5-7b74-4376-b228-2543841515a9"]
}, Open  ]],

Cell[CellGroupData[{

Cell["\<\
ParsString={ToString[R1Ki],ToString[R1Km],ToString[R1Vmax],ToString[R2Ki],\
ToString[R2Km],ToString[R2Vmax],ToString[R3Ki],ToString[R3Ki2],ToString[R3Ki3]\
,ToString[R3Ki4],ToString[R3Ki5],ToString[R3Km],ToString[R3Vmax],ToString[\
R4Ki],ToString[R4Km],ToString[R4Vmax],ToString[R5Km],ToString[R5Vmax],\
ToString[R6Ki],ToString[R6Km],ToString[R6Vmax],ToString[R7Km],ToString[R7Vmax]\
,ToString[R8a],ToString[R9a],ToString[R10Ki],ToString[R10Ki2],ToString[R10Km],\
ToString[R10Vmax],ToString[R11Km],ToString[R11Vmax],ToString[R12Km],ToString[\
R12Vmax],ToString[R13Km],ToString[R13Vmax],ToString[R14Km],ToString[R14Vmax],\
ToString[R15Km],ToString[R15Vmax],ToString[R16Km],ToString[R16Vmax],ToString[\
R17Km],ToString[R17Vmax],ToString[R18Ki],ToString[R18Km],ToString[R18Vmax],\
ToString[R19Km],ToString[R19Vmax],ToString[R20a],ToString[R21a],ToString[R22a]\
,ToString[R23a],ToString[R24a],ToString[R25a],ToString[R26a],ToString[R27Km],\
ToString[R27Vmax],ToString[R28a],ToString[R29a],ToString[R30a],ToString[R31a]}\
\>", "Input",
 CellLabel->"In[17]:=",ExpressionUUID->"b1288eda-a382-4cca-aa3c-1cd5c5dcb7f9"],

Cell[BoxData[
 RowBox[{"{", 
  RowBox[{"\<\"R1Ki\"\>", ",", "\<\"R1Km\"\>", ",", "\<\"R1Vmax\"\>", 
   ",", "\<\"R2Ki\"\>", ",", "\<\"R2Km\"\>", ",", "\<\"R2Vmax\"\>", 
   ",", "\<\"R3Ki\"\>", ",", "\<\"R3Ki2\"\>", ",", "\<\"R3Ki3\"\>", 
   ",", "\<\"R3Ki4\"\>", ",", "\<\"R3Ki5\"\>", ",", "\<\"R3Km\"\>", 
   ",", "\<\"R3Vmax\"\>", ",", "\<\"R4Ki\"\>", ",", "\<\"R4Km\"\>", 
   ",", "\<\"R4Vmax\"\>", ",", "\<\"R5Km\"\>", ",", "\<\"R5Vmax\"\>", 
   ",", "\<\"R6Ki\"\>", ",", "\<\"R6Km\"\>", ",", "\<\"R6Vmax\"\>", 
   ",", "\<\"R7Km\"\>", ",", "\<\"R7Vmax\"\>", ",", "\<\"R8a\"\>", 
   ",", "\<\"R9a\"\>", ",", "\<\"R10Ki\"\>", ",", "\<\"R10Ki2\"\>", 
   ",", "\<\"R10Km\"\>", ",", "\<\"R10Vmax\"\>", ",", "\<\"R11Km\"\>", 
   ",", "\<\"R11Vmax\"\>", ",", "\<\"R12Km\"\>", ",", "\<\"R12Vmax\"\>", 
   ",", "\<\"R13Km\"\>", ",", "\<\"R13Vmax\"\>", ",", "\<\"R14Km\"\>", 
   ",", "\<\"R14Vmax\"\>", ",", "\<\"R15Km\"\>", ",", "\<\"R15Vmax\"\>", 
   ",", "\<\"R16Km\"\>", ",", "\<\"R16Vmax\"\>", ",", "\<\"R17Km\"\>", 
   ",", "\<\"R17Vmax\"\>", ",", "\<\"R18Ki\"\>", ",", "\<\"R18Km\"\>", 
   ",", "\<\"R18Vmax\"\>", ",", "\<\"R19Km\"\>", ",", "\<\"R19Vmax\"\>", 
   ",", "\<\"R20a\"\>", ",", "\<\"R21a\"\>", ",", "\<\"R22a\"\>", 
   ",", "\<\"R23a\"\>", ",", "\<\"R24a\"\>", ",", "\<\"R25a\"\>", 
   ",", "\<\"R26a\"\>", ",", "\<\"R27Km\"\>", ",", "\<\"R27Vmax\"\>", 
   ",", "\<\"R28a\"\>", ",", "\<\"R29a\"\>", ",", "\<\"R30a\"\>", 
   ",", "\<\"R31a\"\>"}], "}"}]], "Output",
 CellChangeTimes->{
  3.7713103536567698`*^9, 3.771310408595972*^9, 3.7715626244601984`*^9, 
   3.77164856538025*^9, 3.771734269202898*^9, 3.771821128757383*^9, 
   3.772515348215087*^9, 3.772770612162876*^9, 3.7727714522326207`*^9, 
   3.772857571425344*^9, 3.7730333578351135`*^9, 3.7733860594816957`*^9, 
   3.78264497761145*^9, {3.782715053530426*^9, 3.782715078931427*^9}, 
   3.782728837414477*^9, 3.785243018823758*^9, 3.7852473737869387`*^9, 
   3.7852599409555035`*^9, 3.787640998415393*^9, 3.8308320528596263`*^9, 
   3.830835152176696*^9, 3.8308525687045918`*^9, 3.8309171837552853`*^9, 
   3.8309274856232615`*^9, 3.831011909380052*^9, 3.831019405083663*^9, 
   3.831023179037505*^9, 3.831186813339247*^9, 3.8311976749666862`*^9, 
   3.8314361946524568`*^9, 3.831523042237032*^9, 3.831798341772835*^9, 
   3.8320413030520687`*^9, 3.832057078640071*^9, 3.832238610252057*^9, 
   3.832240488265335*^9, 3.8322996857478857`*^9, 3.8323012270761557`*^9, 
   3.832305441073807*^9},
 CellLabel->"Out[17]=",ExpressionUUID->"f2f394d2-9534-4294-9f6e-11acb88cba7b"]
}, Open  ]],

Cell[CellGroupData[{

Cell["ParArrayInVars={}", "Input",
 CellLabel->"In[18]:=",ExpressionUUID->"36a58c62-9b59-4057-be8c-1a40c89b4691"],

Cell[BoxData[
 RowBox[{"{", "}"}]], "Output",
 CellChangeTimes->{
  3.7713103536807065`*^9, 3.771310408619934*^9, 3.7715626251475368`*^9, 
   3.7716485665206957`*^9, 3.7717342700376625`*^9, 3.7718211295014563`*^9, 
   3.772515351026956*^9, 3.7727706143581657`*^9, 3.77277145288869*^9, 
   3.7728575720189543`*^9, 3.7730333583818617`*^9, 3.77338605949732*^9, 
   3.78264497824045*^9, {3.7827150543654647`*^9, 3.7827150808834267`*^9}, 
   3.7827288376284933`*^9, 3.7852430194617567`*^9, 3.785247374475003*^9, 
   3.7852599427827525`*^9, 3.787640999241784*^9, 3.830832054075144*^9, 
   3.83083515348068*^9, 3.83085256970248*^9, 3.830917184481867*^9, 
   3.830927486613468*^9, 3.8310119094293175`*^9, 3.8310194051322727`*^9, 
   3.8310231790811195`*^9, 3.831186813382082*^9, 3.831197675021546*^9, 
   3.8314361946882253`*^9, 3.8315230422746005`*^9, 3.831798341960312*^9, 
   3.832041303130193*^9, 3.832057078718255*^9, 3.8322386103301888`*^9, 
   3.8322404883278575`*^9, 3.832299685794724*^9, 3.83230122713873*^9, 
   3.832305441120603*^9},
 CellLabel->"Out[18]=",ExpressionUUID->"95732fa1-20b6-4c82-91ac-3f66f8ea7fa1"]
}, Open  ]],

Cell[CellGroupData[{

Cell["\<\
ParNumValsAll={r1`Ki->0.009,r1`Km->0.043,r1`Vmax->0.454,r2`Ki->0.081,r2`Km->0.\
056,r2`Vmax->0.033,r3`Ki->0.18,r3`Ki2->0.0071,r3`Ki3->0.031,r3`Ki4->0.049,r3`\
Ki5->0.0036,r3`Km->0.046,r3`Vmax->234.538,r4`Ki->0.014,r4`Km->0.35,r4`Vmax->\
27.53,r5`Km->0.01,r5`Vmax->9.325,r6`Ki->0.092,r6`Km->0.051,r6`Vmax->5.662,r7`\
Km->0.017,r7`Vmax->5.662,r8`a->0.1,r9`a->1,r10`Ki->0.0654,r10`Ki2->0.0813,r10`\
Km\[Rule]0.0185`,r10`Vmax->1.215,r11`Km->0.147,r11`Vmax->1.166,r12`Km->0.37,\
r12`Vmax->31.17,r13`Km->0.2,r13`Vmax->174.766,r14`Km->0.483,r14`Vmax->0.605,\
r15`Km->0.7,r15`Vmax->0.199666,r16`Km->0.03,r16`Vmax->4.18,r17`Km->0.03,r17`\
Vmax->4.18,r18`Ki->0.092,r18`Km->0.0051,r18`Vmax->5.662,r19`Km->0.017,r19`\
Vmax->5.662,r20`a->2005440,r21`a->0.886408,r22`a->16665.7,r23`a->0.0437732,\
r24`a->3.53262,r25`a->0.1,r26`a->1,r27`Km->0.056,r27`Vmax->0.023,r28`a->1000,\
r29`a->10000,r30`a->1000,r31`a->10000}\
\>", "Input",
 CellChangeTimes->{
  3.771310783038595*^9, {3.7713119757113094`*^9, 3.7713119781188374`*^9}, 
   3.7715801222700233`*^9, {3.771586239843341*^9, 3.7715862414829245`*^9}, 
   3.7715862779828157`*^9, {3.771586882793262*^9, 3.7715868843663683`*^9}, {
   3.785260516406864*^9, 3.7852605539025917`*^9}},
 CellLabel->"In[19]:=",ExpressionUUID->"fd371060-f565-482b-a6b2-e3b509136b03"],

Cell[BoxData[
 RowBox[{"{", 
  RowBox[{
   RowBox[{"r1`Ki", "\[Rule]", "0.009`"}], ",", 
   RowBox[{"r1`Km", "\[Rule]", "0.043`"}], ",", 
   RowBox[{"r1`Vmax", "\[Rule]", "0.454`"}], ",", 
   RowBox[{"r2`Ki", "\[Rule]", "0.081`"}], ",", 
   RowBox[{"r2`Km", "\[Rule]", "0.056`"}], ",", 
   RowBox[{"r2`Vmax", "\[Rule]", "0.033`"}], ",", 
   RowBox[{"r3`Ki", "\[Rule]", "0.18`"}], ",", 
   RowBox[{"r3`Ki2", "\[Rule]", "0.0071`"}], ",", 
   RowBox[{"r3`Ki3", "\[Rule]", "0.031`"}], ",", 
   RowBox[{"r3`Ki4", "\[Rule]", "0.049`"}], ",", 
   RowBox[{"r3`Ki5", "\[Rule]", "0.0036`"}], ",", 
   RowBox[{"r3`Km", "\[Rule]", "0.046`"}], ",", 
   RowBox[{"r3`Vmax", "\[Rule]", "234.538`"}], ",", 
   RowBox[{"r4`Ki", "\[Rule]", "0.014`"}], ",", 
   RowBox[{"r4`Km", "\[Rule]", "0.35`"}], ",", 
   RowBox[{"r4`Vmax", "\[Rule]", "27.53`"}], ",", 
   RowBox[{"r5`Km", "\[Rule]", "0.01`"}], ",", 
   RowBox[{"r5`Vmax", "\[Rule]", "9.325`"}], ",", 
   RowBox[{"r6`Ki", "\[Rule]", "0.092`"}], ",", 
   RowBox[{"r6`Km", "\[Rule]", "0.051`"}], ",", 
   RowBox[{"r6`Vmax", "\[Rule]", "5.662`"}], ",", 
   RowBox[{"r7`Km", "\[Rule]", "0.017`"}], ",", 
   RowBox[{"r7`Vmax", "\[Rule]", "5.662`"}], ",", 
   RowBox[{"r8`a", "\[Rule]", "0.1`"}], ",", 
   RowBox[{"r9`a", "\[Rule]", "1"}], ",", 
   RowBox[{"r10`Ki", "\[Rule]", "0.0654`"}], ",", 
   RowBox[{"r10`Ki2", "\[Rule]", "0.0813`"}], ",", 
   RowBox[{"r10`Km", "\[Rule]", "0.0185`"}], ",", 
   RowBox[{"r10`Vmax", "\[Rule]", "1.215`"}], ",", 
   RowBox[{"r11`Km", "\[Rule]", "0.147`"}], ",", 
   RowBox[{"r11`Vmax", "\[Rule]", "1.166`"}], ",", 
   RowBox[{"r12`Km", "\[Rule]", "0.37`"}], ",", 
   RowBox[{"r12`Vmax", "\[Rule]", "31.17`"}], ",", 
   RowBox[{"r13`Km", "\[Rule]", "0.2`"}], ",", 
   RowBox[{"r13`Vmax", "\[Rule]", "174.766`"}], ",", 
   RowBox[{"r14`Km", "\[Rule]", "0.483`"}], ",", 
   RowBox[{"r14`Vmax", "\[Rule]", "0.605`"}], ",", 
   RowBox[{"r15`Km", "\[Rule]", "0.7`"}], ",", 
   RowBox[{"r15`Vmax", "\[Rule]", "0.199666`"}], ",", 
   RowBox[{"r16`Km", "\[Rule]", "0.03`"}], ",", 
   RowBox[{"r16`Vmax", "\[Rule]", "4.18`"}], ",", 
   RowBox[{"r17`Km", "\[Rule]", "0.03`"}], ",", 
   RowBox[{"r17`Vmax", "\[Rule]", "4.18`"}], ",", 
   RowBox[{"r18`Ki", "\[Rule]", "0.092`"}], ",", 
   RowBox[{"r18`Km", "\[Rule]", "0.0051`"}], ",", 
   RowBox[{"r18`Vmax", "\[Rule]", "5.662`"}], ",", 
   RowBox[{"r19`Km", "\[Rule]", "0.017`"}], ",", 
   RowBox[{"r19`Vmax", "\[Rule]", "5.662`"}], ",", 
   RowBox[{"r20`a", "\[Rule]", "2005440"}], ",", 
   RowBox[{"r21`a", "\[Rule]", "0.886408`"}], ",", 
   RowBox[{"r22`a", "\[Rule]", "16665.7`"}], ",", 
   RowBox[{"r23`a", "\[Rule]", "0.0437732`"}], ",", 
   RowBox[{"r24`a", "\[Rule]", "3.53262`"}], ",", 
   RowBox[{"r25`a", "\[Rule]", "0.1`"}], ",", 
   RowBox[{"r26`a", "\[Rule]", "1"}], ",", 
   RowBox[{"r27`Km", "\[Rule]", "0.056`"}], ",", 
   RowBox[{"r27`Vmax", "\[Rule]", "0.023`"}], ",", 
   RowBox[{"r28`a", "\[Rule]", "1000"}], ",", 
   RowBox[{"r29`a", "\[Rule]", "10000"}], ",", 
   RowBox[{"r30`a", "\[Rule]", "1000"}], ",", 
   RowBox[{"r31`a", "\[Rule]", "10000"}]}], "}"}]], "Output",
 CellChangeTimes->CompressedData["
1:eJxTTMoPSmVkYGDQBmIO2//vTCTfOB7Y5hywHkgHSCbc3g6kbbZt0NgNpFep
fXG7CaQjqu/KM0u9cVR+qHWeDUhb+/t26gJpveg/TQ3Sbxwn7n2t9hdIq7zf
0A+is/hmzFGXeeP4btvdwlogbZVVsFJT9o3jvIboeZf03jjyzPa6+QVI593d
NeE3kA5KaDE8bgx0x6qngSeBtMD2byXngTRT9/2DIJrtnLJolMUbxybT92W7
u944npkV+msPkOa341q7F0jXbAqpPgqkyyYqczwF0sk3X/K/AtJGhes9hLuB
5n9Z+lEMSO8xSDkpAaSjLq5dnwGkLZqS/uYC6WOp4SWPgPQNU687PD1vHBWt
D3lMBtJTVj17xdkLNH/jzXmCQPqCgK9TFpB2+cejmw2kE97tEukA0noFaVdB
NPMd1SddQBoAUlSv+Q==
  "],
 CellLabel->"Out[19]=",ExpressionUUID->"c8dca084-02d7-4dae-be8e-69020995a4e7"]
}, Open  ]],

Cell[CellGroupData[{

Cell[BoxData[
 RowBox[{"ParNumVals", "=", 
  RowBox[{"FilterRules", "[", 
   RowBox[{"ParNumValsAll", ",", " ", 
    RowBox[{"Except", "[", "\"\<Vmax\>\"", "]"}]}], "]"}]}]], "Input",
 CellChangeTimes->{{3.7713119825578737`*^9, 3.771312074884537*^9}, {
  3.7713121421430535`*^9, 3.771312151293213*^9}, {3.7715799670475063`*^9, 
  3.7715799839426374`*^9}, {3.771580078785415*^9, 3.771580084378451*^9}},
 CellLabel->"In[20]:=",ExpressionUUID->"2421d834-1b58-4771-ab19-2226b82a7cff"],

Cell[BoxData[
 RowBox[{"{", 
  RowBox[{
   RowBox[{"r1`Ki", "\[Rule]", "0.009`"}], ",", 
   RowBox[{"r1`Km", "\[Rule]", "0.043`"}], ",", 
   RowBox[{"r2`Ki", "\[Rule]", "0.081`"}], ",", 
   RowBox[{"r2`Km", "\[Rule]", "0.056`"}], ",", 
   RowBox[{"r3`Ki", "\[Rule]", "0.18`"}], ",", 
   RowBox[{"r3`Ki2", "\[Rule]", "0.0071`"}], ",", 
   RowBox[{"r3`Ki3", "\[Rule]", "0.031`"}], ",", 
   RowBox[{"r3`Ki4", "\[Rule]", "0.049`"}], ",", 
   RowBox[{"r3`Ki5", "\[Rule]", "0.0036`"}], ",", 
   RowBox[{"r3`Km", "\[Rule]", "0.046`"}], ",", 
   RowBox[{"r4`Ki", "\[Rule]", "0.014`"}], ",", 
   RowBox[{"r4`Km", "\[Rule]", "0.35`"}], ",", 
   RowBox[{"r5`Km", "\[Rule]", "0.01`"}], ",", 
   RowBox[{"r6`Ki", "\[Rule]", "0.092`"}], ",", 
   RowBox[{"r6`Km", "\[Rule]", "0.051`"}], ",", 
   RowBox[{"r7`Km", "\[Rule]", "0.017`"}], ",", 
   RowBox[{"r8`a", "\[Rule]", "0.1`"}], ",", 
   RowBox[{"r9`a", "\[Rule]", "1"}], ",", 
   RowBox[{"r10`Ki", "\[Rule]", "0.0654`"}], ",", 
   RowBox[{"r10`Ki2", "\[Rule]", "0.0813`"}], ",", 
   RowBox[{"r10`Km", "\[Rule]", "0.0185`"}], ",", 
   RowBox[{"r11`Km", "\[Rule]", "0.147`"}], ",", 
   RowBox[{"r12`Km", "\[Rule]", "0.37`"}], ",", 
   RowBox[{"r13`Km", "\[Rule]", "0.2`"}], ",", 
   RowBox[{"r14`Km", "\[Rule]", "0.483`"}], ",", 
   RowBox[{"r15`Km", "\[Rule]", "0.7`"}], ",", 
   RowBox[{"r16`Km", "\[Rule]", "0.03`"}], ",", 
   RowBox[{"r17`Km", "\[Rule]", "0.03`"}], ",", 
   RowBox[{"r18`Ki", "\[Rule]", "0.092`"}], ",", 
   RowBox[{"r18`Km", "\[Rule]", "0.0051`"}], ",", 
   RowBox[{"r19`Km", "\[Rule]", "0.017`"}], ",", 
   RowBox[{"r20`a", "\[Rule]", "2005440"}], ",", 
   RowBox[{"r21`a", "\[Rule]", "0.886408`"}], ",", 
   RowBox[{"r22`a", "\[Rule]", "16665.7`"}], ",", 
   RowBox[{"r23`a", "\[Rule]", "0.0437732`"}], ",", 
   RowBox[{"r24`a", "\[Rule]", "3.53262`"}], ",", 
   RowBox[{"r25`a", "\[Rule]", "0.1`"}], ",", 
   RowBox[{"r26`a", "\[Rule]", "1"}], ",", 
   RowBox[{"r27`Km", "\[Rule]", "0.056`"}], ",", 
   RowBox[{"r28`a", "\[Rule]", "1000"}], ",", 
   RowBox[{"r29`a", "\[Rule]", "10000"}], ",", 
   RowBox[{"r30`a", "\[Rule]", "1000"}], ",", 
   RowBox[{"r31`a", "\[Rule]", "10000"}]}], "}"}]], "Output",
 CellChangeTimes->CompressedData["
1:eJxTTMoPSmVkYGDQA2IGac0fJpJvHJtTWJlNgfSDLUkB64H0z4C/p7YD6Sc2
q66B6PtT7R7uAtJLwow1dwNpoR5vj5tAen2pugKz1BtHmfmzHQWAdJtaXqcu
kN4SsLy5QfqN4xQLOfW/QHru22P9IJp70sY56jJvHFm3/i2sBdJKWYUrNWXf
OG5iLph3Se+NI8/sqptfgHRR5+EJv4F0Sdpcw+PGbxxPrfobeBJI20VNKj0P
pMOWsR0C0UUyzqJRFkD5T7rlu7veOLpVLvm1B0jPmPB3/V4g/fJ+cfVRIM2h
YMnxFEi/eMoo8ApIO0lt9BDufuMYN3H5RzEgvWpJ6kkJIG3hu359BpD+oZ7y
NxdIT1oeUfIISB/u8r7D0/PGUWz3EY/JQLpL6+Urzt43jt+f354nCKSXCPg7
ZQHpt3/5dLOB9OF3e0Q6gLRJQcZVEM1wR/1JF5AGAAWruto=
  "],
 CellLabel->"Out[20]=",ExpressionUUID->"19d9db5d-b295-4aac-afc6-ec8bba26030f"]
}, Open  ]],

Cell[CellGroupData[{

Cell["IndVars={m`A,m`FPP,m`GGPP,m`GPP,m`H,m`PhyPP,m`Z}", "Input",
 CellLabel->"In[21]:=",ExpressionUUID->"9a6bf741-4207-447d-afed-2d46cd3504e5"],

Cell[BoxData[
 RowBox[{"{", 
  RowBox[{
  "m`A", ",", "m`FPP", ",", "m`GGPP", ",", "m`GPP", ",", "m`H", ",", 
   "m`PhyPP", ",", "m`Z"}], "}"}]], "Output",
 CellChangeTimes->CompressedData["
1:eJxTTMoPSmVkYGDQAOJID3MlE8k3jtfTRDVBNO+F/cHrgfSTT+yxN4G02MGt
asxSbxyr1uhM1wXSriudZzRIv3GcWvyy4C+QVsj7NRlEN0krrFOXeeP4zEi1
qBZIK70qXKkp+8axQa153iW9N45GZz7d/AKkmThOTfgNpHd93Gp43PiNY5yO
aNBJID15xpHS80C6bbXJIRCtdDlCNMrijaNOX1L57q43jhfq7/3aA6QfhMyp
PgqkFbSjOJ4CaaswOYFXQJqtdZOHcPcbR3mVlR/FgHQXW/pJCSAttH/D+gwg
vSQ6428ukF5/IbLkEZB+8s7nDk/PG8f3u455TAbSHVqvX3H2vnFkmXdvniCQ
lpgY6JQFpJ/9FdDNBtL38/aJdADpswU5V0E0W4z2ky4gDQBIzaC8
  "],
 CellLabel->"Out[21]=",ExpressionUUID->"17185ee5-d44f-4ba2-ae3b-1ce25d69d1fc"]
}, Open  ]],

Cell[CellGroupData[{

Cell["\<\
IndVarsString={ToString[A],ToString[FPP],ToString[GGPP],ToString[GPP],\
ToString[H],ToString[PhyPP],ToString[Z]}\
\>", "Input",
 CellChangeTimes->{3.7727712085912743`*^9},
 CellLabel->"In[22]:=",ExpressionUUID->"84797c45-4446-40d5-a9a1-4560989c225d"],

Cell[BoxData[
 RowBox[{"{", 
  RowBox[{"\<\"A\"\>", ",", "\<\"FPP\"\>", ",", "\<\"GGPP\"\>", 
   ",", "\<\"GPP\"\>", ",", "\<\"H\"\>", ",", "\<\"PhyPP\"\>", 
   ",", "\<\"Z\"\>"}], "}"}]], "Output",
 CellChangeTimes->CompressedData["
1:eJxTTMoPSmVkYGDQAGKeN+ZKJpJvHD9riWmCaI+zb4PXA+mO9w6xN4H0H93j
asxSbxwPMLtN1wXSUcuTZzRIv3HUyakp/AukbXI5p4BoLgGndeoyQPXZ5kW1
QFoyq2ilpuwbxyubp827pPfGcdrSg7e+AOlFvhcm/AbSPvdPGR43fuOYvU4v
6CSQ7r2eUnYeSKt5Rh0C0ZuPZYtGWbxxFElZUL67640jXx737z1A+vb3HdVH
gfQ/1hqOp0C6zdFU4BWQtpDY4iHc/cbRcf2qj2JAWigp/aQEiDbYtD4DSM+5
kvk3F0ivYIgueQSk4zT97vD0vHEUsz7pMRlI9616+4qz942j57wH8wSB9JYJ
wU5ZQHrFXyHdbCB9591+kQ4grVaQdxVEG8XoPukC0gAQFp+C
  "],
 CellLabel->"Out[22]=",ExpressionUUID->"a5e4a25b-bc57-4aa7-8d7b-032890d05ba3"]
}, Open  ]],

Cell[CellGroupData[{

Cell["\<\
IndVarVals={m`A->0.35,m`FPP->0.01,m`GGPP->0.01,m`GPP->0.01,m`H->0.006,m`PhyPP-\
>0.01,m`Z->1.6}\
\>", "Input",
 CellLabel->"In[23]:=",ExpressionUUID->"0ce44db3-689f-462a-a73e-d0eaaef6e8f9"],

Cell[BoxData[
 RowBox[{"{", 
  RowBox[{
   RowBox[{"m`A", "\[Rule]", "0.35`"}], ",", 
   RowBox[{"m`FPP", "\[Rule]", "0.01`"}], ",", 
   RowBox[{"m`GGPP", "\[Rule]", "0.01`"}], ",", 
   RowBox[{"m`GPP", "\[Rule]", "0.01`"}], ",", 
   RowBox[{"m`H", "\[Rule]", "0.006`"}], ",", 
   RowBox[{"m`PhyPP", "\[Rule]", "0.01`"}], ",", 
   RowBox[{"m`Z", "\[Rule]", "1.6`"}]}], "}"}]], "Output",
 CellChangeTimes->CompressedData["
1:eJxTTMoPSmVkYGDQAGKjjxZKJpJvHGc/E9ME0XO8OUPWA+mQt8mxN4F0UOt1
NWapN44f2KKm6wLpb0trZjRIv3E0yppb+BdIe+SITgHRMd2F69Rl3jj2vfIv
qgXSt14WrdSUfePYH7x23iW9N45qp77f+gKkr125NuE3kLa7eNfwuPEbRwM7
l6CTQHqfY3vZeSB95XDFIRAdUlgrGmXxxlH3/9Hy3V1vHOWkrH7vAdIWueer
jwLpM0xzOJ4C6YITPgKvgPSdmVs9hLuB7kxY81EMSCdsyTgpAaTb5m9enwGk
9Yqz/+YCaQnbmJJHQJqvze8OT88bx527TntMBtIsq9+/4ux94/gu+PE8QSBd
NyHUKQtIn6kV1c0G0snvDop0AGmuD/lXQXTgHb0nXUAaAKrRpUA=
  "],
 CellLabel->"Out[23]=",ExpressionUUID->"c0dde38c-f6ca-4be5-a663-3ef915e8b9eb"]
}, Open  ]],

Cell["\<\
RateEqs = SM.(Rates/. Join[SubsFormVars,ParVarVals,ParArrayInVars]);\
\>", "Input",
 CellChangeTimes->{3.7730333345015993`*^9},
 CellLabel->"In[24]:=",ExpressionUUID->"5a595a81-0940-46d3-8cb2-b2b8738beb91"],

Cell["RateEqs = ReleaseHold[RateEqs];", "Input",
 CellChangeTimes->{3.7730333682462044`*^9},
 CellLabel->"In[25]:=",ExpressionUUID->"9ab6c232-f897-47c0-bbac-c2ed6f86af6a"],

Cell[BoxData[
 RowBox[{
  RowBox[{"ti", " ", "=", " ", "0"}], ";", 
  RowBox[{"tf", "=", "10000"}], ";", 
  RowBox[{"tSteps", "=", "1"}], ";"}]], "Input",
 CellChangeTimes->{{3.771056356474824*^9, 3.7710563578808985`*^9}, {
   3.77105639273479*^9, 3.771056410901228*^9}, 3.7713167406323605`*^9, {
   3.771316808978031*^9, 3.7713168247773743`*^9}},
 CellLabel->"In[26]:=",ExpressionUUID->"f0471a6d-95dc-4dc9-9cd5-9af97a0a95a9"],

Cell["\<\
plotVars = \
{m`B[t],m`B2[t],m`C[t],m`C2[t],m`D[t],m`E[t],m`F[t],m`F2[t],m`G[t],m`G2[t],m`\
J[t],m`K[t],m`L[t],m`M[t],m`N[t],m`O[t]};\
\>", "Input",
 CellChangeTimes->{
  3.7730333861638317`*^9, 3.7827151164494257`*^9, {3.7827291452600927`*^9, 
   3.782729153305093*^9}},
 CellLabel->"In[27]:=",ExpressionUUID->"e1ba2837-1f9e-40ec-b036-997f9b641de6"],

Cell[BoxData[{
 RowBox[{
  RowBox[{"PlotVars", "=", "plotVars"}], ";"}], "\[IndentingNewLine]", 
 RowBox[{
  RowBox[{"LPlotVars", "=", 
   RowBox[{"Log10", "[", "plotVars", "]"}]}], ";"}]}], "Input",
 CellChangeTimes->{{3.7827293266687937`*^9, 3.7827293506517744`*^9}},
 CellLabel->"In[28]:=",ExpressionUUID->"ae49b828-54cb-4e1f-8b45-0c09a57802b7"],

Cell["\<\
plotLegends = \
{ToString[B],ToString[B2],ToString[C],ToString[C2],ToString[D],ToString[E],\
ToString[F],ToString[F2],ToString[G],ToString[G2],ToString[J],ToString[K],\
ToString[L],ToString[M],ToString[N],ToString[O]}/.CaptionSubList;\
\>", "Input",
 CellChangeTimes->{
  3.77303339324191*^9, 3.782715129664426*^9, {3.7827164101764765`*^9, 
   3.7827164369124937`*^9}, {3.782729362971774*^9, 3.7827293708247957`*^9}},
 CellLabel->"In[30]:=",ExpressionUUID->"688fbeb3-326d-46f6-81ee-9c291d31de8b"],

Cell[BoxData[
 RowBox[{
  RowBox[{"EndVariation", "=", 
   TagBox[GridBox[{
      {"\"\<\>\"", "\"\<\>\"", "30.`", "32.`", "34.`", "35.`", "36.`", "37.`",
        "38.`", "39.`", "40.`", "41.`", "42.`", "44.`"},
      {"\"\<HMGS\>\"", "0.454`", "1.5259565557011756`", "2.478584351222761`", 
       "1.006882735699138`", "2.252702911170132`", "3.197168943491694`", 
       "2.5814282276508362`", "4.365005677082273`", "2.1400826246806886`", 
       "1.157986015973573`", "2.1709988310564805`", "1.7903719017592448`", 
       "1.3532869031738828`"},
      {"\"\<HMGR\>\"", "0.033`", "1.3130109188999863`", "1.3099384460711365`",
        "1.9437156919913559`", "4.707613433182623`", "3.2684045439434586`", 
       "2.2610177140075005`", "4.219057626485629`", "2.3555060950742983`", 
       "1.9944113642530819`", "2.3124977007091405`", "1.5903677712228144`", 
       "1.587185958065358`"},
      {"\"\<MVK\>\"", "234.538`", "0.9860105633416463`", "2.962875392739817`",
        "1.6060873223181646`", "3.80838788565065`", "3.504897264705799`", 
       "5.0710365493054015`", "3.622172594275354`", "0.9863723734530165`", 
       "1.2316080188228269`", "2.067870490551399`", "1.5722039790025282`", 
       "2.970822952400079`"},
      {"\"\<PMK\>\"", "27.53`", "1.2528525108193376`", "3.189346912464626`", 
       "0.7778159452930522`", "3.7728172029745193`", "2.3679281266288967`", 
       "4.200786834037733`", "1.8606281787535945`", "4.8440324854765295`", 
       "0.7068782784593923`", "1.2841798828393538`", "2.3773983865328443`", 
       "0.8943120034430003`"},
      {"\"\<MVD\>\"", "9.325`", "1.104489130342994`", "5.253315351049792`", 
       "1.078786808515264`", "2.881226599319703`", "1.1351722735711556`", 
       "2.0078143185938773`", "1.4599951940818667`", "0.6999879626681843`", 
       "1.3027085433219796`", "1.4171530498986225`", "1.0390638474388845`", 
       "0.8020023804225842`"},
      {"\"\<DXS\>\"", "1.215`", "0.895583812410813`", "0.40075851632561277`", 
       "0.4831577753070803`", "0.5448144427034496`", "0.48126714451756253`", 
       "0.4673107864627592`", "0.27517634830986876`", "1.3861345608220466`", 
       "0.2845296507557714`", "1.4163202760637599`", "1.4303584736874442`", 
       "1.546963240723916`"},
      {"\"\<DXR\>\"", "1.166`", "0.097`", "0.115`", "0.897`", "0.21`", 
       "0.03`", "0.286`", "0.721`", "0.098`", "0.101`", 
       "0.48199999999999993`", "0.087`", "0.561`"},
      {"\"\<MCT\>\"", "31.17`", "0.226`", "0.442`", "0.597`", "0.512`", 
       "0.311`", "0.623`", "0.188`", "0.098`", "0.332`", "1.641`", "0.127`", 
       "0.874`"},
      {"\"\<CMK\>\"", "174.766`", "0.969`", "0.444`", "0.37699999999999995`", 
       "0.197`", "0.261`", "0.332`", "0.157`", "0.574`", "0.551`", "0.687`", 
       "0.7979999999999999`", "0.37699999999999995`"},
      {"\"\<MDS\>\"", "0.605`", "0.788`", "0.614`", "0.47900000000000004`", 
       "0.155`", "0.11299999999999999`", "0.368`", "0.194`", "0.524`", 
       "0.171`", "0.654`", "0.314`", "0.432`"},
      {"\"\<HDS\>\"", "0.199666`", "0.087`", "0.355`", "0.154`", "0.25`", 
       "0.502`", "0.067`", "0.09699999999999999`", "0.20799999999999996`", 
       "0.298`", "0.553`", "0.019`", "0.642`"},
      {"\"\<HDR\>\"", "4.18`", "0.4616008931390644`", "0.21131012317897693`", 
       "0.6344976992349486`", "0.3019435647432197`", "0.247435173882958`", 
       "0.598650223284766`", "0.5914727973874782`", "0.29017282436718494`", 
       "0.22549465418734344`", "0.555133170830928`", "0.6225159695205792`", 
       "0.6915322776918637`"},
      {"\"\<IDI\>\"", "5.662`", "0.09145072489446276`", "0.3931657777053268`",
        "0.14055232981260907`", "0.23520931925043626`", "0.3592994570477272`",
        "0.29452100709578677`", "0.2763514110066203`", "0.2282566791793856`", 
       "0.5097173438411678`", "0.9874965574698762`", "0.17990603184953327`", 
       "0.5888319312643695`"}
     },
     GridBoxAlignment->{
      "Columns" -> {{Left}}, "ColumnsIndexed" -> {}, "Rows" -> {{Baseline}}, 
       "RowsIndexed" -> {}},
     GridBoxSpacings->{"Columns" -> {
         Offset[0.27999999999999997`], {
          Offset[2.0999999999999996`]}, 
         Offset[0.27999999999999997`]}, "ColumnsIndexed" -> {}, "Rows" -> {
         Offset[0.2], {
          Offset[0.4]}, 
         Offset[0.2]}, "RowsIndexed" -> {}}],
    Function[BoxForm`e$, 
     TableForm[BoxForm`e$]]]}], ";"}]], "Input",
 CellChangeTimes->{{3.770980561996107*^9, 3.7709806807362275`*^9}, {
   3.7710447979293475`*^9, 3.771044824055202*^9}, {3.771044856692715*^9, 
   3.7710448698642254`*^9}, {3.7710449026755652`*^9, 3.77104496412988*^9}, {
   3.7710450087894793`*^9, 3.7710450402913046`*^9}, 3.7713141452877364`*^9},
 CellLabel->"In[31]:=",ExpressionUUID->"7f8cfc34-a270-4e53-8a8b-e79bfea4326c"],

Cell[BoxData[
 RowBox[{
  RowBox[{"ExoVariation", "=", 
   TagBox[GridBox[{
      {"\"\<\>\"", "\"\<\>\"", "30.`", "32.`", "34.`", "35.`", "36.`", "37.`",
        "38.`", "39.`", "40.`", "41.`", "42.`", "44.`"},
      {"\"\<AthHMGR\>\"", "0.023`", "1.7`", "1.7`", "1.`", "2.`", "4.`", 
       "4.3`", "6.7`", "3.7`", "1.7`", "5.7`", "17.2`", "13.7`"}
     },
     GridBoxAlignment->{
      "Columns" -> {{Left}}, "ColumnsIndexed" -> {}, "Rows" -> {{Baseline}}, 
       "RowsIndexed" -> {}},
     GridBoxSpacings->{"Columns" -> {
         Offset[0.27999999999999997`], {
          Offset[2.0999999999999996`]}, 
         Offset[0.27999999999999997`]}, "ColumnsIndexed" -> {}, "Rows" -> {
         Offset[0.2], {
          Offset[0.4]}, 
         Offset[0.2]}, "RowsIndexed" -> {}}],
    Function[BoxForm`e$, 
     TableForm[BoxForm`e$]]]}], ";"}]], "Input",
 CellChangeTimes->{{3.77131456849621*^9, 3.7713145685429115`*^9}, {
   3.7713146086685543`*^9, 3.77131462215811*^9}, {3.771314700150172*^9, 
   3.7713147507928886`*^9}, 3.7713150093890524`*^9},
 CellLabel->"In[32]:=",ExpressionUUID->"8c784b29-d0a3-4527-8fa1-40a4d93819bb"],

Cell[BoxData[
 RowBox[{
  RowBox[{"EndVariation", "=", 
   RowBox[{"Transpose", "@", 
    RowBox[{"Append", "[", 
     RowBox[{
      RowBox[{"Transpose", "@", "EndVariation"}], ",", 
      RowBox[{"Flatten", "[", 
       RowBox[{"{", 
        RowBox[{"\"\<MedianI\>\"", ",", 
         RowBox[{"Median", "[", 
          RowBox[{"Transpose", "@", 
           RowBox[{"EndVariation", "[", 
            RowBox[{"[", 
             RowBox[{
              RowBox[{"2", ";;", 
               RowBox[{"Length", "[", "EndVariation", "]"}]}], ",", 
              RowBox[{"3", ";;", 
               RowBox[{
                RowBox[{"Dimensions", "[", "EndVariation", "]"}], "[", 
                RowBox[{"[", "2", "]"}], "]"}]}]}], "]"}], "]"}]}], "]"}]}], 
        "}"}], "]"}]}], "]"}]}]}], ";"}]], "Input",
 CellChangeTimes->{{3.8311961352195168`*^9, 3.8311962258057356`*^9}, {
   3.831196282888402*^9, 3.8311962931735315`*^9}, {3.831196361703618*^9, 
   3.8311964568672*^9}, {3.8311965023042793`*^9, 3.831196586591381*^9}, {
   3.8311966594986935`*^9, 3.8311966872568674`*^9}, {3.8311969247733126`*^9, 
   3.8311970329114513`*^9}, {3.8311970641607246`*^9, 3.831197092374276*^9}, {
   3.8311971721852393`*^9, 3.8311971743461304`*^9}, {3.8311972122948647`*^9, 
   3.831197262612282*^9}, {3.8311973068992767`*^9, 3.8311973388930387`*^9}, 
   3.8311974271084385`*^9, 3.832239614058052*^9},
 CellLabel->"In[33]:=",ExpressionUUID->"c322d921-3241-46ed-9b6f-ae23ab0b18c5"],

Cell[BoxData[
 RowBox[{
  RowBox[{"ExoVariation", "=", 
   RowBox[{"Transpose", "@", 
    RowBox[{"Append", "[", 
     RowBox[{
      RowBox[{"Transpose", "@", "ExoVariation"}], ",", 
      RowBox[{"Flatten", "[", 
       RowBox[{"{", 
        RowBox[{"\"\<MedianI\>\"", ",", 
         RowBox[{"Median", "[", 
          RowBox[{"Transpose", "@", 
           RowBox[{"ExoVariation", "[", 
            RowBox[{"[", 
             RowBox[{
              RowBox[{"2", ";;", 
               RowBox[{"Length", "[", "ExoVariation", "]"}]}], ",", 
              RowBox[{"3", ";;", 
               RowBox[{
                RowBox[{"Dimensions", "[", "ExoVariation", "]"}], "[", 
                RowBox[{"[", "2", "]"}], "]"}]}]}], "]"}], "]"}]}], "]"}]}], 
        "}"}], "]"}]}], "]"}]}]}], ";"}]], "Input",
 CellChangeTimes->{{3.8311973578080626`*^9, 3.8311974153539767`*^9}, {
   3.831197474762064*^9, 3.831197484038649*^9}, 3.832239618294145*^9},
 CellLabel->"In[34]:=",ExpressionUUID->"d5cc3088-b718-4d73-a300-2b57666bf087"],

Cell[BoxData[
 RowBox[{
  RowBox[{"EnzymetoVmax", "=", 
   RowBox[{"{", 
    RowBox[{
     RowBox[{"\"\<HMGS\>\"", "->", "r1`Vmax"}], ",", 
     RowBox[{"\"\<HMGR\>\"", "->", "r2`Vmax"}], ",", 
     RowBox[{"\"\<MVK\>\"", "->", "r3`Vmax"}], ",", 
     RowBox[{"\"\<PMK\>\"", "->", "r4`Vmax"}], ",", 
     RowBox[{"\"\<MVD\>\"", "->", "r5`Vmax"}], ",", 
     RowBox[{"\"\<IDI\>\"", "->", "r6`Vmax"}], ",", 
     RowBox[{"\"\<IDI\>\"", "->", "r7`Vmax"}], ",", 
     RowBox[{"\"\<DXS\>\"", "->", "r10`Vmax"}], ",", 
     RowBox[{"\"\<DXR\>\"", "->", "r11`Vmax"}], ",", 
     RowBox[{"\"\<MCT\>\"", "->", "r12`Vmax"}], ",", 
     RowBox[{"\"\<CMK\>\"", "->", "r13`Vmax"}], ",", 
     RowBox[{"\"\<MDS\>\"", "->", "r14`Vmax"}], ",", 
     RowBox[{"\"\<HDS\>\"", "->", "r15`Vmax"}], ",", 
     RowBox[{"\"\<HDR\>\"", "->", "r16`Vmax"}], ",", 
     RowBox[{"\"\<HDR\>\"", "->", "r17`Vmax"}], ",", 
     RowBox[{"\"\<IDI\>\"", "->", "r18`Vmax"}], ",", 
     RowBox[{"\"\<IDI\>\"", "->", "r19`Vmax"}], ",", 
     RowBox[{"\"\<AthHMGR\>\"", "\[Rule]", "r27`Vmax"}]}], "}"}]}], 
  ";"}]], "Input",
 CellChangeTimes->{{3.770976542891242*^9, 3.7709768158163567`*^9}, {
   3.7709775880223675`*^9, 3.7709776585766044`*^9}, {3.770978462312167*^9, 
   3.7709784647825236`*^9}, {3.770978914472376*^9, 3.7709789683183374`*^9}, {
   3.7709790094702177`*^9, 3.7709790211210556`*^9}, {3.7709792040444784`*^9, 
   3.7709792043736076`*^9}, {3.770979250550085*^9, 3.770979377182424*^9}, {
   3.770979427619896*^9, 3.770979452263973*^9}, {3.7713142098375626`*^9, 
   3.77131424197937*^9}, 3.7713147929446535`*^9},
 CellLabel->"In[35]:=",ExpressionUUID->"63b97bc6-0203-43c5-8e14-f6af889f4208"],

Cell[CellGroupData[{

Cell[BoxData[
 RowBox[{"VmaxtoEnzyme", "=", 
  RowBox[{"Reverse", "[", 
   RowBox[{"EnzymetoVmax", ",", 
    RowBox[{"{", "2", "}"}]}], "]"}]}]], "Input",
 CellChangeTimes->{{3.7709800230187488`*^9, 3.7709800411103573`*^9}, {
  3.771045228473319*^9, 3.771045236318068*^9}, {3.7710453186132326`*^9, 
  3.771045349408323*^9}},
 CellLabel->"In[36]:=",ExpressionUUID->"616b8fd2-404f-4c4e-81d9-569aa63bc93a"],

Cell[BoxData[
 RowBox[{"{", 
  RowBox[{
   RowBox[{"r1`Vmax", "\[Rule]", "\<\"HMGS\"\>"}], ",", 
   RowBox[{"r2`Vmax", "\[Rule]", "\<\"HMGR\"\>"}], ",", 
   RowBox[{"r3`Vmax", "\[Rule]", "\<\"MVK\"\>"}], ",", 
   RowBox[{"r4`Vmax", "\[Rule]", "\<\"PMK\"\>"}], ",", 
   RowBox[{"r5`Vmax", "\[Rule]", "\<\"MVD\"\>"}], ",", 
   RowBox[{"r6`Vmax", "\[Rule]", "\<\"IDI\"\>"}], ",", 
   RowBox[{"r7`Vmax", "\[Rule]", "\<\"IDI\"\>"}], ",", 
   RowBox[{"r10`Vmax", "\[Rule]", "\<\"DXS\"\>"}], ",", 
   RowBox[{"r11`Vmax", "\[Rule]", "\<\"DXR\"\>"}], ",", 
   RowBox[{"r12`Vmax", "\[Rule]", "\<\"MCT\"\>"}], ",", 
   RowBox[{"r13`Vmax", "\[Rule]", "\<\"CMK\"\>"}], ",", 
   RowBox[{"r14`Vmax", "\[Rule]", "\<\"MDS\"\>"}], ",", 
   RowBox[{"r15`Vmax", "\[Rule]", "\<\"HDS\"\>"}], ",", 
   RowBox[{"r16`Vmax", "\[Rule]", "\<\"HDR\"\>"}], ",", 
   RowBox[{"r17`Vmax", "\[Rule]", "\<\"HDR\"\>"}], ",", 
   RowBox[{"r18`Vmax", "\[Rule]", "\<\"IDI\"\>"}], ",", 
   RowBox[{"r19`Vmax", "\[Rule]", "\<\"IDI\"\>"}], ",", 
   RowBox[{"r27`Vmax", "\[Rule]", "\<\"AthHMGR\"\>"}]}], "}"}]], "Output",
 CellChangeTimes->CompressedData["
1:eJxTTMoPSmVkYGDQAeIt9ke4zCTfOMb85fYD0SuWHgxcD6Rn7V8ZeRNIrynx
ZbkHpA8tEFBklnrj+PjRnF5dIP1qw87WBuk3jnmvVdP+AulZb+IngGix/i1z
1WXeOLqv+1VdC6R3vSxbqSn7xtHKdcnCS3pvHJ9k3rr/BUizBz2b8BtI7wm5
vgtELxa6dg1E3/3+yui48RvHvqltTiC6+Ql3yEkgvZ3Fs/I8kI4tyj8Cotc6
m4hFWbxxPKZesGF31xvHqZ2P/u4B0t+fnq49CqR39C3keQqkNW5kCb4C0g36
+zyEu984hs3d9FEMSAeV5ZyUANJrQnetzwDSSllFf3OB9LUH8SWPgPQyz6A7
PD1vHP9YXfWYDKSFtP+94ux947i88M08QSDdLBDjlAWkRf4p6mYD6Wt5x0U6
gLRAQdlVEF0RY/qkC0gDAKYwukA=
  "],
 CellLabel->"Out[36]=",ExpressionUUID->"34da4b00-0b2b-42ca-8524-f816fdaea9f9"]
}, Open  ]],

Cell[BoxData[
 RowBox[{
  RowBox[{"EnzymetoVal", "=", 
   RowBox[{"Transpose", "[", 
    RowBox[{"Join", "[", 
     RowBox[{
      RowBox[{"Transpose", "[", 
       RowBox[{"Table", "[", 
        RowBox[{
         RowBox[{
          RowBox[{"EndVariation", "[", 
           RowBox[{"[", 
            RowBox[{"j", ",", "1"}], "]"}], "]"}], "\[Rule]", 
          RowBox[{"Round", "[", 
           RowBox[{
            RowBox[{
             RowBox[{"EndVariation", "[", 
              RowBox[{"[", 
               RowBox[{"j", ",", "2"}], "]"}], "]"}], "*", 
             RowBox[{"EndVariation", "[", 
              RowBox[{"[", 
               RowBox[{"j", ",", "i"}], "]"}], "]"}]}], ",", "0.001"}], 
           "]"}]}], ",", 
         RowBox[{"{", 
          RowBox[{"i", ",", "3", ",", 
           RowBox[{"Length", "[", 
            RowBox[{"EndVariation", "[", 
             RowBox[{"[", "1", "]"}], "]"}], "]"}]}], "}"}], ",", 
         RowBox[{"{", 
          RowBox[{"j", ",", "2", ",", 
           RowBox[{"Length", "[", "EndVariation", "]"}]}], "}"}]}], "]"}], 
       "]"}], ",", 
      RowBox[{"Transpose", "[", 
       RowBox[{"Table", "[", 
        RowBox[{
         RowBox[{
          RowBox[{"ExoVariation", "[", 
           RowBox[{"[", 
            RowBox[{"j", ",", "1"}], "]"}], "]"}], "\[Rule]", 
          RowBox[{"Round", "[", 
           RowBox[{
            RowBox[{
             RowBox[{"ExoVariation", "[", 
              RowBox[{"[", 
               RowBox[{"j", ",", "2"}], "]"}], "]"}], "*", 
             RowBox[{"ExoVariation", "[", 
              RowBox[{"[", 
               RowBox[{"j", ",", "i"}], "]"}], "]"}]}], ",", "0.001"}], 
           "]"}]}], ",", 
         RowBox[{"{", 
          RowBox[{"i", ",", "3", ",", 
           RowBox[{"Length", "[", 
            RowBox[{"ExoVariation", "[", 
             RowBox[{"[", "1", "]"}], "]"}], "]"}]}], "}"}], ",", 
         RowBox[{"{", 
          RowBox[{"j", ",", "2", ",", 
           RowBox[{"Length", "[", "ExoVariation", "]"}]}], "}"}]}], "]"}], 
       "]"}]}], "]"}], "]"}]}], ";"}]], "Input",
 CellChangeTimes->{{3.771045474072111*^9, 3.7710454933616557`*^9}, {
   3.7710455484048405`*^9, 3.7710455862520547`*^9}, {3.7710456344270716`*^9, 
   3.7710456657820625`*^9}, {3.771045772128848*^9, 3.7710457783499203`*^9}, 
   3.7710458504626207`*^9, {3.7710458810233493`*^9, 3.7710460065602837`*^9}, {
   3.771046115233654*^9, 3.771046163821745*^9}, {3.7710464275784025`*^9, 
   3.7710464308121047`*^9}, 3.7710465097632275`*^9, 3.7710466051942396`*^9, {
   3.7710503855722723`*^9, 3.771050441561498*^9}, {3.7711355377163844`*^9, 
   3.7711355683120737`*^9}, {3.77113575861589*^9, 3.771135772195881*^9}, {
   3.7711411308439426`*^9, 3.771141164088148*^9}, {3.771141305237112*^9, 
   3.771141314921529*^9}, 3.7713142944181137`*^9, {3.7713151790691013`*^9, 
   3.771315191672065*^9}, {3.771315228703506*^9, 3.771315251272476*^9}, {
   3.77131538705058*^9, 3.7713155155544043`*^9}, {3.771315581691507*^9, 
   3.771315612220872*^9}, {3.771315665429521*^9, 3.7713156719796147`*^9}, {
   3.7713157806459646`*^9, 3.77131581444956*^9}, {3.771315859442233*^9, 
   3.771315866916577*^9}, {3.7713160130830574`*^9, 3.7713160401867065`*^9}, {
   3.8320570225871515`*^9, 3.8320570254765368`*^9}},
 CellLabel->"In[37]:=",ExpressionUUID->"49f447dd-e48a-4cde-a367-be3f374e8fe5"],

Cell[CellGroupData[{

Cell[BoxData[
 RowBox[{"EnzymetoVal", "//", "TableForm"}]], "Input",
 CellChangeTimes->{{3.7713142981477733`*^9, 3.771314313114854*^9}},
 CellLabel->"In[38]:=",ExpressionUUID->"5dae887f-0941-4d91-8e21-0b2f0d00ba68"],

Cell[BoxData[
 TagBox[GridBox[{
    {
     RowBox[{"\<\"HMGS\"\>", "\[Rule]", "0.6930000000000001`"}], 
     RowBox[{"\<\"HMGR\"\>", "\[Rule]", "0.043000000000000003`"}], 
     RowBox[{"\<\"MVK\"\>", "\[Rule]", "231.257`"}], 
     RowBox[{"\<\"PMK\"\>", "\[Rule]", "34.491`"}], 
     RowBox[{"\<\"MVD\"\>", "\[Rule]", "10.299`"}], 
     RowBox[{"\<\"DXS\"\>", "\[Rule]", "1.088`"}], 
     RowBox[{"\<\"DXR\"\>", "\[Rule]", "0.113`"}], 
     RowBox[{"\<\"MCT\"\>", "\[Rule]", "7.0440000000000005`"}], 
     RowBox[{"\<\"CMK\"\>", "\[Rule]", "169.348`"}], 
     RowBox[{"\<\"MDS\"\>", "\[Rule]", "0.47700000000000004`"}], 
     RowBox[{"\<\"HDS\"\>", "\[Rule]", "0.017`"}], 
     RowBox[{"\<\"HDR\"\>", "\[Rule]", "1.929`"}], 
     RowBox[{"\<\"IDI\"\>", "\[Rule]", "0.518`"}], 
     RowBox[{"\<\"AthHMGR\"\>", "\[Rule]", "0.039`"}]},
    {
     RowBox[{"\<\"HMGS\"\>", "\[Rule]", "1.125`"}], 
     RowBox[{"\<\"HMGR\"\>", "\[Rule]", "0.043000000000000003`"}], 
     RowBox[{"\<\"MVK\"\>", "\[Rule]", "694.907`"}], 
     RowBox[{"\<\"PMK\"\>", "\[Rule]", "87.803`"}], 
     RowBox[{"\<\"MVD\"\>", "\[Rule]", "48.987`"}], 
     RowBox[{"\<\"DXS\"\>", "\[Rule]", "0.487`"}], 
     RowBox[{"\<\"DXR\"\>", "\[Rule]", "0.134`"}], 
     RowBox[{"\<\"MCT\"\>", "\[Rule]", "13.777000000000001`"}], 
     RowBox[{"\<\"CMK\"\>", "\[Rule]", "77.596`"}], 
     RowBox[{"\<\"MDS\"\>", "\[Rule]", "0.371`"}], 
     RowBox[{"\<\"HDS\"\>", "\[Rule]", "0.07100000000000001`"}], 
     RowBox[{"\<\"HDR\"\>", "\[Rule]", "0.883`"}], 
     RowBox[{"\<\"IDI\"\>", "\[Rule]", "2.226`"}], 
     RowBox[{"\<\"AthHMGR\"\>", "\[Rule]", "0.039`"}]},
    {
     RowBox[{"\<\"HMGS\"\>", "\[Rule]", "0.457`"}], 
     RowBox[{"\<\"HMGR\"\>", "\[Rule]", "0.064`"}], 
     RowBox[{"\<\"MVK\"\>", "\[Rule]", "376.689`"}], 
     RowBox[{"\<\"PMK\"\>", "\[Rule]", "21.413`"}], 
     RowBox[{"\<\"MVD\"\>", "\[Rule]", "10.06`"}], 
     RowBox[{"\<\"DXS\"\>", "\[Rule]", "0.587`"}], 
     RowBox[{"\<\"DXR\"\>", "\[Rule]", "1.046`"}], 
     RowBox[{"\<\"MCT\"\>", "\[Rule]", "18.608`"}], 
     RowBox[{"\<\"CMK\"\>", "\[Rule]", "65.887`"}], 
     RowBox[{"\<\"MDS\"\>", "\[Rule]", "0.29`"}], 
     RowBox[{"\<\"HDS\"\>", "\[Rule]", "0.031`"}], 
     RowBox[{"\<\"HDR\"\>", "\[Rule]", "2.652`"}], 
     RowBox[{"\<\"IDI\"\>", "\[Rule]", "0.796`"}], 
     RowBox[{"\<\"AthHMGR\"\>", "\[Rule]", "0.023`"}]},
    {
     RowBox[{"\<\"HMGS\"\>", "\[Rule]", "1.0230000000000001`"}], 
     RowBox[{"\<\"HMGR\"\>", "\[Rule]", "0.155`"}], 
     RowBox[{"\<\"MVK\"\>", "\[Rule]", "893.212`"}], 
     RowBox[{"\<\"PMK\"\>", "\[Rule]", "103.866`"}], 
     RowBox[{"\<\"MVD\"\>", "\[Rule]", "26.867`"}], 
     RowBox[{"\<\"DXS\"\>", "\[Rule]", "0.662`"}], 
     RowBox[{"\<\"DXR\"\>", "\[Rule]", "0.245`"}], 
     RowBox[{"\<\"MCT\"\>", "\[Rule]", "15.959`"}], 
     RowBox[{"\<\"CMK\"\>", "\[Rule]", "34.429`"}], 
     RowBox[{"\<\"MDS\"\>", "\[Rule]", "0.094`"}], 
     RowBox[{"\<\"HDS\"\>", "\[Rule]", "0.05`"}], 
     RowBox[{"\<\"HDR\"\>", "\[Rule]", "1.262`"}], 
     RowBox[{"\<\"IDI\"\>", "\[Rule]", "1.332`"}], 
     RowBox[{"\<\"AthHMGR\"\>", "\[Rule]", "0.046`"}]},
    {
     RowBox[{"\<\"HMGS\"\>", "\[Rule]", "1.452`"}], 
     RowBox[{"\<\"HMGR\"\>", "\[Rule]", "0.108`"}], 
     RowBox[{"\<\"MVK\"\>", "\[Rule]", "822.032`"}], 
     RowBox[{"\<\"PMK\"\>", "\[Rule]", "65.18900000000001`"}], 
     RowBox[{"\<\"MVD\"\>", "\[Rule]", "10.585`"}], 
     RowBox[{"\<\"DXS\"\>", "\[Rule]", "0.585`"}], 
     RowBox[{"\<\"DXR\"\>", "\[Rule]", "0.035`"}], 
     RowBox[{"\<\"MCT\"\>", "\[Rule]", "9.694`"}], 
     RowBox[{"\<\"CMK\"\>", "\[Rule]", "45.614000000000004`"}], 
     RowBox[{"\<\"MDS\"\>", "\[Rule]", "0.068`"}], 
     RowBox[{"\<\"HDS\"\>", "\[Rule]", "0.1`"}], 
     RowBox[{"\<\"HDR\"\>", "\[Rule]", "1.034`"}], 
     RowBox[{"\<\"IDI\"\>", "\[Rule]", "2.0340000000000003`"}], 
     RowBox[{"\<\"AthHMGR\"\>", "\[Rule]", "0.092`"}]},
    {
     RowBox[{"\<\"HMGS\"\>", "\[Rule]", "1.172`"}], 
     RowBox[{"\<\"HMGR\"\>", "\[Rule]", "0.075`"}], 
     RowBox[{"\<\"MVK\"\>", "\[Rule]", "1189.351`"}], 
     RowBox[{"\<\"PMK\"\>", "\[Rule]", "115.648`"}], 
     RowBox[{"\<\"MVD\"\>", "\[Rule]", "18.723`"}], 
     RowBox[{"\<\"DXS\"\>", "\[Rule]", "0.5680000000000001`"}], 
     RowBox[{"\<\"DXR\"\>", "\[Rule]", "0.333`"}], 
     RowBox[{"\<\"MCT\"\>", "\[Rule]", "19.419`"}], 
     RowBox[{"\<\"CMK\"\>", "\[Rule]", "58.022`"}], 
     RowBox[{"\<\"MDS\"\>", "\[Rule]", "0.223`"}], 
     RowBox[{"\<\"HDS\"\>", "\[Rule]", "0.013000000000000001`"}], 
     RowBox[{"\<\"HDR\"\>", "\[Rule]", "2.5020000000000002`"}], 
     RowBox[{"\<\"IDI\"\>", "\[Rule]", "1.668`"}], 
     RowBox[{"\<\"AthHMGR\"\>", "\[Rule]", "0.099`"}]},
    {
     RowBox[{"\<\"HMGS\"\>", "\[Rule]", "1.982`"}], 
     RowBox[{"\<\"HMGR\"\>", "\[Rule]", "0.139`"}], 
     RowBox[{"\<\"MVK\"\>", "\[Rule]", "849.537`"}], 
     RowBox[{"\<\"PMK\"\>", "\[Rule]", "51.223`"}], 
     RowBox[{"\<\"MVD\"\>", "\[Rule]", "13.614`"}], 
     RowBox[{"\<\"DXS\"\>", "\[Rule]", "0.334`"}], 
     RowBox[{"\<\"DXR\"\>", "\[Rule]", "0.841`"}], 
     RowBox[{"\<\"MCT\"\>", "\[Rule]", "5.86`"}], 
     RowBox[{"\<\"CMK\"\>", "\[Rule]", "27.438`"}], 
     RowBox[{"\<\"MDS\"\>", "\[Rule]", "0.117`"}], 
     RowBox[{"\<\"HDS\"\>", "\[Rule]", "0.019`"}], 
     RowBox[{"\<\"HDR\"\>", "\[Rule]", "2.472`"}], 
     RowBox[{"\<\"IDI\"\>", "\[Rule]", "1.565`"}], 
     RowBox[{"\<\"AthHMGR\"\>", "\[Rule]", "0.154`"}]},
    {
     RowBox[{"\<\"HMGS\"\>", "\[Rule]", "0.972`"}], 
     RowBox[{"\<\"HMGR\"\>", "\[Rule]", "0.078`"}], 
     RowBox[{"\<\"MVK\"\>", "\[Rule]", "231.342`"}], 
     RowBox[{"\<\"PMK\"\>", "\[Rule]", "133.356`"}], 
     RowBox[{"\<\"MVD\"\>", "\[Rule]", "6.527`"}], 
     RowBox[{"\<\"DXS\"\>", "\[Rule]", "1.684`"}], 
     RowBox[{"\<\"DXR\"\>", "\[Rule]", "0.114`"}], 
     RowBox[{"\<\"MCT\"\>", "\[Rule]", "3.055`"}], 
     RowBox[{"\<\"CMK\"\>", "\[Rule]", "100.316`"}], 
     RowBox[{"\<\"MDS\"\>", "\[Rule]", "0.317`"}], 
     RowBox[{"\<\"HDS\"\>", "\[Rule]", "0.042`"}], 
     RowBox[{"\<\"HDR\"\>", "\[Rule]", "1.213`"}], 
     RowBox[{"\<\"IDI\"\>", "\[Rule]", "1.292`"}], 
     RowBox[{"\<\"AthHMGR\"\>", "\[Rule]", "0.085`"}]},
    {
     RowBox[{"\<\"HMGS\"\>", "\[Rule]", "0.526`"}], 
     RowBox[{"\<\"HMGR\"\>", "\[Rule]", "0.066`"}], 
     RowBox[{"\<\"MVK\"\>", "\[Rule]", "288.859`"}], 
     RowBox[{"\<\"PMK\"\>", "\[Rule]", "19.46`"}], 
     RowBox[{"\<\"MVD\"\>", "\[Rule]", "12.148`"}], 
     RowBox[{"\<\"DXS\"\>", "\[Rule]", "0.34600000000000003`"}], 
     RowBox[{"\<\"DXR\"\>", "\[Rule]", "0.11800000000000001`"}], 
     RowBox[{"\<\"MCT\"\>", "\[Rule]", "10.348`"}], 
     RowBox[{"\<\"CMK\"\>", "\[Rule]", "96.296`"}], 
     RowBox[{"\<\"MDS\"\>", "\[Rule]", "0.10300000000000001`"}], 
     RowBox[{"\<\"HDS\"\>", "\[Rule]", "0.06`"}], 
     RowBox[{"\<\"HDR\"\>", "\[Rule]", "0.9430000000000001`"}], 
     RowBox[{"\<\"IDI\"\>", "\[Rule]", "2.886`"}], 
     RowBox[{"\<\"AthHMGR\"\>", "\[Rule]", "0.039`"}]},
    {
     RowBox[{"\<\"HMGS\"\>", "\[Rule]", "0.986`"}], 
     RowBox[{"\<\"HMGR\"\>", "\[Rule]", "0.076`"}], 
     RowBox[{"\<\"MVK\"\>", "\[Rule]", "484.994`"}], 
     RowBox[{"\<\"PMK\"\>", "\[Rule]", "35.353`"}], 
     RowBox[{"\<\"MVD\"\>", "\[Rule]", "13.215`"}], 
     RowBox[{"\<\"DXS\"\>", "\[Rule]", "1.721`"}], 
     RowBox[{"\<\"DXR\"\>", "\[Rule]", "0.562`"}], 
     RowBox[{"\<\"MCT\"\>", "\[Rule]", "51.15`"}], 
     RowBox[{"\<\"CMK\"\>", "\[Rule]", "120.06400000000001`"}], 
     RowBox[{"\<\"MDS\"\>", "\[Rule]", "0.396`"}], 
     RowBox[{"\<\"HDS\"\>", "\[Rule]", "0.11`"}], 
     RowBox[{"\<\"HDR\"\>", "\[Rule]", "2.32`"}], 
     RowBox[{"\<\"IDI\"\>", "\[Rule]", "5.591`"}], 
     RowBox[{"\<\"AthHMGR\"\>", "\[Rule]", "0.131`"}]},
    {
     RowBox[{"\<\"HMGS\"\>", "\[Rule]", "0.8130000000000001`"}], 
     RowBox[{"\<\"HMGR\"\>", "\[Rule]", "0.052000000000000005`"}], 
     RowBox[{"\<\"MVK\"\>", "\[Rule]", "368.742`"}], 
     RowBox[{"\<\"PMK\"\>", "\[Rule]", "65.45`"}], 
     RowBox[{"\<\"MVD\"\>", "\[Rule]", "9.689`"}], 
     RowBox[{"\<\"DXS\"\>", "\[Rule]", "1.738`"}], 
     RowBox[{"\<\"DXR\"\>", "\[Rule]", "0.101`"}], 
     RowBox[{"\<\"MCT\"\>", "\[Rule]", "3.959`"}], 
     RowBox[{"\<\"CMK\"\>", "\[Rule]", "139.463`"}], 
     RowBox[{"\<\"MDS\"\>", "\[Rule]", "0.19`"}], 
     RowBox[{"\<\"HDS\"\>", "\[Rule]", "0.004`"}], 
     RowBox[{"\<\"HDR\"\>", "\[Rule]", "2.602`"}], 
     RowBox[{"\<\"IDI\"\>", "\[Rule]", "1.0190000000000001`"}], 
     RowBox[{"\<\"AthHMGR\"\>", "\[Rule]", "0.396`"}]},
    {
     RowBox[{"\<\"HMGS\"\>", "\[Rule]", "0.614`"}], 
     RowBox[{"\<\"HMGR\"\>", "\[Rule]", "0.052000000000000005`"}], 
     RowBox[{"\<\"MVK\"\>", "\[Rule]", "696.771`"}], 
     RowBox[{"\<\"PMK\"\>", "\[Rule]", "24.62`"}], 
     RowBox[{"\<\"MVD\"\>", "\[Rule]", "7.479`"}], 
     RowBox[{"\<\"DXS\"\>", "\[Rule]", "1.8800000000000001`"}], 
     RowBox[{"\<\"DXR\"\>", "\[Rule]", "0.654`"}], 
     RowBox[{"\<\"MCT\"\>", "\[Rule]", "27.243000000000002`"}], 
     RowBox[{"\<\"CMK\"\>", "\[Rule]", "65.887`"}], 
     RowBox[{"\<\"MDS\"\>", "\[Rule]", "0.261`"}], 
     RowBox[{"\<\"HDS\"\>", "\[Rule]", "0.128`"}], 
     RowBox[{"\<\"HDR\"\>", "\[Rule]", "2.891`"}], 
     RowBox[{"\<\"IDI\"\>", "\[Rule]", "3.334`"}], 
     RowBox[{"\<\"AthHMGR\"\>", "\[Rule]", "0.315`"}]},
    {
     RowBox[{"\<\"HMGS\"\>", "\[Rule]", "0.979`"}], 
     RowBox[{"\<\"HMGR\"\>", "\[Rule]", "0.07`"}], 
     RowBox[{"\<\"MVK\"\>", "\[Rule]", "589.951`"}], 
     RowBox[{"\<\"PMK\"\>", "\[Rule]", "58.206`"}], 
     RowBox[{"\<\"MVD\"\>", "\[Rule]", "11.367`"}], 
     RowBox[{"\<\"DXS\"\>", "\[Rule]", "0.624`"}], 
     RowBox[{"\<\"DXR\"\>", "\[Rule]", "0.189`"}], 
     RowBox[{"\<\"MCT\"\>", "\[Rule]", "12.063`"}], 
     RowBox[{"\<\"CMK\"\>", "\[Rule]", "71.741`"}], 
     RowBox[{"\<\"MDS\"\>", "\[Rule]", "0.242`"}], 
     RowBox[{"\<\"HDS\"\>", "\[Rule]", "0.046`"}], 
     RowBox[{"\<\"HDR\"\>", "\[Rule]", "2.125`"}], 
     RowBox[{"\<\"IDI\"\>", "\[Rule]", "1.616`"}], 
     RowBox[{"\<\"AthHMGR\"\>", "\[Rule]", "0.089`"}]}
   },
   GridBoxAlignment->{"Columns" -> {{Left}}, "Rows" -> {{Baseline}}},
   GridBoxSpacings->{"Columns" -> {
       Offset[0.27999999999999997`], {
        Offset[2.0999999999999996`]}, 
       Offset[0.27999999999999997`]}, "Rows" -> {
       Offset[0.2], {
        Offset[0.4]}, 
       Offset[0.2]}}],
  Function[BoxForm`e$, 
   TableForm[BoxForm`e$]]]], "Output",
 CellChangeTimes->{
  3.7713143137683783`*^9, 3.7713155227672157`*^9, 3.7713156752969356`*^9, {
   3.7713158019637156`*^9, 3.771315817108748*^9}, 3.771315870796356*^9, 
   3.7715626448467727`*^9, 3.7716487222566233`*^9, 3.7716582614237356`*^9, 
   3.7717342877592573`*^9, 3.773033451536906*^9, 3.773386059762908*^9, 
   3.782645010305451*^9, 3.782715136707453*^9, 3.7827288394334774`*^9, 
   3.782729176068093*^9, 3.7827293999467745`*^9, 3.785243032560756*^9, 
   3.7852431588647566`*^9, 3.785247393777869*^9, 3.7852599813587685`*^9, 
   3.7852605811022706`*^9, 3.7876410107583065`*^9, 3.8308325261426263`*^9, 
   3.8308351852592144`*^9, 3.830852593418356*^9, 3.830917224174415*^9, 
   3.8309275007231445`*^9, 3.831011910016251*^9, 3.831019405647691*^9, 
   3.8310231794833946`*^9, 3.831186813887611*^9, 3.8311976756458344`*^9, 
   3.831436195052024*^9, 3.8315230426293945`*^9, 3.8317983427727833`*^9, 
   3.832041304208317*^9, 3.8320570369372096`*^9, 3.8320570795740337`*^9, 
   3.832238610970803*^9, 3.8322404892810197`*^9, 3.8322996863103714`*^9, 
   3.8323012277949057`*^9, 3.8323054417456055`*^9},
 CellLabel->
  "Out[38]//TableForm=",ExpressionUUID->"90f83aba-4b09-4b39-9ae8-\
84431ee2fb0b"]
}, Open  ]],

Cell[BoxData[
 RowBox[{
  RowBox[{"VmaxNumVals", "=", 
   RowBox[{"VmaxtoEnzyme", "/.", "EnzymetoVal"}]}], ";"}]], "Input",
 CellChangeTimes->{{3.771046530888933*^9, 3.771046549334797*^9}, {
   3.7710516194752393`*^9, 3.771051676425897*^9}, 3.7710524088177476`*^9, {
   3.771052445193472*^9, 3.7710524466166344`*^9}, {3.771052489576716*^9, 
   3.7710525093718004`*^9}, {3.771054253465273*^9, 3.771054264782998*^9}, 
   3.771054464119537*^9, {3.7713144044825463`*^9, 3.7713144144213676`*^9}, {
   3.771316114924287*^9, 3.771316120911766*^9}},
 CellLabel->"In[39]:=",ExpressionUUID->"1b700d2c-0059-4b3a-bcdc-fa80fe0d4e47"],

Cell[CellGroupData[{

Cell[BoxData[
 RowBox[{"VmaxNumVals", "//", "TableForm"}]], "Input",
 CellChangeTimes->{{3.7713160850529404`*^9, 3.7713161047292995`*^9}},
 CellLabel->"In[40]:=",ExpressionUUID->"5333f9c1-ff8e-4de8-ac5b-56b11793fa10"],

Cell[BoxData[
 TagBox[GridBox[{
    {
     RowBox[{"r1`Vmax", "\[Rule]", "0.6930000000000001`"}], 
     RowBox[{"r2`Vmax", "\[Rule]", "0.043000000000000003`"}], 
     RowBox[{"r3`Vmax", "\[Rule]", "231.257`"}], 
     RowBox[{"r4`Vmax", "\[Rule]", "34.491`"}], 
     RowBox[{"r5`Vmax", "\[Rule]", "10.299`"}], 
     RowBox[{"r6`Vmax", "\[Rule]", "0.518`"}], 
     RowBox[{"r7`Vmax", "\[Rule]", "0.518`"}], 
     RowBox[{"r10`Vmax", "\[Rule]", "1.088`"}], 
     RowBox[{"r11`Vmax", "\[Rule]", "0.113`"}], 
     RowBox[{"r12`Vmax", "\[Rule]", "7.0440000000000005`"}], 
     RowBox[{"r13`Vmax", "\[Rule]", "169.348`"}], 
     RowBox[{"r14`Vmax", "\[Rule]", "0.47700000000000004`"}], 
     RowBox[{"r15`Vmax", "\[Rule]", "0.017`"}], 
     RowBox[{"r16`Vmax", "\[Rule]", "1.929`"}], 
     RowBox[{"r17`Vmax", "\[Rule]", "1.929`"}], 
     RowBox[{"r18`Vmax", "\[Rule]", "0.518`"}], 
     RowBox[{"r19`Vmax", "\[Rule]", "0.518`"}], 
     RowBox[{"r27`Vmax", "\[Rule]", "0.039`"}]},
    {
     RowBox[{"r1`Vmax", "\[Rule]", "1.125`"}], 
     RowBox[{"r2`Vmax", "\[Rule]", "0.043000000000000003`"}], 
     RowBox[{"r3`Vmax", "\[Rule]", "694.907`"}], 
     RowBox[{"r4`Vmax", "\[Rule]", "87.803`"}], 
     RowBox[{"r5`Vmax", "\[Rule]", "48.987`"}], 
     RowBox[{"r6`Vmax", "\[Rule]", "2.226`"}], 
     RowBox[{"r7`Vmax", "\[Rule]", "2.226`"}], 
     RowBox[{"r10`Vmax", "\[Rule]", "0.487`"}], 
     RowBox[{"r11`Vmax", "\[Rule]", "0.134`"}], 
     RowBox[{"r12`Vmax", "\[Rule]", "13.777000000000001`"}], 
     RowBox[{"r13`Vmax", "\[Rule]", "77.596`"}], 
     RowBox[{"r14`Vmax", "\[Rule]", "0.371`"}], 
     RowBox[{"r15`Vmax", "\[Rule]", "0.07100000000000001`"}], 
     RowBox[{"r16`Vmax", "\[Rule]", "0.883`"}], 
     RowBox[{"r17`Vmax", "\[Rule]", "0.883`"}], 
     RowBox[{"r18`Vmax", "\[Rule]", "2.226`"}], 
     RowBox[{"r19`Vmax", "\[Rule]", "2.226`"}], 
     RowBox[{"r27`Vmax", "\[Rule]", "0.039`"}]},
    {
     RowBox[{"r1`Vmax", "\[Rule]", "0.457`"}], 
     RowBox[{"r2`Vmax", "\[Rule]", "0.064`"}], 
     RowBox[{"r3`Vmax", "\[Rule]", "376.689`"}], 
     RowBox[{"r4`Vmax", "\[Rule]", "21.413`"}], 
     RowBox[{"r5`Vmax", "\[Rule]", "10.06`"}], 
     RowBox[{"r6`Vmax", "\[Rule]", "0.796`"}], 
     RowBox[{"r7`Vmax", "\[Rule]", "0.796`"}], 
     RowBox[{"r10`Vmax", "\[Rule]", "0.587`"}], 
     RowBox[{"r11`Vmax", "\[Rule]", "1.046`"}], 
     RowBox[{"r12`Vmax", "\[Rule]", "18.608`"}], 
     RowBox[{"r13`Vmax", "\[Rule]", "65.887`"}], 
     RowBox[{"r14`Vmax", "\[Rule]", "0.29`"}], 
     RowBox[{"r15`Vmax", "\[Rule]", "0.031`"}], 
     RowBox[{"r16`Vmax", "\[Rule]", "2.652`"}], 
     RowBox[{"r17`Vmax", "\[Rule]", "2.652`"}], 
     RowBox[{"r18`Vmax", "\[Rule]", "0.796`"}], 
     RowBox[{"r19`Vmax", "\[Rule]", "0.796`"}], 
     RowBox[{"r27`Vmax", "\[Rule]", "0.023`"}]},
    {
     RowBox[{"r1`Vmax", "\[Rule]", "1.0230000000000001`"}], 
     RowBox[{"r2`Vmax", "\[Rule]", "0.155`"}], 
     RowBox[{"r3`Vmax", "\[Rule]", "893.212`"}], 
     RowBox[{"r4`Vmax", "\[Rule]", "103.866`"}], 
     RowBox[{"r5`Vmax", "\[Rule]", "26.867`"}], 
     RowBox[{"r6`Vmax", "\[Rule]", "1.332`"}], 
     RowBox[{"r7`Vmax", "\[Rule]", "1.332`"}], 
     RowBox[{"r10`Vmax", "\[Rule]", "0.662`"}], 
     RowBox[{"r11`Vmax", "\[Rule]", "0.245`"}], 
     RowBox[{"r12`Vmax", "\[Rule]", "15.959`"}], 
     RowBox[{"r13`Vmax", "\[Rule]", "34.429`"}], 
     RowBox[{"r14`Vmax", "\[Rule]", "0.094`"}], 
     RowBox[{"r15`Vmax", "\[Rule]", "0.05`"}], 
     RowBox[{"r16`Vmax", "\[Rule]", "1.262`"}], 
     RowBox[{"r17`Vmax", "\[Rule]", "1.262`"}], 
     RowBox[{"r18`Vmax", "\[Rule]", "1.332`"}], 
     RowBox[{"r19`Vmax", "\[Rule]", "1.332`"}], 
     RowBox[{"r27`Vmax", "\[Rule]", "0.046`"}]},
    {
     RowBox[{"r1`Vmax", "\[Rule]", "1.452`"}], 
     RowBox[{"r2`Vmax", "\[Rule]", "0.108`"}], 
     RowBox[{"r3`Vmax", "\[Rule]", "822.032`"}], 
     RowBox[{"r4`Vmax", "\[Rule]", "65.18900000000001`"}], 
     RowBox[{"r5`Vmax", "\[Rule]", "10.585`"}], 
     RowBox[{"r6`Vmax", "\[Rule]", "2.0340000000000003`"}], 
     RowBox[{"r7`Vmax", "\[Rule]", "2.0340000000000003`"}], 
     RowBox[{"r10`Vmax", "\[Rule]", "0.585`"}], 
     RowBox[{"r11`Vmax", "\[Rule]", "0.035`"}], 
     RowBox[{"r12`Vmax", "\[Rule]", "9.694`"}], 
     RowBox[{"r13`Vmax", "\[Rule]", "45.614000000000004`"}], 
     RowBox[{"r14`Vmax", "\[Rule]", "0.068`"}], 
     RowBox[{"r15`Vmax", "\[Rule]", "0.1`"}], 
     RowBox[{"r16`Vmax", "\[Rule]", "1.034`"}], 
     RowBox[{"r17`Vmax", "\[Rule]", "1.034`"}], 
     RowBox[{"r18`Vmax", "\[Rule]", "2.0340000000000003`"}], 
     RowBox[{"r19`Vmax", "\[Rule]", "2.0340000000000003`"}], 
     RowBox[{"r27`Vmax", "\[Rule]", "0.092`"}]},
    {
     RowBox[{"r1`Vmax", "\[Rule]", "1.172`"}], 
     RowBox[{"r2`Vmax", "\[Rule]", "0.075`"}], 
     RowBox[{"r3`Vmax", "\[Rule]", "1189.351`"}], 
     RowBox[{"r4`Vmax", "\[Rule]", "115.648`"}], 
     RowBox[{"r5`Vmax", "\[Rule]", "18.723`"}], 
     RowBox[{"r6`Vmax", "\[Rule]", "1.668`"}], 
     RowBox[{"r7`Vmax", "\[Rule]", "1.668`"}], 
     RowBox[{"r10`Vmax", "\[Rule]", "0.5680000000000001`"}], 
     RowBox[{"r11`Vmax", "\[Rule]", "0.333`"}], 
     RowBox[{"r12`Vmax", "\[Rule]", "19.419`"}], 
     RowBox[{"r13`Vmax", "\[Rule]", "58.022`"}], 
     RowBox[{"r14`Vmax", "\[Rule]", "0.223`"}], 
     RowBox[{"r15`Vmax", "\[Rule]", "0.013000000000000001`"}], 
     RowBox[{"r16`Vmax", "\[Rule]", "2.5020000000000002`"}], 
     RowBox[{"r17`Vmax", "\[Rule]", "2.5020000000000002`"}], 
     RowBox[{"r18`Vmax", "\[Rule]", "1.668`"}], 
     RowBox[{"r19`Vmax", "\[Rule]", "1.668`"}], 
     RowBox[{"r27`Vmax", "\[Rule]", "0.099`"}]},
    {
     RowBox[{"r1`Vmax", "\[Rule]", "1.982`"}], 
     RowBox[{"r2`Vmax", "\[Rule]", "0.139`"}], 
     RowBox[{"r3`Vmax", "\[Rule]", "849.537`"}], 
     RowBox[{"r4`Vmax", "\[Rule]", "51.223`"}], 
     RowBox[{"r5`Vmax", "\[Rule]", "13.614`"}], 
     RowBox[{"r6`Vmax", "\[Rule]", "1.565`"}], 
     RowBox[{"r7`Vmax", "\[Rule]", "1.565`"}], 
     RowBox[{"r10`Vmax", "\[Rule]", "0.334`"}], 
     RowBox[{"r11`Vmax", "\[Rule]", "0.841`"}], 
     RowBox[{"r12`Vmax", "\[Rule]", "5.86`"}], 
     RowBox[{"r13`Vmax", "\[Rule]", "27.438`"}], 
     RowBox[{"r14`Vmax", "\[Rule]", "0.117`"}], 
     RowBox[{"r15`Vmax", "\[Rule]", "0.019`"}], 
     RowBox[{"r16`Vmax", "\[Rule]", "2.472`"}], 
     RowBox[{"r17`Vmax", "\[Rule]", "2.472`"}], 
     RowBox[{"r18`Vmax", "\[Rule]", "1.565`"}], 
     RowBox[{"r19`Vmax", "\[Rule]", "1.565`"}], 
     RowBox[{"r27`Vmax", "\[Rule]", "0.154`"}]},
    {
     RowBox[{"r1`Vmax", "\[Rule]", "0.972`"}], 
     RowBox[{"r2`Vmax", "\[Rule]", "0.078`"}], 
     RowBox[{"r3`Vmax", "\[Rule]", "231.342`"}], 
     RowBox[{"r4`Vmax", "\[Rule]", "133.356`"}], 
     RowBox[{"r5`Vmax", "\[Rule]", "6.527`"}], 
     RowBox[{"r6`Vmax", "\[Rule]", "1.292`"}], 
     RowBox[{"r7`Vmax", "\[Rule]", "1.292`"}], 
     RowBox[{"r10`Vmax", "\[Rule]", "1.684`"}], 
     RowBox[{"r11`Vmax", "\[Rule]", "0.114`"}], 
     RowBox[{"r12`Vmax", "\[Rule]", "3.055`"}], 
     RowBox[{"r13`Vmax", "\[Rule]", "100.316`"}], 
     RowBox[{"r14`Vmax", "\[Rule]", "0.317`"}], 
     RowBox[{"r15`Vmax", "\[Rule]", "0.042`"}], 
     RowBox[{"r16`Vmax", "\[Rule]", "1.213`"}], 
     RowBox[{"r17`Vmax", "\[Rule]", "1.213`"}], 
     RowBox[{"r18`Vmax", "\[Rule]", "1.292`"}], 
     RowBox[{"r19`Vmax", "\[Rule]", "1.292`"}], 
     RowBox[{"r27`Vmax", "\[Rule]", "0.085`"}]},
    {
     RowBox[{"r1`Vmax", "\[Rule]", "0.526`"}], 
     RowBox[{"r2`Vmax", "\[Rule]", "0.066`"}], 
     RowBox[{"r3`Vmax", "\[Rule]", "288.859`"}], 
     RowBox[{"r4`Vmax", "\[Rule]", "19.46`"}], 
     RowBox[{"r5`Vmax", "\[Rule]", "12.148`"}], 
     RowBox[{"r6`Vmax", "\[Rule]", "2.886`"}], 
     RowBox[{"r7`Vmax", "\[Rule]", "2.886`"}], 
     RowBox[{"r10`Vmax", "\[Rule]", "0.34600000000000003`"}], 
     RowBox[{"r11`Vmax", "\[Rule]", "0.11800000000000001`"}], 
     RowBox[{"r12`Vmax", "\[Rule]", "10.348`"}], 
     RowBox[{"r13`Vmax", "\[Rule]", "96.296`"}], 
     RowBox[{"r14`Vmax", "\[Rule]", "0.10300000000000001`"}], 
     RowBox[{"r15`Vmax", "\[Rule]", "0.06`"}], 
     RowBox[{"r16`Vmax", "\[Rule]", "0.9430000000000001`"}], 
     RowBox[{"r17`Vmax", "\[Rule]", "0.9430000000000001`"}], 
     RowBox[{"r18`Vmax", "\[Rule]", "2.886`"}], 
     RowBox[{"r19`Vmax", "\[Rule]", "2.886`"}], 
     RowBox[{"r27`Vmax", "\[Rule]", "0.039`"}]},
    {
     RowBox[{"r1`Vmax", "\[Rule]", "0.986`"}], 
     RowBox[{"r2`Vmax", "\[Rule]", "0.076`"}], 
     RowBox[{"r3`Vmax", "\[Rule]", "484.994`"}], 
     RowBox[{"r4`Vmax", "\[Rule]", "35.353`"}], 
     RowBox[{"r5`Vmax", "\[Rule]", "13.215`"}], 
     RowBox[{"r6`Vmax", "\[Rule]", "5.591`"}], 
     RowBox[{"r7`Vmax", "\[Rule]", "5.591`"}], 
     RowBox[{"r10`Vmax", "\[Rule]", "1.721`"}], 
     RowBox[{"r11`Vmax", "\[Rule]", "0.562`"}], 
     RowBox[{"r12`Vmax", "\[Rule]", "51.15`"}], 
     RowBox[{"r13`Vmax", "\[Rule]", "120.06400000000001`"}], 
     RowBox[{"r14`Vmax", "\[Rule]", "0.396`"}], 
     RowBox[{"r15`Vmax", "\[Rule]", "0.11`"}], 
     RowBox[{"r16`Vmax", "\[Rule]", "2.32`"}], 
     RowBox[{"r17`Vmax", "\[Rule]", "2.32`"}], 
     RowBox[{"r18`Vmax", "\[Rule]", "5.591`"}], 
     RowBox[{"r19`Vmax", "\[Rule]", "5.591`"}], 
     RowBox[{"r27`Vmax", "\[Rule]", "0.131`"}]},
    {
     RowBox[{"r1`Vmax", "\[Rule]", "0.8130000000000001`"}], 
     RowBox[{"r2`Vmax", "\[Rule]", "0.052000000000000005`"}], 
     RowBox[{"r3`Vmax", "\[Rule]", "368.742`"}], 
     RowBox[{"r4`Vmax", "\[Rule]", "65.45`"}], 
     RowBox[{"r5`Vmax", "\[Rule]", "9.689`"}], 
     RowBox[{"r6`Vmax", "\[Rule]", "1.0190000000000001`"}], 
     RowBox[{"r7`Vmax", "\[Rule]", "1.0190000000000001`"}], 
     RowBox[{"r10`Vmax", "\[Rule]", "1.738`"}], 
     RowBox[{"r11`Vmax", "\[Rule]", "0.101`"}], 
     RowBox[{"r12`Vmax", "\[Rule]", "3.959`"}], 
     RowBox[{"r13`Vmax", "\[Rule]", "139.463`"}], 
     RowBox[{"r14`Vmax", "\[Rule]", "0.19`"}], 
     RowBox[{"r15`Vmax", "\[Rule]", "0.004`"}], 
     RowBox[{"r16`Vmax", "\[Rule]", "2.602`"}], 
     RowBox[{"r17`Vmax", "\[Rule]", "2.602`"}], 
     RowBox[{"r18`Vmax", "\[Rule]", "1.0190000000000001`"}], 
     RowBox[{"r19`Vmax", "\[Rule]", "1.0190000000000001`"}], 
     RowBox[{"r27`Vmax", "\[Rule]", "0.396`"}]},
    {
     RowBox[{"r1`Vmax", "\[Rule]", "0.614`"}], 
     RowBox[{"r2`Vmax", "\[Rule]", "0.052000000000000005`"}], 
     RowBox[{"r3`Vmax", "\[Rule]", "696.771`"}], 
     RowBox[{"r4`Vmax", "\[Rule]", "24.62`"}], 
     RowBox[{"r5`Vmax", "\[Rule]", "7.479`"}], 
     RowBox[{"r6`Vmax", "\[Rule]", "3.334`"}], 
     RowBox[{"r7`Vmax", "\[Rule]", "3.334`"}], 
     RowBox[{"r10`Vmax", "\[Rule]", "1.8800000000000001`"}], 
     RowBox[{"r11`Vmax", "\[Rule]", "0.654`"}], 
     RowBox[{"r12`Vmax", "\[Rule]", "27.243000000000002`"}], 
     RowBox[{"r13`Vmax", "\[Rule]", "65.887`"}], 
     RowBox[{"r14`Vmax", "\[Rule]", "0.261`"}], 
     RowBox[{"r15`Vmax", "\[Rule]", "0.128`"}], 
     RowBox[{"r16`Vmax", "\[Rule]", "2.891`"}], 
     RowBox[{"r17`Vmax", "\[Rule]", "2.891`"}], 
     RowBox[{"r18`Vmax", "\[Rule]", "3.334`"}], 
     RowBox[{"r19`Vmax", "\[Rule]", "3.334`"}], 
     RowBox[{"r27`Vmax", "\[Rule]", "0.315`"}]},
    {
     RowBox[{"r1`Vmax", "\[Rule]", "0.979`"}], 
     RowBox[{"r2`Vmax", "\[Rule]", "0.07`"}], 
     RowBox[{"r3`Vmax", "\[Rule]", "589.951`"}], 
     RowBox[{"r4`Vmax", "\[Rule]", "58.206`"}], 
     RowBox[{"r5`Vmax", "\[Rule]", "11.367`"}], 
     RowBox[{"r6`Vmax", "\[Rule]", "1.616`"}], 
     RowBox[{"r7`Vmax", "\[Rule]", "1.616`"}], 
     RowBox[{"r10`Vmax", "\[Rule]", "0.624`"}], 
     RowBox[{"r11`Vmax", "\[Rule]", "0.189`"}], 
     RowBox[{"r12`Vmax", "\[Rule]", "12.063`"}], 
     RowBox[{"r13`Vmax", "\[Rule]", "71.741`"}], 
     RowBox[{"r14`Vmax", "\[Rule]", "0.242`"}], 
     RowBox[{"r15`Vmax", "\[Rule]", "0.046`"}], 
     RowBox[{"r16`Vmax", "\[Rule]", "2.125`"}], 
     RowBox[{"r17`Vmax", "\[Rule]", "2.125`"}], 
     RowBox[{"r18`Vmax", "\[Rule]", "1.616`"}], 
     RowBox[{"r19`Vmax", "\[Rule]", "1.616`"}], 
     RowBox[{"r27`Vmax", "\[Rule]", "0.089`"}]}
   },
   GridBoxAlignment->{"Columns" -> {{Left}}, "Rows" -> {{Baseline}}},
   GridBoxSpacings->{"Columns" -> {
       Offset[0.27999999999999997`], {
        Offset[2.0999999999999996`]}, 
       Offset[0.27999999999999997`]}, "Rows" -> {
       Offset[0.2], {
        Offset[0.4]}, 
       Offset[0.2]}}],
  Function[BoxForm`e$, 
   TableForm[BoxForm`e$]]]], "Output",
 CellChangeTimes->{3.7715628120005074`*^9, 3.7716487279710164`*^9, 
  3.771658305775192*^9, 3.7730334574344726`*^9, 3.7733860598097734`*^9, 
  3.782645011711484*^9, 3.7827151390974665`*^9, 3.7827288396754775`*^9, 
  3.7827291777060933`*^9, 3.7827294016047773`*^9, 3.785243034419758*^9, 
  3.7852431621627564`*^9, 3.785247396485536*^9, 3.785259987227601*^9, 
  3.785260582821643*^9, 3.7876410118725967`*^9, 3.830833320928056*^9, 
  3.830835189117615*^9, 3.8308525999114776`*^9, 3.8309172283547745`*^9, 
  3.8309275023620872`*^9, 3.831011910093296*^9, 3.8310194057175474`*^9, 
  3.8310231795640793`*^9, 3.831186813955623*^9, 3.8311976757260833`*^9, 
  3.831436195109*^9, 3.8315230426889944`*^9, 3.831798342976267*^9, 
  3.8320413043177276`*^9, 3.832057079674407*^9, 3.8322386110645733`*^9, 
  3.832240489374751*^9, 3.8322996863728495`*^9, 3.8323012278887157`*^9, 
  3.832305441839388*^9},
 CellLabel->
  "Out[40]//TableForm=",ExpressionUUID->"4be9ab40-f0ab-4d06-b9fe-\
7139d26cadc3"]
}, Open  ]],

Cell[BoxData[
 RowBox[{
  RowBox[{"BasalSol", "=", 
   RowBox[{"{", 
    RowBox[{
     RowBox[{
      RowBox[{"m`B", "[", "t", "]"}], "\[Rule]", "0.9830051957557403`"}], ",", 
     RowBox[{
      RowBox[{"m`B2", "[", "t", "]"}], "\[Rule]", "0.9830051957557403`"}], 
     ",", 
     RowBox[{
      RowBox[{"m`C", "[", "t", "]"}], "\[Rule]", "0.00003500003367956443`"}], 
     ",", 
     RowBox[{
      RowBox[{"m`C2", "[", "t", "]"}], "\[Rule]", "0.00003500003367956443`"}],
      ",", 
     RowBox[{
      RowBox[{"m`D", "[", "t", "]"}], "\[Rule]", "0.00039832484051165016`"}], 
     ",", 
     RowBox[{
      RowBox[{"m`E", "[", "t", "]"}], "\[Rule]", "0.00003359305973359388`"}], 
     ",", 
     RowBox[{
      RowBox[{"m`F", "[", "t", "]"}], "\[Rule]", "0.03657118075748563`"}], 
     ",", 
     RowBox[{
      RowBox[{"m`F2", "[", "t", "]"}], "\[Rule]", "0.028019406295059748`"}], 
     ",", 
     RowBox[{
      RowBox[{"m`G", "[", "t", "]"}], "\[Rule]", "0.07029898113394371`"}], 
     ",", 
     RowBox[{
      RowBox[{"m`G2", "[", "t", "]"}], "\[Rule]", "0.05781592177142004`"}], 
     ",", 
     RowBox[{
      RowBox[{"m`J", "[", "t", "]"}], "\[Rule]", "0.023368056528887102`"}], 
     ",", 
     RowBox[{
      RowBox[{"m`K", "[", "t", "]"}], "\[Rule]", "0.0019082354907241385`"}], 
     ",", 
     RowBox[{
      RowBox[{"m`L", "[", "t", "]"}], "\[Rule]", "0.00018319079052309597`"}], 
     ",", 
     RowBox[{
      RowBox[{"m`M", "[", "t", "]"}], "\[Rule]", "0.1735612929520616`"}], ",", 
     RowBox[{
      RowBox[{"m`N", "[", "t", "]"}], "\[Rule]", "2.8174686894591643`"}], ",", 
     RowBox[{
      RowBox[{"m`O", "[", "t", "]"}], "\[Rule]", "0.0005851089347982125`"}]}], 
    RowBox[{"(*", 
     RowBox[{",", 
      RowBox[{
       RowBox[{"m`P", "[", "t", "]"}], "\[Rule]", "0.020000000069183132`"}], 
      ",", 
      RowBox[{
       RowBox[{"m`Q", "[", "t", "]"}], "\[Rule]", "0.40500032123135804`"}], 
      ",", 
      RowBox[{
       RowBox[{"m`R", "[", "t", "]"}], "\[Rule]", "0.005999994838456919`"}]}],
      "*)"}], "}"}]}], ";"}]], "Input",
 CellChangeTimes->{{3.772857602736144*^9, 3.772857605798663*^9}, 
   3.773033473257358*^9, {3.782717689075144*^9, 3.782717692125143*^9}},
 CellLabel->"In[41]:=",ExpressionUUID->"c43bf9ec-0fcd-48fc-88e2-37557edc87b8"],

Cell[CellGroupData[{

Cell[BoxData[
 RowBox[{"BSSol", "=", "BasalSol"}]], "Input",
 CellChangeTimes->{{3.772773008841682*^9, 3.7727730464464817`*^9}, {
  3.78272975897103*^9, 3.78272976920903*^9}},
 CellLabel->"In[42]:=",ExpressionUUID->"544bfd26-8bb4-4d87-a83b-0ffd2656e166"],

Cell[BoxData[
 RowBox[{"{", 
  RowBox[{
   RowBox[{
    RowBox[{"m`B", "[", "t", "]"}], "\[Rule]", "0.9830051957557403`"}], ",", 
   RowBox[{
    RowBox[{"m`B2", "[", "t", "]"}], "\[Rule]", "0.9830051957557403`"}], ",", 
   RowBox[{
    RowBox[{"m`C", "[", "t", "]"}], "\[Rule]", "0.00003500003367956443`"}], 
   ",", 
   RowBox[{
    RowBox[{"m`C2", "[", "t", "]"}], "\[Rule]", "0.00003500003367956443`"}], 
   ",", 
   RowBox[{
    RowBox[{"m`D", "[", "t", "]"}], "\[Rule]", "0.00039832484051165016`"}], 
   ",", 
   RowBox[{
    RowBox[{"m`E", "[", "t", "]"}], "\[Rule]", "0.00003359305973359388`"}], 
   ",", 
   RowBox[{
    RowBox[{"m`F", "[", "t", "]"}], "\[Rule]", "0.03657118075748563`"}], ",", 
   RowBox[{
    RowBox[{"m`F2", "[", "t", "]"}], "\[Rule]", "0.028019406295059748`"}], 
   ",", 
   RowBox[{
    RowBox[{"m`G", "[", "t", "]"}], "\[Rule]", "0.07029898113394371`"}], ",", 
   RowBox[{
    RowBox[{"m`G2", "[", "t", "]"}], "\[Rule]", "0.05781592177142004`"}], ",", 
   RowBox[{
    RowBox[{"m`J", "[", "t", "]"}], "\[Rule]", "0.023368056528887102`"}], ",", 
   RowBox[{
    RowBox[{"m`K", "[", "t", "]"}], "\[Rule]", "0.0019082354907241385`"}], 
   ",", 
   RowBox[{
    RowBox[{"m`L", "[", "t", "]"}], "\[Rule]", "0.00018319079052309597`"}], 
   ",", 
   RowBox[{
    RowBox[{"m`M", "[", "t", "]"}], "\[Rule]", "0.1735612929520616`"}], ",", 
   RowBox[{
    RowBox[{"m`N", "[", "t", "]"}], "\[Rule]", "2.8174686894591643`"}], ",", 
   RowBox[{
    RowBox[{"m`O", "[", "t", "]"}], "\[Rule]", "0.0005851089347982125`"}]}], 
  "}"}]], "Output",
 CellChangeTimes->{
  3.772773046907547*^9, 3.772857613069499*^9, 3.77303348163033*^9, 
   3.77338605985128*^9, 3.7826450143104506`*^9, 3.7827151460374146`*^9, 
   3.7827189277292356`*^9, 3.78272883989651*^9, 3.7827291810420933`*^9, 
   3.782729403383775*^9, {3.7827297601080303`*^9, 3.7827297697610292`*^9}, 
   3.782729824156089*^9, 3.7852430379067574`*^9, 3.7852431732117567`*^9, 
   3.785247398755102*^9, 3.785259990115596*^9, 3.7852605850309076`*^9, 
   3.7876410130676622`*^9, 3.830833992001812*^9, 3.8308351938860736`*^9, 
   3.830852603395028*^9, 3.83091723345523*^9, 3.8309275039511747`*^9, 
   3.831011910160225*^9, 3.8310194057765055`*^9, 3.8310231796189337`*^9, 
   3.8311868140135207`*^9, 3.831197675787456*^9, 3.8314361952064695`*^9, 
   3.831523042763075*^9, 3.8317983430857024`*^9, 3.8320413044426904`*^9, 
   3.8320570797747936`*^9, 3.8322386111583023`*^9, 3.8322404894528427`*^9, 
   3.8322996864354095`*^9, 3.8323012279511595`*^9, 3.8323054419018555`*^9},
 CellLabel->"Out[42]=",ExpressionUUID->"3c54a892-b0dd-4716-ad4a-621a7c90112b"]
}, Open  ]],

Cell[BoxData[
 RowBox[{
  RowBox[{"InputMetab", "=", 
   TagBox[GridBox[{
      {
       RowBox[{
        RowBox[{"m`P", "[", "t", "]"}], "\[Rule]", "0.0044893698547373`"}], 
       RowBox[{
        RowBox[{"m`Q", "[", "t", "]"}], "\[Rule]", "0.1101419707926936`"}], 
       RowBox[{
        RowBox[{"m`R", "[", "t", "]"}], "\[Rule]", "0.002873635649536414`"}]},
      {
       RowBox[{
        RowBox[{"m`P", "[", "t", "]"}], "\[Rule]", "0.002081605111370778`"}], 
       RowBox[{
        RowBox[{"m`Q", "[", "t", "]"}], "\[Rule]", "0.07753004028720888`"}], 
       RowBox[{
        RowBox[{"m`R", "[", "t", "]"}], "\[Rule]", "0.001176300749014512`"}]},
      {
       RowBox[{
        RowBox[{"m`P", "[", "t", "]"}], "\[Rule]", "0.0024806763148325374`"}], 
       RowBox[{
        RowBox[{"m`Q", "[", "t", "]"}], "\[Rule]", "0.12664773447392247`"}], 
       RowBox[{
        RowBox[{"m`R", "[", "t", "]"}], "\[Rule]", "0.0020961886261315885`"}]},
      {
       RowBox[{
        RowBox[{"m`P", "[", "t", "]"}], "\[Rule]", "0.013623730119587408`"}], 
       RowBox[{
        RowBox[{"m`Q", "[", "t", "]"}], "\[Rule]", "0.1770450590358785`"}], 
       RowBox[{
        RowBox[{"m`R", "[", "t", "]"}], "\[Rule]", "0.004231278409075024`"}]},
      {
       RowBox[{
        RowBox[{"m`P", "[", "t", "]"}], "\[Rule]", "0.0030381894231047706`"}], 
       RowBox[{
        RowBox[{"m`Q", "[", "t", "]"}], "\[Rule]", "0.0679678071215051`"}], 
       RowBox[{
        RowBox[{"m`R", "[", "t", "]"}], "\[Rule]", "0.0015497699542721935`"}]},
      {
       RowBox[{
        RowBox[{"m`P", "[", "t", "]"}], "\[Rule]", "0.005743889248459642`"}], 
       RowBox[{
        RowBox[{"m`Q", "[", "t", "]"}], "\[Rule]", "0.13529767258843572`"}], 
       RowBox[{
        RowBox[{"m`R", "[", "t", "]"}], "\[Rule]", "0.0025468262515265867`"}]},
      {
       RowBox[{
        RowBox[{"m`P", "[", "t", "]"}], "\[Rule]", "0.007309854153895453`"}], 
       RowBox[{
        RowBox[{"m`Q", "[", "t", "]"}], "\[Rule]", "0.20111901739162286`"}], 
       RowBox[{
        RowBox[{"m`R", "[", "t", "]"}], "\[Rule]", "0.0039052857083426663`"}]},
      {
       RowBox[{
        RowBox[{"m`P", "[", "t", "]"}], "\[Rule]", "0.024901772630775393`"}], 
       RowBox[{
        RowBox[{"m`Q", "[", "t", "]"}], "\[Rule]", "0.21600609568748605`"}], 
       RowBox[{
        RowBox[{"m`R", "[", "t", "]"}], "\[Rule]", "0.007137015428097508`"}]},
      {
       RowBox[{
        RowBox[{"m`P", "[", "t", "]"}], "\[Rule]", "0.006932648993459502`"}], 
       RowBox[{
        RowBox[{"m`Q", "[", "t", "]"}], "\[Rule]", "0.26703262580959225`"}], 
       RowBox[{
        RowBox[{"m`R", "[", "t", "]"}], "\[Rule]", "0.007062327049432648`"}]},
      {
       RowBox[{
        RowBox[{"m`P", "[", "t", "]"}], "\[Rule]", "0.00573848344542281`"}], 
       RowBox[{
        RowBox[{"m`Q", "[", "t", "]"}], "\[Rule]", "0.1102245858145029`"}], 
       RowBox[{
        RowBox[{"m`R", "[", "t", "]"}], "\[Rule]", "0.002584049176373211`"}]},
      {
       RowBox[{
        RowBox[{"m`P", "[", "t", "]"}], "\[Rule]", "0.011465761520116805`"}], 
       RowBox[{
        RowBox[{"m`Q", "[", "t", "]"}], "\[Rule]", "0.19360746419804056`"}], 
       RowBox[{
        RowBox[{"m`R", "[", "t", "]"}], "\[Rule]", "0.003610339873712076`"}]},
      {
       RowBox[{
        RowBox[{"m`P", "[", "t", "]"}], "\[Rule]", "0.0039595823110111054`"}], 
       RowBox[{
        RowBox[{"m`Q", "[", "t", "]"}], "\[Rule]", "0.16731979287160348`"}], 
       RowBox[{
        RowBox[{"m`R", "[", "t", "]"}], "\[Rule]", "0.003559610274299466`"}]}
     },
     GridBoxAlignment->{
      "Columns" -> {{Left}}, "ColumnsIndexed" -> {}, "Rows" -> {{Baseline}}, 
       "RowsIndexed" -> {}},
     GridBoxSpacings->{"Columns" -> {
         Offset[0.27999999999999997`], {
          Offset[2.0999999999999996`]}, 
         Offset[0.27999999999999997`]}, "ColumnsIndexed" -> {}, "Rows" -> {
         Offset[0.2], {
          Offset[0.4]}, 
         Offset[0.2]}, "RowsIndexed" -> {}}],
    Function[BoxForm`e$, 
     TableForm[BoxForm`e$]]]}], ";"}]], "Input",
 CellChangeTimes->{{3.7727795913331575`*^9, 3.7727796096441917`*^9}, {
  3.7727796829093165`*^9, 3.772779774524208*^9}},
 CellLabel->"In[43]:=",ExpressionUUID->"886db258-568a-45c0-bcd6-6a0fac1c467d"],

Cell[CellGroupData[{

Cell[BoxData[
 RowBox[{"RateEqsWithT", " ", "=", " ", 
  RowBox[{"RateEqs", "/.", "SubsDepVarsWithT"}]}]], "Input",
 CellChangeTimes->{{3.830834322705947*^9, 3.830834322710499*^9}},
 CellLabel->"In[44]:=",ExpressionUUID->"d168f28a-b2d4-4f71-a4be-593c178ddddf"],

Cell[BoxData[
 RowBox[{"{", 
  RowBox[{
   RowBox[{
    RowBox[{
     RowBox[{"-", "r28`a"}], " ", 
     RowBox[{"m`B", "[", "t", "]"}]}], "+", 
    FractionBox[
     RowBox[{"m`A", " ", "r1`Vmax"}], 
     RowBox[{"m`A", "+", 
      RowBox[{"r1`Km", " ", 
       RowBox[{"(", 
        RowBox[{"1", "+", 
         FractionBox[
          RowBox[{"m`B", "[", "t", "]"}], "r1`Ki"]}], ")"}]}]}]], "+", 
    RowBox[{"r29`a", " ", 
     RowBox[{"m`B2", "[", "t", "]"}]}], "-", 
    FractionBox[
     RowBox[{"r2`Vmax", " ", 
      RowBox[{"m`B", "[", "t", "]"}]}], 
     RowBox[{
      RowBox[{"m`B", "[", "t", "]"}], "+", 
      RowBox[{"r2`Km", " ", 
       RowBox[{"(", 
        RowBox[{"1", "+", 
         FractionBox[
          RowBox[{"m`C", "[", "t", "]"}], "r2`Ki"]}], ")"}]}]}]]}], ",", 
   RowBox[{
    RowBox[{"r28`a", " ", 
     RowBox[{"m`B", "[", "t", "]"}]}], "-", 
    RowBox[{"r29`a", " ", 
     RowBox[{"m`B2", "[", "t", "]"}]}], "-", 
    FractionBox[
     RowBox[{"r27`Vmax", " ", 
      RowBox[{"m`B2", "[", "t", "]"}]}], 
     RowBox[{"r27`Km", "+", 
      RowBox[{"m`B2", "[", "t", "]"}]}]]}], ",", 
   RowBox[{
    RowBox[{
     RowBox[{"-", "r30`a"}], " ", 
     RowBox[{"m`C", "[", "t", "]"}]}], "+", 
    FractionBox[
     RowBox[{"r2`Vmax", " ", 
      RowBox[{"m`B", "[", "t", "]"}]}], 
     RowBox[{
      RowBox[{"m`B", "[", "t", "]"}], "+", 
      RowBox[{"r2`Km", " ", 
       RowBox[{"(", 
        RowBox[{"1", "+", 
         FractionBox[
          RowBox[{"m`C", "[", "t", "]"}], "r2`Ki"]}], ")"}]}]}]], "+", 
    RowBox[{"r31`a", " ", 
     RowBox[{"m`C2", "[", "t", "]"}]}], "-", 
    FractionBox[
     RowBox[{"r3`Vmax", " ", 
      RowBox[{"m`C", "[", "t", "]"}]}], 
     RowBox[{
      RowBox[{"m`C", "[", "t", "]"}], "+", 
      RowBox[{"r3`Km", " ", 
       RowBox[{"(", 
        RowBox[{"1", "+", 
         FractionBox["m`FPP", "r3`Ki2"], "+", 
         FractionBox["m`GPP", "r3`Ki3"], "+", 
         FractionBox["m`GGPP", "r3`Ki4"], "+", 
         FractionBox["m`PhyPP", "r3`Ki5"], "+", 
         FractionBox[
          RowBox[{"m`D", "[", "t", "]"}], "r3`Ki"]}], ")"}]}]}]]}], ",", 
   RowBox[{
    FractionBox[
     RowBox[{"r27`Vmax", " ", 
      RowBox[{"m`B2", "[", "t", "]"}]}], 
     RowBox[{"r27`Km", "+", 
      RowBox[{"m`B2", "[", "t", "]"}]}]], "+", 
    RowBox[{"r30`a", " ", 
     RowBox[{"m`C", "[", "t", "]"}]}], "-", 
    RowBox[{"r31`a", " ", 
     RowBox[{"m`C2", "[", "t", "]"}]}]}], ",", 
   RowBox[{
    FractionBox[
     RowBox[{"r3`Vmax", " ", 
      RowBox[{"m`C", "[", "t", "]"}]}], 
     RowBox[{
      RowBox[{"m`C", "[", "t", "]"}], "+", 
      RowBox[{"r3`Km", " ", 
       RowBox[{"(", 
        RowBox[{"1", "+", 
         FractionBox["m`FPP", "r3`Ki2"], "+", 
         FractionBox["m`GPP", "r3`Ki3"], "+", 
         FractionBox["m`GGPP", "r3`Ki4"], "+", 
         FractionBox["m`PhyPP", "r3`Ki5"], "+", 
         FractionBox[
          RowBox[{"m`D", "[", "t", "]"}], "r3`Ki"]}], ")"}]}]}]], "-", 
    FractionBox[
     RowBox[{"r4`Vmax", " ", 
      RowBox[{"m`D", "[", "t", "]"}]}], 
     RowBox[{
      RowBox[{"m`D", "[", "t", "]"}], "+", 
      RowBox[{"r4`Km", " ", 
       RowBox[{"(", 
        RowBox[{"1", "+", 
         FractionBox[
          RowBox[{"m`E", "[", "t", "]"}], "r4`Ki"]}], ")"}]}]}]]}], ",", 
   RowBox[{
    RowBox[{"-", 
     FractionBox[
      RowBox[{"r5`Vmax", " ", 
       RowBox[{"m`E", "[", "t", "]"}]}], 
      RowBox[{"r5`Km", "+", 
       RowBox[{"m`E", "[", "t", "]"}]}]]}], "+", 
    FractionBox[
     RowBox[{"r4`Vmax", " ", 
      RowBox[{"m`D", "[", "t", "]"}]}], 
     RowBox[{
      RowBox[{"m`D", "[", "t", "]"}], "+", 
      RowBox[{"r4`Km", " ", 
       RowBox[{"(", 
        RowBox[{"1", "+", 
         FractionBox[
          RowBox[{"m`E", "[", "t", "]"}], "r4`Ki"]}], ")"}]}]}]]}], ",", 
   RowBox[{
    FractionBox[
     RowBox[{"r5`Vmax", " ", 
      RowBox[{"m`E", "[", "t", "]"}]}], 
     RowBox[{"r5`Km", "+", 
      RowBox[{"m`E", "[", "t", "]"}]}]], "-", 
    RowBox[{"r8`a", " ", 
     RowBox[{"m`F", "[", "t", "]"}]}], "+", 
    RowBox[{"r9`a", " ", 
     RowBox[{"m`F2", "[", "t", "]"}]}], "-", 
    RowBox[{"4", " ", "r20`a", " ", 
     RowBox[{"m`F", "[", "t", "]"}], " ", 
     RowBox[{"m`G", "[", "t", "]"}]}], "+", 
    FractionBox[
     RowBox[{"r7`Vmax", " ", 
      RowBox[{"m`G", "[", "t", "]"}]}], 
     RowBox[{"r7`Km", "+", 
      RowBox[{"m`G", "[", "t", "]"}]}]], "-", 
    FractionBox[
     RowBox[{"r6`Vmax", " ", 
      RowBox[{"m`F", "[", "t", "]"}]}], 
     RowBox[{
      RowBox[{"m`F", "[", "t", "]"}], "+", 
      RowBox[{"r6`Km", " ", 
       RowBox[{"(", 
        RowBox[{"1", "+", 
         FractionBox[
          RowBox[{"m`G", "[", "t", "]"}], "r6`Ki"]}], ")"}]}]}]]}], ",", 
   RowBox[{
    RowBox[{"r8`a", " ", 
     RowBox[{"m`F", "[", "t", "]"}]}], "-", 
    RowBox[{"r9`a", " ", 
     RowBox[{"m`F2", "[", "t", "]"}]}], "-", 
    RowBox[{"3", " ", "r22`a", " ", 
     RowBox[{"m`F2", "[", "t", "]"}], " ", 
     RowBox[{"m`G2", "[", "t", "]"}]}], "+", 
    FractionBox[
     RowBox[{"r19`Vmax", " ", 
      RowBox[{"m`G2", "[", "t", "]"}]}], 
     RowBox[{"r19`Km", "+", 
      RowBox[{"m`G2", "[", "t", "]"}]}]], "-", 
    FractionBox[
     RowBox[{"r18`Vmax", " ", 
      RowBox[{"m`F2", "[", "t", "]"}]}], 
     RowBox[{
      RowBox[{"m`F2", "[", "t", "]"}], "+", 
      RowBox[{"r18`Km", " ", 
       RowBox[{"(", 
        RowBox[{"1", "+", 
         FractionBox[
          RowBox[{"m`G2", "[", "t", "]"}], "r18`Ki"]}], ")"}]}]}]], "+", 
    FractionBox[
     RowBox[{"r16`Vmax", " ", 
      RowBox[{"m`O", "[", "t", "]"}]}], 
     RowBox[{"r16`Km", "+", 
      RowBox[{"m`O", "[", "t", "]"}]}]]}], ",", 
   RowBox[{
    RowBox[{
     RowBox[{"-", "r25`a"}], " ", 
     RowBox[{"m`G", "[", "t", "]"}]}], "-", 
    RowBox[{"2", " ", "r20`a", " ", 
     RowBox[{"m`F", "[", "t", "]"}], " ", 
     RowBox[{"m`G", "[", "t", "]"}]}], "-", 
    FractionBox[
     RowBox[{"r7`Vmax", " ", 
      RowBox[{"m`G", "[", "t", "]"}]}], 
     RowBox[{"r7`Km", "+", 
      RowBox[{"m`G", "[", "t", "]"}]}]], "+", 
    FractionBox[
     RowBox[{"r6`Vmax", " ", 
      RowBox[{"m`F", "[", "t", "]"}]}], 
     RowBox[{
      RowBox[{"m`F", "[", "t", "]"}], "+", 
      RowBox[{"r6`Km", " ", 
       RowBox[{"(", 
        RowBox[{"1", "+", 
         FractionBox[
          RowBox[{"m`G", "[", "t", "]"}], "r6`Ki"]}], ")"}]}]}]], "+", 
    RowBox[{"r26`a", " ", 
     RowBox[{"m`G2", "[", "t", "]"}]}]}], ",", 
   RowBox[{
    RowBox[{"r25`a", " ", 
     RowBox[{"m`G", "[", "t", "]"}]}], "-", 
    RowBox[{"r26`a", " ", 
     RowBox[{"m`G2", "[", "t", "]"}]}], "-", 
    RowBox[{"r22`a", " ", 
     RowBox[{"m`F2", "[", "t", "]"}], " ", 
     RowBox[{"m`G2", "[", "t", "]"}]}], "-", 
    FractionBox[
     RowBox[{"r19`Vmax", " ", 
      RowBox[{"m`G2", "[", "t", "]"}]}], 
     RowBox[{"r19`Km", "+", 
      RowBox[{"m`G2", "[", "t", "]"}]}]], "+", 
    FractionBox[
     RowBox[{"r18`Vmax", " ", 
      RowBox[{"m`F2", "[", "t", "]"}]}], 
     RowBox[{
      RowBox[{"m`F2", "[", "t", "]"}], "+", 
      RowBox[{"r18`Km", " ", 
       RowBox[{"(", 
        RowBox[{"1", "+", 
         FractionBox[
          RowBox[{"m`G2", "[", "t", "]"}], "r18`Ki"]}], ")"}]}]}]], "+", 
    FractionBox[
     RowBox[{"r17`Vmax", " ", 
      RowBox[{"m`O", "[", "t", "]"}]}], 
     RowBox[{"r17`Km", "+", 
      RowBox[{"m`O", "[", "t", "]"}]}]]}], ",", 
   RowBox[{
    FractionBox[
     RowBox[{"m`H", " ", "r10`Vmax"}], 
     RowBox[{"m`H", "+", 
      RowBox[{"r10`Km", " ", 
       RowBox[{"(", 
        RowBox[{"1", "+", 
         FractionBox[
          RowBox[{"m`F2", "[", "t", "]"}], "r10`Ki"], "+", 
         FractionBox[
          RowBox[{"m`G2", "[", "t", "]"}], "r10`Ki2"]}], ")"}]}]}]], "-", 
    FractionBox[
     RowBox[{"r11`Vmax", " ", 
      RowBox[{"m`J", "[", "t", "]"}]}], 
     RowBox[{"r11`Km", "+", 
      RowBox[{"m`J", "[", "t", "]"}]}]]}], ",", 
   RowBox[{
    FractionBox[
     RowBox[{"r11`Vmax", " ", 
      RowBox[{"m`J", "[", "t", "]"}]}], 
     RowBox[{"r11`Km", "+", 
      RowBox[{"m`J", "[", "t", "]"}]}]], "-", 
    FractionBox[
     RowBox[{"r12`Vmax", " ", 
      RowBox[{"m`K", "[", "t", "]"}]}], 
     RowBox[{"r12`Km", "+", 
      RowBox[{"m`K", "[", "t", "]"}]}]]}], ",", 
   RowBox[{
    FractionBox[
     RowBox[{"r12`Vmax", " ", 
      RowBox[{"m`K", "[", "t", "]"}]}], 
     RowBox[{"r12`Km", "+", 
      RowBox[{"m`K", "[", "t", "]"}]}]], "-", 
    FractionBox[
     RowBox[{"r13`Vmax", " ", 
      RowBox[{"m`L", "[", "t", "]"}]}], 
     RowBox[{"r13`Km", "+", 
      RowBox[{"m`L", "[", "t", "]"}]}]]}], ",", 
   RowBox[{
    FractionBox[
     RowBox[{"r13`Vmax", " ", 
      RowBox[{"m`L", "[", "t", "]"}]}], 
     RowBox[{"r13`Km", "+", 
      RowBox[{"m`L", "[", "t", "]"}]}]], "-", 
    FractionBox[
     RowBox[{"r14`Vmax", " ", 
      RowBox[{"m`M", "[", "t", "]"}]}], 
     RowBox[{"r14`Km", "+", 
      RowBox[{"m`M", "[", "t", "]"}]}]]}], ",", 
   RowBox[{
    FractionBox[
     RowBox[{"r14`Vmax", " ", 
      RowBox[{"m`M", "[", "t", "]"}]}], 
     RowBox[{"r14`Km", "+", 
      RowBox[{"m`M", "[", "t", "]"}]}]], "-", 
    FractionBox[
     RowBox[{"r15`Vmax", " ", 
      RowBox[{"m`N", "[", "t", "]"}]}], 
     RowBox[{"r15`Km", "+", 
      RowBox[{"m`N", "[", "t", "]"}]}]]}], ",", 
   RowBox[{
    FractionBox[
     RowBox[{"r15`Vmax", " ", 
      RowBox[{"m`N", "[", "t", "]"}]}], 
     RowBox[{"r15`Km", "+", 
      RowBox[{"m`N", "[", "t", "]"}]}]], "-", 
    FractionBox[
     RowBox[{"r16`Vmax", " ", 
      RowBox[{"m`O", "[", "t", "]"}]}], 
     RowBox[{"r16`Km", "+", 
      RowBox[{"m`O", "[", "t", "]"}]}]], "-", 
    FractionBox[
     RowBox[{"r17`Vmax", " ", 
      RowBox[{"m`O", "[", "t", "]"}]}], 
     RowBox[{"r17`Km", "+", 
      RowBox[{"m`O", "[", "t", "]"}]}]]}]}], "}"}]], "Output",
 CellChangeTimes->{3.830834325902274*^9, 3.830835198040799*^9, 
  3.830852606371231*^9, 3.8309172359386916`*^9, 3.830927505270564*^9, 
  3.8310119102382793`*^9, 3.8310194058498116`*^9, 3.831023179684934*^9, 
  3.83118681408611*^9, 3.8311976758612595`*^9, 3.831436195265314*^9, 
  3.8315230428267326`*^9, 3.8317983431950703`*^9, 3.832041304567692*^9, 
  3.8320570798908005`*^9, 3.8322386112833204`*^9, 3.83224048954663*^9, 
  3.832299686513544*^9, 3.832301228044965*^9, 3.83230544198003*^9},
 CellLabel->"Out[44]=",ExpressionUUID->"670de379-2231-4293-9f2e-612b3c04af51"]
}, Open  ]],

Cell["Jac = Outer[D, RateEqsWithT, DepVarsWithT];", "Input",
 CellChangeTimes->{3.7730333761193123`*^9},
 CellLabel->"In[45]:=",ExpressionUUID->"1a5fb799-6369-4c94-8ca2-ba0f1c0f38d8"]
}, Closed]],

Cell[CellGroupData[{

Cell["Stabilization (for each line)", "Subsection",
 CellChangeTimes->{{3.77303173976581*^9, 3.773031754101256*^9}, {
  3.831093825689966*^9, 3.831093828238717*^9}, {3.83179912981595*^9, 
  3.831799143473281*^9}},ExpressionUUID->"94ef535f-69a1-42e4-8674-\
4658319e495d"],

Cell[CellGroupData[{

Cell[BoxData[{
 RowBox[{
  RowBox[{"VmaxBoundary", "=", 
   RowBox[{"{", "}"}]}], ";"}], "\[IndentingNewLine]", 
 RowBox[{
  RowBox[{"ti", "=", "0"}], ";"}], "\[IndentingNewLine]", 
 RowBox[{
  RowBox[{"tf", "=", "10000"}], ";"}], "\[IndentingNewLine]", 
 RowBox[{
  RowBox[{"tStep", "=", "0.1"}], ";"}], "\[IndentingNewLine]", 
 RowBox[{
  RowBox[{"thresholdCondition", "=", 
   RowBox[{"10", "^", 
    RowBox[{"-", "5"}]}]}], ";"}], "\[IndentingNewLine]", 
 RowBox[{
  RowBox[{"LL", "=", 
   RowBox[{"-", "4"}]}], ";"}], "\[IndentingNewLine]", 
 RowBox[{
  RowBox[{"UL", "=", "3"}], ";"}], "\[IndentingNewLine]", 
 RowBox[{
  RowBox[{"istep", "=", "0.1"}], ";"}], "\[IndentingNewLine]", 
 RowBox[{"For", "[", 
  RowBox[{
   RowBox[{"j", "=", "1"}], ",", " ", 
   RowBox[{"j", "\[LessEqual]", 
    RowBox[{"Length", "[", "VmaxNumVals", "]"}]}], ",", 
   RowBox[{"j", "++"}], ",", "\[IndentingNewLine]", 
   RowBox[{
    RowBox[{"VmaxScanMatrix", "=", 
     RowBox[{"{", "}"}]}], ";", "\[IndentingNewLine]", 
    RowBox[{"RateEqsAllSubs", "=", 
     RowBox[{
      RowBox[{
       RowBox[{"RateEqsWithT", "/.", "IndVarVals"}], "/.", "ParNumVals"}], "/.", 
      RowBox[{"VmaxNumVals", "[", 
       RowBox[{"[", "j", "]"}], "]"}]}]}], ";", "\[IndentingNewLine]", 
    RowBox[{"EqsToSolve", "=", 
     RowBox[{"Join", "[", 
      RowBox[{
       RowBox[{"Table", "[", 
        RowBox[{
         RowBox[{
          RowBox[{
           RowBox[{
            RowBox[{"(", 
             RowBox[{"(", 
              RowBox[{"DepVars", "[", 
               RowBox[{"[", "i", "]"}], "]"}], ")"}], ")"}], "'"}], "[", "t", 
           "]"}], "\[Equal]", 
          RowBox[{"RateEqsAllSubs", "[", 
           RowBox[{"[", "i", "]"}], "]"}]}], ",", 
         RowBox[{"{", 
          RowBox[{"i", ",", "1", ",", 
           RowBox[{"Length", "[", "DepVars", "]"}]}], "}"}]}], "]"}], ",", 
       "DepVarsConc"}], "]"}]}], ";", "\[IndentingNewLine]", 
    RowBox[{"Sols", "=", 
     RowBox[{"First", "@", 
      RowBox[{"NDSolve", "[", 
       RowBox[{"EqsToSolve", ",", "DepVars", ",", 
        RowBox[{"{", 
         RowBox[{"t", ",", "ti", ",", "tf"}], "}"}]}], "]"}]}]}], ";", 
    "\[IndentingNewLine]", 
    RowBox[{"SSSol", "=", 
     RowBox[{"MapThread", "[", 
      RowBox[{
       RowBox[{
        RowBox[{"(", 
         RowBox[{"#1", " ", "\[Rule]", "#2"}], ")"}], "&"}], ",", 
       RowBox[{"{", 
        RowBox[{"DepVarsWithT", ",", 
         RowBox[{
          RowBox[{"Evaluate", "[", 
           RowBox[{"plotVars", "/.", "Sols"}], "]"}], "/.", 
          RowBox[{"t", "\[Rule]", "tf"}]}]}], "}"}]}], "]"}]}], ";", 
    "\[IndentingNewLine]", 
    RowBox[{"If", "[", 
     RowBox[{
      RowBox[{
       RowBox[{"Select", "[", 
        RowBox[{
         RowBox[{"RateEqsAllSubs", "/.", "SSSol"}], ",", 
         RowBox[{
          RowBox[{"(", 
           RowBox[{
            RowBox[{"Abs", "[", "#", "]"}], ">", "thresholdCondition"}], 
           ")"}], "&"}]}], "]"}], "\[NotEqual]", 
       RowBox[{"{", "}"}]}], ",", "\[IndentingNewLine]", 
      RowBox[{
       RowBox[{"ExplodingMet", "=", 
        RowBox[{"Flatten", "[", 
         RowBox[{"Position", "[", 
          RowBox[{
           RowBox[{
            RowBox[{"RateEqsAllSubs", "/.", "Sols"}], "/.", 
            RowBox[{"t", "\[Rule]", "tf"}]}], ",", 
           RowBox[{"_", "?", 
            RowBox[{"(", 
             RowBox[{
              RowBox[{
               RowBox[{"Abs", "[", "#", "]"}], ">", "thresholdCondition"}], 
              "&"}], ")"}]}]}], "]"}], "]"}]}], ";", "\[IndentingNewLine]", 
       RowBox[{"If", " ", "[", 
        RowBox[{
         RowBox[{"MemberQ", "[", 
          RowBox[{"ExplodingMet", ",", "11"}], "]"}], ",", 
         "\[IndentingNewLine]", 
         RowBox[{"ScanParIndex", "=", 
          RowBox[{"{", 
           RowBox[{"52", ",", "55", ",", "56"}], "}"}]}], ",", 
         "\[IndentingNewLine]", 
         RowBox[{"If", "[", 
          RowBox[{
           RowBox[{"MemberQ", "[", 
            RowBox[{"ExplodingMet", ",", "14"}], "]"}], ",", 
           "\[IndentingNewLine]", 
           RowBox[{"ScanParIndex", "=", 
            RowBox[{"{", 
             RowBox[{"55", ",", "56"}], "}"}]}], ",", "\[IndentingNewLine]", 
           RowBox[{"ScanParIndex", "=", 
            RowBox[{"{", "56", "}"}]}]}], "\[IndentingNewLine]", "]"}]}], 
        "\[IndentingNewLine]", "]"}]}], ",", "\[IndentingNewLine]", 
      RowBox[{
       RowBox[{"ParNumValsAll2", "=", 
        RowBox[{"Join", "[", 
         RowBox[{"ParNumVals", ",", 
          RowBox[{"VmaxNumVals", "[", 
           RowBox[{"[", "j", "]"}], "]"}]}], "]"}]}], ";", 
       "\[IndentingNewLine]", 
       RowBox[{"ParNumValsRand", "=", "ParNumValsAll2"}], ";", 
       "\[IndentingNewLine]", 
       RowBox[{"VmaxBoundary", " ", "=", " ", 
        RowBox[{"Append", "[", 
         RowBox[{"VmaxBoundary", ",", 
          RowBox[{"{", 
           RowBox[{
            RowBox[{"ParNumValsRand", "[", 
             RowBox[{"[", 
              RowBox[{"{", 
               RowBox[{"52", ",", "55", ",", "56"}], "}"}], "]"}], "]"}], ",", 
            RowBox[{"ParNumValsAll2", "[", 
             RowBox[{"[", 
              RowBox[{"{", 
               RowBox[{"52", ",", "55", ",", "56"}], "}"}], "]"}], "]"}]}], 
           "}"}]}], "]"}]}]}]}], "\[IndentingNewLine]", "]"}], ";", 
    "\[IndentingNewLine]", 
    RowBox[{"ParNumValsAll2", "=", 
     RowBox[{"Join", "[", 
      RowBox[{"ParNumVals", ",", 
       RowBox[{"VmaxNumVals", "[", 
        RowBox[{"[", "j", "]"}], "]"}]}], "]"}]}], ";", "\[IndentingNewLine]", 
    RowBox[{"If", "[", 
     RowBox[{
      RowBox[{
       RowBox[{
        RowBox[{"Dimensions", "[", "ScanParIndex", "]"}], "[", 
        RowBox[{"[", "1", "]"}], "]"}], "\[Equal]", "1"}], ",", 
      "\[IndentingNewLine]", 
      RowBox[{
       RowBox[{"For", "[", 
        RowBox[{
         RowBox[{"i", "=", "LL"}], ",", 
         RowBox[{"i", "<", " ", "UL"}], ",", 
         RowBox[{"i", "=", 
          RowBox[{"i", "+", "istep"}]}], ",", "\[IndentingNewLine]", 
         RowBox[{
          RowBox[{"ParNumValsRand", "=", "ParNumValsAll2"}], ";", 
          "\[IndentingNewLine]", 
          RowBox[{
           RowBox[{"ParNumValsRand", "[", 
            RowBox[{"[", 
             RowBox[{"ScanParIndex", ",", "2"}], "]"}], "]"}], "=", 
           RowBox[{"10", "^", 
            RowBox[{"(", "i", ")"}]}]}], ";", "\[IndentingNewLine]", 
          RowBox[{"RateEqsAllSubs", " ", "=", " ", 
           RowBox[{
            RowBox[{"RateEqsWithT", "/.", "IndVarVals"}], "/.", 
            "ParNumValsRand"}]}], ";", "\[IndentingNewLine]", 
          RowBox[{"EqsToSolve", "=", 
           RowBox[{"Join", "[", 
            RowBox[{
             RowBox[{"Table", "[", 
              RowBox[{
               RowBox[{
                RowBox[{
                 RowBox[{
                  RowBox[{"(", 
                   RowBox[{"(", 
                    RowBox[{"DepVars", "[", 
                    RowBox[{"[", "i", "]"}], "]"}], ")"}], ")"}], "'"}], "[", 
                 "t", "]"}], "\[Equal]", 
                RowBox[{"RateEqsAllSubs", "[", 
                 RowBox[{"[", "i", "]"}], "]"}]}], ",", 
               RowBox[{"{", 
                RowBox[{"i", ",", "1", ",", 
                 RowBox[{"Length", "[", "DepVars", "]"}]}], "}"}]}], "]"}], 
             ",", "DepVarsConc"}], "]"}]}], ";", "\[IndentingNewLine]", 
          RowBox[{"Sols", "=", 
           RowBox[{"First", "@", 
            RowBox[{"NDSolve", "[", 
             RowBox[{"EqsToSolve", ",", "DepVars", ",", 
              RowBox[{"{", 
               RowBox[{"t", ",", "ti", ",", "tf"}], "}"}]}], "]"}]}]}], ";", 
          "\[IndentingNewLine]", 
          RowBox[{"SSSol", "=", 
           RowBox[{"MapThread", "[", 
            RowBox[{
             RowBox[{
              RowBox[{"(", 
               RowBox[{"#1", " ", "\[Rule]", "#2"}], ")"}], "&"}], ",", 
             RowBox[{"{", 
              RowBox[{"DepVarsWithT", ",", 
               RowBox[{
                RowBox[{"Evaluate", "[", 
                 RowBox[{"plotVars", "/.", "Sols"}], "]"}], "/.", 
                RowBox[{"t", "\[Rule]", "tf"}]}]}], "}"}]}], "]"}]}], ";", 
          RowBox[{"If", "[", 
           RowBox[{
            RowBox[{
             RowBox[{"Select", "[", 
              RowBox[{
               RowBox[{"RateEqsAllSubs", "/.", "SSSol"}], ",", 
               RowBox[{
                RowBox[{"(", 
                 RowBox[{
                  RowBox[{"Abs", "[", "#", "]"}], ">", "thresholdCondition"}],
                  ")"}], "&"}]}], "]"}], "\[Equal]", 
             RowBox[{"{", "}"}]}], ",", "\[IndentingNewLine]", 
            RowBox[{
             RowBox[{"VmaxScanMatrix", "=", 
              RowBox[{"Append", "[", 
               RowBox[{"VmaxScanMatrix", ",", 
                RowBox[{"ParNumValsRand", "[", 
                 RowBox[{"[", "56", "]"}], "]"}]}], "]"}]}], ";"}]}], 
           "\[IndentingNewLine]", "]"}], ";"}]}], "\[IndentingNewLine]", 
        "]"}], ";", "\[IndentingNewLine]", 
       RowBox[{"VmaxScanMatrix", ">>", 
        RowBox[{"\"\<Line\>\"", "<>", 
         RowBox[{"ToString", "[", 
          RowBox[{"IntegerPart", "[", 
           RowBox[{"EndVariation", "[", 
            RowBox[{"[", 
             RowBox[{"1", ",", 
              RowBox[{"j", "+", "2"}]}], "]"}], "]"}], "]"}], "]"}], "<>", 
         "\"\<.txt\>\""}]}], ";", "\[IndentingNewLine]", 
       RowBox[{"EucDist", "=", 
        RowBox[{"Table", "[", 
         RowBox[{
          RowBox[{"EuclideanDistance", "[", 
           RowBox[{
            RowBox[{"VmaxScanMatrix", "[", 
             RowBox[{"[", 
              RowBox[{"i", ",", "2"}], "]"}], "]"}], ",", 
            RowBox[{"ParNumValsAll2", "[", 
             RowBox[{"[", 
              RowBox[{"56", ",", "2"}], "]"}], "]"}]}], "]"}], ",", 
          RowBox[{"{", 
           RowBox[{"i", ",", "1", ",", 
            RowBox[{"Length", "[", "VmaxScanMatrix", "]"}]}], "}"}]}], 
         "]"}]}], ";", "\[IndentingNewLine]", 
       RowBox[{"VmaxBoundary", " ", "=", " ", 
        RowBox[{"Append", "[", 
         RowBox[{"VmaxBoundary", ",", 
          RowBox[{"{", 
           RowBox[{
            RowBox[{"VmaxScanMatrix", "[", 
             RowBox[{"[", 
              RowBox[{
               RowBox[{"Flatten", "[", 
                RowBox[{"Position", "[", 
                 RowBox[{"EucDist", ",", 
                  RowBox[{"Min", "[", "EucDist", "]"}]}], "]"}], "]"}], "[", 
               RowBox[{"[", "1", "]"}], "]"}], "]"}], "]"}], ",", 
            RowBox[{"ParNumValsAll2", "[", 
             RowBox[{"[", "56", "]"}], "]"}]}], "}"}]}], "]"}]}], ";"}], 
      "\[IndentingNewLine]", ",", "\[IndentingNewLine]", 
      RowBox[{"If", "[", 
       RowBox[{
        RowBox[{
         RowBox[{
          RowBox[{"Dimensions", "[", "ScanParIndex", "]"}], "[", 
          RowBox[{"[", "1", "]"}], "]"}], "\[Equal]", "2"}], ",", 
        "\[IndentingNewLine]", 
        RowBox[{
         RowBox[{"For", "[", 
          RowBox[{
           RowBox[{"i", "=", "LL"}], ",", 
           RowBox[{"i", "<", " ", "UL"}], ",", 
           RowBox[{"i", "=", 
            RowBox[{"i", "+", "istep"}]}], ",", "\[IndentingNewLine]", 
           RowBox[{"For", "[", 
            RowBox[{
             RowBox[{"i2", "=", "LL"}], ",", 
             RowBox[{"i2", "<", " ", "UL"}], ",", 
             RowBox[{"i2", "=", 
              RowBox[{"i2", "+", "istep"}]}], ",", "\[IndentingNewLine]", 
             RowBox[{
              RowBox[{"ParNumValsRand", "=", "ParNumValsAll2"}], ";", 
              "\[IndentingNewLine]", 
              RowBox[{
               RowBox[{"ParNumValsRand", "[", 
                RowBox[{"[", 
                 RowBox[{
                  RowBox[{"ScanParIndex", "[", 
                   RowBox[{"[", "1", "]"}], "]"}], ",", "2"}], "]"}], "]"}], 
               "=", 
               RowBox[{"10", "^", 
                RowBox[{"(", "i", ")"}]}]}], ";", "\[IndentingNewLine]", 
              RowBox[{
               RowBox[{"ParNumValsRand", "[", 
                RowBox[{"[", 
                 RowBox[{
                  RowBox[{"ScanParIndex", "[", 
                   RowBox[{"[", "2", "]"}], "]"}], ",", "2"}], "]"}], "]"}], 
               "=", 
               RowBox[{"10", "^", 
                RowBox[{"(", "i2", ")"}]}]}], ";", "\[IndentingNewLine]", 
              RowBox[{"RateEqsAllSubs", " ", "=", " ", 
               RowBox[{
                RowBox[{"RateEqsWithT", "/.", "IndVarVals"}], "/.", 
                "ParNumValsRand"}]}], ";", "\[IndentingNewLine]", 
              RowBox[{"EqsToSolve", "=", 
               RowBox[{"Join", "[", 
                RowBox[{
                 RowBox[{"Table", "[", 
                  RowBox[{
                   RowBox[{
                    RowBox[{
                    RowBox[{
                    RowBox[{"(", 
                    RowBox[{"(", 
                    RowBox[{"DepVars", "[", 
                    RowBox[{"[", "i", "]"}], "]"}], ")"}], ")"}], "'"}], "[", 
                    "t", "]"}], "\[Equal]", 
                    RowBox[{"RateEqsAllSubs", "[", 
                    RowBox[{"[", "i", "]"}], "]"}]}], ",", 
                   RowBox[{"{", 
                    RowBox[{"i", ",", "1", ",", 
                    RowBox[{"Length", "[", "DepVars", "]"}]}], "}"}]}], "]"}],
                  ",", "DepVarsConc"}], "]"}]}], ";", "\[IndentingNewLine]", 
              RowBox[{"Sols", "=", 
               RowBox[{"First", "@", 
                RowBox[{"NDSolve", "[", 
                 RowBox[{"EqsToSolve", ",", "DepVars", ",", 
                  RowBox[{"{", 
                   RowBox[{"t", ",", "ti", ",", "tf"}], "}"}]}], "]"}]}]}], 
              ";", "\[IndentingNewLine]", 
              RowBox[{"SSSol", "=", 
               RowBox[{"MapThread", "[", 
                RowBox[{
                 RowBox[{
                  RowBox[{"(", 
                   RowBox[{"#1", " ", "\[Rule]", "#2"}], ")"}], "&"}], ",", 
                 RowBox[{"{", 
                  RowBox[{"DepVarsWithT", ",", 
                   RowBox[{
                    RowBox[{"Evaluate", "[", 
                    RowBox[{"plotVars", "/.", "Sols"}], "]"}], "/.", 
                    RowBox[{"t", "\[Rule]", "tf"}]}]}], "}"}]}], "]"}]}], ";", 
              RowBox[{"If", "[", 
               RowBox[{
                RowBox[{
                 RowBox[{"Select", "[", 
                  RowBox[{
                   RowBox[{"RateEqsAllSubs", "/.", "SSSol"}], ",", 
                   RowBox[{
                    RowBox[{"(", 
                    RowBox[{
                    RowBox[{"Abs", "[", "#", "]"}], ">", 
                    "thresholdCondition"}], ")"}], "&"}]}], "]"}], "\[Equal]", 
                 RowBox[{"{", "}"}]}], ",", "\[IndentingNewLine]", 
                RowBox[{
                 RowBox[{"VmaxScanMatrix", "=", 
                  RowBox[{"Append", "[", 
                   RowBox[{"VmaxScanMatrix", ",", 
                    RowBox[{"ParNumValsRand", "[", 
                    RowBox[{"[", 
                    RowBox[{"{", 
                    RowBox[{"55", ",", "56"}], "}"}], "]"}], "]"}]}], "]"}]}],
                  ";"}]}], "\[IndentingNewLine]", "]"}], ";"}]}], 
            "\[IndentingNewLine]", "]"}]}], "\[IndentingNewLine]", "]"}], ";",
          "\[IndentingNewLine]", 
         RowBox[{"VmaxScanMatrix", ">>", 
          RowBox[{"\"\<Line\>\"", "<>", 
           RowBox[{"ToString", "[", 
            RowBox[{"IntegerPart", "[", 
             RowBox[{"EndVariation", "[", 
              RowBox[{"[", 
               RowBox[{"1", ",", 
                RowBox[{"j", "+", "2"}]}], "]"}], "]"}], "]"}], "]"}], "<>", 
           "\"\<.txt\>\""}]}], ";", "\[IndentingNewLine]", 
         RowBox[{"EucDist", "=", 
          RowBox[{"Table", "[", 
           RowBox[{
            RowBox[{"EuclideanDistance", "[", 
             RowBox[{
              RowBox[{"VmaxScanMatrix", "[", 
               RowBox[{"[", 
                RowBox[{"i", ",", "All", ",", "2"}], "]"}], "]"}], ",", 
              RowBox[{"ParNumValsAll2", "[", 
               RowBox[{"[", 
                RowBox[{
                 RowBox[{"{", 
                  RowBox[{"55", ",", "56"}], "}"}], ",", "2"}], "]"}], 
               "]"}]}], "]"}], ",", 
            RowBox[{"{", 
             RowBox[{"i", ",", "1", ",", 
              RowBox[{"Length", "[", "VmaxScanMatrix", "]"}]}], "}"}]}], 
           "]"}]}], ";", "\[IndentingNewLine]", 
         RowBox[{"VmaxBoundary", " ", "=", " ", 
          RowBox[{"Append", "[", 
           RowBox[{"VmaxBoundary", ",", 
            RowBox[{"{", 
             RowBox[{
              RowBox[{"VmaxScanMatrix", "[", 
               RowBox[{"[", 
                RowBox[{
                 RowBox[{"Flatten", "[", 
                  RowBox[{"Position", "[", 
                   RowBox[{"EucDist", ",", 
                    RowBox[{"Min", "[", "EucDist", "]"}]}], "]"}], "]"}], "[", 
                 RowBox[{"[", "1", "]"}], "]"}], "]"}], "]"}], ",", 
              RowBox[{"ParNumValsAll2", "[", 
               RowBox[{"[", 
                RowBox[{"{", 
                 RowBox[{"55", ",", "56"}], "}"}], "]"}], "]"}]}], "}"}]}], 
           "]"}]}], ";"}], "\[IndentingNewLine]", ",", "\[IndentingNewLine]", 
        RowBox[{"If", "[", 
         RowBox[{
          RowBox[{
           RowBox[{
            RowBox[{"Dimensions", "[", "ScanParIndex", "]"}], "[", 
            RowBox[{"[", "1", "]"}], "]"}], "\[Equal]", "3"}], ",", 
          "\[IndentingNewLine]", 
          RowBox[{
           RowBox[{"For", "[", 
            RowBox[{
             RowBox[{"i", "=", "LL"}], ",", 
             RowBox[{"i", "<", " ", "UL"}], ",", 
             RowBox[{"i", "=", 
              RowBox[{"i", "+", "istep"}]}], ",", "\[IndentingNewLine]", 
             RowBox[{"For", "[", 
              RowBox[{
               RowBox[{"i2", "=", "LL"}], ",", 
               RowBox[{"i2", "<", "UL"}], ",", 
               RowBox[{"i2", "=", 
                RowBox[{"i2", "+", "istep"}]}], ",", "\[IndentingNewLine]", 
               RowBox[{"For", "[", 
                RowBox[{
                 RowBox[{"i3", "=", "LL"}], ",", 
                 RowBox[{"i3", "<", " ", "UL"}], ",", 
                 RowBox[{"i3", "=", 
                  RowBox[{"i3", "+", "istep"}]}], ",", "\[IndentingNewLine]", 
                 RowBox[{
                  RowBox[{"ParNumValsRand", "=", "ParNumValsAll2"}], ";", 
                  "\[IndentingNewLine]", 
                  RowBox[{
                   RowBox[{"ParNumValsRand", "[", 
                    RowBox[{"[", 
                    RowBox[{
                    RowBox[{"ScanParIndex", "[", 
                    RowBox[{"[", "1", "]"}], "]"}], ",", "2"}], "]"}], "]"}], 
                   "=", 
                   RowBox[{"10", "^", 
                    RowBox[{"(", "i", ")"}]}]}], ";", "\[IndentingNewLine]", 
                  RowBox[{
                   RowBox[{"ParNumValsRand", "[", 
                    RowBox[{"[", 
                    RowBox[{
                    RowBox[{"ScanParIndex", "[", 
                    RowBox[{"[", "2", "]"}], "]"}], ",", "2"}], "]"}], "]"}], 
                   "=", 
                   RowBox[{"10", "^", 
                    RowBox[{"(", "i2", ")"}]}]}], ";", "\[IndentingNewLine]", 
                  RowBox[{
                   RowBox[{"ParNumValsRand", "[", 
                    RowBox[{"[", 
                    RowBox[{
                    RowBox[{"ScanParIndex", "[", 
                    RowBox[{"[", "3", "]"}], "]"}], ",", "2"}], "]"}], "]"}], 
                   "=", 
                   RowBox[{"10", "^", 
                    RowBox[{"(", "i3", ")"}]}]}], ";", "\[IndentingNewLine]", 
                  RowBox[{"RateEqsAllSubs", " ", "=", " ", 
                   RowBox[{
                    RowBox[{"RateEqsWithT", "/.", "IndVarVals"}], "/.", 
                    "ParNumValsRand"}]}], ";", "\[IndentingNewLine]", 
                  RowBox[{"EqsToSolve", "=", 
                   RowBox[{"Join", "[", 
                    RowBox[{
                    RowBox[{"Table", "[", 
                    RowBox[{
                    RowBox[{
                    RowBox[{
                    RowBox[{
                    RowBox[{"(", 
                    RowBox[{"(", 
                    RowBox[{"DepVars", "[", 
                    RowBox[{"[", "i", "]"}], "]"}], ")"}], ")"}], "'"}], "[", 
                    "t", "]"}], "\[Equal]", 
                    RowBox[{"RateEqsAllSubs", "[", 
                    RowBox[{"[", "i", "]"}], "]"}]}], ",", 
                    RowBox[{"{", 
                    RowBox[{"i", ",", "1", ",", 
                    RowBox[{"Length", "[", "DepVars", "]"}]}], "}"}]}], "]"}],
                     ",", "DepVarsConc"}], "]"}]}], ";", 
                  "\[IndentingNewLine]", 
                  RowBox[{"Sols", "=", 
                   RowBox[{"First", "@", 
                    RowBox[{"NDSolve", "[", 
                    RowBox[{"EqsToSolve", ",", "DepVars", ",", 
                    RowBox[{"{", 
                    RowBox[{"t", ",", "ti", ",", "tf"}], "}"}]}], "]"}]}]}], 
                  ";", "\[IndentingNewLine]", 
                  RowBox[{"SSSol", "=", 
                   RowBox[{"MapThread", "[", 
                    RowBox[{
                    RowBox[{
                    RowBox[{"(", 
                    RowBox[{"#1", " ", "\[Rule]", "#2"}], ")"}], "&"}], ",", 
                    RowBox[{"{", 
                    RowBox[{"DepVarsWithT", ",", 
                    RowBox[{
                    RowBox[{"Evaluate", "[", 
                    RowBox[{"plotVars", "/.", "Sols"}], "]"}], "/.", 
                    RowBox[{"t", "\[Rule]", "tf"}]}]}], "}"}]}], "]"}]}], ";", 
                  RowBox[{"If", "[", 
                   RowBox[{
                    RowBox[{
                    RowBox[{"Select", "[", 
                    RowBox[{
                    RowBox[{"RateEqsAllSubs", "/.", "SSSol"}], ",", 
                    RowBox[{
                    RowBox[{"(", 
                    RowBox[{
                    RowBox[{"Abs", "[", "#", "]"}], ">", 
                    "thresholdCondition"}], ")"}], "&"}]}], "]"}], "\[Equal]", 
                    RowBox[{"{", "}"}]}], ",", "\[IndentingNewLine]", 
                    RowBox[{
                    RowBox[{"VmaxScanMatrix", "=", 
                    RowBox[{"Append", "[", 
                    RowBox[{"VmaxScanMatrix", ",", 
                    RowBox[{"ParNumValsRand", "[", 
                    RowBox[{"[", 
                    RowBox[{"{", 
                    RowBox[{"52", ",", "55", ",", "56"}], "}"}], "]"}], 
                    "]"}]}], "]"}]}], ";"}]}], "\[IndentingNewLine]", "]"}], 
                  ";"}]}], "\[IndentingNewLine]", "]"}]}], 
              "\[IndentingNewLine]", "]"}]}], "\[IndentingNewLine]", "]"}], 
           ";", "\[IndentingNewLine]", 
           RowBox[{"VmaxScanMatrix", ">>", 
            RowBox[{"\"\<Line\>\"", "<>", 
             RowBox[{"ToString", "[", 
              RowBox[{"IntegerPart", "[", 
               RowBox[{"EndVariation", "[", 
                RowBox[{"[", 
                 RowBox[{"1", ",", 
                  RowBox[{"j", "+", "2"}]}], "]"}], "]"}], "]"}], "]"}], 
             "<>", "\"\<.txt\>\""}]}], ";", "\[IndentingNewLine]", 
           RowBox[{"EucDist", "=", 
            RowBox[{"Table", "[", 
             RowBox[{
              RowBox[{"EuclideanDistance", "[", 
               RowBox[{
                RowBox[{"VmaxScanMatrix", "[", 
                 RowBox[{"[", 
                  RowBox[{"i", ",", "All", ",", "2"}], "]"}], "]"}], ",", 
                RowBox[{"ParNumValsAll2", "[", 
                 RowBox[{"[", 
                  RowBox[{
                   RowBox[{"{", 
                    RowBox[{"52", ",", "55", ",", "56"}], "}"}], ",", "2"}], 
                  "]"}], "]"}]}], "]"}], ",", 
              RowBox[{"{", 
               RowBox[{"i", ",", "1", ",", 
                RowBox[{"Length", "[", "VmaxScanMatrix", "]"}]}], "}"}]}], 
             "]"}]}], ";", "\[IndentingNewLine]", 
           RowBox[{"VmaxBoundary", " ", "=", " ", 
            RowBox[{"Append", "[", 
             RowBox[{"VmaxBoundary", ",", 
              RowBox[{"{", 
               RowBox[{
                RowBox[{"VmaxScanMatrix", "[", 
                 RowBox[{"[", 
                  RowBox[{
                   RowBox[{"Flatten", "[", 
                    RowBox[{"Position", "[", 
                    RowBox[{"EucDist", ",", 
                    RowBox[{"Min", "[", "EucDist", "]"}]}], "]"}], "]"}], "[", 
                   RowBox[{"[", "1", "]"}], "]"}], "]"}], "]"}], ",", 
                RowBox[{"ParNumValsAll2", "[", 
                 RowBox[{"[", 
                  RowBox[{"{", 
                   RowBox[{"52", ",", "55", ",", "56"}], "}"}], "]"}], 
                 "]"}]}], "}"}]}], "]"}]}], ";"}]}], "\[IndentingNewLine]", 
         "]"}]}], "\[IndentingNewLine]", "]"}]}], "\[IndentingNewLine]", 
     "]"}], ";", "\[IndentingNewLine]", 
    RowBox[{"Print", " ", "[", "j", "]"}]}]}], "\[IndentingNewLine]", 
  "]"}]}], "Input",
 CellChangeTimes->{{3.8322318931635523`*^9, 3.8322320234750443`*^9}, {
   3.832232059225794*^9, 3.8322323176191463`*^9}, {3.8322323670763025`*^9, 
   3.8322323679864993`*^9}, {3.832232519033506*^9, 3.832232528860075*^9}, 
   3.8322325654536543`*^9, {3.8322326144884543`*^9, 3.8322326320326834`*^9}, {
   3.8322326640506277`*^9, 3.832232664206889*^9}, 3.832233086236568*^9, {
   3.8322337447504473`*^9, 3.8322338420876694`*^9}, {3.8322338971163783`*^9, 
   3.8322339237043333`*^9}, {3.8322339635703793`*^9, 3.832233971917131*^9}, {
   3.8322343611120605`*^9, 3.832234369926592*^9}, {3.8322348981115437`*^9, 
   3.8322349088187623`*^9}, {3.8322349701341963`*^9, 
   3.8322350029010034`*^9}, {3.8322358515437164`*^9, 
   3.8322358622044706`*^9}, {3.83223589664631*^9, 3.832235965163401*^9}, {
   3.8322359971733384`*^9, 3.8322359984863167`*^9}, {3.8322361434185286`*^9, 
   3.832236162065693*^9}, {3.8322362024744253`*^9, 3.832236266355551*^9}, {
   3.832236437428953*^9, 3.8322364473850756`*^9}, {3.832237498682584*^9, 
   3.8322375243177347`*^9}, {3.8322376694302626`*^9, 3.832237670993825*^9}, {
   3.832237727377064*^9, 3.832237728299307*^9}, {3.8322377919592295`*^9, 
   3.832237794600954*^9}, {3.832237903598441*^9, 3.832237989068302*^9}, {
   3.8322380474440913`*^9, 3.8322380537902365`*^9}, {3.832238142371458*^9, 
   3.832238230673065*^9}, {3.832238569212472*^9, 3.8322385740893507`*^9}, {
   3.8322386816890955`*^9, 3.832238682832025*^9}, {3.8322388115856743`*^9, 
   3.832238813305393*^9}, {3.832238870677271*^9, 3.8322388718027363`*^9}, {
   3.832238910950611*^9, 3.8322389116536875`*^9}, {3.8322390578566036`*^9, 
   3.832239068266136*^9}, {3.832239536752252*^9, 3.8322395373304286`*^9}, {
   3.832299640248828*^9, 3.8322996514105463`*^9}, {3.832301270076999*^9, 
   3.8323012704993396`*^9}, {3.832305411568889*^9, 3.8323054172104826`*^9}, {
   3.8323054502336226`*^9, 3.8323054516408343`*^9}},
 CellLabel->"In[46]:=",ExpressionUUID->"ec45c892-4a79-48c0-b515-b2d20f8bcf13"],

Cell[CellGroupData[{

Cell[BoxData["1"], "Print",
 CellChangeTimes->{3.8323012832294016`*^9, 3.8323158943862543`*^9},
 CellLabel->
  "During evaluation of \
In[46]:=",ExpressionUUID->"dfb13518-1c72-4370-9179-63a9f4e7acc7"],

Cell[BoxData["2"], "Print",
 CellChangeTimes->{3.8323012832294016`*^9, 3.83231589629276*^9},
 CellLabel->
  "During evaluation of \
In[46]:=",ExpressionUUID->"df3b1627-c6fb-4cc1-af09-6bd12247f197"],

Cell[BoxData["3"], "Print",
 CellChangeTimes->{3.8323012832294016`*^9, 3.8323158979804773`*^9},
 CellLabel->
  "During evaluation of \
In[46]:=",ExpressionUUID->"207d8787-eb13-4e17-a4fd-9e10ba2ee821"],

Cell[BoxData["4"], "Print",
 CellChangeTimes->{3.8323012832294016`*^9, 3.832316017651252*^9},
 CellLabel->
  "During evaluation of \
In[46]:=",ExpressionUUID->"7d054aee-64c2-4886-a830-4df06d859d7c"],

Cell[BoxData["5"], "Print",
 CellChangeTimes->{3.8323012832294016`*^9, 3.8323251069365873`*^9},
 CellLabel->
  "During evaluation of \
In[46]:=",ExpressionUUID->"5030d7ef-f5c1-4a26-9b3d-a45e8fdc8be0"],

Cell[BoxData["6"], "Print",
 CellChangeTimes->{3.8323012832294016`*^9, 3.83232510884311*^9},
 CellLabel->
  "During evaluation of \
In[46]:=",ExpressionUUID->"ff29a440-9832-49ed-b254-2be76da20564"],

Cell[BoxData["7"], "Print",
 CellChangeTimes->{3.8323012832294016`*^9, 3.8323251107495685`*^9},
 CellLabel->
  "During evaluation of \
In[46]:=",ExpressionUUID->"148bb986-2d42-4f6e-90f2-59835dba7256"],

Cell[BoxData["8"], "Print",
 CellChangeTimes->{3.8323012832294016`*^9, 3.8323341182502556`*^9},
 CellLabel->
  "During evaluation of \
In[46]:=",ExpressionUUID->"a0894f3b-f199-4a13-993e-eb2317699829"],

Cell[BoxData["9"], "Print",
 CellChangeTimes->{3.8323012832294016`*^9, 3.8323341201096334`*^9},
 CellLabel->
  "During evaluation of \
In[46]:=",ExpressionUUID->"a306dcc5-73d0-486f-899b-faf4a2e6ecd0"],

Cell[BoxData["10"], "Print",
 CellChangeTimes->{3.8323012832294016`*^9, 3.832334230755975*^9},
 CellLabel->
  "During evaluation of \
In[46]:=",ExpressionUUID->"c9ae67f5-5939-4758-8bdd-278efead9c10"],

Cell[BoxData["11"], "Print",
 CellChangeTimes->{3.8323012832294016`*^9, 3.832342960096118*^9},
 CellLabel->
  "During evaluation of \
In[46]:=",ExpressionUUID->"5ae27af1-d02e-45ef-8ad5-d7075182d210"],

Cell[BoxData["12"], "Print",
 CellChangeTimes->{3.8323012832294016`*^9, 3.832343071791153*^9},
 CellLabel->
  "During evaluation of \
In[46]:=",ExpressionUUID->"7ba96a6b-4425-4aa6-8f3d-a8523c861e32"],

Cell[BoxData["13"], "Print",
 CellChangeTimes->{3.8323012832294016`*^9, 3.8323430737289796`*^9},
 CellLabel->
  "During evaluation of \
In[46]:=",ExpressionUUID->"e089c6d5-ecf5-4328-987c-5c0e0a56534b"]
}, Open  ]]
}, Closed]]
}, Closed]]
}, Closed]],

Cell[CellGroupData[{

Cell["Mutant Type II", "Subtitle",
 CellChangeTimes->{{3.782711603800923*^9, 3.782711612815009*^9}, {
  3.8309229102175145`*^9, 
  3.830922914539896*^9}},ExpressionUUID->"6dd9bc97-6298-4ef3-a47f-\
c33d9c8ec2d1"],

Cell[CellGroupData[{

Cell[BoxData[
 RowBox[{"CaptionSubList", "=", 
  RowBox[{"{", 
   RowBox[{
    RowBox[{
    "\"\<B\>\"", "\[Rule]", 
     "\"\<\!\(\*SubscriptBox[\(HMGCoA\), \(cyt\)]\)\>\""}], ",", 
    RowBox[{
    "\"\<B2\>\"", "\[Rule]", 
     "\"\<\!\(\*SubscriptBox[\(HMGCoA\), \(pla\)]\)\>\""}], ",", 
    RowBox[{
    "\"\<C\>\"", "\[Rule]", 
     "\"\<\!\(\*SubscriptBox[\(MVA\), \(cyt\)]\)\>\""}], ",", 
    RowBox[{
    "\"\<C2\>\"", "\[Rule]", 
     "\"\<\!\(\*SubscriptBox[\(MVA\), \(pla\)]\)\>\""}], ",", 
    RowBox[{
    "\"\<D\>\"", "\[Rule]", 
     "\"\<\!\(\*SubscriptBox[\(MVP\), \(cyt\)]\)\>\""}], ",", 
    RowBox[{
    "\"\<D2\>\"", "\[Rule]", 
     "\"\<\!\(\*SubscriptBox[\(MVP\), \(pla\)]\)\>\""}], ",", 
    RowBox[{
    "\"\<E\>\"", "\[Rule]", 
     "\"\<\!\(\*SubscriptBox[\(MVPP\), \(cyt\)]\)\>\""}], ",", 
    RowBox[{
    "\"\<E2\>\"", "\[Rule]", 
     "\"\<\!\(\*SubscriptBox[\(MVPP\), \(pla\)]\)\>\""}], ",", 
    RowBox[{
    "\"\<F\>\"", "\[Rule]", 
     "\"\<\!\(\*SubscriptBox[\(IPP\), \(cyt\)]\)\>\""}], ",", 
    RowBox[{
    "\"\<F2\>\"", "\[Rule]", 
     "\"\<\!\(\*SubscriptBox[\(IPP\), \(pla\)]\)\>\""}], ",", 
    RowBox[{
    "\"\<G\>\"", "\[Rule]", 
     "\"\<\!\(\*SubscriptBox[\(DMAPP\), \(cyt\)]\)\>\""}], ",", 
    RowBox[{
    "\"\<G2\>\"", "\[Rule]", 
     "\"\<\!\(\*SubscriptBox[\(DMAPP\), \(pla\)]\)\>\""}], ",", 
    RowBox[{"\"\<J\>\"", "\[Rule]", "\"\<DXP\>\""}], ",", 
    RowBox[{"\"\<K\>\"", "\[Rule]", "\"\<MEP\>\""}], ",", 
    RowBox[{"\"\<L\>\"", "\[Rule]", "\"\<CDPME\>\""}], ",", 
    RowBox[{"\"\<M\>\"", "\[Rule]", "\"\<CDPMEP\>\""}], ",", 
    RowBox[{"\"\<N\>\"", "\[Rule]", "\"\<MECPP\>\""}], ",", 
    RowBox[{"\"\<O\>\"", "\[Rule]", "\"\<HMBPP\>\""}], ",", 
    RowBox[{"\"\<P\>\"", "\[Rule]", "\"\<SQ\>\""}], ",", 
    RowBox[{"\"\<Q\>\"", "\[Rule]", "\"\<Sterols\>\""}], ",", 
    RowBox[{"\"\<R\>\"", "\[Rule]", "\"\<VitE\>\""}], ",", 
    RowBox[{
     RowBox[{"(", 
      RowBox[{"m`M", "[", "t", "]"}], ")"}], "\[Rule]", " ", 
     "\"\<CDPMEP\>\""}], ",", 
    RowBox[{
     RowBox[{"(", 
      RowBox[{"m`N", "[", "t", "]"}], ")"}], "\[Rule]", "\"\<MECPP\>\""}], 
    ",", 
    RowBox[{
     RowBox[{"(", 
      RowBox[{"m`O", "[", "t", "]"}], ")"}], "\[Rule]", "\"\<HMBPP\>\""}]}], 
   "}"}]}]], "Input",
 CellChangeTimes->{{3.7730421199413133`*^9, 3.7730421238957686`*^9}, 
   3.7730421673675833`*^9, {3.7730426753430405`*^9, 3.7730430325783796`*^9}, {
   3.7827304878039083`*^9, 3.7827305288259296`*^9}},
 CellLabel->
  "In[108]:=",ExpressionUUID->"399b9ec0-2c4d-4429-97b8-c28732ae54d1"],

Cell[BoxData[
 RowBox[{"{", 
  RowBox[{
   RowBox[{"\<\"B\"\>", 
    "\[Rule]", "\<\"\\!\\(\\*SubscriptBox[\\(HMGCoA\\), \\(cyt\\)]\\)\"\>"}], 
   ",", 
   RowBox[{"\<\"B2\"\>", 
    "\[Rule]", "\<\"\\!\\(\\*SubscriptBox[\\(HMGCoA\\), \\(pla\\)]\\)\"\>"}], 
   ",", 
   RowBox[{"\<\"C\"\>", 
    "\[Rule]", "\<\"\\!\\(\\*SubscriptBox[\\(MVA\\), \\(cyt\\)]\\)\"\>"}], 
   ",", 
   RowBox[{"\<\"C2\"\>", 
    "\[Rule]", "\<\"\\!\\(\\*SubscriptBox[\\(MVA\\), \\(pla\\)]\\)\"\>"}], 
   ",", 
   RowBox[{"\<\"D\"\>", 
    "\[Rule]", "\<\"\\!\\(\\*SubscriptBox[\\(MVP\\), \\(cyt\\)]\\)\"\>"}], 
   ",", 
   RowBox[{"\<\"D2\"\>", 
    "\[Rule]", "\<\"\\!\\(\\*SubscriptBox[\\(MVP\\), \\(pla\\)]\\)\"\>"}], 
   ",", 
   RowBox[{"\<\"E\"\>", 
    "\[Rule]", "\<\"\\!\\(\\*SubscriptBox[\\(MVPP\\), \\(cyt\\)]\\)\"\>"}], 
   ",", 
   RowBox[{"\<\"E2\"\>", 
    "\[Rule]", "\<\"\\!\\(\\*SubscriptBox[\\(MVPP\\), \\(pla\\)]\\)\"\>"}], 
   ",", 
   RowBox[{"\<\"F\"\>", 
    "\[Rule]", "\<\"\\!\\(\\*SubscriptBox[\\(IPP\\), \\(cyt\\)]\\)\"\>"}], 
   ",", 
   RowBox[{"\<\"F2\"\>", 
    "\[Rule]", "\<\"\\!\\(\\*SubscriptBox[\\(IPP\\), \\(pla\\)]\\)\"\>"}], 
   ",", 
   RowBox[{"\<\"G\"\>", 
    "\[Rule]", "\<\"\\!\\(\\*SubscriptBox[\\(DMAPP\\), \\(cyt\\)]\\)\"\>"}], 
   ",", 
   RowBox[{"\<\"G2\"\>", 
    "\[Rule]", "\<\"\\!\\(\\*SubscriptBox[\\(DMAPP\\), \\(pla\\)]\\)\"\>"}], 
   ",", 
   RowBox[{"\<\"J\"\>", "\[Rule]", "\<\"DXP\"\>"}], ",", 
   RowBox[{"\<\"K\"\>", "\[Rule]", "\<\"MEP\"\>"}], ",", 
   RowBox[{"\<\"L\"\>", "\[Rule]", "\<\"CDPME\"\>"}], ",", 
   RowBox[{"\<\"M\"\>", "\[Rule]", "\<\"CDPMEP\"\>"}], ",", 
   RowBox[{"\<\"N\"\>", "\[Rule]", "\<\"MECPP\"\>"}], ",", 
   RowBox[{"\<\"O\"\>", "\[Rule]", "\<\"HMBPP\"\>"}], ",", 
   RowBox[{"\<\"P\"\>", "\[Rule]", "\<\"SQ\"\>"}], ",", 
   RowBox[{"\<\"Q\"\>", "\[Rule]", "\<\"Sterols\"\>"}], ",", 
   RowBox[{"\<\"R\"\>", "\[Rule]", "\<\"VitE\"\>"}], ",", 
   RowBox[{
    RowBox[{"m`M", "[", "t", "]"}], "\[Rule]", "\<\"CDPMEP\"\>"}], ",", 
   RowBox[{
    RowBox[{"m`N", "[", "t", "]"}], "\[Rule]", "\<\"MECPP\"\>"}], ",", 
   RowBox[{
    RowBox[{"m`O", "[", "t", "]"}], "\[Rule]", "\<\"HMBPP\"\>"}]}], 
  "}"}]], "Output",
 CellChangeTimes->{
  3.787640822289708*^9, 3.7909310406364236`*^9, 3.830326970589684*^9, 
   3.830327211202608*^9, 3.830486374316717*^9, 3.8305016463460555`*^9, 
   3.830583387165556*^9, {3.830835115225625*^9, 3.8308351298165383`*^9}, 
   3.8308525459651675`*^9, 3.8309171671717677`*^9, 3.8309230084727125`*^9, 
   3.830931704844242*^9, 3.830940825947928*^9, 3.8310050548753185`*^9, 
   3.831012250574095*^9, 3.8310218975042267`*^9, 3.831022877164444*^9, 
   3.8310906936313143`*^9, 3.831176853757124*^9, 3.831612533118436*^9, 
   3.8317867406554947`*^9, 3.8320632077399707`*^9, 3.8322288646790714`*^9, 
   3.832343073885234*^9, 3.832408017033892*^9},
 CellLabel->
  "Out[108]=",ExpressionUUID->"fb848b6d-8756-455e-b6ff-b52fa4c65b96"]
}, Open  ]],

Cell[CellGroupData[{

Cell["Model input", "Subsection",
 CellChangeTimes->{{3.773389338263561*^9, 
  3.7733893460098124`*^9}},ExpressionUUID->"20082232-78bc-4568-abd4-\
acb5d4400da5"],

Cell[CellGroupData[{

Cell["\<\
DepVars={m`B,m`B2,m`C,m`C2,m`D,m`D2,m`E,m`F,m`F2,m`G,m`G2,m`J,m`K,m`L,m`M,m`N,\
m`O}\
\>", "Input",
 CellChangeTimes->{{3.782721895621359*^9, 3.7827218986763616`*^9}},
 CellLabel->
  "In[109]:=",ExpressionUUID->"f14a13e5-2e83-47d5-9971-62a72ecec86c"],

Cell[BoxData[
 RowBox[{"{", 
  RowBox[{
  "m`B", ",", "m`B2", ",", "m`C", ",", "m`C2", ",", "m`D", ",", "m`D2", ",", 
   "m`E", ",", "m`F", ",", "m`F2", ",", "m`G", ",", "m`G2", ",", "m`J", ",", 
   "m`K", ",", "m`L", ",", "m`M", ",", "m`N", ",", "m`O"}], "}"}]], "Output",
 CellChangeTimes->{
  3.7728603353230114`*^9, 3.772865079781032*^9, 3.773035330635482*^9, 
   3.773389389805894*^9, 3.7735021188502455`*^9, 3.773503450076146*^9, 
   3.773503581786155*^9, 3.782645431138956*^9, 3.7826457039578185`*^9, 
   3.7827218993523254`*^9, 3.7852441934778476`*^9, 3.785248062936226*^9, 
   3.785260918479951*^9, 3.7852615805771084`*^9, 3.7852617414862595`*^9, 
   3.8309230104324217`*^9, {3.83093170662635*^9, 3.830931715042985*^9}, 
   3.830940832098372*^9, 3.8310050717932644`*^9, 3.8310122543539696`*^9, 
   3.8310219004371595`*^9, 3.8310228817812376`*^9, 3.8310907075788565`*^9, 
   3.831176857306232*^9, 3.831612547154006*^9, 3.8317867416856933`*^9, 
   3.832063209930428*^9, 3.832228868117385*^9, 3.8322349812319126`*^9, 
   3.832239154633501*^9, 3.832343073963359*^9, 3.8324080207698812`*^9},
 CellLabel->
  "Out[109]=",ExpressionUUID->"bd8da8c0-814c-4485-b9e2-e08555b56ee4"]
}, Open  ]],

Cell[CellGroupData[{

Cell["\<\
DepVarsString={ToString[B],ToString[B2],ToString[C],ToString[C2],ToString[D],\
ToString[D2],ToString[E],ToString[F],ToString[F2],ToString[G],ToString[G2],\
ToString[J],ToString[K],ToString[L],ToString[M],ToString[N],ToString[O]}\
\>", "Input",
 CellChangeTimes->{3.7827219108543253`*^9},
 CellLabel->
  "In[110]:=",ExpressionUUID->"3dc48048-fde7-401d-987e-3b6416403536"],

Cell[BoxData[
 RowBox[{"{", 
  RowBox[{"\<\"B\"\>", ",", "\<\"B2\"\>", ",", "\<\"C\"\>", ",", "\<\"C2\"\>",
    ",", "\<\"D\"\>", ",", "\<\"D2\"\>", ",", "\<\"E\"\>", ",", "\<\"F\"\>", 
   ",", "\<\"F2\"\>", ",", "\<\"G\"\>", ",", "\<\"G2\"\>", ",", "\<\"J\"\>", 
   ",", "\<\"K\"\>", ",", "\<\"L\"\>", ",", "\<\"M\"\>", ",", "\<\"N\"\>", 
   ",", "\<\"O\"\>"}], "}"}]], "Output",
 CellChangeTimes->{
  3.772860336959608*^9, 3.772865080141033*^9, 3.773035332338227*^9, 
   3.773389389852763*^9, 3.7735021196402817`*^9, 3.7735034502911463`*^9, 
   3.773503581997155*^9, 3.7826454318049927`*^9, 3.782645704162816*^9, 
   3.782721911412325*^9, 3.7852441938148313`*^9, 3.785248063088193*^9, 
   3.785260920845999*^9, 3.785261580670868*^9, 3.7852617415612583`*^9, 
   3.830923011243145*^9, {3.830931708351666*^9, 3.8309317151207027`*^9}, 
   3.83094083216121*^9, 3.83100507186034*^9, 3.8310122544705086`*^9, 
   3.831021900516137*^9, 3.8310228818476553`*^9, 3.8310907076435456`*^9, 
   3.8311768573998194`*^9, 3.831612547325832*^9, 3.8317867418888183`*^9, 
   3.8320632100307503`*^9, 3.832228868321216*^9, 3.8322349813881636`*^9, 
   3.832239154727235*^9, 3.832343074025858*^9, 3.832408020832322*^9},
 CellLabel->
  "Out[110]=",ExpressionUUID->"6583f7bb-44b2-4810-9d53-804cf92774bf"]
}, Open  ]],

Cell[CellGroupData[{

Cell["\<\
SubsDepVarsWithT={m`B->m`B[t],m`B2->m`B2[t],m`C->m`C[t],m`C2->m`C2[t],m`D->m`\
D[t],m`D2->m`D2[t],m`E->m`E[t],m`F->m`F[t],m`F2->m`F2[t],m`G->m`G[t],m`G2->m`\
G2[t],m`J->m`J[t],m`K->m`K[t],m`L->m`L[t],m`M->m`M[t],m`N->m`N[t],m`O->m`O[t]}\
\>", "Input",
 CellChangeTimes->{3.7827219236383266`*^9},
 CellLabel->
  "In[111]:=",ExpressionUUID->"0b03fa54-7c34-459c-b5f6-11fd89fed8a2"],

Cell[BoxData[
 RowBox[{"{", 
  RowBox[{
   RowBox[{"m`B", "\[Rule]", 
    RowBox[{"m`B", "[", "t", "]"}]}], ",", 
   RowBox[{"m`B2", "\[Rule]", 
    RowBox[{"m`B2", "[", "t", "]"}]}], ",", 
   RowBox[{"m`C", "\[Rule]", 
    RowBox[{"m`C", "[", "t", "]"}]}], ",", 
   RowBox[{"m`C2", "\[Rule]", 
    RowBox[{"m`C2", "[", "t", "]"}]}], ",", 
   RowBox[{"m`D", "\[Rule]", 
    RowBox[{"m`D", "[", "t", "]"}]}], ",", 
   RowBox[{"m`D2", "\[Rule]", 
    RowBox[{"m`D2", "[", "t", "]"}]}], ",", 
   RowBox[{"m`E", "\[Rule]", 
    RowBox[{"m`E", "[", "t", "]"}]}], ",", 
   RowBox[{"m`F", "\[Rule]", 
    RowBox[{"m`F", "[", "t", "]"}]}], ",", 
   RowBox[{"m`F2", "\[Rule]", 
    RowBox[{"m`F2", "[", "t", "]"}]}], ",", 
   RowBox[{"m`G", "\[Rule]", 
    RowBox[{"m`G", "[", "t", "]"}]}], ",", 
   RowBox[{"m`G2", "\[Rule]", 
    RowBox[{"m`G2", "[", "t", "]"}]}], ",", 
   RowBox[{"m`J", "\[Rule]", 
    RowBox[{"m`J", "[", "t", "]"}]}], ",", 
   RowBox[{"m`K", "\[Rule]", 
    RowBox[{"m`K", "[", "t", "]"}]}], ",", 
   RowBox[{"m`L", "\[Rule]", 
    RowBox[{"m`L", "[", "t", "]"}]}], ",", 
   RowBox[{"m`M", "\[Rule]", 
    RowBox[{"m`M", "[", "t", "]"}]}], ",", 
   RowBox[{"m`N", "\[Rule]", 
    RowBox[{"m`N", "[", "t", "]"}]}], ",", 
   RowBox[{"m`O", "\[Rule]", 
    RowBox[{"m`O", "[", "t", "]"}]}]}], "}"}]], "Output",
 CellChangeTimes->{3.772860337949961*^9, 3.772865080501042*^9, 
  3.77303533294564*^9, 3.773389389868384*^9, 3.773502120219317*^9, 
  3.773503450432146*^9, 3.7735035821181564`*^9, 3.782645432581991*^9, 
  3.782645704384817*^9, 3.782721934346326*^9, 3.7852441940148497`*^9, 
  3.785248063198452*^9, 3.785260922704216*^9, 3.7852615806773787`*^9, 
  3.78526174158326*^9, 3.8309230124381704`*^9, 3.8309317151706867`*^9, 
  3.830940832203535*^9, 3.831005071906219*^9, 3.831012254522482*^9, 
  3.8310219005828304`*^9, 3.8310228818911705`*^9, 3.831090707688265*^9, 
  3.83117685744271*^9, 3.83161254743526*^9, 3.8317867419669437`*^9, 
  3.8320632100933285`*^9, 3.8322288684149303`*^9, 3.8322349814819736`*^9, 
  3.8322391548053427`*^9, 3.8323430740883675`*^9, 3.8324080208948803`*^9},
 CellLabel->
  "Out[111]=",ExpressionUUID->"80b552bd-7097-4006-a1c1-f428c1f0fcac"]
}, Open  ]],

Cell[CellGroupData[{

Cell["DepVarsWithT=DepVars /. SubsDepVarsWithT", "Input",
 CellLabel->
  "In[112]:=",ExpressionUUID->"1f35e7da-47c1-4861-a3bf-0cb6ff3e1f6f"],

Cell[BoxData[
 RowBox[{"{", 
  RowBox[{
   RowBox[{"m`B", "[", "t", "]"}], ",", 
   RowBox[{"m`B2", "[", "t", "]"}], ",", 
   RowBox[{"m`C", "[", "t", "]"}], ",", 
   RowBox[{"m`C2", "[", "t", "]"}], ",", 
   RowBox[{"m`D", "[", "t", "]"}], ",", 
   RowBox[{"m`D2", "[", "t", "]"}], ",", 
   RowBox[{"m`E", "[", "t", "]"}], ",", 
   RowBox[{"m`F", "[", "t", "]"}], ",", 
   RowBox[{"m`F2", "[", "t", "]"}], ",", 
   RowBox[{"m`G", "[", "t", "]"}], ",", 
   RowBox[{"m`G2", "[", "t", "]"}], ",", 
   RowBox[{"m`J", "[", "t", "]"}], ",", 
   RowBox[{"m`K", "[", "t", "]"}], ",", 
   RowBox[{"m`L", "[", "t", "]"}], ",", 
   RowBox[{"m`M", "[", "t", "]"}], ",", 
   RowBox[{"m`N", "[", "t", "]"}], ",", 
   RowBox[{"m`O", "[", "t", "]"}]}], "}"}]], "Output",
 CellChangeTimes->{3.772860339169701*^9, 3.772865080878043*^9, 
  3.7730353335860877`*^9, 3.7733893898840055`*^9, 3.7735021207933116`*^9, 
  3.7735034505721464`*^9, 3.773503582261155*^9, 3.7826454333639565`*^9, 
  3.7826457046278176`*^9, 3.7827219374043255`*^9, 3.785244194218831*^9, 
  3.785248063302678*^9, 3.7852609238252726`*^9, 3.7852615807086926`*^9, 
  3.785261741603259*^9, 3.830923013757861*^9, 3.8309317151806636`*^9, 
  3.830940832213584*^9, 3.83100507191719*^9, 3.831012254577533*^9, 
  3.831021900629965*^9, 3.8310228819043713`*^9, 3.8310907076993465`*^9, 
  3.8311768574888735`*^9, 3.8316125474977303`*^9, 3.8317867420606937`*^9, 
  3.832063210162404*^9, 3.832228868524357*^9, 3.8322349815757055`*^9, 
  3.832239154852292*^9, 3.832343074135232*^9, 3.8324080209417534`*^9},
 CellLabel->
  "Out[112]=",ExpressionUUID->"5b0fa534-c499-4054-a043-d21a74e9a77f"]
}, Open  ]],

Cell[CellGroupData[{

Cell["\<\
DepVarsWithTDiff=Table[DepVars[[i]]'[t],{i,1,Length[DepVars]}]\
\>", "Input",
 CellLabel->
  "In[113]:=",ExpressionUUID->"a11242c8-4853-4dec-a9ae-88b40814f7f2"],

Cell[BoxData[
 RowBox[{"{", 
  RowBox[{
   RowBox[{
    SuperscriptBox["m`B", "\[Prime]",
     MultilineFunction->None], "[", "t", "]"}], ",", 
   RowBox[{
    SuperscriptBox["m`B2", "\[Prime]",
     MultilineFunction->None], "[", "t", "]"}], ",", 
   RowBox[{
    SuperscriptBox["m`C", "\[Prime]",
     MultilineFunction->None], "[", "t", "]"}], ",", 
   RowBox[{
    SuperscriptBox["m`C2", "\[Prime]",
     MultilineFunction->None], "[", "t", "]"}], ",", 
   RowBox[{
    SuperscriptBox["m`D", "\[Prime]",
     MultilineFunction->None], "[", "t", "]"}], ",", 
   RowBox[{
    SuperscriptBox["m`D2", "\[Prime]",
     MultilineFunction->None], "[", "t", "]"}], ",", 
   RowBox[{
    SuperscriptBox["m`E", "\[Prime]",
     MultilineFunction->None], "[", "t", "]"}], ",", 
   RowBox[{
    SuperscriptBox["m`F", "\[Prime]",
     MultilineFunction->None], "[", "t", "]"}], ",", 
   RowBox[{
    SuperscriptBox["m`F2", "\[Prime]",
     MultilineFunction->None], "[", "t", "]"}], ",", 
   RowBox[{
    SuperscriptBox["m`G", "\[Prime]",
     MultilineFunction->None], "[", "t", "]"}], ",", 
   RowBox[{
    SuperscriptBox["m`G2", "\[Prime]",
     MultilineFunction->None], "[", "t", "]"}], ",", 
   RowBox[{
    SuperscriptBox["m`J", "\[Prime]",
     MultilineFunction->None], "[", "t", "]"}], ",", 
   RowBox[{
    SuperscriptBox["m`K", "\[Prime]",
     MultilineFunction->None], "[", "t", "]"}], ",", 
   RowBox[{
    SuperscriptBox["m`L", "\[Prime]",
     MultilineFunction->None], "[", "t", "]"}], ",", 
   RowBox[{
    SuperscriptBox["m`M", "\[Prime]",
     MultilineFunction->None], "[", "t", "]"}], ",", 
   RowBox[{
    SuperscriptBox["m`N", "\[Prime]",
     MultilineFunction->None], "[", "t", "]"}], ",", 
   RowBox[{
    SuperscriptBox["m`O", "\[Prime]",
     MultilineFunction->None], "[", "t", "]"}]}], "}"}]], "Output",
 CellChangeTimes->{3.7728603411154985`*^9, 3.7728650812290964`*^9, 
  3.773035334148484*^9, 3.773389389915248*^9, 3.7735021221582747`*^9, 
  3.773503450710146*^9, 3.7735035823801546`*^9, 3.7826454339889565`*^9, 
  3.782645704858816*^9, 3.7827219413903255`*^9, 3.7852441944128504`*^9, 
  3.7852480634096217`*^9, 3.785260925063066*^9, 3.7852615807242727`*^9, 
  3.7852617416252594`*^9, 3.830923014589486*^9, 3.830931715229743*^9, 
  3.830940832255723*^9, 3.831005071962259*^9, 3.8310122546357965`*^9, 
  3.8310219006797595`*^9, 3.831022881948512*^9, 3.831090707744916*^9, 
  3.8311768575320253`*^9, 3.831612547575865*^9, 3.831786742138818*^9, 
  3.8320632102310667`*^9, 3.8322288686337185`*^9, 3.8322349816544757`*^9, 
  3.8322391549147015`*^9, 3.8323430741977434`*^9, 3.8324080210042553`*^9},
 CellLabel->
  "Out[113]=",ExpressionUUID->"7d9140b8-22b8-4e44-84eb-3bec987c0e46"]
}, Open  ]],

Cell[CellGroupData[{

Cell["\<\
DepVarsConc={m`B[0]==0.01,m`B2[0]==0.01,m`C[0]==0.01,m`C2[0]==0.01,m`D[0]==0.\
01,m`D2[0]==0.01,m`E[0]==0.01,m`F[0]==0.01,m`F2[0]==0.01,m`G[0]==0.01,m`G2[0]=\
=0.01,m`J[0]==0.01,m`K[0]==0.01,m`L[0]==0.01,m`M[0]==0.01,m`N[0]==0.01,m`O[0]=\
=0.01}\
\>", "Input",
 CellChangeTimes->{3.782721953398325*^9},
 CellLabel->
  "In[114]:=",ExpressionUUID->"18540c8a-1171-4fe2-aaff-66ffde672408"],

Cell[BoxData[
 RowBox[{"{", 
  RowBox[{
   RowBox[{
    RowBox[{"m`B", "[", "0", "]"}], "\[Equal]", "0.01`"}], ",", 
   RowBox[{
    RowBox[{"m`B2", "[", "0", "]"}], "\[Equal]", "0.01`"}], ",", 
   RowBox[{
    RowBox[{"m`C", "[", "0", "]"}], "\[Equal]", "0.01`"}], ",", 
   RowBox[{
    RowBox[{"m`C2", "[", "0", "]"}], "\[Equal]", "0.01`"}], ",", 
   RowBox[{
    RowBox[{"m`D", "[", "0", "]"}], "\[Equal]", "0.01`"}], ",", 
   RowBox[{
    RowBox[{"m`D2", "[", "0", "]"}], "\[Equal]", "0.01`"}], ",", 
   RowBox[{
    RowBox[{"m`E", "[", "0", "]"}], "\[Equal]", "0.01`"}], ",", 
   RowBox[{
    RowBox[{"m`F", "[", "0", "]"}], "\[Equal]", "0.01`"}], ",", 
   RowBox[{
    RowBox[{"m`F2", "[", "0", "]"}], "\[Equal]", "0.01`"}], ",", 
   RowBox[{
    RowBox[{"m`G", "[", "0", "]"}], "\[Equal]", "0.01`"}], ",", 
   RowBox[{
    RowBox[{"m`G2", "[", "0", "]"}], "\[Equal]", "0.01`"}], ",", 
   RowBox[{
    RowBox[{"m`J", "[", "0", "]"}], "\[Equal]", "0.01`"}], ",", 
   RowBox[{
    RowBox[{"m`K", "[", "0", "]"}], "\[Equal]", "0.01`"}], ",", 
   RowBox[{
    RowBox[{"m`L", "[", "0", "]"}], "\[Equal]", "0.01`"}], ",", 
   RowBox[{
    RowBox[{"m`M", "[", "0", "]"}], "\[Equal]", "0.01`"}], ",", 
   RowBox[{
    RowBox[{"m`N", "[", "0", "]"}], "\[Equal]", "0.01`"}], ",", 
   RowBox[{
    RowBox[{"m`O", "[", "0", "]"}], "\[Equal]", "0.01`"}]}], "}"}]], "Output",
 CellChangeTimes->{3.7728603455396767`*^9, 3.772865081591156*^9, 
  3.7730353348202024`*^9, 3.773389389930868*^9, 3.773502122708267*^9, 
  3.77350345084818*^9, 3.773503582501156*^9, 3.7826454346159554`*^9, 
  3.782645705089817*^9, 3.7827219545863247`*^9, 3.7852441946108303`*^9, 
  3.7852480635156393`*^9, 3.785260926387252*^9, 3.7852615807398977`*^9, 
  3.7852617416462593`*^9, 3.8309230155704393`*^9, 3.8309317152776365`*^9, 
  3.8309408322966347`*^9, 3.8310050720057797`*^9, 3.831012254698372*^9, 
  3.83102190073449*^9, 3.831022881992688*^9, 3.8310907077904425`*^9, 
  3.8311768575767584`*^9, 3.831612547638374*^9, 3.8317867422169423`*^9, 
  3.832063210293644*^9, 3.832228868711861*^9, 3.832234981732597*^9, 
  3.832239154977191*^9, 3.8323430742446065`*^9, 3.832408021066778*^9},
 CellLabel->
  "Out[114]=",ExpressionUUID->"ac9c9874-e97a-4771-a526-c1255685dbb2"]
}, Open  ]],

Cell[CellGroupData[{

Cell["\<\
ExtendedSM={{1,-1,0,0,0,0,0,0,0,0,0,0,0,0,0,0,0,0,0,0,0,0,0,0,0,0,0,0,0,-1,1,\
0,0,0,0},{0,0,0,0,0,0,0,0,0,0,0,0,0,0,0,0,0,0,0,0,0,0,0,0,0,0,1,-1,0,1,-1,0,0,\
0,0},{0,1,-1,0,0,0,0,0,0,0,0,0,0,0,0,0,0,0,0,0,0,0,0,0,0,0,0,0,0,0,0,-1,1,0,0}\
,{0,0,0,0,0,0,0,0,0,0,0,0,0,0,0,0,0,0,0,0,0,0,0,0,0,0,0,1,-1,0,0,1,-1,0,0},{0,\
0,1,-1,0,0,0,0,0,0,0,0,0,0,0,0,0,0,0,0,0,0,0,0,0,0,0,0,0,0,0,0,0,-1,1},{0,0,0,\
0,0,0,0,0,0,0,0,0,0,0,0,0,0,0,0,0,0,0,0,0,0,0,0,0,1,0,0,0,0,1,-1},{0,0,0,1,-1,\
0,0,0,0,0,0,0,0,0,0,0,0,0,0,0,0,0,0,0,0,0,0,0,0,0,0,0,0,0,0},{0,0,0,0,1,-1,1,-\
1,1,0,0,0,0,0,0,0,0,0,0,-4,0,0,0,0,0,0,0,0,0,0,0,0,0,0,0},{0,0,0,0,0,0,0,1,-1,\
0,0,0,0,0,0,1,0,-1,1,0,0,-3,0,0,0,0,0,0,0,0,0,0,0,0,0},{0,0,0,0,0,1,-1,0,0,0,\
0,0,0,0,0,0,0,0,0,-2,0,0,0,0,-1,1,0,0,0,0,0,0,0,0,0},{0,0,0,0,0,0,0,0,0,0,0,0,\
0,0,0,0,1,1,-1,0,0,-1,0,0,1,-1,0,0,0,0,0,0,0,0,0},{0,0,0,0,0,0,0,0,0,1,-1,0,0,\
0,0,0,0,0,0,0,0,0,0,0,0,0,0,0,0,0,0,0,0,0,0},{0,0,0,0,0,0,0,0,0,0,1,-1,0,0,0,\
0,0,0,0,0,0,0,0,0,0,0,0,0,0,0,0,0,0,0,0},{0,0,0,0,0,0,0,0,0,0,0,1,-1,0,0,0,0,\
0,0,0,0,0,0,0,0,0,0,0,0,0,0,0,0,0,0},{0,0,0,0,0,0,0,0,0,0,0,0,1,-1,0,0,0,0,0,\
0,0,0,0,0,0,0,0,0,0,0,0,0,0,0,0},{0,0,0,0,0,0,0,0,0,0,0,0,0,1,-1,0,0,0,0,0,0,\
0,0,0,0,0,0,0,0,0,0,0,0,0,0},{0,0,0,0,0,0,0,0,0,0,0,0,0,0,1,-1,-1,0,0,0,0,0,0,\
0,0,0,0,0,0,0,0,0,0,0,0},{0,0,0,0,0,0,0,0,0,0,0,0,0,0,0,0,0,0,0,1,-1,0,0,0,0,\
0,0,0,0,0,0,0,0,0,0},{0,0,0,0,0,0,0,0,0,0,0,0,0,0,0,0,0,0,0,0,1,0,-1,0,0,0,0,\
0,0,0,0,0,0,0,0},{0,0,0,0,0,0,0,0,0,0,0,0,0,0,0,0,0,0,0,0,0,1,0,-1,0,0,0,0,0,\
0,0,0,0,0,0}}\
\>", "Input",
 CellChangeTimes->{{3.782721959927362*^9, 3.782721961077325*^9}},
 CellLabel->
  "In[115]:=",ExpressionUUID->"fca7b61d-d6b6-4e08-880e-612fbc24e041"],

Cell[BoxData[
 RowBox[{"{", 
  RowBox[{
   RowBox[{"{", 
    RowBox[{"1", ",", 
     RowBox[{"-", "1"}], ",", "0", ",", "0", ",", "0", ",", "0", ",", "0", 
     ",", "0", ",", "0", ",", "0", ",", "0", ",", "0", ",", "0", ",", "0", 
     ",", "0", ",", "0", ",", "0", ",", "0", ",", "0", ",", "0", ",", "0", 
     ",", "0", ",", "0", ",", "0", ",", "0", ",", "0", ",", "0", ",", "0", 
     ",", "0", ",", 
     RowBox[{"-", "1"}], ",", "1", ",", "0", ",", "0", ",", "0", ",", "0"}], 
    "}"}], ",", 
   RowBox[{"{", 
    RowBox[{
    "0", ",", "0", ",", "0", ",", "0", ",", "0", ",", "0", ",", "0", ",", "0",
      ",", "0", ",", "0", ",", "0", ",", "0", ",", "0", ",", "0", ",", "0", 
     ",", "0", ",", "0", ",", "0", ",", "0", ",", "0", ",", "0", ",", "0", 
     ",", "0", ",", "0", ",", "0", ",", "0", ",", "1", ",", 
     RowBox[{"-", "1"}], ",", "0", ",", "1", ",", 
     RowBox[{"-", "1"}], ",", "0", ",", "0", ",", "0", ",", "0"}], "}"}], ",", 
   RowBox[{"{", 
    RowBox[{"0", ",", "1", ",", 
     RowBox[{"-", "1"}], ",", "0", ",", "0", ",", "0", ",", "0", ",", "0", 
     ",", "0", ",", "0", ",", "0", ",", "0", ",", "0", ",", "0", ",", "0", 
     ",", "0", ",", "0", ",", "0", ",", "0", ",", "0", ",", "0", ",", "0", 
     ",", "0", ",", "0", ",", "0", ",", "0", ",", "0", ",", "0", ",", "0", 
     ",", "0", ",", "0", ",", 
     RowBox[{"-", "1"}], ",", "1", ",", "0", ",", "0"}], "}"}], ",", 
   RowBox[{"{", 
    RowBox[{
    "0", ",", "0", ",", "0", ",", "0", ",", "0", ",", "0", ",", "0", ",", "0",
      ",", "0", ",", "0", ",", "0", ",", "0", ",", "0", ",", "0", ",", "0", 
     ",", "0", ",", "0", ",", "0", ",", "0", ",", "0", ",", "0", ",", "0", 
     ",", "0", ",", "0", ",", "0", ",", "0", ",", "0", ",", "1", ",", 
     RowBox[{"-", "1"}], ",", "0", ",", "0", ",", "1", ",", 
     RowBox[{"-", "1"}], ",", "0", ",", "0"}], "}"}], ",", 
   RowBox[{"{", 
    RowBox[{"0", ",", "0", ",", "1", ",", 
     RowBox[{"-", "1"}], ",", "0", ",", "0", ",", "0", ",", "0", ",", "0", 
     ",", "0", ",", "0", ",", "0", ",", "0", ",", "0", ",", "0", ",", "0", 
     ",", "0", ",", "0", ",", "0", ",", "0", ",", "0", ",", "0", ",", "0", 
     ",", "0", ",", "0", ",", "0", ",", "0", ",", "0", ",", "0", ",", "0", 
     ",", "0", ",", "0", ",", "0", ",", 
     RowBox[{"-", "1"}], ",", "1"}], "}"}], ",", 
   RowBox[{"{", 
    RowBox[{
    "0", ",", "0", ",", "0", ",", "0", ",", "0", ",", "0", ",", "0", ",", "0",
      ",", "0", ",", "0", ",", "0", ",", "0", ",", "0", ",", "0", ",", "0", 
     ",", "0", ",", "0", ",", "0", ",", "0", ",", "0", ",", "0", ",", "0", 
     ",", "0", ",", "0", ",", "0", ",", "0", ",", "0", ",", "0", ",", "1", 
     ",", "0", ",", "0", ",", "0", ",", "0", ",", "1", ",", 
     RowBox[{"-", "1"}]}], "}"}], ",", 
   RowBox[{"{", 
    RowBox[{"0", ",", "0", ",", "0", ",", "1", ",", 
     RowBox[{"-", "1"}], ",", "0", ",", "0", ",", "0", ",", "0", ",", "0", 
     ",", "0", ",", "0", ",", "0", ",", "0", ",", "0", ",", "0", ",", "0", 
     ",", "0", ",", "0", ",", "0", ",", "0", ",", "0", ",", "0", ",", "0", 
     ",", "0", ",", "0", ",", "0", ",", "0", ",", "0", ",", "0", ",", "0", 
     ",", "0", ",", "0", ",", "0", ",", "0"}], "}"}], ",", 
   RowBox[{"{", 
    RowBox[{"0", ",", "0", ",", "0", ",", "0", ",", "1", ",", 
     RowBox[{"-", "1"}], ",", "1", ",", 
     RowBox[{"-", "1"}], ",", "1", ",", "0", ",", "0", ",", "0", ",", "0", 
     ",", "0", ",", "0", ",", "0", ",", "0", ",", "0", ",", "0", ",", 
     RowBox[{"-", "4"}], ",", "0", ",", "0", ",", "0", ",", "0", ",", "0", 
     ",", "0", ",", "0", ",", "0", ",", "0", ",", "0", ",", "0", ",", "0", 
     ",", "0", ",", "0", ",", "0"}], "}"}], ",", 
   RowBox[{"{", 
    RowBox[{
    "0", ",", "0", ",", "0", ",", "0", ",", "0", ",", "0", ",", "0", ",", "1",
      ",", 
     RowBox[{"-", "1"}], ",", "0", ",", "0", ",", "0", ",", "0", ",", "0", 
     ",", "0", ",", "1", ",", "0", ",", 
     RowBox[{"-", "1"}], ",", "1", ",", "0", ",", "0", ",", 
     RowBox[{"-", "3"}], ",", "0", ",", "0", ",", "0", ",", "0", ",", "0", 
     ",", "0", ",", "0", ",", "0", ",", "0", ",", "0", ",", "0", ",", "0", 
     ",", "0"}], "}"}], ",", 
   RowBox[{"{", 
    RowBox[{"0", ",", "0", ",", "0", ",", "0", ",", "0", ",", "1", ",", 
     RowBox[{"-", "1"}], ",", "0", ",", "0", ",", "0", ",", "0", ",", "0", 
     ",", "0", ",", "0", ",", "0", ",", "0", ",", "0", ",", "0", ",", "0", 
     ",", 
     RowBox[{"-", "2"}], ",", "0", ",", "0", ",", "0", ",", "0", ",", 
     RowBox[{"-", "1"}], ",", "1", ",", "0", ",", "0", ",", "0", ",", "0", 
     ",", "0", ",", "0", ",", "0", ",", "0", ",", "0"}], "}"}], ",", 
   RowBox[{"{", 
    RowBox[{
    "0", ",", "0", ",", "0", ",", "0", ",", "0", ",", "0", ",", "0", ",", "0",
      ",", "0", ",", "0", ",", "0", ",", "0", ",", "0", ",", "0", ",", "0", 
     ",", "0", ",", "1", ",", "1", ",", 
     RowBox[{"-", "1"}], ",", "0", ",", "0", ",", 
     RowBox[{"-", "1"}], ",", "0", ",", "0", ",", "1", ",", 
     RowBox[{"-", "1"}], ",", "0", ",", "0", ",", "0", ",", "0", ",", "0", 
     ",", "0", ",", "0", ",", "0", ",", "0"}], "}"}], ",", 
   RowBox[{"{", 
    RowBox[{
    "0", ",", "0", ",", "0", ",", "0", ",", "0", ",", "0", ",", "0", ",", "0",
      ",", "0", ",", "1", ",", 
     RowBox[{"-", "1"}], ",", "0", ",", "0", ",", "0", ",", "0", ",", "0", 
     ",", "0", ",", "0", ",", "0", ",", "0", ",", "0", ",", "0", ",", "0", 
     ",", "0", ",", "0", ",", "0", ",", "0", ",", "0", ",", "0", ",", "0", 
     ",", "0", ",", "0", ",", "0", ",", "0", ",", "0"}], "}"}], ",", 
   RowBox[{"{", 
    RowBox[{
    "0", ",", "0", ",", "0", ",", "0", ",", "0", ",", "0", ",", "0", ",", "0",
      ",", "0", ",", "0", ",", "1", ",", 
     RowBox[{"-", "1"}], ",", "0", ",", "0", ",", "0", ",", "0", ",", "0", 
     ",", "0", ",", "0", ",", "0", ",", "0", ",", "0", ",", "0", ",", "0", 
     ",", "0", ",", "0", ",", "0", ",", "0", ",", "0", ",", "0", ",", "0", 
     ",", "0", ",", "0", ",", "0", ",", "0"}], "}"}], ",", 
   RowBox[{"{", 
    RowBox[{
    "0", ",", "0", ",", "0", ",", "0", ",", "0", ",", "0", ",", "0", ",", "0",
      ",", "0", ",", "0", ",", "0", ",", "1", ",", 
     RowBox[{"-", "1"}], ",", "0", ",", "0", ",", "0", ",", "0", ",", "0", 
     ",", "0", ",", "0", ",", "0", ",", "0", ",", "0", ",", "0", ",", "0", 
     ",", "0", ",", "0", ",", "0", ",", "0", ",", "0", ",", "0", ",", "0", 
     ",", "0", ",", "0", ",", "0"}], "}"}], ",", 
   RowBox[{"{", 
    RowBox[{
    "0", ",", "0", ",", "0", ",", "0", ",", "0", ",", "0", ",", "0", ",", "0",
      ",", "0", ",", "0", ",", "0", ",", "0", ",", "1", ",", 
     RowBox[{"-", "1"}], ",", "0", ",", "0", ",", "0", ",", "0", ",", "0", 
     ",", "0", ",", "0", ",", "0", ",", "0", ",", "0", ",", "0", ",", "0", 
     ",", "0", ",", "0", ",", "0", ",", "0", ",", "0", ",", "0", ",", "0", 
     ",", "0", ",", "0"}], "}"}], ",", 
   RowBox[{"{", 
    RowBox[{
    "0", ",", "0", ",", "0", ",", "0", ",", "0", ",", "0", ",", "0", ",", "0",
      ",", "0", ",", "0", ",", "0", ",", "0", ",", "0", ",", "1", ",", 
     RowBox[{"-", "1"}], ",", "0", ",", "0", ",", "0", ",", "0", ",", "0", 
     ",", "0", ",", "0", ",", "0", ",", "0", ",", "0", ",", "0", ",", "0", 
     ",", "0", ",", "0", ",", "0", ",", "0", ",", "0", ",", "0", ",", "0", 
     ",", "0"}], "}"}], ",", 
   RowBox[{"{", 
    RowBox[{
    "0", ",", "0", ",", "0", ",", "0", ",", "0", ",", "0", ",", "0", ",", "0",
      ",", "0", ",", "0", ",", "0", ",", "0", ",", "0", ",", "0", ",", "1", 
     ",", 
     RowBox[{"-", "1"}], ",", 
     RowBox[{"-", "1"}], ",", "0", ",", "0", ",", "0", ",", "0", ",", "0", 
     ",", "0", ",", "0", ",", "0", ",", "0", ",", "0", ",", "0", ",", "0", 
     ",", "0", ",", "0", ",", "0", ",", "0", ",", "0", ",", "0"}], "}"}], ",", 
   RowBox[{"{", 
    RowBox[{
    "0", ",", "0", ",", "0", ",", "0", ",", "0", ",", "0", ",", "0", ",", "0",
      ",", "0", ",", "0", ",", "0", ",", "0", ",", "0", ",", "0", ",", "0", 
     ",", "0", ",", "0", ",", "0", ",", "0", ",", "1", ",", 
     RowBox[{"-", "1"}], ",", "0", ",", "0", ",", "0", ",", "0", ",", "0", 
     ",", "0", ",", "0", ",", "0", ",", "0", ",", "0", ",", "0", ",", "0", 
     ",", "0", ",", "0"}], "}"}], ",", 
   RowBox[{"{", 
    RowBox[{
    "0", ",", "0", ",", "0", ",", "0", ",", "0", ",", "0", ",", "0", ",", "0",
      ",", "0", ",", "0", ",", "0", ",", "0", ",", "0", ",", "0", ",", "0", 
     ",", "0", ",", "0", ",", "0", ",", "0", ",", "0", ",", "1", ",", "0", 
     ",", 
     RowBox[{"-", "1"}], ",", "0", ",", "0", ",", "0", ",", "0", ",", "0", 
     ",", "0", ",", "0", ",", "0", ",", "0", ",", "0", ",", "0", ",", "0"}], 
    "}"}], ",", 
   RowBox[{"{", 
    RowBox[{
    "0", ",", "0", ",", "0", ",", "0", ",", "0", ",", "0", ",", "0", ",", "0",
      ",", "0", ",", "0", ",", "0", ",", "0", ",", "0", ",", "0", ",", "0", 
     ",", "0", ",", "0", ",", "0", ",", "0", ",", "0", ",", "0", ",", "1", 
     ",", "0", ",", 
     RowBox[{"-", "1"}], ",", "0", ",", "0", ",", "0", ",", "0", ",", "0", 
     ",", "0", ",", "0", ",", "0", ",", "0", ",", "0", ",", "0"}], "}"}]}], 
  "}"}]], "Output",
 CellChangeTimes->{3.772860347291989*^9, 3.772865081973139*^9, 
  3.7730353354294353`*^9, 3.7733893899621143`*^9, 3.773502123287286*^9, 
  3.7735034510011463`*^9, 3.773503582633156*^9, 3.782645435336979*^9, 
  3.7826457053638163`*^9, 3.782721965860326*^9, 3.7852441948878884`*^9, 
  3.785248063633691*^9, 3.785260928283701*^9, 3.785261580777729*^9, 
  3.7852617416892586`*^9, 3.830923016970969*^9, 3.8309317153469205`*^9, 
  3.8309408323590546`*^9, 3.8310050720646305`*^9, 3.8310122547669277`*^9, 
  3.8310219007999268`*^9, 3.8310228820560637`*^9, 3.831090707852985*^9, 
  3.8311768576366124`*^9, 3.831612547716448*^9, 3.831786742326319*^9, 
  3.8320632103782997`*^9, 3.8322288688368645`*^9, 3.832234981841976*^9, 
  3.8322391550553894`*^9, 3.832343074322733*^9, 3.832408021144822*^9},
 CellLabel->
  "Out[115]=",ExpressionUUID->"7608494a-0fca-4752-818a-f931625295ce"]
}, Open  ]],

Cell[CellGroupData[{

Cell[BoxData[
 RowBox[{"Dimensions", "[", "DepVars", "]"}]], "Input",
 CellChangeTimes->{{3.782721998438326*^9, 3.7827219996213255`*^9}},
 CellLabel->
  "In[116]:=",ExpressionUUID->"73fff6cb-6b87-4f03-8b2a-5d79224d930d"],

Cell[BoxData[
 RowBox[{"{", "17", "}"}]], "Output",
 CellChangeTimes->{3.7827220004193587`*^9, 3.7852441950818667`*^9, 
  3.7852480637286434`*^9, 3.785260930062871*^9, 3.7852615807933683`*^9, 
  3.785261741710277*^9, 3.8309230185256944`*^9, 3.830931715396489*^9, 
  3.83094083239679*^9, 3.8310050721045375`*^9, 3.8310122548181257`*^9, 
  3.831021900846955*^9, 3.8310228820960293`*^9, 3.8310907078932943`*^9, 
  3.831176857673213*^9, 3.83161254777897*^9, 3.831786742404441*^9, 
  3.8320632104475155`*^9, 3.832228868930607*^9, 3.8322349819357295`*^9, 
  3.8322391551022434`*^9, 3.832343074385234*^9, 3.8324080211917477`*^9},
 CellLabel->
  "Out[116]=",ExpressionUUID->"cae60dd3-0285-4aad-b255-2eef3f79b15a"]
}, Open  ]],

Cell[CellGroupData[{

Cell[BoxData[
 RowBox[{"Dimensions", "[", "ExtendedSM", "]"}]], "Input",
 CellChangeTimes->{{3.7827219675283527`*^9, 3.7827219765013475`*^9}},
 CellLabel->
  "In[117]:=",ExpressionUUID->"f4b66d56-6dca-48bb-83e5-7a7a4e382168"],

Cell[BoxData[
 RowBox[{"{", 
  RowBox[{"20", ",", "35"}], "}"}]], "Output",
 CellChangeTimes->{3.782721977337343*^9, 3.785244195272849*^9, 
  3.7852480638296576`*^9, 3.785260931387086*^9, 3.7852615808089895`*^9, 
  3.785261741730259*^9, 3.830923019401009*^9, 3.83093171544698*^9, 
  3.830940832441063*^9, 3.8310050721474147`*^9, 3.831012254868508*^9, 
  3.831021900896702*^9, 3.831022882136692*^9, 3.8310907079355345`*^9, 
  3.8311768577122245`*^9, 3.8316125478414683`*^9, 3.8317867424825716`*^9, 
  3.832063210509981*^9, 3.832228869024355*^9, 3.8322349820294256`*^9, 
  3.8322391551647415`*^9, 3.83234307444774*^9, 3.832408021238572*^9},
 CellLabel->
  "Out[117]=",ExpressionUUID->"6975e4b4-7b43-42c6-8321-f4c5195783b4"]
}, Open  ]],

Cell[CellGroupData[{

Cell[BoxData[
 RowBox[{"SM", "=", 
  RowBox[{"Transpose", "[", 
   RowBox[{"Delete", "[", 
    RowBox[{
     RowBox[{"Transpose", "[", 
      RowBox[{"Table", "[", 
       RowBox[{
        RowBox[{"ExtendedSM", "[", 
         RowBox[{"[", "i", "]"}], "]"}], ",", 
        RowBox[{"{", 
         RowBox[{"i", ",", "1", ",", "17"}], "}"}]}], "]"}], "]"}], ",", 
     RowBox[{"{", 
      RowBox[{
       RowBox[{"{", "21", "}"}], ",", 
       RowBox[{"{", "23", "}"}], ",", 
       RowBox[{"{", "24", "}"}]}], "}"}]}], "]"}], "]"}]}]], "Input",
 CellChangeTimes->{{3.782722316681018*^9, 3.782722357287079*^9}, {
  3.7827224130310793`*^9, 3.7827225064852476`*^9}},
 CellLabel->
  "In[118]:=",ExpressionUUID->"78820f74-34d0-44c9-acb2-bad5b4b7b155"],

Cell[BoxData[
 RowBox[{"{", 
  RowBox[{
   RowBox[{"{", 
    RowBox[{"1", ",", 
     RowBox[{"-", "1"}], ",", "0", ",", "0", ",", "0", ",", "0", ",", "0", 
     ",", "0", ",", "0", ",", "0", ",", "0", ",", "0", ",", "0", ",", "0", 
     ",", "0", ",", "0", ",", "0", ",", "0", ",", "0", ",", "0", ",", "0", 
     ",", "0", ",", "0", ",", "0", ",", "0", ",", "0", ",", 
     RowBox[{"-", "1"}], ",", "1", ",", "0", ",", "0", ",", "0", ",", "0"}], 
    "}"}], ",", 
   RowBox[{"{", 
    RowBox[{
    "0", ",", "0", ",", "0", ",", "0", ",", "0", ",", "0", ",", "0", ",", "0",
      ",", "0", ",", "0", ",", "0", ",", "0", ",", "0", ",", "0", ",", "0", 
     ",", "0", ",", "0", ",", "0", ",", "0", ",", "0", ",", "0", ",", "0", 
     ",", "0", ",", "1", ",", 
     RowBox[{"-", "1"}], ",", "0", ",", "1", ",", 
     RowBox[{"-", "1"}], ",", "0", ",", "0", ",", "0", ",", "0"}], "}"}], ",", 
   RowBox[{"{", 
    RowBox[{"0", ",", "1", ",", 
     RowBox[{"-", "1"}], ",", "0", ",", "0", ",", "0", ",", "0", ",", "0", 
     ",", "0", ",", "0", ",", "0", ",", "0", ",", "0", ",", "0", ",", "0", 
     ",", "0", ",", "0", ",", "0", ",", "0", ",", "0", ",", "0", ",", "0", 
     ",", "0", ",", "0", ",", "0", ",", "0", ",", "0", ",", "0", ",", 
     RowBox[{"-", "1"}], ",", "1", ",", "0", ",", "0"}], "}"}], ",", 
   RowBox[{"{", 
    RowBox[{
    "0", ",", "0", ",", "0", ",", "0", ",", "0", ",", "0", ",", "0", ",", "0",
      ",", "0", ",", "0", ",", "0", ",", "0", ",", "0", ",", "0", ",", "0", 
     ",", "0", ",", "0", ",", "0", ",", "0", ",", "0", ",", "0", ",", "0", 
     ",", "0", ",", "0", ",", "1", ",", 
     RowBox[{"-", "1"}], ",", "0", ",", "0", ",", "1", ",", 
     RowBox[{"-", "1"}], ",", "0", ",", "0"}], "}"}], ",", 
   RowBox[{"{", 
    RowBox[{"0", ",", "0", ",", "1", ",", 
     RowBox[{"-", "1"}], ",", "0", ",", "0", ",", "0", ",", "0", ",", "0", 
     ",", "0", ",", "0", ",", "0", ",", "0", ",", "0", ",", "0", ",", "0", 
     ",", "0", ",", "0", ",", "0", ",", "0", ",", "0", ",", "0", ",", "0", 
     ",", "0", ",", "0", ",", "0", ",", "0", ",", "0", ",", "0", ",", "0", 
     ",", 
     RowBox[{"-", "1"}], ",", "1"}], "}"}], ",", 
   RowBox[{"{", 
    RowBox[{
    "0", ",", "0", ",", "0", ",", "0", ",", "0", ",", "0", ",", "0", ",", "0",
      ",", "0", ",", "0", ",", "0", ",", "0", ",", "0", ",", "0", ",", "0", 
     ",", "0", ",", "0", ",", "0", ",", "0", ",", "0", ",", "0", ",", "0", 
     ",", "0", ",", "0", ",", "0", ",", "1", ",", "0", ",", "0", ",", "0", 
     ",", "0", ",", "1", ",", 
     RowBox[{"-", "1"}]}], "}"}], ",", 
   RowBox[{"{", 
    RowBox[{"0", ",", "0", ",", "0", ",", "1", ",", 
     RowBox[{"-", "1"}], ",", "0", ",", "0", ",", "0", ",", "0", ",", "0", 
     ",", "0", ",", "0", ",", "0", ",", "0", ",", "0", ",", "0", ",", "0", 
     ",", "0", ",", "0", ",", "0", ",", "0", ",", "0", ",", "0", ",", "0", 
     ",", "0", ",", "0", ",", "0", ",", "0", ",", "0", ",", "0", ",", "0", 
     ",", "0"}], "}"}], ",", 
   RowBox[{"{", 
    RowBox[{"0", ",", "0", ",", "0", ",", "0", ",", "1", ",", 
     RowBox[{"-", "1"}], ",", "1", ",", 
     RowBox[{"-", "1"}], ",", "1", ",", "0", ",", "0", ",", "0", ",", "0", 
     ",", "0", ",", "0", ",", "0", ",", "0", ",", "0", ",", "0", ",", 
     RowBox[{"-", "4"}], ",", "0", ",", "0", ",", "0", ",", "0", ",", "0", 
     ",", "0", ",", "0", ",", "0", ",", "0", ",", "0", ",", "0", ",", "0"}], 
    "}"}], ",", 
   RowBox[{"{", 
    RowBox[{
    "0", ",", "0", ",", "0", ",", "0", ",", "0", ",", "0", ",", "0", ",", "1",
      ",", 
     RowBox[{"-", "1"}], ",", "0", ",", "0", ",", "0", ",", "0", ",", "0", 
     ",", "0", ",", "1", ",", "0", ",", 
     RowBox[{"-", "1"}], ",", "1", ",", "0", ",", 
     RowBox[{"-", "3"}], ",", "0", ",", "0", ",", "0", ",", "0", ",", "0", 
     ",", "0", ",", "0", ",", "0", ",", "0", ",", "0", ",", "0"}], "}"}], ",", 
   RowBox[{"{", 
    RowBox[{"0", ",", "0", ",", "0", ",", "0", ",", "0", ",", "1", ",", 
     RowBox[{"-", "1"}], ",", "0", ",", "0", ",", "0", ",", "0", ",", "0", 
     ",", "0", ",", "0", ",", "0", ",", "0", ",", "0", ",", "0", ",", "0", 
     ",", 
     RowBox[{"-", "2"}], ",", "0", ",", 
     RowBox[{"-", "1"}], ",", "1", ",", "0", ",", "0", ",", "0", ",", "0", 
     ",", "0", ",", "0", ",", "0", ",", "0", ",", "0"}], "}"}], ",", 
   RowBox[{"{", 
    RowBox[{
    "0", ",", "0", ",", "0", ",", "0", ",", "0", ",", "0", ",", "0", ",", "0",
      ",", "0", ",", "0", ",", "0", ",", "0", ",", "0", ",", "0", ",", "0", 
     ",", "0", ",", "1", ",", "1", ",", 
     RowBox[{"-", "1"}], ",", "0", ",", 
     RowBox[{"-", "1"}], ",", "1", ",", 
     RowBox[{"-", "1"}], ",", "0", ",", "0", ",", "0", ",", "0", ",", "0", 
     ",", "0", ",", "0", ",", "0", ",", "0"}], "}"}], ",", 
   RowBox[{"{", 
    RowBox[{
    "0", ",", "0", ",", "0", ",", "0", ",", "0", ",", "0", ",", "0", ",", "0",
      ",", "0", ",", "1", ",", 
     RowBox[{"-", "1"}], ",", "0", ",", "0", ",", "0", ",", "0", ",", "0", 
     ",", "0", ",", "0", ",", "0", ",", "0", ",", "0", ",", "0", ",", "0", 
     ",", "0", ",", "0", ",", "0", ",", "0", ",", "0", ",", "0", ",", "0", 
     ",", "0", ",", "0"}], "}"}], ",", 
   RowBox[{"{", 
    RowBox[{
    "0", ",", "0", ",", "0", ",", "0", ",", "0", ",", "0", ",", "0", ",", "0",
      ",", "0", ",", "0", ",", "1", ",", 
     RowBox[{"-", "1"}], ",", "0", ",", "0", ",", "0", ",", "0", ",", "0", 
     ",", "0", ",", "0", ",", "0", ",", "0", ",", "0", ",", "0", ",", "0", 
     ",", "0", ",", "0", ",", "0", ",", "0", ",", "0", ",", "0", ",", "0", 
     ",", "0"}], "}"}], ",", 
   RowBox[{"{", 
    RowBox[{
    "0", ",", "0", ",", "0", ",", "0", ",", "0", ",", "0", ",", "0", ",", "0",
      ",", "0", ",", "0", ",", "0", ",", "1", ",", 
     RowBox[{"-", "1"}], ",", "0", ",", "0", ",", "0", ",", "0", ",", "0", 
     ",", "0", ",", "0", ",", "0", ",", "0", ",", "0", ",", "0", ",", "0", 
     ",", "0", ",", "0", ",", "0", ",", "0", ",", "0", ",", "0", ",", "0"}], 
    "}"}], ",", 
   RowBox[{"{", 
    RowBox[{
    "0", ",", "0", ",", "0", ",", "0", ",", "0", ",", "0", ",", "0", ",", "0",
      ",", "0", ",", "0", ",", "0", ",", "0", ",", "1", ",", 
     RowBox[{"-", "1"}], ",", "0", ",", "0", ",", "0", ",", "0", ",", "0", 
     ",", "0", ",", "0", ",", "0", ",", "0", ",", "0", ",", "0", ",", "0", 
     ",", "0", ",", "0", ",", "0", ",", "0", ",", "0", ",", "0"}], "}"}], ",", 
   RowBox[{"{", 
    RowBox[{
    "0", ",", "0", ",", "0", ",", "0", ",", "0", ",", "0", ",", "0", ",", "0",
      ",", "0", ",", "0", ",", "0", ",", "0", ",", "0", ",", "1", ",", 
     RowBox[{"-", "1"}], ",", "0", ",", "0", ",", "0", ",", "0", ",", "0", 
     ",", "0", ",", "0", ",", "0", ",", "0", ",", "0", ",", "0", ",", "0", 
     ",", "0", ",", "0", ",", "0", ",", "0", ",", "0"}], "}"}], ",", 
   RowBox[{"{", 
    RowBox[{
    "0", ",", "0", ",", "0", ",", "0", ",", "0", ",", "0", ",", "0", ",", "0",
      ",", "0", ",", "0", ",", "0", ",", "0", ",", "0", ",", "0", ",", "1", 
     ",", 
     RowBox[{"-", "1"}], ",", 
     RowBox[{"-", "1"}], ",", "0", ",", "0", ",", "0", ",", "0", ",", "0", 
     ",", "0", ",", "0", ",", "0", ",", "0", ",", "0", ",", "0", ",", "0", 
     ",", "0", ",", "0", ",", "0"}], "}"}]}], "}"}]], "Output",
 CellChangeTimes->{
  3.7827223707821016`*^9, 3.782722438352079*^9, {3.7827224699928093`*^9, 
   3.7827225084852476`*^9}, 3.785244195478899*^9, 3.785248063942644*^9, 
   3.785260932812566*^9, 3.7852615808558664`*^9, 3.7852617417682605`*^9, 
   3.8309230203936396`*^9, 3.8309317155104523`*^9, 3.83094083249477*^9, 
   3.8310050722112465`*^9, 3.8310122549323883`*^9, 3.8310219009600053`*^9, 
   3.831022882191843*^9, 3.831090707960177*^9, 3.831176857767597*^9, 
   3.8316125479039745`*^9, 3.8317867425919437`*^9, 3.8320632105791464`*^9, 
   3.8322288691493044`*^9, 3.832234982138853*^9, 3.832239155242875*^9, 
   3.8323430745102425`*^9, 3.8324080213167562`*^9},
 CellLabel->
  "Out[118]=",ExpressionUUID->"ea8dde59-3943-44be-a19b-bd14a3f9b66c"]
}, Open  ]],

Cell[CellGroupData[{

Cell[BoxData[
 RowBox[{"Dimensions", "[", "SM", "]"}]], "Input",
 CellChangeTimes->{{3.782722373448079*^9, 3.782722377381079*^9}},
 CellLabel->
  "In[119]:=",ExpressionUUID->"49246556-74c2-45d6-bcfd-c8bb8bf2df46"],

Cell[BoxData[
 RowBox[{"{", 
  RowBox[{"17", ",", "32"}], "}"}]], "Output",
 CellChangeTimes->{3.782722378017116*^9, 3.782722517410247*^9, 
  3.7852441956938305`*^9, 3.7852480640626216`*^9, 3.785260934321873*^9, 
  3.7852615808714886`*^9, 3.7852617417882595`*^9, 3.8309230218967943`*^9, 
  3.8309317155587406`*^9, 3.8309408325316687`*^9, 3.831005072254091*^9, 
  3.831012254979456*^9, 3.8310219010048065`*^9, 3.8310228822311745`*^9, 
  3.8310907080013103`*^9, 3.8311768578051662`*^9, 3.8316125479664855`*^9, 
  3.831786742670065*^9, 3.832063210648266*^9, 3.8322288693681097`*^9, 
  3.832234982232623*^9, 3.8322391553053727`*^9, 3.8323430745727406`*^9, 
  3.832408021363573*^9},
 CellLabel->
  "Out[119]=",ExpressionUUID->"cfc179c1-d4c1-4a15-a0b4-0122db7bae27"]
}, Open  ]],

Cell[CellGroupData[{

Cell["\<\
Rates={Hold[r1`Vmax*r1`S/(r1`Km*(1+r1`I/r1`Ki)+r1`S)],Hold[r2`Vmax*r2`S/(r2`\
Km*(1+r2`I/r2`Ki)+r2`S)],Hold[r3`Vmax*r3`S/(r3`Km*(1+r3`I/r3`Ki+r3`I2/r3`Ki2+\
r3`I3/r3`Ki3+r3`I4/r3`Ki4+r3`I5/r3`Ki5)+r3`S)],Hold[r4`Vmax*r4`S/(r4`Km*(1+r4`\
I/r4`Ki)+r4`S)],Hold[r5`Vmax*r5`S/(r5`Km+r5`S)],Hold[r6`Vmax*r6`S/(r6`Km*(1+\
r6`I/r6`Ki)+r6`S)],Hold[r7`Vmax*r7`S/(r7`Km+r7`S)],Hold[r8`a*System`Product[\
r8`b`X[[i`i]]^r8`b`A[[i`i]],{i`i,1,System`Length[r8`b`X]}]],Hold[r9`a*System`\
Product[r9`b`X[[i`i]]^r9`b`A[[i`i]],{i`i,1,System`Length[r9`b`X]}]],Hold[r10`\
Vmax*r10`S/(r10`Km*(1+r10`I/r10`Ki+r10`I2/r10`Ki2)+r10`S)],Hold[r11`Vmax*r11`\
S/(r11`Km+r11`S)],Hold[r12`Vmax*r12`S/(r12`Km+r12`S)],Hold[r13`Vmax*r13`S/(\
r13`Km+r13`S)],Hold[r14`Vmax*r14`S/(r14`Km+r14`S)],Hold[r15`Vmax*r15`S/(r15`\
Km+r15`S)],Hold[r16`Vmax*r16`S/(r16`Km+r16`S)],Hold[r17`Vmax*r17`S/(r17`Km+\
r17`S)],Hold[r18`Vmax*r18`S/(r18`Km*(1+r18`I/r18`Ki)+r18`S)],Hold[r19`Vmax*\
r19`S/(r19`Km+r19`S)],Hold[r20`a*System`Product[r20`b`X[[i`i]]^r20`b`A[[i`i]],\
{i`i,1,System`Length[r20`b`X]}]],Hold[r22`a*System`Product[r22`b`X[[i`i]]^r22`\
b`A[[i`i]],{i`i,1,System`Length[r22`b`X]}]],Hold[r25`a*System`Product[r25`b`X[\
[i`i]]^r25`b`A[[i`i]],{i`i,1,System`Length[r25`b`X]}]],Hold[r26`a*System`\
Product[r26`b`X[[i`i]]^r26`b`A[[i`i]],{i`i,1,System`Length[r26`b`X]}]],Hold[\
r27`Vmax*r27`S/(r27`Km*(1+r27`I/r27`Ki)+r27`S)],Hold[r28`Vmax*r28`S/(r28`Km+\
r28`S)],Hold[r29`Vmax*r29`S/(r29`Km*(1+r29`I/r29`Ki+r29`I2/r29`Ki2+r29`I3/r29`\
Ki3+r29`I4/r29`Ki4+r29`I5/r29`Ki5)+r29`S)],Hold[r30`a*System`Product[r30`b`X[[\
i`i]]^r30`b`A[[i`i]],{i`i,1,System`Length[r30`b`X]}]],Hold[r31`a*System`\
Product[r31`b`X[[i`i]]^r31`b`A[[i`i]],{i`i,1,System`Length[r31`b`X]}]],Hold[\
r32`a*System`Product[r32`b`X[[i`i]]^r32`b`A[[i`i]],{i`i,1,System`Length[r32`b`\
X]}]],Hold[r33`a*System`Product[r33`b`X[[i`i]]^r33`b`A[[i`i]],{i`i,1,System`\
Length[r33`b`X]}]],Hold[r34`a*System`Product[r34`b`X[[i`i]]^r34`b`A[[i`i]],{i`\
i,1,System`Length[r34`b`X]}]],Hold[r35`a*System`Product[r35`b`X[[i`i]]^r35`b`\
A[[i`i]],{i`i,1,System`Length[r35`b`X]}]]}\
\>", "Input",
 CellChangeTimes->{3.7827222553849993`*^9, 3.782722286693999*^9},
 CellLabel->
  "In[120]:=",ExpressionUUID->"6085fa55-6835-45e2-a897-ad4e24280fbf"],

Cell[BoxData[
 RowBox[{"{", 
  RowBox[{
   RowBox[{"Hold", "[", 
    FractionBox[
     RowBox[{"r1`Vmax", " ", "r1`S"}], 
     RowBox[{
      RowBox[{"r1`Km", " ", 
       RowBox[{"(", 
        RowBox[{"1", "+", 
         FractionBox["r1`I", "r1`Ki"]}], ")"}]}], "+", "r1`S"}]], "]"}], ",", 
   RowBox[{"Hold", "[", 
    FractionBox[
     RowBox[{"r2`Vmax", " ", "r2`S"}], 
     RowBox[{
      RowBox[{"r2`Km", " ", 
       RowBox[{"(", 
        RowBox[{"1", "+", 
         FractionBox["r2`I", "r2`Ki"]}], ")"}]}], "+", "r2`S"}]], "]"}], ",", 
   RowBox[{"Hold", "[", 
    FractionBox[
     RowBox[{"r3`Vmax", " ", "r3`S"}], 
     RowBox[{
      RowBox[{"r3`Km", " ", 
       RowBox[{"(", 
        RowBox[{"1", "+", 
         FractionBox["r3`I", "r3`Ki"], "+", 
         FractionBox["r3`I2", "r3`Ki2"], "+", 
         FractionBox["r3`I3", "r3`Ki3"], "+", 
         FractionBox["r3`I4", "r3`Ki4"], "+", 
         FractionBox["r3`I5", "r3`Ki5"]}], ")"}]}], "+", "r3`S"}]], "]"}], 
   ",", 
   RowBox[{"Hold", "[", 
    FractionBox[
     RowBox[{"r4`Vmax", " ", "r4`S"}], 
     RowBox[{
      RowBox[{"r4`Km", " ", 
       RowBox[{"(", 
        RowBox[{"1", "+", 
         FractionBox["r4`I", "r4`Ki"]}], ")"}]}], "+", "r4`S"}]], "]"}], ",", 
   RowBox[{"Hold", "[", 
    FractionBox[
     RowBox[{"r5`Vmax", " ", "r5`S"}], 
     RowBox[{"r5`Km", "+", "r5`S"}]], "]"}], ",", 
   RowBox[{"Hold", "[", 
    FractionBox[
     RowBox[{"r6`Vmax", " ", "r6`S"}], 
     RowBox[{
      RowBox[{"r6`Km", " ", 
       RowBox[{"(", 
        RowBox[{"1", "+", 
         FractionBox["r6`I", "r6`Ki"]}], ")"}]}], "+", "r6`S"}]], "]"}], ",", 
   RowBox[{"Hold", "[", 
    FractionBox[
     RowBox[{"r7`Vmax", " ", "r7`S"}], 
     RowBox[{"r7`Km", "+", "r7`S"}]], "]"}], ",", 
   RowBox[{"Hold", "[", 
    RowBox[{"r8`a", " ", 
     RowBox[{
      UnderoverscriptBox["\[Product]", 
       RowBox[{"i`i", "=", "1"}], 
       RowBox[{"Length", "[", "r8`b`X", "]"}]], 
      SuperscriptBox[
       RowBox[{
       "r8`b`X", "\[LeftDoubleBracket]", "i`i", "\[RightDoubleBracket]"}], 
       RowBox[{
       "r8`b`A", "\[LeftDoubleBracket]", "i`i", 
        "\[RightDoubleBracket]"}]]}]}], "]"}], ",", 
   RowBox[{"Hold", "[", 
    RowBox[{"r9`a", " ", 
     RowBox[{
      UnderoverscriptBox["\[Product]", 
       RowBox[{"i`i", "=", "1"}], 
       RowBox[{"Length", "[", "r9`b`X", "]"}]], 
      SuperscriptBox[
       RowBox[{
       "r9`b`X", "\[LeftDoubleBracket]", "i`i", "\[RightDoubleBracket]"}], 
       RowBox[{
       "r9`b`A", "\[LeftDoubleBracket]", "i`i", 
        "\[RightDoubleBracket]"}]]}]}], "]"}], ",", 
   RowBox[{"Hold", "[", 
    FractionBox[
     RowBox[{"r10`Vmax", " ", "r10`S"}], 
     RowBox[{
      RowBox[{"r10`Km", " ", 
       RowBox[{"(", 
        RowBox[{"1", "+", 
         FractionBox["r10`I", "r10`Ki"], "+", 
         FractionBox["r10`I2", "r10`Ki2"]}], ")"}]}], "+", "r10`S"}]], "]"}], 
   ",", 
   RowBox[{"Hold", "[", 
    FractionBox[
     RowBox[{"r11`Vmax", " ", "r11`S"}], 
     RowBox[{"r11`Km", "+", "r11`S"}]], "]"}], ",", 
   RowBox[{"Hold", "[", 
    FractionBox[
     RowBox[{"r12`Vmax", " ", "r12`S"}], 
     RowBox[{"r12`Km", "+", "r12`S"}]], "]"}], ",", 
   RowBox[{"Hold", "[", 
    FractionBox[
     RowBox[{"r13`Vmax", " ", "r13`S"}], 
     RowBox[{"r13`Km", "+", "r13`S"}]], "]"}], ",", 
   RowBox[{"Hold", "[", 
    FractionBox[
     RowBox[{"r14`Vmax", " ", "r14`S"}], 
     RowBox[{"r14`Km", "+", "r14`S"}]], "]"}], ",", 
   RowBox[{"Hold", "[", 
    FractionBox[
     RowBox[{"r15`Vmax", " ", "r15`S"}], 
     RowBox[{"r15`Km", "+", "r15`S"}]], "]"}], ",", 
   RowBox[{"Hold", "[", 
    FractionBox[
     RowBox[{"r16`Vmax", " ", "r16`S"}], 
     RowBox[{"r16`Km", "+", "r16`S"}]], "]"}], ",", 
   RowBox[{"Hold", "[", 
    FractionBox[
     RowBox[{"r17`Vmax", " ", "r17`S"}], 
     RowBox[{"r17`Km", "+", "r17`S"}]], "]"}], ",", 
   RowBox[{"Hold", "[", 
    FractionBox[
     RowBox[{"r18`Vmax", " ", "r18`S"}], 
     RowBox[{
      RowBox[{"r18`Km", " ", 
       RowBox[{"(", 
        RowBox[{"1", "+", 
         FractionBox["r18`I", "r18`Ki"]}], ")"}]}], "+", "r18`S"}]], "]"}], 
   ",", 
   RowBox[{"Hold", "[", 
    FractionBox[
     RowBox[{"r19`Vmax", " ", "r19`S"}], 
     RowBox[{"r19`Km", "+", "r19`S"}]], "]"}], ",", 
   RowBox[{"Hold", "[", 
    RowBox[{"r20`a", " ", 
     RowBox[{
      UnderoverscriptBox["\[Product]", 
       RowBox[{"i`i", "=", "1"}], 
       RowBox[{"Length", "[", "r20`b`X", "]"}]], 
      SuperscriptBox[
       RowBox[{
       "r20`b`X", "\[LeftDoubleBracket]", "i`i", "\[RightDoubleBracket]"}], 
       RowBox[{
       "r20`b`A", "\[LeftDoubleBracket]", "i`i", 
        "\[RightDoubleBracket]"}]]}]}], "]"}], ",", 
   RowBox[{"Hold", "[", 
    RowBox[{"r22`a", " ", 
     RowBox[{
      UnderoverscriptBox["\[Product]", 
       RowBox[{"i`i", "=", "1"}], 
       RowBox[{"Length", "[", "r22`b`X", "]"}]], 
      SuperscriptBox[
       RowBox[{
       "r22`b`X", "\[LeftDoubleBracket]", "i`i", "\[RightDoubleBracket]"}], 
       RowBox[{
       "r22`b`A", "\[LeftDoubleBracket]", "i`i", 
        "\[RightDoubleBracket]"}]]}]}], "]"}], ",", 
   RowBox[{"Hold", "[", 
    RowBox[{"r25`a", " ", 
     RowBox[{
      UnderoverscriptBox["\[Product]", 
       RowBox[{"i`i", "=", "1"}], 
       RowBox[{"Length", "[", "r25`b`X", "]"}]], 
      SuperscriptBox[
       RowBox[{
       "r25`b`X", "\[LeftDoubleBracket]", "i`i", "\[RightDoubleBracket]"}], 
       RowBox[{
       "r25`b`A", "\[LeftDoubleBracket]", "i`i", 
        "\[RightDoubleBracket]"}]]}]}], "]"}], ",", 
   RowBox[{"Hold", "[", 
    RowBox[{"r26`a", " ", 
     RowBox[{
      UnderoverscriptBox["\[Product]", 
       RowBox[{"i`i", "=", "1"}], 
       RowBox[{"Length", "[", "r26`b`X", "]"}]], 
      SuperscriptBox[
       RowBox[{
       "r26`b`X", "\[LeftDoubleBracket]", "i`i", "\[RightDoubleBracket]"}], 
       RowBox[{
       "r26`b`A", "\[LeftDoubleBracket]", "i`i", 
        "\[RightDoubleBracket]"}]]}]}], "]"}], ",", 
   RowBox[{"Hold", "[", 
    FractionBox[
     RowBox[{"r27`Vmax", " ", "r27`S"}], 
     RowBox[{
      RowBox[{"r27`Km", " ", 
       RowBox[{"(", 
        RowBox[{"1", "+", 
         FractionBox["r27`I", "r27`Ki"]}], ")"}]}], "+", "r27`S"}]], "]"}], 
   ",", 
   RowBox[{"Hold", "[", 
    FractionBox[
     RowBox[{"r28`Vmax", " ", "r28`S"}], 
     RowBox[{"r28`Km", "+", "r28`S"}]], "]"}], ",", 
   RowBox[{"Hold", "[", 
    FractionBox[
     RowBox[{"r29`Vmax", " ", "r29`S"}], 
     RowBox[{
      RowBox[{"r29`Km", " ", 
       RowBox[{"(", 
        RowBox[{"1", "+", 
         FractionBox["r29`I", "r29`Ki"], "+", 
         FractionBox["r29`I2", "r29`Ki2"], "+", 
         FractionBox["r29`I3", "r29`Ki3"], "+", 
         FractionBox["r29`I4", "r29`Ki4"], "+", 
         FractionBox["r29`I5", "r29`Ki5"]}], ")"}]}], "+", "r29`S"}]], "]"}], 
   ",", 
   RowBox[{"Hold", "[", 
    RowBox[{"r30`a", " ", 
     RowBox[{
      UnderoverscriptBox["\[Product]", 
       RowBox[{"i`i", "=", "1"}], 
       RowBox[{"Length", "[", "r30`b`X", "]"}]], 
      SuperscriptBox[
       RowBox[{
       "r30`b`X", "\[LeftDoubleBracket]", "i`i", "\[RightDoubleBracket]"}], 
       RowBox[{
       "r30`b`A", "\[LeftDoubleBracket]", "i`i", 
        "\[RightDoubleBracket]"}]]}]}], "]"}], ",", 
   RowBox[{"Hold", "[", 
    RowBox[{"r31`a", " ", 
     RowBox[{
      UnderoverscriptBox["\[Product]", 
       RowBox[{"i`i", "=", "1"}], 
       RowBox[{"Length", "[", "r31`b`X", "]"}]], 
      SuperscriptBox[
       RowBox[{
       "r31`b`X", "\[LeftDoubleBracket]", "i`i", "\[RightDoubleBracket]"}], 
       RowBox[{
       "r31`b`A", "\[LeftDoubleBracket]", "i`i", 
        "\[RightDoubleBracket]"}]]}]}], "]"}], ",", 
   RowBox[{"Hold", "[", 
    RowBox[{"r32`a", " ", 
     RowBox[{
      UnderoverscriptBox["\[Product]", 
       RowBox[{"i`i", "=", "1"}], 
       RowBox[{"Length", "[", "r32`b`X", "]"}]], 
      SuperscriptBox[
       RowBox[{
       "r32`b`X", "\[LeftDoubleBracket]", "i`i", "\[RightDoubleBracket]"}], 
       RowBox[{
       "r32`b`A", "\[LeftDoubleBracket]", "i`i", 
        "\[RightDoubleBracket]"}]]}]}], "]"}], ",", 
   RowBox[{"Hold", "[", 
    RowBox[{"r33`a", " ", 
     RowBox[{
      UnderoverscriptBox["\[Product]", 
       RowBox[{"i`i", "=", "1"}], 
       RowBox[{"Length", "[", "r33`b`X", "]"}]], 
      SuperscriptBox[
       RowBox[{
       "r33`b`X", "\[LeftDoubleBracket]", "i`i", "\[RightDoubleBracket]"}], 
       RowBox[{
       "r33`b`A", "\[LeftDoubleBracket]", "i`i", 
        "\[RightDoubleBracket]"}]]}]}], "]"}], ",", 
   RowBox[{"Hold", "[", 
    RowBox[{"r34`a", " ", 
     RowBox[{
      UnderoverscriptBox["\[Product]", 
       RowBox[{"i`i", "=", "1"}], 
       RowBox[{"Length", "[", "r34`b`X", "]"}]], 
      SuperscriptBox[
       RowBox[{
       "r34`b`X", "\[LeftDoubleBracket]", "i`i", "\[RightDoubleBracket]"}], 
       RowBox[{
       "r34`b`A", "\[LeftDoubleBracket]", "i`i", 
        "\[RightDoubleBracket]"}]]}]}], "]"}], ",", 
   RowBox[{"Hold", "[", 
    RowBox[{"r35`a", " ", 
     RowBox[{
      UnderoverscriptBox["\[Product]", 
       RowBox[{"i`i", "=", "1"}], 
       RowBox[{"Length", "[", "r35`b`X", "]"}]], 
      SuperscriptBox[
       RowBox[{
       "r35`b`X", "\[LeftDoubleBracket]", "i`i", "\[RightDoubleBracket]"}], 
       RowBox[{
       "r35`b`A", "\[LeftDoubleBracket]", "i`i", 
        "\[RightDoubleBracket]"}]]}]}], "]"}]}], "}"}]], "Output",
 CellChangeTimes->{3.7728603500037384`*^9, 3.772865082328188*^9, 
  3.7730353362729607`*^9, 3.773389389993327*^9, 3.773502124127311*^9, 
  3.773503451172146*^9, 3.773503582780156*^9, 3.7826454361429563`*^9, 
  3.782645705654818*^9, 3.7827220329413257`*^9, 3.782722287433964*^9, 
  3.7827225198132467`*^9, 3.785244196059902*^9, 3.7852480641947556`*^9, 
  3.7852609355292425`*^9, 3.785261580893633*^9, 3.7852617418202605`*^9, 
  3.830923022904479*^9, 3.830931715579686*^9, 3.8309408325508013`*^9, 
  3.8310050723090334`*^9, 3.8310122550389986`*^9, 3.831021901063115*^9, 
  3.8310228822518396`*^9, 3.831090708060775*^9, 3.8311768578565855`*^9, 
  3.8316125480289855`*^9, 3.8317867427638874`*^9, 3.83206321072635*^9, 
  3.8322288694774876`*^9, 3.832234982325061*^9, 3.832239155367877*^9, 
  3.8323430746352324`*^9, 3.8324080214417*^9},
 CellLabel->
  "Out[120]=",ExpressionUUID->"06939c46-45cb-4f82-8848-45a0bb8d0bd0"]
}, Open  ]],

Cell[CellGroupData[{

Cell[BoxData[
 RowBox[{"Dimensions", "[", "Rates", "]"}]], "Input",
 CellChangeTimes->{{3.7827225230312667`*^9, 3.7827225274282465`*^9}},
 CellLabel->
  "In[121]:=",ExpressionUUID->"dba5e4e8-ec24-448e-9b2a-59a1481babe3"],

Cell[BoxData[
 RowBox[{"{", "32", "}"}]], "Output",
 CellChangeTimes->{3.7827225277642465`*^9, 3.7852441962738314`*^9, 
  3.785248064310543*^9, 3.785260944411807*^9, 3.785261580909257*^9, 
  3.785261741850264*^9, 3.83092302493233*^9, 3.8309317156264467`*^9, 
  3.830940832589695*^9, 3.8310050723492002`*^9, 3.8310122550889673`*^9, 
  3.8310219011074433`*^9, 3.831022882290946*^9, 3.831090708102764*^9, 
  3.8311768578922195`*^9, 3.8316125480914555`*^9, 3.8317867429357224`*^9, 
  3.832063210779891*^9, 3.8322288695868635`*^9, 3.832234982481326*^9, 
  3.8322391554303255`*^9, 3.8323430746977377`*^9, 3.8324080214885726`*^9},
 CellLabel->
  "Out[121]=",ExpressionUUID->"89b399e0-d788-471d-b899-a713939a5a8a"]
}, Open  ]],

Cell[CellGroupData[{

Cell["\<\
SubsFormVars={r1`b`X->{m`A},r1`b`A->{1},r1`b`XF->m`A,r1`b`M->{m`B},r1`b`MF->m`\
B,r2`b`X->{m`B},r2`b`A->{1},r2`b`XF->m`B,r2`b`M->{m`C},r2`b`MF->m`C,r3`b`X->{\
m`C},r3`b`A->{1},r3`b`XF->m`C,r3`b`M->{m`D,m`FPP,m`GGPP,m`GPP,m`PhyPP},r3`b`\
MF->m`D,r4`b`X->{m`D},r4`b`A->{1},r4`b`XF->m`D,r4`b`M->{m`E},r4`b`MF->m`E,r5`\
b`X->{m`E},r5`b`A->{1},r5`b`XF->m`E,r6`b`X->{m`F},r6`b`A->{1},r6`b`XF->m`F,r6`\
b`M->{m`G},r6`b`MF->m`G,r7`b`X->{m`G},r7`b`A->{1},r7`b`XF->m`G,r8`b`X->{m`F},\
r8`b`A->{1},r8`b`XF->m`F,r9`b`X->{m`F2},r9`b`A->{1},r9`b`XF->m`F2,r10`b`X->{m`\
H,m`Z},r10`b`A->{1,1},r10`b`XF->m`H,r10`b`M->{m`F2,m`G2},r10`b`MF->m`F2,r11`b`\
X->{m`J},r11`b`A->{1},r11`b`XF->m`J,r12`b`X->{m`K},r12`b`A->{1},r12`b`XF->m`K,\
r13`b`X->{m`L},r13`b`A->{1},r13`b`XF->m`L,r14`b`X->{m`M},r14`b`A->{1},r14`b`\
XF->m`M,r15`b`X->{m`N},r15`b`A->{1},r15`b`XF->m`N,r16`b`X->{m`O},r16`b`A->{1},\
r16`b`XF->m`O,r17`b`X->{m`O},r17`b`A->{1},r17`b`XF->m`O,r18`b`X->{m`F2},r18`b`\
A->{1},r18`b`XF->m`F2,r18`b`M->{m`G2},r18`b`MF->m`G2,r19`b`X->{m`G2},r19`b`A->\
{1},r19`b`XF->m`G2,r20`b`X->{m`F,m`G},r20`b`A->{1,1},r20`b`XF->m`F,r21`b`X->{\
m`P},r21`b`A->{1},r21`b`XF->m`P,r22`b`X->{m`F2,m`G2},r22`b`A->{1,1},r22`b`XF->\
m`F2,r23`b`X->{m`Q},r23`b`A->{1},r23`b`XF->m`Q,r24`b`X->{m`R},r24`b`A->{1},\
r24`b`XF->m`R,r25`b`X->{m`G},r25`b`A->{1},r25`b`XF->m`G,r26`b`X->{m`G2},r26`b`\
A->{1},r26`b`XF->m`G2,r27`b`X->{m`A},r27`b`A->{1},r27`b`XF->m`A,r27`b`M->{m`\
B2},r27`b`MF->m`B2,r28`b`X->{m`B2},r28`b`A->{1},r28`b`XF->m`B2,r29`b`X->{m`C2}\
,r29`b`A->{1},r29`b`XF->m`C2,r29`b`M->{m`D2,m`FPP,m`GGPP,m`GPP,m`PhyPP},r29`b`\
MF->m`D2,r30`b`X->{m`B},r30`b`A->{1},r30`b`XF->m`B,r31`b`X->{m`B2},r31`b`A->{\
1},r31`b`XF->m`B2,r32`b`X->{m`C},r32`b`A->{1},r32`b`XF->m`C,r33`b`X->{m`C2},\
r33`b`A->{1},r33`b`XF->m`C2,r34`b`X->{m`D},r34`b`A->{1},r34`b`XF->m`D,r35`b`X-\
>{m`D2},r35`b`A->{1},r35`b`XF->m`D2}\
\>", "Input",
 CellChangeTimes->{
  3.8309239146792135`*^9, {3.830923962186531*^9, 3.8309239652260723`*^9}},
 CellLabel->
  "In[122]:=",ExpressionUUID->"2a4813e1-d786-487e-ab36-7dc3761550a9"],

Cell[BoxData[
 RowBox[{"{", 
  RowBox[{
   RowBox[{"r1`b`X", "\[Rule]", 
    RowBox[{"{", "m`A", "}"}]}], ",", 
   RowBox[{"r1`b`A", "\[Rule]", 
    RowBox[{"{", "1", "}"}]}], ",", 
   RowBox[{"r1`b`XF", "\[Rule]", "m`A"}], ",", 
   RowBox[{"r1`b`M", "\[Rule]", 
    RowBox[{"{", "m`B", "}"}]}], ",", 
   RowBox[{"r1`b`MF", "\[Rule]", "m`B"}], ",", 
   RowBox[{"r2`b`X", "\[Rule]", 
    RowBox[{"{", "m`B", "}"}]}], ",", 
   RowBox[{"r2`b`A", "\[Rule]", 
    RowBox[{"{", "1", "}"}]}], ",", 
   RowBox[{"r2`b`XF", "\[Rule]", "m`B"}], ",", 
   RowBox[{"r2`b`M", "\[Rule]", 
    RowBox[{"{", "m`C", "}"}]}], ",", 
   RowBox[{"r2`b`MF", "\[Rule]", "m`C"}], ",", 
   RowBox[{"r3`b`X", "\[Rule]", 
    RowBox[{"{", "m`C", "}"}]}], ",", 
   RowBox[{"r3`b`A", "\[Rule]", 
    RowBox[{"{", "1", "}"}]}], ",", 
   RowBox[{"r3`b`XF", "\[Rule]", "m`C"}], ",", 
   RowBox[{"r3`b`M", "\[Rule]", 
    RowBox[{"{", 
     RowBox[{
     "m`D", ",", "m`FPP", ",", "m`GGPP", ",", "m`GPP", ",", "m`PhyPP"}], 
     "}"}]}], ",", 
   RowBox[{"r3`b`MF", "\[Rule]", "m`D"}], ",", 
   RowBox[{"r4`b`X", "\[Rule]", 
    RowBox[{"{", "m`D", "}"}]}], ",", 
   RowBox[{"r4`b`A", "\[Rule]", 
    RowBox[{"{", "1", "}"}]}], ",", 
   RowBox[{"r4`b`XF", "\[Rule]", "m`D"}], ",", 
   RowBox[{"r4`b`M", "\[Rule]", 
    RowBox[{"{", "m`E", "}"}]}], ",", 
   RowBox[{"r4`b`MF", "\[Rule]", "m`E"}], ",", 
   RowBox[{"r5`b`X", "\[Rule]", 
    RowBox[{"{", "m`E", "}"}]}], ",", 
   RowBox[{"r5`b`A", "\[Rule]", 
    RowBox[{"{", "1", "}"}]}], ",", 
   RowBox[{"r5`b`XF", "\[Rule]", "m`E"}], ",", 
   RowBox[{"r6`b`X", "\[Rule]", 
    RowBox[{"{", "m`F", "}"}]}], ",", 
   RowBox[{"r6`b`A", "\[Rule]", 
    RowBox[{"{", "1", "}"}]}], ",", 
   RowBox[{"r6`b`XF", "\[Rule]", "m`F"}], ",", 
   RowBox[{"r6`b`M", "\[Rule]", 
    RowBox[{"{", "m`G", "}"}]}], ",", 
   RowBox[{"r6`b`MF", "\[Rule]", "m`G"}], ",", 
   RowBox[{"r7`b`X", "\[Rule]", 
    RowBox[{"{", "m`G", "}"}]}], ",", 
   RowBox[{"r7`b`A", "\[Rule]", 
    RowBox[{"{", "1", "}"}]}], ",", 
   RowBox[{"r7`b`XF", "\[Rule]", "m`G"}], ",", 
   RowBox[{"r8`b`X", "\[Rule]", 
    RowBox[{"{", "m`F", "}"}]}], ",", 
   RowBox[{"r8`b`A", "\[Rule]", 
    RowBox[{"{", "1", "}"}]}], ",", 
   RowBox[{"r8`b`XF", "\[Rule]", "m`F"}], ",", 
   RowBox[{"r9`b`X", "\[Rule]", 
    RowBox[{"{", "m`F2", "}"}]}], ",", 
   RowBox[{"r9`b`A", "\[Rule]", 
    RowBox[{"{", "1", "}"}]}], ",", 
   RowBox[{"r9`b`XF", "\[Rule]", "m`F2"}], ",", 
   RowBox[{"r10`b`X", "\[Rule]", 
    RowBox[{"{", 
     RowBox[{"m`H", ",", "m`Z"}], "}"}]}], ",", 
   RowBox[{"r10`b`A", "\[Rule]", 
    RowBox[{"{", 
     RowBox[{"1", ",", "1"}], "}"}]}], ",", 
   RowBox[{"r10`b`XF", "\[Rule]", "m`H"}], ",", 
   RowBox[{"r10`b`M", "\[Rule]", 
    RowBox[{"{", 
     RowBox[{"m`F2", ",", "m`G2"}], "}"}]}], ",", 
   RowBox[{"r10`b`MF", "\[Rule]", "m`F2"}], ",", 
   RowBox[{"r11`b`X", "\[Rule]", 
    RowBox[{"{", "m`J", "}"}]}], ",", 
   RowBox[{"r11`b`A", "\[Rule]", 
    RowBox[{"{", "1", "}"}]}], ",", 
   RowBox[{"r11`b`XF", "\[Rule]", "m`J"}], ",", 
   RowBox[{"r12`b`X", "\[Rule]", 
    RowBox[{"{", "m`K", "}"}]}], ",", 
   RowBox[{"r12`b`A", "\[Rule]", 
    RowBox[{"{", "1", "}"}]}], ",", 
   RowBox[{"r12`b`XF", "\[Rule]", "m`K"}], ",", 
   RowBox[{"r13`b`X", "\[Rule]", 
    RowBox[{"{", "m`L", "}"}]}], ",", 
   RowBox[{"r13`b`A", "\[Rule]", 
    RowBox[{"{", "1", "}"}]}], ",", 
   RowBox[{"r13`b`XF", "\[Rule]", "m`L"}], ",", 
   RowBox[{"r14`b`X", "\[Rule]", 
    RowBox[{"{", "m`M", "}"}]}], ",", 
   RowBox[{"r14`b`A", "\[Rule]", 
    RowBox[{"{", "1", "}"}]}], ",", 
   RowBox[{"r14`b`XF", "\[Rule]", "m`M"}], ",", 
   RowBox[{"r15`b`X", "\[Rule]", 
    RowBox[{"{", "m`N", "}"}]}], ",", 
   RowBox[{"r15`b`A", "\[Rule]", 
    RowBox[{"{", "1", "}"}]}], ",", 
   RowBox[{"r15`b`XF", "\[Rule]", "m`N"}], ",", 
   RowBox[{"r16`b`X", "\[Rule]", 
    RowBox[{"{", "m`O", "}"}]}], ",", 
   RowBox[{"r16`b`A", "\[Rule]", 
    RowBox[{"{", "1", "}"}]}], ",", 
   RowBox[{"r16`b`XF", "\[Rule]", "m`O"}], ",", 
   RowBox[{"r17`b`X", "\[Rule]", 
    RowBox[{"{", "m`O", "}"}]}], ",", 
   RowBox[{"r17`b`A", "\[Rule]", 
    RowBox[{"{", "1", "}"}]}], ",", 
   RowBox[{"r17`b`XF", "\[Rule]", "m`O"}], ",", 
   RowBox[{"r18`b`X", "\[Rule]", 
    RowBox[{"{", "m`F2", "}"}]}], ",", 
   RowBox[{"r18`b`A", "\[Rule]", 
    RowBox[{"{", "1", "}"}]}], ",", 
   RowBox[{"r18`b`XF", "\[Rule]", "m`F2"}], ",", 
   RowBox[{"r18`b`M", "\[Rule]", 
    RowBox[{"{", "m`G2", "}"}]}], ",", 
   RowBox[{"r18`b`MF", "\[Rule]", "m`G2"}], ",", 
   RowBox[{"r19`b`X", "\[Rule]", 
    RowBox[{"{", "m`G2", "}"}]}], ",", 
   RowBox[{"r19`b`A", "\[Rule]", 
    RowBox[{"{", "1", "}"}]}], ",", 
   RowBox[{"r19`b`XF", "\[Rule]", "m`G2"}], ",", 
   RowBox[{"r20`b`X", "\[Rule]", 
    RowBox[{"{", 
     RowBox[{"m`F", ",", "m`G"}], "}"}]}], ",", 
   RowBox[{"r20`b`A", "\[Rule]", 
    RowBox[{"{", 
     RowBox[{"1", ",", "1"}], "}"}]}], ",", 
   RowBox[{"r20`b`XF", "\[Rule]", "m`F"}], ",", 
   RowBox[{"r21`b`X", "\[Rule]", 
    RowBox[{"{", "m`P", "}"}]}], ",", 
   RowBox[{"r21`b`A", "\[Rule]", 
    RowBox[{"{", "1", "}"}]}], ",", 
   RowBox[{"r21`b`XF", "\[Rule]", "m`P"}], ",", 
   RowBox[{"r22`b`X", "\[Rule]", 
    RowBox[{"{", 
     RowBox[{"m`F2", ",", "m`G2"}], "}"}]}], ",", 
   RowBox[{"r22`b`A", "\[Rule]", 
    RowBox[{"{", 
     RowBox[{"1", ",", "1"}], "}"}]}], ",", 
   RowBox[{"r22`b`XF", "\[Rule]", "m`F2"}], ",", 
   RowBox[{"r23`b`X", "\[Rule]", 
    RowBox[{"{", "m`Q", "}"}]}], ",", 
   RowBox[{"r23`b`A", "\[Rule]", 
    RowBox[{"{", "1", "}"}]}], ",", 
   RowBox[{"r23`b`XF", "\[Rule]", "m`Q"}], ",", 
   RowBox[{"r24`b`X", "\[Rule]", 
    RowBox[{"{", "m`R", "}"}]}], ",", 
   RowBox[{"r24`b`A", "\[Rule]", 
    RowBox[{"{", "1", "}"}]}], ",", 
   RowBox[{"r24`b`XF", "\[Rule]", "m`R"}], ",", 
   RowBox[{"r25`b`X", "\[Rule]", 
    RowBox[{"{", "m`G", "}"}]}], ",", 
   RowBox[{"r25`b`A", "\[Rule]", 
    RowBox[{"{", "1", "}"}]}], ",", 
   RowBox[{"r25`b`XF", "\[Rule]", "m`G"}], ",", 
   RowBox[{"r26`b`X", "\[Rule]", 
    RowBox[{"{", "m`G2", "}"}]}], ",", 
   RowBox[{"r26`b`A", "\[Rule]", 
    RowBox[{"{", "1", "}"}]}], ",", 
   RowBox[{"r26`b`XF", "\[Rule]", "m`G2"}], ",", 
   RowBox[{"r27`b`X", "\[Rule]", 
    RowBox[{"{", "m`A", "}"}]}], ",", 
   RowBox[{"r27`b`A", "\[Rule]", 
    RowBox[{"{", "1", "}"}]}], ",", 
   RowBox[{"r27`b`XF", "\[Rule]", "m`A"}], ",", 
   RowBox[{"r27`b`M", "\[Rule]", 
    RowBox[{"{", "m`B2", "}"}]}], ",", 
   RowBox[{"r27`b`MF", "\[Rule]", "m`B2"}], ",", 
   RowBox[{"r28`b`X", "\[Rule]", 
    RowBox[{"{", "m`B2", "}"}]}], ",", 
   RowBox[{"r28`b`A", "\[Rule]", 
    RowBox[{"{", "1", "}"}]}], ",", 
   RowBox[{"r28`b`XF", "\[Rule]", "m`B2"}], ",", 
   RowBox[{"r29`b`X", "\[Rule]", 
    RowBox[{"{", "m`C2", "}"}]}], ",", 
   RowBox[{"r29`b`A", "\[Rule]", 
    RowBox[{"{", "1", "}"}]}], ",", 
   RowBox[{"r29`b`XF", "\[Rule]", "m`C2"}], ",", 
   RowBox[{"r29`b`M", "\[Rule]", 
    RowBox[{"{", 
     RowBox[{
     "m`D2", ",", "m`FPP", ",", "m`GGPP", ",", "m`GPP", ",", "m`PhyPP"}], 
     "}"}]}], ",", 
   RowBox[{"r29`b`MF", "\[Rule]", "m`D2"}], ",", 
   RowBox[{"r30`b`X", "\[Rule]", 
    RowBox[{"{", "m`B", "}"}]}], ",", 
   RowBox[{"r30`b`A", "\[Rule]", 
    RowBox[{"{", "1", "}"}]}], ",", 
   RowBox[{"r30`b`XF", "\[Rule]", "m`B"}], ",", 
   RowBox[{"r31`b`X", "\[Rule]", 
    RowBox[{"{", "m`B2", "}"}]}], ",", 
   RowBox[{"r31`b`A", "\[Rule]", 
    RowBox[{"{", "1", "}"}]}], ",", 
   RowBox[{"r31`b`XF", "\[Rule]", "m`B2"}], ",", 
   RowBox[{"r32`b`X", "\[Rule]", 
    RowBox[{"{", "m`C", "}"}]}], ",", 
   RowBox[{"r32`b`A", "\[Rule]", 
    RowBox[{"{", "1", "}"}]}], ",", 
   RowBox[{"r32`b`XF", "\[Rule]", "m`C"}], ",", 
   RowBox[{"r33`b`X", "\[Rule]", 
    RowBox[{"{", "m`C2", "}"}]}], ",", 
   RowBox[{"r33`b`A", "\[Rule]", 
    RowBox[{"{", "1", "}"}]}], ",", 
   RowBox[{"r33`b`XF", "\[Rule]", "m`C2"}], ",", 
   RowBox[{"r34`b`X", "\[Rule]", 
    RowBox[{"{", "m`D", "}"}]}], ",", 
   RowBox[{"r34`b`A", "\[Rule]", 
    RowBox[{"{", "1", "}"}]}], ",", 
   RowBox[{"r34`b`XF", "\[Rule]", "m`D"}], ",", 
   RowBox[{"r35`b`X", "\[Rule]", 
    RowBox[{"{", "m`D2", "}"}]}], ",", 
   RowBox[{"r35`b`A", "\[Rule]", 
    RowBox[{"{", "1", "}"}]}], ",", 
   RowBox[{"r35`b`XF", "\[Rule]", "m`D2"}]}], "}"}]], "Output",
 CellChangeTimes->{3.8309239304542527`*^9, 3.8309240115199966`*^9, 
  3.830931715689372*^9, 3.8309408326418886`*^9, 3.83100507240403*^9, 
  3.831012255157267*^9, 3.8310219011665726`*^9, 3.8310228823439884`*^9, 
  3.83109070816416*^9, 3.8311768579433737`*^9, 3.831612548169633*^9, 
  3.8317867430456457`*^9, 3.8320632108645697`*^9, 3.832228869696236*^9, 
  3.832234982590702*^9, 3.832239155492815*^9, 3.832343074775858*^9, 
  3.832408021566699*^9},
 CellLabel->
  "Out[122]=",ExpressionUUID->"43e6b422-3560-439f-b7e5-6eedc96b7592"]
}, Open  ]],

Cell[CellGroupData[{

Cell["\<\
ParVarVals={r1`I->m`B,r1`S->m`A,r2`I->m`C,r2`S->m`B,r3`I->m`D,r3`I2->m`FPP,r3`\
I3->m`GPP,r3`I4->m`GGPP,r3`I5->m`PhyPP,r3`S->m`C,r4`I->m`E,r4`S->m`D,r5`S->m`\
E,r6`I->m`G,r6`S->m`F,r7`S->m`G,r10`I->m`F2,r10`I2->m`G2,r10`S->m`H,r11`S->m`\
J,r12`S->m`K,r13`S->m`L,r14`S->m`M,r15`S->m`N,r16`S->m`O,r17`S->m`O,r18`I->m`\
G2,r18`S->m`F2,r19`S->m`G2,r27`I->m`B2,r27`S->m`A,r28`S->m`B2,r29`I->m`D2,r29`\
I2->m`FPP,r29`I3->m`GPP,r29`I4->m`GGPP,r29`I5->m`PhyPP,r29`S->m`C2}\
\>", "Input",
 CellLabel->
  "In[123]:=",ExpressionUUID->"5d3a9172-c454-4ce9-95ce-a985207bd9f8"],

Cell[BoxData[
 RowBox[{"{", 
  RowBox[{
   RowBox[{"r1`I", "\[Rule]", "m`B"}], ",", 
   RowBox[{"r1`S", "\[Rule]", "m`A"}], ",", 
   RowBox[{"r2`I", "\[Rule]", "m`C"}], ",", 
   RowBox[{"r2`S", "\[Rule]", "m`B"}], ",", 
   RowBox[{"r3`I", "\[Rule]", "m`D"}], ",", 
   RowBox[{"r3`I2", "\[Rule]", "m`FPP"}], ",", 
   RowBox[{"r3`I3", "\[Rule]", "m`GPP"}], ",", 
   RowBox[{"r3`I4", "\[Rule]", "m`GGPP"}], ",", 
   RowBox[{"r3`I5", "\[Rule]", "m`PhyPP"}], ",", 
   RowBox[{"r3`S", "\[Rule]", "m`C"}], ",", 
   RowBox[{"r4`I", "\[Rule]", "m`E"}], ",", 
   RowBox[{"r4`S", "\[Rule]", "m`D"}], ",", 
   RowBox[{"r5`S", "\[Rule]", "m`E"}], ",", 
   RowBox[{"r6`I", "\[Rule]", "m`G"}], ",", 
   RowBox[{"r6`S", "\[Rule]", "m`F"}], ",", 
   RowBox[{"r7`S", "\[Rule]", "m`G"}], ",", 
   RowBox[{"r10`I", "\[Rule]", "m`F2"}], ",", 
   RowBox[{"r10`I2", "\[Rule]", "m`G2"}], ",", 
   RowBox[{"r10`S", "\[Rule]", "m`H"}], ",", 
   RowBox[{"r11`S", "\[Rule]", "m`J"}], ",", 
   RowBox[{"r12`S", "\[Rule]", "m`K"}], ",", 
   RowBox[{"r13`S", "\[Rule]", "m`L"}], ",", 
   RowBox[{"r14`S", "\[Rule]", "m`M"}], ",", 
   RowBox[{"r15`S", "\[Rule]", "m`N"}], ",", 
   RowBox[{"r16`S", "\[Rule]", "m`O"}], ",", 
   RowBox[{"r17`S", "\[Rule]", "m`O"}], ",", 
   RowBox[{"r18`I", "\[Rule]", "m`G2"}], ",", 
   RowBox[{"r18`S", "\[Rule]", "m`F2"}], ",", 
   RowBox[{"r19`S", "\[Rule]", "m`G2"}], ",", 
   RowBox[{"r27`I", "\[Rule]", "m`B2"}], ",", 
   RowBox[{"r27`S", "\[Rule]", "m`A"}], ",", 
   RowBox[{"r28`S", "\[Rule]", "m`B2"}], ",", 
   RowBox[{"r29`I", "\[Rule]", "m`D2"}], ",", 
   RowBox[{"r29`I2", "\[Rule]", "m`FPP"}], ",", 
   RowBox[{"r29`I3", "\[Rule]", "m`GPP"}], ",", 
   RowBox[{"r29`I4", "\[Rule]", "m`GGPP"}], ",", 
   RowBox[{"r29`I5", "\[Rule]", "m`PhyPP"}], ",", 
   RowBox[{"r29`S", "\[Rule]", "m`C2"}]}], "}"}]], "Output",
 CellChangeTimes->{3.772860353954207*^9, 3.772865083756341*^9, 
  3.77303533822563*^9, 3.77338939005582*^9, 3.7735021252742662`*^9, 
  3.773503451458146*^9, 3.7735035830651555`*^9, 3.7826454376769557`*^9, 
  3.782645710330329*^9, 3.7827225357562466`*^9, 3.7852441967118692`*^9, 
  3.7852480645285254`*^9, 3.7852609572806854`*^9, 3.78526158097176*^9, 
  3.785261741906261*^9, 3.830923027676139*^9, 3.8309240244101324`*^9, 
  3.8309317157423763`*^9, 3.830940832682605*^9, 3.8310050724489317`*^9, 
  3.8310122552064047`*^9, 3.8310219012120266`*^9, 3.8310228823858767`*^9, 
  3.8310907082064247`*^9, 3.8311768579825506`*^9, 3.831612548294635*^9, 
  3.831786743122628*^9, 3.8320632109337206`*^9, 3.8322288698055573`*^9, 
  3.8322349826688166`*^9, 3.832239155555375*^9, 3.8323430748227367`*^9, 
  3.832408021613639*^9},
 CellLabel->
  "Out[123]=",ExpressionUUID->"f7d07202-0051-4bf4-8f77-b88dd49dfb92"]
}, Open  ]],

Cell[CellGroupData[{

Cell["\<\
Pars={r1`Ki,r1`Km,r1`Vmax,r2`Ki,r2`Km,r2`Vmax,r3`Ki,r3`Ki2,r3`Ki3,r3`Ki4,r3`\
Ki5,r3`Km,r3`Vmax,r4`Ki,r4`Km,r4`Vmax,r5`Km,r5`Vmax,r6`Ki,r6`Km,r6`Vmax,r7`Km,\
r7`Vmax,r8`a,r9`a,r10`Ki,r10`Ki2,r10`Km,r10`Vmax,r11`Km,r11`Vmax,r12`Km,r12`\
Vmax,r13`Km,r13`Vmax,r14`Km,r14`Vmax,r15`Km,r15`Vmax,r16`Km,r16`Vmax,r17`Km,\
r17`Vmax,r18`Ki,r18`Km,r18`Vmax,r19`Km,r19`Vmax,r20`a,r21`a,r22`a,r23`a,r24`a,\
r25`a,r26`a,r27`Ki,r27`Km,r27`Vmax,r28`Km,r28`Vmax,r29`Ki,r29`Ki2,r29`Ki3,r29`\
Ki4,r29`Ki5,r29`Km,r29`Vmax,r30`a,r31`a,r32`a,r33`a,r34`a,r35`a}\
\>", "Input",
 CellLabel->
  "In[124]:=",ExpressionUUID->"d0a9f471-5a1b-4d85-91e3-047994ef00f6"],

Cell[BoxData[
 RowBox[{"{", 
  RowBox[{
  "r1`Ki", ",", "r1`Km", ",", "r1`Vmax", ",", "r2`Ki", ",", "r2`Km", ",", 
   "r2`Vmax", ",", "r3`Ki", ",", "r3`Ki2", ",", "r3`Ki3", ",", "r3`Ki4", ",", 
   "r3`Ki5", ",", "r3`Km", ",", "r3`Vmax", ",", "r4`Ki", ",", "r4`Km", ",", 
   "r4`Vmax", ",", "r5`Km", ",", "r5`Vmax", ",", "r6`Ki", ",", "r6`Km", ",", 
   "r6`Vmax", ",", "r7`Km", ",", "r7`Vmax", ",", "r8`a", ",", "r9`a", ",", 
   "r10`Ki", ",", "r10`Ki2", ",", "r10`Km", ",", "r10`Vmax", ",", "r11`Km", 
   ",", "r11`Vmax", ",", "r12`Km", ",", "r12`Vmax", ",", "r13`Km", ",", 
   "r13`Vmax", ",", "r14`Km", ",", "r14`Vmax", ",", "r15`Km", ",", "r15`Vmax",
    ",", "r16`Km", ",", "r16`Vmax", ",", "r17`Km", ",", "r17`Vmax", ",", 
   "r18`Ki", ",", "r18`Km", ",", "r18`Vmax", ",", "r19`Km", ",", "r19`Vmax", 
   ",", "r20`a", ",", "r21`a", ",", "r22`a", ",", "r23`a", ",", "r24`a", ",", 
   "r25`a", ",", "r26`a", ",", "r27`Ki", ",", "r27`Km", ",", "r27`Vmax", ",", 
   "r28`Km", ",", "r28`Vmax", ",", "r29`Ki", ",", "r29`Ki2", ",", "r29`Ki3", 
   ",", "r29`Ki4", ",", "r29`Ki5", ",", "r29`Km", ",", "r29`Vmax", ",", 
   "r30`a", ",", "r31`a", ",", "r32`a", ",", "r33`a", ",", "r34`a", ",", 
   "r35`a"}], "}"}]], "Output",
 CellChangeTimes->{3.772860355594793*^9, 3.7728650846040745`*^9, 
  3.7730353395378246`*^9, 3.7733893900870824`*^9, 3.7735021257862453`*^9, 
  3.773503451565146*^9, 3.773503583182156*^9, 3.7826454383819957`*^9, 
  3.7826457110483284`*^9, 3.7827225365812464`*^9, 3.785244196990867*^9, 
  3.785248064632524*^9, 3.785260959610816*^9, 3.7852615809782705`*^9, 
  3.7852617419252667`*^9, 3.83092302861945*^9, 3.8309240255461464`*^9, 
  3.830931715809436*^9, 3.8309408327234964`*^9, 3.831005072493764*^9, 
  3.831012255258134*^9, 3.831021901259761*^9, 3.8310228824296837`*^9, 
  3.831090708256884*^9, 3.831176858022917*^9, 3.831612548372696*^9, 
  3.8317867431986327`*^9, 3.8320632109962587`*^9, 3.8322288699149427`*^9, 
  3.832234982762556*^9, 3.832239155617899*^9, 3.8323430748852415`*^9, 
  3.8324080216760826`*^9},
 CellLabel->
  "Out[124]=",ExpressionUUID->"7f12fa4c-ed5f-4649-a57a-28c495dd6dfd"]
}, Open  ]],

Cell[CellGroupData[{

Cell["\<\
ParsString={ToString[R1Ki],ToString[R1Km],ToString[R1Vmax],ToString[R2Ki],\
ToString[R2Km],ToString[R2Vmax],ToString[R3Ki],ToString[R3Ki2],ToString[R3Ki3]\
,ToString[R3Ki4],ToString[R3Ki5],ToString[R3Km],ToString[R3Vmax],ToString[\
R4Ki],ToString[R4Km],ToString[R4Vmax],ToString[R5Km],ToString[R5Vmax],\
ToString[R6Ki],ToString[R6Km],ToString[R6Vmax],ToString[R7Km],ToString[R7Vmax]\
,ToString[R8a],ToString[R9a],ToString[R10Ki],ToString[R10Ki2],ToString[R10Km],\
ToString[R10Vmax],ToString[R11Km],ToString[R11Vmax],ToString[R12Km],ToString[\
R12Vmax],ToString[R13Km],ToString[R13Vmax],ToString[R14Km],ToString[R14Vmax],\
ToString[R15Km],ToString[R15Vmax],ToString[R16Km],ToString[R16Vmax],ToString[\
R17Km],ToString[R17Vmax],ToString[R18Ki],ToString[R18Km],ToString[R18Vmax],\
ToString[R19Km],ToString[R19Vmax],ToString[R20a],ToString[R21a],ToString[R22a]\
,ToString[R23a],ToString[R24a],ToString[R25a],ToString[R26a],ToString[R27Ki],\
ToString[R27Km],ToString[R27Vmax],ToString[R28Km],ToString[R28Vmax],ToString[\
R29Ki],ToString[R29Ki2],ToString[R29Ki3],ToString[R29Ki4],ToString[R29Ki5],\
ToString[R29Km],ToString[R29Vmax],ToString[R30a],ToString[R31a],ToString[R32a]\
,ToString[R33a],ToString[R34a],ToString[R35a]}\
\>", "Input",
 CellLabel->
  "In[125]:=",ExpressionUUID->"7c266569-a5d3-44a0-9c7d-35d75b6bf30a"],

Cell[BoxData[
 RowBox[{"{", 
  RowBox[{"\<\"R1Ki\"\>", ",", "\<\"R1Km\"\>", ",", "\<\"R1Vmax\"\>", 
   ",", "\<\"R2Ki\"\>", ",", "\<\"R2Km\"\>", ",", "\<\"R2Vmax\"\>", 
   ",", "\<\"R3Ki\"\>", ",", "\<\"R3Ki2\"\>", ",", "\<\"R3Ki3\"\>", 
   ",", "\<\"R3Ki4\"\>", ",", "\<\"R3Ki5\"\>", ",", "\<\"R3Km\"\>", 
   ",", "\<\"R3Vmax\"\>", ",", "\<\"R4Ki\"\>", ",", "\<\"R4Km\"\>", 
   ",", "\<\"R4Vmax\"\>", ",", "\<\"R5Km\"\>", ",", "\<\"R5Vmax\"\>", 
   ",", "\<\"R6Ki\"\>", ",", "\<\"R6Km\"\>", ",", "\<\"R6Vmax\"\>", 
   ",", "\<\"R7Km\"\>", ",", "\<\"R7Vmax\"\>", ",", "\<\"R8a\"\>", 
   ",", "\<\"R9a\"\>", ",", "\<\"R10Ki\"\>", ",", "\<\"R10Ki2\"\>", 
   ",", "\<\"R10Km\"\>", ",", "\<\"R10Vmax\"\>", ",", "\<\"R11Km\"\>", 
   ",", "\<\"R11Vmax\"\>", ",", "\<\"R12Km\"\>", ",", "\<\"R12Vmax\"\>", 
   ",", "\<\"R13Km\"\>", ",", "\<\"R13Vmax\"\>", ",", "\<\"R14Km\"\>", 
   ",", "\<\"R14Vmax\"\>", ",", "\<\"R15Km\"\>", ",", "\<\"R15Vmax\"\>", 
   ",", "\<\"R16Km\"\>", ",", "\<\"R16Vmax\"\>", ",", "\<\"R17Km\"\>", 
   ",", "\<\"R17Vmax\"\>", ",", "\<\"R18Ki\"\>", ",", "\<\"R18Km\"\>", 
   ",", "\<\"R18Vmax\"\>", ",", "\<\"R19Km\"\>", ",", "\<\"R19Vmax\"\>", 
   ",", "\<\"R20a\"\>", ",", "\<\"R21a\"\>", ",", "\<\"R22a\"\>", 
   ",", "\<\"R23a\"\>", ",", "\<\"R24a\"\>", ",", "\<\"R25a\"\>", 
   ",", "\<\"R26a\"\>", ",", "\<\"R27Ki\"\>", ",", "\<\"R27Km\"\>", 
   ",", "\<\"R27Vmax\"\>", ",", "\<\"R28Km\"\>", ",", "\<\"R28Vmax\"\>", 
   ",", "\<\"R29Ki\"\>", ",", "\<\"R29Ki2\"\>", ",", "\<\"R29Ki3\"\>", 
   ",", "\<\"R29Ki4\"\>", ",", "\<\"R29Ki5\"\>", ",", "\<\"R29Km\"\>", 
   ",", "\<\"R29Vmax\"\>", ",", "\<\"R30a\"\>", ",", "\<\"R31a\"\>", 
   ",", "\<\"R32a\"\>", ",", "\<\"R33a\"\>", ",", "\<\"R34a\"\>", 
   ",", "\<\"R35a\"\>"}], "}"}]], "Output",
 CellChangeTimes->{3.772860357266326*^9, 3.77286508536604*^9, 
  3.7730353404595118`*^9, 3.773389390102704*^9, 3.7735021263522635`*^9, 
  3.773503451733184*^9, 3.7735035832921543`*^9, 3.78264543906199*^9, 
  3.7826457117113285`*^9, 3.782722537407246*^9, 3.785244197194832*^9, 
  3.785248064737525*^9, 3.785260961841675*^9, 3.7852615809939055`*^9, 
  3.785261741945261*^9, 3.830923030029661*^9, 3.830924027713276*^9, 
  3.830931715858407*^9, 3.8309408327666063`*^9, 3.8310050725386677`*^9, 
  3.8310122553079987`*^9, 3.8310219013095984`*^9, 3.831022882474087*^9, 
  3.831090708303516*^9, 3.831176858034872*^9, 3.83161254843522*^9, 
  3.831786743275608*^9, 3.8320632111343412`*^9, 3.8322288699930515`*^9, 
  3.832234982856252*^9, 3.8322391556803164`*^9, 3.8323430749477415`*^9, 
  3.832408021722951*^9},
 CellLabel->
  "Out[125]=",ExpressionUUID->"8adcd6d3-6cf4-480e-a597-419e350d40b5"]
}, Open  ]],

Cell[CellGroupData[{

Cell["ParArrayInVars={}", "Input",
 CellLabel->
  "In[126]:=",ExpressionUUID->"64d8d79f-85e1-4281-9e29-5a16320427fa"],

Cell[BoxData[
 RowBox[{"{", "}"}]], "Output",
 CellChangeTimes->{3.7728603590326037`*^9, 3.7728650860582175`*^9, 
  3.773035352847218*^9, 3.7733893901183248`*^9, 3.773502126891263*^9, 
  3.7735034518421464`*^9, 3.773503583402156*^9, 3.7826454397609563`*^9, 
  3.7826457123583293`*^9, 3.7827225406752825`*^9, 3.7852441974048457`*^9, 
  3.785248064841524*^9, 3.7852609646254683`*^9, 3.7852615810095305`*^9, 
  3.785261741964259*^9, 3.830923031080095*^9, 3.8309240292701473`*^9, 
  3.8309317158693876`*^9, 3.8309408327770777`*^9, 3.831005072578956*^9, 
  3.831012255356329*^9, 3.8310219013596096`*^9, 3.8310228825155487`*^9, 
  3.831090708345443*^9, 3.8311768580712876`*^9, 3.831612548497721*^9, 
  3.83178674334663*^9, 3.832063211196906*^9, 3.8322288701024275`*^9, 
  3.8322349829500637`*^9, 3.8322391557585187`*^9, 3.8323430750102353`*^9, 
  3.8324080217854524`*^9},
 CellLabel->
  "Out[126]=",ExpressionUUID->"68d3664a-0f81-49ff-bc6f-94f0e76d1031"]
}, Open  ]],

Cell[CellGroupData[{

Cell["\<\
ParNumValsAll={r1`Ki->0.009,r1`Km->0.043,r1`Vmax->0.454,r2`Ki->0.081,r2`Km->0.\
056,r2`Vmax->0.033,r3`Ki->0.18,r3`Ki2->0.0071,r3`Ki3->0.031,r3`Ki4->0.049,r3`\
Ki5->0.0036,r3`Km->0.046,r3`Vmax->234.538,r4`Ki->0.014,r4`Km->0.35,r4`Vmax->\
27.53,r5`Km->0.01,r5`Vmax->9.325,r6`Ki->0.092,r6`Km->0.051,r6`Vmax->5.662,r7`\
Km->0.017,r7`Vmax->5.662,r8`a->0.1,r9`a->1,r10`Ki->0.0654,r10`Ki2->0.0813,r10`\
Km->0.0185,r10`Vmax->1.215,r11`Km->0.147,r11`Vmax->1.166,r12`Km->0.37,r12`\
Vmax->31.17,r13`Km->0.2,r13`Vmax->174.766,r14`Km->0.483,r14`Vmax->0.605,r15`\
Km->0.7,r15`Vmax->0.199666,r16`Km->0.03,r16`Vmax->4.18,r17`Km->0.03,r17`Vmax->\
4.18,r18`Ki->0.092,r18`Km->0.0051,r18`Vmax->5.662,r19`Km->0.017,r19`Vmax->5.\
662,r20`a->2005440,r21`a->0.886408,r22`a->16665.7,r23`a->0.0437732,r24`a->3.\
53262,r25`a->0.1,r26`a->1,r27`Ki->0.009,r27`Km->0.043,r27`Vmax->0.415,r28`Km->\
0.056,r28`Vmax->0.023,r29`Ki->0.18,r29`Ki2->0.0071,r29`Ki3->0.031,r29`Ki4->0.\
049,r29`Ki5->0.0036,r29`Km->0.046,r29`Vmax->143.8,r30`a->1000,r31`a->10000,\
r32`a->1000,r33`a->10000,r34`a->1000,r35`a->10000}\
\>", "Input",
 CellChangeTimes->{{3.772862086970185*^9, 3.7728620877669888`*^9}, {
  3.78526136168211*^9, 3.7852613681123533`*^9}},
 CellLabel->
  "In[127]:=",ExpressionUUID->"b53cd863-826c-49bb-8af3-20ef8d96bd34"],

Cell[BoxData[
 RowBox[{"{", 
  RowBox[{
   RowBox[{"r1`Ki", "\[Rule]", "0.009`"}], ",", 
   RowBox[{"r1`Km", "\[Rule]", "0.043`"}], ",", 
   RowBox[{"r1`Vmax", "\[Rule]", "0.454`"}], ",", 
   RowBox[{"r2`Ki", "\[Rule]", "0.081`"}], ",", 
   RowBox[{"r2`Km", "\[Rule]", "0.056`"}], ",", 
   RowBox[{"r2`Vmax", "\[Rule]", "0.033`"}], ",", 
   RowBox[{"r3`Ki", "\[Rule]", "0.18`"}], ",", 
   RowBox[{"r3`Ki2", "\[Rule]", "0.0071`"}], ",", 
   RowBox[{"r3`Ki3", "\[Rule]", "0.031`"}], ",", 
   RowBox[{"r3`Ki4", "\[Rule]", "0.049`"}], ",", 
   RowBox[{"r3`Ki5", "\[Rule]", "0.0036`"}], ",", 
   RowBox[{"r3`Km", "\[Rule]", "0.046`"}], ",", 
   RowBox[{"r3`Vmax", "\[Rule]", "234.538`"}], ",", 
   RowBox[{"r4`Ki", "\[Rule]", "0.014`"}], ",", 
   RowBox[{"r4`Km", "\[Rule]", "0.35`"}], ",", 
   RowBox[{"r4`Vmax", "\[Rule]", "27.53`"}], ",", 
   RowBox[{"r5`Km", "\[Rule]", "0.01`"}], ",", 
   RowBox[{"r5`Vmax", "\[Rule]", "9.325`"}], ",", 
   RowBox[{"r6`Ki", "\[Rule]", "0.092`"}], ",", 
   RowBox[{"r6`Km", "\[Rule]", "0.051`"}], ",", 
   RowBox[{"r6`Vmax", "\[Rule]", "5.662`"}], ",", 
   RowBox[{"r7`Km", "\[Rule]", "0.017`"}], ",", 
   RowBox[{"r7`Vmax", "\[Rule]", "5.662`"}], ",", 
   RowBox[{"r8`a", "\[Rule]", "0.1`"}], ",", 
   RowBox[{"r9`a", "\[Rule]", "1"}], ",", 
   RowBox[{"r10`Ki", "\[Rule]", "0.0654`"}], ",", 
   RowBox[{"r10`Ki2", "\[Rule]", "0.0813`"}], ",", 
   RowBox[{"r10`Km", "\[Rule]", "0.0185`"}], ",", 
   RowBox[{"r10`Vmax", "\[Rule]", "1.215`"}], ",", 
   RowBox[{"r11`Km", "\[Rule]", "0.147`"}], ",", 
   RowBox[{"r11`Vmax", "\[Rule]", "1.166`"}], ",", 
   RowBox[{"r12`Km", "\[Rule]", "0.37`"}], ",", 
   RowBox[{"r12`Vmax", "\[Rule]", "31.17`"}], ",", 
   RowBox[{"r13`Km", "\[Rule]", "0.2`"}], ",", 
   RowBox[{"r13`Vmax", "\[Rule]", "174.766`"}], ",", 
   RowBox[{"r14`Km", "\[Rule]", "0.483`"}], ",", 
   RowBox[{"r14`Vmax", "\[Rule]", "0.605`"}], ",", 
   RowBox[{"r15`Km", "\[Rule]", "0.7`"}], ",", 
   RowBox[{"r15`Vmax", "\[Rule]", "0.199666`"}], ",", 
   RowBox[{"r16`Km", "\[Rule]", "0.03`"}], ",", 
   RowBox[{"r16`Vmax", "\[Rule]", "4.18`"}], ",", 
   RowBox[{"r17`Km", "\[Rule]", "0.03`"}], ",", 
   RowBox[{"r17`Vmax", "\[Rule]", "4.18`"}], ",", 
   RowBox[{"r18`Ki", "\[Rule]", "0.092`"}], ",", 
   RowBox[{"r18`Km", "\[Rule]", "0.0051`"}], ",", 
   RowBox[{"r18`Vmax", "\[Rule]", "5.662`"}], ",", 
   RowBox[{"r19`Km", "\[Rule]", "0.017`"}], ",", 
   RowBox[{"r19`Vmax", "\[Rule]", "5.662`"}], ",", 
   RowBox[{"r20`a", "\[Rule]", "2005440"}], ",", 
   RowBox[{"r21`a", "\[Rule]", "0.886408`"}], ",", 
   RowBox[{"r22`a", "\[Rule]", "16665.7`"}], ",", 
   RowBox[{"r23`a", "\[Rule]", "0.0437732`"}], ",", 
   RowBox[{"r24`a", "\[Rule]", "3.53262`"}], ",", 
   RowBox[{"r25`a", "\[Rule]", "0.1`"}], ",", 
   RowBox[{"r26`a", "\[Rule]", "1"}], ",", 
   RowBox[{"r27`Ki", "\[Rule]", "0.009`"}], ",", 
   RowBox[{"r27`Km", "\[Rule]", "0.043`"}], ",", 
   RowBox[{"r27`Vmax", "\[Rule]", "0.415`"}], ",", 
   RowBox[{"r28`Km", "\[Rule]", "0.056`"}], ",", 
   RowBox[{"r28`Vmax", "\[Rule]", "0.023`"}], ",", 
   RowBox[{"r29`Ki", "\[Rule]", "0.18`"}], ",", 
   RowBox[{"r29`Ki2", "\[Rule]", "0.0071`"}], ",", 
   RowBox[{"r29`Ki3", "\[Rule]", "0.031`"}], ",", 
   RowBox[{"r29`Ki4", "\[Rule]", "0.049`"}], ",", 
   RowBox[{"r29`Ki5", "\[Rule]", "0.0036`"}], ",", 
   RowBox[{"r29`Km", "\[Rule]", "0.046`"}], ",", 
   RowBox[{"r29`Vmax", "\[Rule]", "143.8`"}], ",", 
   RowBox[{"r30`a", "\[Rule]", "1000"}], ",", 
   RowBox[{"r31`a", "\[Rule]", "10000"}], ",", 
   RowBox[{"r32`a", "\[Rule]", "1000"}], ",", 
   RowBox[{"r33`a", "\[Rule]", "10000"}], ",", 
   RowBox[{"r34`a", "\[Rule]", "1000"}], ",", 
   RowBox[{"r35`a", "\[Rule]", "10000"}]}], "}"}]], "Output",
 CellChangeTimes->{3.772860360276368*^9, 3.772862090391276*^9, 
  3.7728650866326523`*^9, 3.7730353541281962`*^9, 3.7733893901495686`*^9, 
  3.773502127474245*^9, 3.7735034519561462`*^9, 3.773503583514155*^9, 
  3.782645440388956*^9, 3.782645713025384*^9, 3.782722582565246*^9, 
  3.7852441976178303`*^9, 3.785248064961524*^9, 3.785260977023314*^9, 
  3.7852613717482634`*^9, 3.785261581040782*^9, 3.7852617419882927`*^9, 
  3.830923032169224*^9, 3.830924030043601*^9, 3.8309317159227376`*^9, 
  3.8309408328216977`*^9, 3.8310050725949636`*^9, 3.831012255408243*^9, 
  3.8310219014114876`*^9, 3.8310228825305185`*^9, 3.8310907083619485`*^9, 
  3.831176858115182*^9, 3.8316125485602694`*^9, 3.831786743426572*^9, 
  3.8320632112659984`*^9, 3.8322288701962347`*^9, 3.832234983043832*^9, 
  3.832239155821928*^9, 3.8323430750883675`*^9, 3.8324080218623753`*^9},
 CellLabel->
  "Out[127]=",ExpressionUUID->"4918f01a-684d-48e4-a876-4281f3d54a02"]
}, Open  ]],

Cell[CellGroupData[{

Cell[BoxData[
 RowBox[{"ParNumVals", "=", 
  RowBox[{"FilterRules", "[", 
   RowBox[{"ParNumValsAll", ",", " ", 
    RowBox[{"Except", "[", "\"\<Vmax\>\"", "]"}]}], "]"}]}]], "Input",
 CellChangeTimes->{{3.7713119825578737`*^9, 3.771312074884537*^9}, {
  3.7713121421430535`*^9, 3.771312151293213*^9}, {3.7715799670475063`*^9, 
  3.7715799839426374`*^9}, {3.771580078785415*^9, 3.771580084378451*^9}},
 CellLabel->
  "In[128]:=",ExpressionUUID->"4ec0d294-825f-477c-81b6-c40ee49c86f6"],

Cell[BoxData[
 RowBox[{"{", 
  RowBox[{
   RowBox[{"r1`Ki", "\[Rule]", "0.009`"}], ",", 
   RowBox[{"r1`Km", "\[Rule]", "0.043`"}], ",", 
   RowBox[{"r2`Ki", "\[Rule]", "0.081`"}], ",", 
   RowBox[{"r2`Km", "\[Rule]", "0.056`"}], ",", 
   RowBox[{"r3`Ki", "\[Rule]", "0.18`"}], ",", 
   RowBox[{"r3`Ki2", "\[Rule]", "0.0071`"}], ",", 
   RowBox[{"r3`Ki3", "\[Rule]", "0.031`"}], ",", 
   RowBox[{"r3`Ki4", "\[Rule]", "0.049`"}], ",", 
   RowBox[{"r3`Ki5", "\[Rule]", "0.0036`"}], ",", 
   RowBox[{"r3`Km", "\[Rule]", "0.046`"}], ",", 
   RowBox[{"r4`Ki", "\[Rule]", "0.014`"}], ",", 
   RowBox[{"r4`Km", "\[Rule]", "0.35`"}], ",", 
   RowBox[{"r5`Km", "\[Rule]", "0.01`"}], ",", 
   RowBox[{"r6`Ki", "\[Rule]", "0.092`"}], ",", 
   RowBox[{"r6`Km", "\[Rule]", "0.051`"}], ",", 
   RowBox[{"r7`Km", "\[Rule]", "0.017`"}], ",", 
   RowBox[{"r8`a", "\[Rule]", "0.1`"}], ",", 
   RowBox[{"r9`a", "\[Rule]", "1"}], ",", 
   RowBox[{"r10`Ki", "\[Rule]", "0.0654`"}], ",", 
   RowBox[{"r10`Ki2", "\[Rule]", "0.0813`"}], ",", 
   RowBox[{"r10`Km", "\[Rule]", "0.0185`"}], ",", 
   RowBox[{"r11`Km", "\[Rule]", "0.147`"}], ",", 
   RowBox[{"r12`Km", "\[Rule]", "0.37`"}], ",", 
   RowBox[{"r13`Km", "\[Rule]", "0.2`"}], ",", 
   RowBox[{"r14`Km", "\[Rule]", "0.483`"}], ",", 
   RowBox[{"r15`Km", "\[Rule]", "0.7`"}], ",", 
   RowBox[{"r16`Km", "\[Rule]", "0.03`"}], ",", 
   RowBox[{"r17`Km", "\[Rule]", "0.03`"}], ",", 
   RowBox[{"r18`Ki", "\[Rule]", "0.092`"}], ",", 
   RowBox[{"r18`Km", "\[Rule]", "0.0051`"}], ",", 
   RowBox[{"r19`Km", "\[Rule]", "0.017`"}], ",", 
   RowBox[{"r20`a", "\[Rule]", "2005440"}], ",", 
   RowBox[{"r21`a", "\[Rule]", "0.886408`"}], ",", 
   RowBox[{"r22`a", "\[Rule]", "16665.7`"}], ",", 
   RowBox[{"r23`a", "\[Rule]", "0.0437732`"}], ",", 
   RowBox[{"r24`a", "\[Rule]", "3.53262`"}], ",", 
   RowBox[{"r25`a", "\[Rule]", "0.1`"}], ",", 
   RowBox[{"r26`a", "\[Rule]", "1"}], ",", 
   RowBox[{"r27`Ki", "\[Rule]", "0.009`"}], ",", 
   RowBox[{"r27`Km", "\[Rule]", "0.043`"}], ",", 
   RowBox[{"r28`Km", "\[Rule]", "0.056`"}], ",", 
   RowBox[{"r29`Ki", "\[Rule]", "0.18`"}], ",", 
   RowBox[{"r29`Ki2", "\[Rule]", "0.0071`"}], ",", 
   RowBox[{"r29`Ki3", "\[Rule]", "0.031`"}], ",", 
   RowBox[{"r29`Ki4", "\[Rule]", "0.049`"}], ",", 
   RowBox[{"r29`Ki5", "\[Rule]", "0.0036`"}], ",", 
   RowBox[{"r29`Km", "\[Rule]", "0.046`"}], ",", 
   RowBox[{"r30`a", "\[Rule]", "1000"}], ",", 
   RowBox[{"r31`a", "\[Rule]", "10000"}], ",", 
   RowBox[{"r32`a", "\[Rule]", "1000"}], ",", 
   RowBox[{"r33`a", "\[Rule]", "10000"}], ",", 
   RowBox[{"r34`a", "\[Rule]", "1000"}], ",", 
   RowBox[{"r35`a", "\[Rule]", "10000"}]}], "}"}]], "Output",
 CellChangeTimes->{3.7728621038018417`*^9, 3.7728650877277527`*^9, 
  3.7730353603261647`*^9, 3.773389390165187*^9, 3.7735021280183163`*^9, 
  3.773503452066146*^9, 3.7735035836251554`*^9, 3.7826454410909557`*^9, 
  3.78264571385533*^9, 3.782722584736286*^9, 3.7852441978108683`*^9, 
  3.785248065110525*^9, 3.785260978870846*^9, 3.785261376715305*^9, 
  3.7852615810564084`*^9, 3.78526174201026*^9, 3.8309230339391966`*^9, 
  3.830924031429584*^9, 3.8309317159357033`*^9, 3.830940832861545*^9, 
  3.8310050726417885`*^9, 3.8310122555204716`*^9, 3.8310219014588337`*^9, 
  3.8310228825730886`*^9, 3.8310907084068127`*^9, 3.8311768581558475`*^9, 
  3.8316125486227756`*^9, 3.8317867435016465`*^9, 3.8320632113285065`*^9, 
  3.83222887043093*^9, 3.8322349831375055`*^9, 3.8322391558844995`*^9, 
  3.8323430751352925`*^9, 3.83240802192494*^9},
 CellLabel->
  "Out[128]=",ExpressionUUID->"4bf00090-9e00-4e47-a5c7-83fa464a414a"]
}, Open  ]],

Cell[CellGroupData[{

Cell["IndVars={m`A,m`FPP,m`GGPP,m`GPP,m`H,m`PhyPP,m`Z}", "Input",
 CellLabel->
  "In[129]:=",ExpressionUUID->"6642792b-5c33-4e59-bcae-57e19b50aec4"],

Cell[BoxData[
 RowBox[{"{", 
  RowBox[{
  "m`A", ",", "m`FPP", ",", "m`GGPP", ",", "m`GPP", ",", "m`H", ",", 
   "m`PhyPP", ",", "m`Z"}], "}"}]], "Output",
 CellChangeTimes->{3.7728603623347983`*^9, 3.7728650903946238`*^9, 
  3.773035362794312*^9, 3.7733893901807833`*^9, 3.773502128555246*^9, 
  3.773503452173155*^9, 3.7735035837341557`*^9, 3.7826454417609572`*^9, 
  3.7826457145483284`*^9, 3.782722585812269*^9, 3.785244198060831*^9, 
  3.785248065216637*^9, 3.785260989179863*^9, 3.785261378086733*^9, 
  3.7852615810785446`*^9, 3.785261742029258*^9, 3.83092303496476*^9, 
  3.8309240328354044`*^9, 3.8309317159839416`*^9, 3.8309408328695235`*^9, 
  3.831005072653587*^9, 3.8310122555670977`*^9, 3.8310219015538964`*^9, 
  3.8310228826131*^9, 3.831090708452751*^9, 3.8311768581927676`*^9, 
  3.831612548669614*^9, 3.831786743576632*^9, 3.8320632113820057`*^9, 
  3.832228870524709*^9, 3.8322349832313523`*^9, 3.832239155931364*^9, 
  3.8323430751977377`*^9, 3.832408021987459*^9},
 CellLabel->
  "Out[129]=",ExpressionUUID->"b19e2855-5403-4563-8999-f22a21ca96f7"]
}, Open  ]],

Cell[CellGroupData[{

Cell["\<\
IndVarsString={ToString[A],ToString[FPP],ToString[GGPP],ToString[GPP],\
ToString[H],ToString[PhyPP],ToString[Z]}\
\>", "Input",
 CellLabel->
  "In[130]:=",ExpressionUUID->"7ec39c1b-0ee0-4839-8b0f-3d873e7e1dca"],

Cell[BoxData[
 RowBox[{"{", 
  RowBox[{"\<\"A\"\>", ",", "\<\"FPP\"\>", ",", "\<\"GGPP\"\>", 
   ",", "\<\"GPP\"\>", ",", "\<\"H\"\>", ",", "\<\"PhyPP\"\>", 
   ",", "\<\"Z\"\>"}], "}"}]], "Output",
 CellChangeTimes->{3.7728603639435654`*^9, 3.7728650914747353`*^9, 
  3.773035363872185*^9, 3.7733893902120533`*^9, 3.773502129101262*^9, 
  3.773503452277155*^9, 3.773503583843155*^9, 3.7826454424030137`*^9, 
  3.7826457151763296`*^9, 3.782722586554267*^9, 3.7852441982378507`*^9, 
  3.78524806533751*^9, 3.785260990418212*^9, 3.785261378939398*^9, 
  3.7852615810941815`*^9, 3.785261742048258*^9, 3.830923035861187*^9, 
  3.830924033663201*^9, 3.830931715993162*^9, 3.8309408329063625`*^9, 
  3.8310050726935115`*^9, 3.8310122556160183`*^9, 3.8310219016022816`*^9, 
  3.8310228826546774`*^9, 3.8310907084641085`*^9, 3.8311768582039685`*^9, 
  3.8316125487321076`*^9, 3.8317867436526327`*^9, 3.832063211451*^9, 
  3.832228870634092*^9, 3.8322349833094397`*^9, 3.832239155993813*^9, 
  3.8323430752602324`*^9, 3.8324080220343285`*^9},
 CellLabel->
  "Out[130]=",ExpressionUUID->"b708d9ce-b045-4195-b143-30e2887ab89c"]
}, Open  ]],

Cell[CellGroupData[{

Cell["\<\
IndVarVals={m`A->0.35,m`FPP->0.01,m`GGPP->0.01,m`GPP->0.01,m`H->0.006,m`PhyPP-\
>0.01,m`Z->1.6}\
\>", "Input",
 CellLabel->
  "In[131]:=",ExpressionUUID->"6e1b6ec6-f1ba-405e-9d99-eca403ef3dca"],

Cell[BoxData[
 RowBox[{"{", 
  RowBox[{
   RowBox[{"m`A", "\[Rule]", "0.35`"}], ",", 
   RowBox[{"m`FPP", "\[Rule]", "0.01`"}], ",", 
   RowBox[{"m`GGPP", "\[Rule]", "0.01`"}], ",", 
   RowBox[{"m`GPP", "\[Rule]", "0.01`"}], ",", 
   RowBox[{"m`H", "\[Rule]", "0.006`"}], ",", 
   RowBox[{"m`PhyPP", "\[Rule]", "0.01`"}], ",", 
   RowBox[{"m`Z", "\[Rule]", "1.6`"}]}], "}"}]], "Output",
 CellChangeTimes->{3.7728603652340555`*^9, 3.772865092619647*^9, 
  3.7730353651062727`*^9, 3.7733893902276745`*^9, 3.7735021296162987`*^9, 
  3.773503452412155*^9, 3.7735035839901547`*^9, 3.7826454430769677`*^9, 
  3.7826457157893286`*^9, 3.7827225872092643`*^9, 3.7852441984278307`*^9, 
  3.78524806544051*^9, 3.7852609913914194`*^9, 3.7852613797274914`*^9, 
  3.785261581109831*^9, 3.7852617420692587`*^9, 3.8309230372582817`*^9, 
  3.830924034322528*^9, 3.8309317160418587`*^9, 3.830940832916341*^9, 
  3.8310050727367353`*^9, 3.8310122556632576`*^9, 3.8310219016487675`*^9, 
  3.831022882666024*^9, 3.831090708502859*^9, 3.8311768582416935`*^9, 
  3.8316125487945924`*^9, 3.8317867437334285`*^9, 3.832063211513507*^9, 
  3.832228870727837*^9, 3.832234983405629*^9, 3.832239156056384*^9, 
  3.832343075307107*^9, 3.832408022081149*^9},
 CellLabel->
  "Out[131]=",ExpressionUUID->"777fee2d-806f-4c52-af55-210a0b9a9373"]
}, Open  ]],

Cell["\<\
RateEqs = SM.(Rates/. Join[SubsFormVars,ParVarVals,ParArrayInVars]);\
\>", "Input",
 CellChangeTimes->{3.7728608775775194`*^9},
 CellLabel->
  "In[132]:=",ExpressionUUID->"12b79e47-5f45-46f4-96e7-654bdeb6a015"],

Cell["RateEqs = ReleaseHold[RateEqs];", "Input",
 CellChangeTimes->{3.772860882672897*^9},
 CellLabel->
  "In[133]:=",ExpressionUUID->"24257757-6e14-4fd8-9bc0-cf3326d27e24"],

Cell[CellGroupData[{

Cell["RateEqsWithT = RateEqs/.SubsDepVarsWithT", "Input",
 CellChangeTimes->{3.77286093003526*^9, 3.7852481195429726`*^9},
 CellLabel->
  "In[134]:=",ExpressionUUID->"aaaebf71-7cd9-4755-af68-527387080484"],

Cell[BoxData[
 RowBox[{"{", 
  RowBox[{
   RowBox[{
    RowBox[{
     RowBox[{"-", "r30`a"}], " ", 
     RowBox[{"m`B", "[", "t", "]"}]}], "+", 
    FractionBox[
     RowBox[{"m`A", " ", "r1`Vmax"}], 
     RowBox[{"m`A", "+", 
      RowBox[{"r1`Km", " ", 
       RowBox[{"(", 
        RowBox[{"1", "+", 
         FractionBox[
          RowBox[{"m`B", "[", "t", "]"}], "r1`Ki"]}], ")"}]}]}]], "+", 
    RowBox[{"r31`a", " ", 
     RowBox[{"m`B2", "[", "t", "]"}]}], "-", 
    FractionBox[
     RowBox[{"r2`Vmax", " ", 
      RowBox[{"m`B", "[", "t", "]"}]}], 
     RowBox[{
      RowBox[{"m`B", "[", "t", "]"}], "+", 
      RowBox[{"r2`Km", " ", 
       RowBox[{"(", 
        RowBox[{"1", "+", 
         FractionBox[
          RowBox[{"m`C", "[", "t", "]"}], "r2`Ki"]}], ")"}]}]}]]}], ",", 
   RowBox[{
    RowBox[{"r30`a", " ", 
     RowBox[{"m`B", "[", "t", "]"}]}], "-", 
    RowBox[{"r31`a", " ", 
     RowBox[{"m`B2", "[", "t", "]"}]}], "-", 
    FractionBox[
     RowBox[{"r28`Vmax", " ", 
      RowBox[{"m`B2", "[", "t", "]"}]}], 
     RowBox[{"r28`Km", "+", 
      RowBox[{"m`B2", "[", "t", "]"}]}]], "+", 
    FractionBox[
     RowBox[{"m`A", " ", "r27`Vmax"}], 
     RowBox[{"m`A", "+", 
      RowBox[{"r27`Km", " ", 
       RowBox[{"(", 
        RowBox[{"1", "+", 
         FractionBox[
          RowBox[{"m`B2", "[", "t", "]"}], "r27`Ki"]}], ")"}]}]}]]}], ",", 
   RowBox[{
    RowBox[{
     RowBox[{"-", "r32`a"}], " ", 
     RowBox[{"m`C", "[", "t", "]"}]}], "+", 
    FractionBox[
     RowBox[{"r2`Vmax", " ", 
      RowBox[{"m`B", "[", "t", "]"}]}], 
     RowBox[{
      RowBox[{"m`B", "[", "t", "]"}], "+", 
      RowBox[{"r2`Km", " ", 
       RowBox[{"(", 
        RowBox[{"1", "+", 
         FractionBox[
          RowBox[{"m`C", "[", "t", "]"}], "r2`Ki"]}], ")"}]}]}]], "+", 
    RowBox[{"r33`a", " ", 
     RowBox[{"m`C2", "[", "t", "]"}]}], "-", 
    FractionBox[
     RowBox[{"r3`Vmax", " ", 
      RowBox[{"m`C", "[", "t", "]"}]}], 
     RowBox[{
      RowBox[{"m`C", "[", "t", "]"}], "+", 
      RowBox[{"r3`Km", " ", 
       RowBox[{"(", 
        RowBox[{"1", "+", 
         FractionBox["m`FPP", "r3`Ki2"], "+", 
         FractionBox["m`GPP", "r3`Ki3"], "+", 
         FractionBox["m`GGPP", "r3`Ki4"], "+", 
         FractionBox["m`PhyPP", "r3`Ki5"], "+", 
         FractionBox[
          RowBox[{"m`D", "[", "t", "]"}], "r3`Ki"]}], ")"}]}]}]]}], ",", 
   RowBox[{
    FractionBox[
     RowBox[{"r28`Vmax", " ", 
      RowBox[{"m`B2", "[", "t", "]"}]}], 
     RowBox[{"r28`Km", "+", 
      RowBox[{"m`B2", "[", "t", "]"}]}]], "+", 
    RowBox[{"r32`a", " ", 
     RowBox[{"m`C", "[", "t", "]"}]}], "-", 
    RowBox[{"r33`a", " ", 
     RowBox[{"m`C2", "[", "t", "]"}]}], "-", 
    FractionBox[
     RowBox[{"r29`Vmax", " ", 
      RowBox[{"m`C2", "[", "t", "]"}]}], 
     RowBox[{
      RowBox[{"m`C2", "[", "t", "]"}], "+", 
      RowBox[{"r29`Km", " ", 
       RowBox[{"(", 
        RowBox[{"1", "+", 
         FractionBox["m`FPP", "r29`Ki2"], "+", 
         FractionBox["m`GPP", "r29`Ki3"], "+", 
         FractionBox["m`GGPP", "r29`Ki4"], "+", 
         FractionBox["m`PhyPP", "r29`Ki5"], "+", 
         FractionBox[
          RowBox[{"m`D2", "[", "t", "]"}], "r29`Ki"]}], ")"}]}]}]]}], ",", 
   RowBox[{
    RowBox[{
     RowBox[{"-", "r34`a"}], " ", 
     RowBox[{"m`D", "[", "t", "]"}]}], "+", 
    FractionBox[
     RowBox[{"r3`Vmax", " ", 
      RowBox[{"m`C", "[", "t", "]"}]}], 
     RowBox[{
      RowBox[{"m`C", "[", "t", "]"}], "+", 
      RowBox[{"r3`Km", " ", 
       RowBox[{"(", 
        RowBox[{"1", "+", 
         FractionBox["m`FPP", "r3`Ki2"], "+", 
         FractionBox["m`GPP", "r3`Ki3"], "+", 
         FractionBox["m`GGPP", "r3`Ki4"], "+", 
         FractionBox["m`PhyPP", "r3`Ki5"], "+", 
         FractionBox[
          RowBox[{"m`D", "[", "t", "]"}], "r3`Ki"]}], ")"}]}]}]], "+", 
    RowBox[{"r35`a", " ", 
     RowBox[{"m`D2", "[", "t", "]"}]}], "-", 
    FractionBox[
     RowBox[{"r4`Vmax", " ", 
      RowBox[{"m`D", "[", "t", "]"}]}], 
     RowBox[{
      RowBox[{"m`D", "[", "t", "]"}], "+", 
      RowBox[{"r4`Km", " ", 
       RowBox[{"(", 
        RowBox[{"1", "+", 
         FractionBox[
          RowBox[{"m`E", "[", "t", "]"}], "r4`Ki"]}], ")"}]}]}]]}], ",", 
   RowBox[{
    RowBox[{"r34`a", " ", 
     RowBox[{"m`D", "[", "t", "]"}]}], "-", 
    RowBox[{"r35`a", " ", 
     RowBox[{"m`D2", "[", "t", "]"}]}], "+", 
    FractionBox[
     RowBox[{"r29`Vmax", " ", 
      RowBox[{"m`C2", "[", "t", "]"}]}], 
     RowBox[{
      RowBox[{"m`C2", "[", "t", "]"}], "+", 
      RowBox[{"r29`Km", " ", 
       RowBox[{"(", 
        RowBox[{"1", "+", 
         FractionBox["m`FPP", "r29`Ki2"], "+", 
         FractionBox["m`GPP", "r29`Ki3"], "+", 
         FractionBox["m`GGPP", "r29`Ki4"], "+", 
         FractionBox["m`PhyPP", "r29`Ki5"], "+", 
         FractionBox[
          RowBox[{"m`D2", "[", "t", "]"}], "r29`Ki"]}], ")"}]}]}]]}], ",", 
   RowBox[{
    RowBox[{"-", 
     FractionBox[
      RowBox[{"r5`Vmax", " ", 
       RowBox[{"m`E", "[", "t", "]"}]}], 
      RowBox[{"r5`Km", "+", 
       RowBox[{"m`E", "[", "t", "]"}]}]]}], "+", 
    FractionBox[
     RowBox[{"r4`Vmax", " ", 
      RowBox[{"m`D", "[", "t", "]"}]}], 
     RowBox[{
      RowBox[{"m`D", "[", "t", "]"}], "+", 
      RowBox[{"r4`Km", " ", 
       RowBox[{"(", 
        RowBox[{"1", "+", 
         FractionBox[
          RowBox[{"m`E", "[", "t", "]"}], "r4`Ki"]}], ")"}]}]}]]}], ",", 
   RowBox[{
    FractionBox[
     RowBox[{"r5`Vmax", " ", 
      RowBox[{"m`E", "[", "t", "]"}]}], 
     RowBox[{"r5`Km", "+", 
      RowBox[{"m`E", "[", "t", "]"}]}]], "-", 
    RowBox[{"r8`a", " ", 
     RowBox[{"m`F", "[", "t", "]"}]}], "+", 
    RowBox[{"r9`a", " ", 
     RowBox[{"m`F2", "[", "t", "]"}]}], "-", 
    RowBox[{"4", " ", "r20`a", " ", 
     RowBox[{"m`F", "[", "t", "]"}], " ", 
     RowBox[{"m`G", "[", "t", "]"}]}], "+", 
    FractionBox[
     RowBox[{"r7`Vmax", " ", 
      RowBox[{"m`G", "[", "t", "]"}]}], 
     RowBox[{"r7`Km", "+", 
      RowBox[{"m`G", "[", "t", "]"}]}]], "-", 
    FractionBox[
     RowBox[{"r6`Vmax", " ", 
      RowBox[{"m`F", "[", "t", "]"}]}], 
     RowBox[{
      RowBox[{"m`F", "[", "t", "]"}], "+", 
      RowBox[{"r6`Km", " ", 
       RowBox[{"(", 
        RowBox[{"1", "+", 
         FractionBox[
          RowBox[{"m`G", "[", "t", "]"}], "r6`Ki"]}], ")"}]}]}]]}], ",", 
   RowBox[{
    RowBox[{"r8`a", " ", 
     RowBox[{"m`F", "[", "t", "]"}]}], "-", 
    RowBox[{"r9`a", " ", 
     RowBox[{"m`F2", "[", "t", "]"}]}], "-", 
    RowBox[{"3", " ", "r22`a", " ", 
     RowBox[{"m`F2", "[", "t", "]"}], " ", 
     RowBox[{"m`G2", "[", "t", "]"}]}], "+", 
    FractionBox[
     RowBox[{"r19`Vmax", " ", 
      RowBox[{"m`G2", "[", "t", "]"}]}], 
     RowBox[{"r19`Km", "+", 
      RowBox[{"m`G2", "[", "t", "]"}]}]], "-", 
    FractionBox[
     RowBox[{"r18`Vmax", " ", 
      RowBox[{"m`F2", "[", "t", "]"}]}], 
     RowBox[{
      RowBox[{"m`F2", "[", "t", "]"}], "+", 
      RowBox[{"r18`Km", " ", 
       RowBox[{"(", 
        RowBox[{"1", "+", 
         FractionBox[
          RowBox[{"m`G2", "[", "t", "]"}], "r18`Ki"]}], ")"}]}]}]], "+", 
    FractionBox[
     RowBox[{"r16`Vmax", " ", 
      RowBox[{"m`O", "[", "t", "]"}]}], 
     RowBox[{"r16`Km", "+", 
      RowBox[{"m`O", "[", "t", "]"}]}]]}], ",", 
   RowBox[{
    RowBox[{
     RowBox[{"-", "r25`a"}], " ", 
     RowBox[{"m`G", "[", "t", "]"}]}], "-", 
    RowBox[{"2", " ", "r20`a", " ", 
     RowBox[{"m`F", "[", "t", "]"}], " ", 
     RowBox[{"m`G", "[", "t", "]"}]}], "-", 
    FractionBox[
     RowBox[{"r7`Vmax", " ", 
      RowBox[{"m`G", "[", "t", "]"}]}], 
     RowBox[{"r7`Km", "+", 
      RowBox[{"m`G", "[", "t", "]"}]}]], "+", 
    FractionBox[
     RowBox[{"r6`Vmax", " ", 
      RowBox[{"m`F", "[", "t", "]"}]}], 
     RowBox[{
      RowBox[{"m`F", "[", "t", "]"}], "+", 
      RowBox[{"r6`Km", " ", 
       RowBox[{"(", 
        RowBox[{"1", "+", 
         FractionBox[
          RowBox[{"m`G", "[", "t", "]"}], "r6`Ki"]}], ")"}]}]}]], "+", 
    RowBox[{"r26`a", " ", 
     RowBox[{"m`G2", "[", "t", "]"}]}]}], ",", 
   RowBox[{
    RowBox[{"r25`a", " ", 
     RowBox[{"m`G", "[", "t", "]"}]}], "-", 
    RowBox[{"r26`a", " ", 
     RowBox[{"m`G2", "[", "t", "]"}]}], "-", 
    RowBox[{"r22`a", " ", 
     RowBox[{"m`F2", "[", "t", "]"}], " ", 
     RowBox[{"m`G2", "[", "t", "]"}]}], "-", 
    FractionBox[
     RowBox[{"r19`Vmax", " ", 
      RowBox[{"m`G2", "[", "t", "]"}]}], 
     RowBox[{"r19`Km", "+", 
      RowBox[{"m`G2", "[", "t", "]"}]}]], "+", 
    FractionBox[
     RowBox[{"r18`Vmax", " ", 
      RowBox[{"m`F2", "[", "t", "]"}]}], 
     RowBox[{
      RowBox[{"m`F2", "[", "t", "]"}], "+", 
      RowBox[{"r18`Km", " ", 
       RowBox[{"(", 
        RowBox[{"1", "+", 
         FractionBox[
          RowBox[{"m`G2", "[", "t", "]"}], "r18`Ki"]}], ")"}]}]}]], "+", 
    FractionBox[
     RowBox[{"r17`Vmax", " ", 
      RowBox[{"m`O", "[", "t", "]"}]}], 
     RowBox[{"r17`Km", "+", 
      RowBox[{"m`O", "[", "t", "]"}]}]]}], ",", 
   RowBox[{
    FractionBox[
     RowBox[{"m`H", " ", "r10`Vmax"}], 
     RowBox[{"m`H", "+", 
      RowBox[{"r10`Km", " ", 
       RowBox[{"(", 
        RowBox[{"1", "+", 
         FractionBox[
          RowBox[{"m`F2", "[", "t", "]"}], "r10`Ki"], "+", 
         FractionBox[
          RowBox[{"m`G2", "[", "t", "]"}], "r10`Ki2"]}], ")"}]}]}]], "-", 
    FractionBox[
     RowBox[{"r11`Vmax", " ", 
      RowBox[{"m`J", "[", "t", "]"}]}], 
     RowBox[{"r11`Km", "+", 
      RowBox[{"m`J", "[", "t", "]"}]}]]}], ",", 
   RowBox[{
    FractionBox[
     RowBox[{"r11`Vmax", " ", 
      RowBox[{"m`J", "[", "t", "]"}]}], 
     RowBox[{"r11`Km", "+", 
      RowBox[{"m`J", "[", "t", "]"}]}]], "-", 
    FractionBox[
     RowBox[{"r12`Vmax", " ", 
      RowBox[{"m`K", "[", "t", "]"}]}], 
     RowBox[{"r12`Km", "+", 
      RowBox[{"m`K", "[", "t", "]"}]}]]}], ",", 
   RowBox[{
    FractionBox[
     RowBox[{"r12`Vmax", " ", 
      RowBox[{"m`K", "[", "t", "]"}]}], 
     RowBox[{"r12`Km", "+", 
      RowBox[{"m`K", "[", "t", "]"}]}]], "-", 
    FractionBox[
     RowBox[{"r13`Vmax", " ", 
      RowBox[{"m`L", "[", "t", "]"}]}], 
     RowBox[{"r13`Km", "+", 
      RowBox[{"m`L", "[", "t", "]"}]}]]}], ",", 
   RowBox[{
    FractionBox[
     RowBox[{"r13`Vmax", " ", 
      RowBox[{"m`L", "[", "t", "]"}]}], 
     RowBox[{"r13`Km", "+", 
      RowBox[{"m`L", "[", "t", "]"}]}]], "-", 
    FractionBox[
     RowBox[{"r14`Vmax", " ", 
      RowBox[{"m`M", "[", "t", "]"}]}], 
     RowBox[{"r14`Km", "+", 
      RowBox[{"m`M", "[", "t", "]"}]}]]}], ",", 
   RowBox[{
    FractionBox[
     RowBox[{"r14`Vmax", " ", 
      RowBox[{"m`M", "[", "t", "]"}]}], 
     RowBox[{"r14`Km", "+", 
      RowBox[{"m`M", "[", "t", "]"}]}]], "-", 
    FractionBox[
     RowBox[{"r15`Vmax", " ", 
      RowBox[{"m`N", "[", "t", "]"}]}], 
     RowBox[{"r15`Km", "+", 
      RowBox[{"m`N", "[", "t", "]"}]}]]}], ",", 
   RowBox[{
    FractionBox[
     RowBox[{"r15`Vmax", " ", 
      RowBox[{"m`N", "[", "t", "]"}]}], 
     RowBox[{"r15`Km", "+", 
      RowBox[{"m`N", "[", "t", "]"}]}]], "-", 
    FractionBox[
     RowBox[{"r16`Vmax", " ", 
      RowBox[{"m`O", "[", "t", "]"}]}], 
     RowBox[{"r16`Km", "+", 
      RowBox[{"m`O", "[", "t", "]"}]}]], "-", 
    FractionBox[
     RowBox[{"r17`Vmax", " ", 
      RowBox[{"m`O", "[", "t", "]"}]}], 
     RowBox[{"r17`Km", "+", 
      RowBox[{"m`O", "[", "t", "]"}]}]]}]}], "}"}]], "Output",
 CellChangeTimes->{
  3.7852481201680017`*^9, 3.78526099708022*^9, 3.7852613821537113`*^9, 
   3.7852615811723046`*^9, 3.785261742129262*^9, 3.785261995680213*^9, 
   3.8309230396353254`*^9, {3.8309240365736656`*^9, 3.830924042861622*^9}, 
   3.8309317161359816`*^9, 3.8309408329845543`*^9, 3.8310050728075457`*^9, 
   3.831012255760999*^9, 3.8310219017321224`*^9, 3.8310228827335167`*^9, 
   3.831090708571697*^9, 3.831176858311217*^9, 3.8316125489355583`*^9, 
   3.831786743967746*^9, 3.8320632116361275`*^9, 3.83222887094659*^9, 
   3.8322349836535373`*^9, 3.8322391561501117`*^9, 3.83234307541648*^9, 
   3.8324080221749153`*^9},
 CellLabel->
  "Out[134]=",ExpressionUUID->"6f3fdde4-48cd-4fbb-9337-622b50b0cfb6"]
}, Open  ]],

Cell["Jac = Outer[D, RateEqsWithT, DepVarsWithT];", "Input",
 CellChangeTimes->{3.772860982289603*^9},
 CellLabel->
  "In[135]:=",ExpressionUUID->"7adb73f2-4866-4bea-833d-7eab017789cc"],

Cell["ti = 0; tf = 10000; tSteps = 0.1;", "Input",
 CellChangeTimes->{{3.772860504679721*^9, 3.772860524049944*^9}, {
  3.772866061053325*^9, 3.772866063620509*^9}},
 CellLabel->
  "In[136]:=",ExpressionUUID->"0e7eb763-7b86-4416-9b48-8c3171f5de7d"],

Cell["\<\
plotVars = \
{m`B[t],m`B2[t],m`C[t],m`C2[t],m`D[t],m`D2[t],m`E[t],m`F[t],m`F2[t],m`G[t],m`\
G2[t],m`J[t],m`K[t],m`L[t],m`M[t],m`N[t],m`O[t]};\
\>", "Input",
 CellChangeTimes->{3.7728610747783327`*^9, 3.7827225973492465`*^9},
 CellLabel->
  "In[137]:=",ExpressionUUID->"46da33ca-e946-4859-9744-2cbd9387bc18"],

Cell["\<\
plotLegends = \
{ToString[B],ToString[B2],ToString[C],ToString[C2],ToString[D],ToString[D2],\
ToString[E],ToString[F],ToString[F2],ToString[G],ToString[G2],ToString[J],\
ToString[K],ToString[L],ToString[M],ToString[N],ToString[O]};\
\>", "Input",
 CellChangeTimes->{3.772861079346157*^9, 3.7827226058452473`*^9},
 CellLabel->
  "In[138]:=",ExpressionUUID->"bcfd5b5b-22d9-4394-8689-2ffbb9aab678"],

Cell[BoxData[
 RowBox[{
  RowBox[{"EndVariation", "=", 
   TagBox[GridBox[{
      {"\"\<\>\"", "\"\<\>\"", "2.`", "3.`", "4.`", "5.`", "6.`", "7.`", 
       "8.`", "9.`", "10.`", "11.`"},
      {"\"\<HMGS\>\"", "0.454`", "0.7534518779448427`", "3.453733249292378`", 
       "3.5046954763810536`", "1.2909567597626441`", "1.0056121795098296`", 
       "2.0650194117619467`", "1.2626584110414973`", "2.3818969933055842`", 
       "3.2061780572840854`", "2.305979936408558`"},
      {"\"\<HMGR\>\"", "0.033`", "0.8427801902986651`", "3.462850459567496`", 
       "1.3094625410788805`", "1.4867709581896882`", "1.4194278805753444`", 
       "5.065045083157575`", "0.8375934499558443`", "2.2139688401998807`", 
       "2.909563282472655`", "3.058613845090444`"},
      {"\"\<MVK\>\"", "234.538`", "0.9989448975959655`", 
       "3.3882899651737417`", "0.9431444343900799`", "1.0353566918055968`", 
       "1.0244124673145223`", "2.284500899718852`", "0.9954756904456561`", 
       "1.7553426394774272`", "1.3318885592877932`", "3.8661619195530985`"},
      {"\"\<PMK\>\"", "27.53`", "0.5715650173349247`", "3.153514739736283`", 
       "1.2293639375463015`", "0.9791973373501669`", "1.809972575855286`", 
       "1.3103896745804104`", "1.102663885421604`", "0.9103423417738407`", 
       "3.1907984601762935`", "1.2094586643713332`"},
      {"\"\<MVD\>\"", "9.325`", "0.9430024254955491`", "2.702857707075972`", 
       "1.0085337090363804`", "1.0106301429098006`", "1.0963747080812976`", 
       "1.2016975609825615`", "1.4301240791709278`", "0.5909542310953213`", 
       "1.4292866958328518`", "2.304032631507501`"},
      {"\"\<DXS\>\"", "1.215`", "1.2307520123864746`", "0.5163206851787097`", 
       "1.5160003036383338`", "0.6186289612160802`", "0.5064821246296239`", 
       "0.876717707928591`", "0.9851244650929941`", "0.3552133777006691`", 
       "1.4097294874078055`", "0.4122064116532436`"},
      {"\"\<DXR\>\"", "1.166`", "0.098`", "1.9100000000000001`", "0.175`", 
       "0.113`", "0.179`", "0.11899999999999998`", "0.468`", "0.039`", 
       "0.516`", "0.148`"},
      {"\"\<MCT\>\"", "31.17`", "0.075`", "0.659`", "0.798`", "0.109`", 
       "0.358`", "0.438`", "0.261`", "0.435`", "0.342`", "0.371`"},
      {"\"\<CMK\>\"", "174.766`", "2.8570000000000007`", "0.603`", "0.944`", 
       "0.592`", "0.816`", "0.211`", "1.3980000000000001`", "0.212`", 
       "0.931`", "0.219`"},
      {"\"\<MDS\>\"", "0.605`", "0.237`", "0.067`", "0.24699999999999997`", 
       "0.112`", "0.195`", "0.418`", "0.101`", "0.078`", "0.695`", "0.267`"},
      {"\"\<HDS\>\"", "0.199666`", "0.11300000000000002`", "0.187`", "0.148`",
        "0.169`", "0.22300000000000003`", "0.559`", "0.155`", "0.066`", 
       "0.084`", "0.972`"},
      {"\"\<HDR\>\"", "4.18`", "0.27858566790103884`", "0.6850096086920543`", 
       "0.773904926222831`", "0.3800544052250435`", "0.5650157667046549`", 
       "1.312007646577708`", "0.42076356734756565`", "0.36326992817609055`", 
       "0.5173253484170024`", "0.20523589118580493`"},
      {"\"\<IDI\>\"", "5.662`", "0.33315125587739947`", "0.4642016824827567`",
        "0.8715828768833273`", "0.5794140564402648`", "0.27384491376942466`", 
       "0.5026822027405057`", "0.4642964023406554`", "0.5882054888972603`", 
       "0.8275240618028586`", "0.20399923632323202`"}
     },
     GridBoxAlignment->{
      "Columns" -> {{Left}}, "ColumnsIndexed" -> {}, "Rows" -> {{Baseline}}, 
       "RowsIndexed" -> {}},
     GridBoxSpacings->{"Columns" -> {
         Offset[0.27999999999999997`], {
          Offset[2.0999999999999996`]}, 
         Offset[0.27999999999999997`]}, "ColumnsIndexed" -> {}, "Rows" -> {
         Offset[0.2], {
          Offset[0.4]}, 
         Offset[0.2]}, "RowsIndexed" -> {}}],
    Function[BoxForm`e$, 
     TableForm[BoxForm`e$]]]}], ";"}]], "Input",
 CellChangeTimes->{{3.7728615607822504`*^9, 3.7728615749330945`*^9}, {
   3.772861606997859*^9, 3.7728616842067747`*^9}, {3.772861741493822*^9, 
   3.772861754725127*^9}, 3.7728618311260195`*^9},
 CellLabel->
  "In[139]:=",ExpressionUUID->"e948bcd6-795c-4b47-aae0-ecc48304dfa6"],

Cell[BoxData[
 RowBox[{
  RowBox[{"ExoVariation", "=", 
   TagBox[GridBox[{
      {"\"\<\>\"", "\"\<\>\"", "2.`", "3.`", "4.`", "5.`", "6.`", "7.`", 
       "8.`", "9.`", "10.`", "11.`"},
      {"\"\<AthHMGR\>\"", "0.023`", "3.3`", "8.3`", "4.`", "2.7`", "3.4`", 
       "1.3`", "6.7`", "8.3`", "4.3`", "9.7`"},
      {"\"\<AthHMGS\>\"", "0.415`", "1.7`", "0.7`", "2.1`", "2.7`", "3.4`", 
       "1.3`", "6.7`", "5.7`", "1.7`", "9.7`"},
      {"\"\<CrMVK\>\"", "143.8`", "3.`", "2.3`", "4.`", "5.`", "2.7`", "9.`", 
       "8.`", "0.7`", "1.`", "1.7`"}
     },
     GridBoxAlignment->{
      "Columns" -> {{Left}}, "ColumnsIndexed" -> {}, "Rows" -> {{Baseline}}, 
       "RowsIndexed" -> {}},
     GridBoxSpacings->{"Columns" -> {
         Offset[0.27999999999999997`], {
          Offset[2.0999999999999996`]}, 
         Offset[0.27999999999999997`]}, "ColumnsIndexed" -> {}, "Rows" -> {
         Offset[0.2], {
          Offset[0.4]}, 
         Offset[0.2]}, "RowsIndexed" -> {}}],
    Function[BoxForm`e$, 
     TableForm[BoxForm`e$]]]}], ";"}]], "Input",
 CellChangeTimes->{{3.772862004759981*^9, 3.77286203103232*^9}, {
  3.772862221059889*^9, 3.7728622216036863`*^9}, {3.7728622629908423`*^9, 
  3.7728622772083282`*^9}},
 CellLabel->
  "In[140]:=",ExpressionUUID->"47acde80-79ee-4040-aa89-a8315418fb95"],

Cell[BoxData[
 RowBox[{
  RowBox[{"EndVariation", "=", 
   RowBox[{"Transpose", "@", 
    RowBox[{"Append", "[", 
     RowBox[{
      RowBox[{"Transpose", "@", "EndVariation"}], ",", 
      RowBox[{"Flatten", "[", 
       RowBox[{"{", 
        RowBox[{"\"\<MedianII\>\"", ",", 
         RowBox[{"Median", "[", 
          RowBox[{"Transpose", "@", 
           RowBox[{"EndVariation", "[", 
            RowBox[{"[", 
             RowBox[{
              RowBox[{"2", ";;", 
               RowBox[{"Length", "[", "EndVariation", "]"}]}], ",", 
              RowBox[{"3", ";;", 
               RowBox[{
                RowBox[{"Dimensions", "[", "EndVariation", "]"}], "[", 
                RowBox[{"[", "2", "]"}], "]"}]}]}], "]"}], "]"}]}], "]"}]}], 
        "}"}], "]"}]}], "]"}]}]}], ";"}]], "Input",
 CellChangeTimes->{{3.8311961352195168`*^9, 3.8311962258057356`*^9}, {
   3.831196282888402*^9, 3.8311962931735315`*^9}, {3.831196361703618*^9, 
   3.8311964568672*^9}, {3.8311965023042793`*^9, 3.831196586591381*^9}, {
   3.8311966594986935`*^9, 3.8311966872568674`*^9}, {3.8311969247733126`*^9, 
   3.8311970329114513`*^9}, {3.8311970641607246`*^9, 3.831197092374276*^9}, {
   3.8311971721852393`*^9, 3.8311971743461304`*^9}, {3.8311972122948647`*^9, 
   3.831197262612282*^9}, {3.8311973068992767`*^9, 3.8311973388930387`*^9}, 
   3.8311974271084385`*^9, {3.832239635252646*^9, 3.8322396354401455`*^9}},
 CellLabel->
  "In[141]:=",ExpressionUUID->"f0e94510-e6d0-4cb7-bac8-3fa169b0a9fe"],

Cell[BoxData[
 RowBox[{
  RowBox[{"ExoVariation", "=", 
   RowBox[{"Transpose", "@", 
    RowBox[{"Append", "[", 
     RowBox[{
      RowBox[{"Transpose", "@", "ExoVariation"}], ",", 
      RowBox[{"Flatten", "[", 
       RowBox[{"{", 
        RowBox[{"\"\<MedianII\>\"", ",", 
         RowBox[{"Median", "[", 
          RowBox[{"Transpose", "@", 
           RowBox[{"ExoVariation", "[", 
            RowBox[{"[", 
             RowBox[{
              RowBox[{"2", ";;", 
               RowBox[{"Length", "[", "ExoVariation", "]"}]}], ",", 
              RowBox[{"3", ";;", 
               RowBox[{
                RowBox[{"Dimensions", "[", "ExoVariation", "]"}], "[", 
                RowBox[{"[", "2", "]"}], "]"}]}]}], "]"}], "]"}]}], "]"}]}], 
        "}"}], "]"}]}], "]"}]}]}], ";"}]], "Input",
 CellChangeTimes->{{3.8311973578080626`*^9, 3.8311974153539767`*^9}, {
  3.831197474762064*^9, 3.831197484038649*^9}, {3.832239637878704*^9, 
  3.8322396380505776`*^9}},
 CellLabel->
  "In[142]:=",ExpressionUUID->"58a969dd-e21d-422c-b25c-bf4d61bb00a3"],

Cell[BoxData[
 RowBox[{
  RowBox[{"EnzymetoVmax", "=", 
   RowBox[{"{", 
    RowBox[{
     RowBox[{"\"\<HMGS\>\"", "->", "r1`Vmax"}], ",", 
     RowBox[{"\"\<HMGR\>\"", "->", "r2`Vmax"}], ",", 
     RowBox[{"\"\<MVK\>\"", "->", "r3`Vmax"}], ",", 
     RowBox[{"\"\<PMK\>\"", "->", "r4`Vmax"}], ",", 
     RowBox[{"\"\<MVD\>\"", "->", "r5`Vmax"}], ",", 
     RowBox[{"\"\<IDI\>\"", "->", "r6`Vmax"}], ",", 
     RowBox[{"\"\<IDI\>\"", "->", "r7`Vmax"}], ",", 
     RowBox[{"\"\<DXS\>\"", "->", "r10`Vmax"}], ",", 
     RowBox[{"\"\<DXR\>\"", "->", "r11`Vmax"}], ",", 
     RowBox[{"\"\<MCT\>\"", "->", "r12`Vmax"}], ",", 
     RowBox[{"\"\<CMK\>\"", "->", "r13`Vmax"}], ",", 
     RowBox[{"\"\<MDS\>\"", "->", "r14`Vmax"}], ",", 
     RowBox[{"\"\<HDS\>\"", "->", "r15`Vmax"}], ",", 
     RowBox[{"\"\<HDR\>\"", "->", "r16`Vmax"}], ",", 
     RowBox[{"\"\<HDR\>\"", "->", "r17`Vmax"}], ",", 
     RowBox[{"\"\<IDI\>\"", "->", "r18`Vmax"}], ",", 
     RowBox[{"\"\<IDI\>\"", "->", "r19`Vmax"}], ",", 
     RowBox[{"\"\<AthHMGS\>\"", "\[Rule]", "r27`Vmax"}], ",", 
     RowBox[{"\"\<AthHMGR\>\"", "\[Rule]", "r28`Vmax"}], ",", 
     RowBox[{"\"\<CrMVK\>\"", "\[Rule]", "r29`Vmax"}]}], "}"}]}], 
  ";"}]], "Input",
 CellChangeTimes->{{3.770976542891242*^9, 3.7709768158163567`*^9}, {
   3.7709775880223675`*^9, 3.7709776585766044`*^9}, {3.770978462312167*^9, 
   3.7709784647825236`*^9}, {3.770978914472376*^9, 3.7709789683183374`*^9}, {
   3.7709790094702177`*^9, 3.7709790211210556`*^9}, {3.7709792040444784`*^9, 
   3.7709792043736076`*^9}, {3.770979250550085*^9, 3.770979377182424*^9}, {
   3.770979427619896*^9, 3.770979452263973*^9}, {3.7713142098375626`*^9, 
   3.77131424197937*^9}, 3.7713147929446535`*^9, {3.772862422446944*^9, 
   3.7728624408669243`*^9}, {3.7728624962384887`*^9, 3.7728626218960867`*^9}},
 CellLabel->
  "In[143]:=",ExpressionUUID->"8a0d9a78-134e-4bed-ba74-355c70f08b58"],

Cell[CellGroupData[{

Cell[BoxData[
 RowBox[{"VmaxtoEnzyme", "=", 
  RowBox[{"Reverse", "[", 
   RowBox[{"EnzymetoVmax", ",", 
    RowBox[{"{", "2", "}"}]}], "]"}]}]], "Input",
 CellChangeTimes->{{3.7709800230187488`*^9, 3.7709800411103573`*^9}, {
  3.771045228473319*^9, 3.771045236318068*^9}, {3.7710453186132326`*^9, 
  3.771045349408323*^9}},
 CellLabel->
  "In[144]:=",ExpressionUUID->"a3ade48c-ad58-4ba8-9b69-91a7770c7f59"],

Cell[BoxData[
 RowBox[{"{", 
  RowBox[{
   RowBox[{"r1`Vmax", "\[Rule]", "\<\"HMGS\"\>"}], ",", 
   RowBox[{"r2`Vmax", "\[Rule]", "\<\"HMGR\"\>"}], ",", 
   RowBox[{"r3`Vmax", "\[Rule]", "\<\"MVK\"\>"}], ",", 
   RowBox[{"r4`Vmax", "\[Rule]", "\<\"PMK\"\>"}], ",", 
   RowBox[{"r5`Vmax", "\[Rule]", "\<\"MVD\"\>"}], ",", 
   RowBox[{"r6`Vmax", "\[Rule]", "\<\"IDI\"\>"}], ",", 
   RowBox[{"r7`Vmax", "\[Rule]", "\<\"IDI\"\>"}], ",", 
   RowBox[{"r10`Vmax", "\[Rule]", "\<\"DXS\"\>"}], ",", 
   RowBox[{"r11`Vmax", "\[Rule]", "\<\"DXR\"\>"}], ",", 
   RowBox[{"r12`Vmax", "\[Rule]", "\<\"MCT\"\>"}], ",", 
   RowBox[{"r13`Vmax", "\[Rule]", "\<\"CMK\"\>"}], ",", 
   RowBox[{"r14`Vmax", "\[Rule]", "\<\"MDS\"\>"}], ",", 
   RowBox[{"r15`Vmax", "\[Rule]", "\<\"HDS\"\>"}], ",", 
   RowBox[{"r16`Vmax", "\[Rule]", "\<\"HDR\"\>"}], ",", 
   RowBox[{"r17`Vmax", "\[Rule]", "\<\"HDR\"\>"}], ",", 
   RowBox[{"r18`Vmax", "\[Rule]", "\<\"IDI\"\>"}], ",", 
   RowBox[{"r19`Vmax", "\[Rule]", "\<\"IDI\"\>"}], ",", 
   RowBox[{"r27`Vmax", "\[Rule]", "\<\"AthHMGS\"\>"}], ",", 
   RowBox[{"r28`Vmax", "\[Rule]", "\<\"AthHMGR\"\>"}], ",", 
   RowBox[{"r29`Vmax", "\[Rule]", "\<\"CrMVK\"\>"}]}], "}"}]], "Output",
 CellChangeTimes->{3.7728627011748114`*^9, 3.77286512559054*^9, 
  3.773035424474841*^9, 3.7733893903682666`*^9, 3.7735021370402822`*^9, 
  3.7735034526991553`*^9, 3.773503584308155*^9, 3.782645450680956*^9, 
  3.7826457219183292`*^9, 3.7827226136656013`*^9, 3.785244198909831*^9, 
  3.785248065750455*^9, 3.7852610137165637`*^9, 3.7852613895455356`*^9, 
  3.785261581279085*^9, 3.7852617422622595`*^9, 3.8309230602468123`*^9, 
  3.830924051444127*^9, 3.8309317162255383`*^9, 3.830940833068473*^9, 
  3.831005072945595*^9, 3.831012255890457*^9, 3.8310219018590956`*^9, 
  3.8310228828799973`*^9, 3.83109070870907*^9, 3.831176858444334*^9, 
  3.831612549138631*^9, 3.8317867442353168`*^9, 3.832063211883258*^9, 
  3.832228871430909*^9, 3.8322349840541587`*^9, 3.8322391563375597`*^9, 
  3.8323430755727987`*^9, 3.8324080223155766`*^9},
 CellLabel->
  "Out[144]=",ExpressionUUID->"d9771054-9435-418e-816b-a2e36c6fbbdb"]
}, Open  ]],

Cell[BoxData[
 RowBox[{
  RowBox[{"EnzymetoVal", "=", 
   RowBox[{"Transpose", "[", 
    RowBox[{"Join", "[", 
     RowBox[{
      RowBox[{"Transpose", "[", 
       RowBox[{"Table", "[", 
        RowBox[{
         RowBox[{
          RowBox[{"EndVariation", "[", 
           RowBox[{"[", 
            RowBox[{"j", ",", "1"}], "]"}], "]"}], "\[Rule]", 
          RowBox[{"Round", "[", 
           RowBox[{
            RowBox[{
             RowBox[{"EndVariation", "[", 
              RowBox[{"[", 
               RowBox[{"j", ",", "2"}], "]"}], "]"}], "*", 
             RowBox[{"EndVariation", "[", 
              RowBox[{"[", 
               RowBox[{"j", ",", "i"}], "]"}], "]"}]}], ",", "0.01"}], 
           "]"}]}], ",", 
         RowBox[{"{", 
          RowBox[{"i", ",", "3", ",", 
           RowBox[{"Length", "[", 
            RowBox[{"EndVariation", "[", 
             RowBox[{"[", "1", "]"}], "]"}], "]"}]}], "}"}], ",", 
         RowBox[{"{", 
          RowBox[{"j", ",", "2", ",", 
           RowBox[{"Length", "[", "EndVariation", "]"}]}], "}"}]}], "]"}], 
       "]"}], ",", 
      RowBox[{"Transpose", "[", 
       RowBox[{"Table", "[", 
        RowBox[{
         RowBox[{
          RowBox[{"ExoVariation", "[", 
           RowBox[{"[", 
            RowBox[{"j", ",", "1"}], "]"}], "]"}], "\[Rule]", 
          RowBox[{"Round", "[", 
           RowBox[{
            RowBox[{
             RowBox[{"ExoVariation", "[", 
              RowBox[{"[", 
               RowBox[{"j", ",", "2"}], "]"}], "]"}], "*", 
             RowBox[{"ExoVariation", "[", 
              RowBox[{"[", 
               RowBox[{"j", ",", "i"}], "]"}], "]"}]}], ",", "0.01"}], 
           "]"}]}], ",", 
         RowBox[{"{", 
          RowBox[{"i", ",", "3", ",", 
           RowBox[{"Length", "[", 
            RowBox[{"ExoVariation", "[", 
             RowBox[{"[", "1", "]"}], "]"}], "]"}]}], "}"}], ",", 
         RowBox[{"{", 
          RowBox[{"j", ",", "2", ",", 
           RowBox[{"Length", "[", "ExoVariation", "]"}]}], "}"}]}], "]"}], 
       "]"}]}], "]"}], "]"}]}], ";"}]], "Input",
 CellChangeTimes->{{3.771045474072111*^9, 3.7710454933616557`*^9}, {
   3.7710455484048405`*^9, 3.7710455862520547`*^9}, {3.7710456344270716`*^9, 
   3.7710456657820625`*^9}, {3.771045772128848*^9, 3.7710457783499203`*^9}, 
   3.7710458504626207`*^9, {3.7710458810233493`*^9, 3.7710460065602837`*^9}, {
   3.771046115233654*^9, 3.771046163821745*^9}, {3.7710464275784025`*^9, 
   3.7710464308121047`*^9}, 3.7710465097632275`*^9, 3.7710466051942396`*^9, {
   3.7710503855722723`*^9, 3.771050441561498*^9}, {3.7711355377163844`*^9, 
   3.7711355683120737`*^9}, {3.77113575861589*^9, 3.771135772195881*^9}, {
   3.7711411308439426`*^9, 3.771141164088148*^9}, {3.771141305237112*^9, 
   3.771141314921529*^9}, 3.7713142944181137`*^9, {3.7713151790691013`*^9, 
   3.771315191672065*^9}, {3.771315228703506*^9, 3.771315251272476*^9}, {
   3.77131538705058*^9, 3.7713155155544043`*^9}, {3.771315581691507*^9, 
   3.771315612220872*^9}, {3.771315665429521*^9, 3.7713156719796147`*^9}, {
   3.7713157806459646`*^9, 3.77131581444956*^9}, {3.771315859442233*^9, 
   3.771315866916577*^9}, {3.7713160130830574`*^9, 3.7713160401867065`*^9}},
 CellLabel->
  "In[145]:=",ExpressionUUID->"644516c7-edba-40f3-b5ca-a0daf03969f2"],

Cell[CellGroupData[{

Cell[BoxData[
 RowBox[{"EnzymetoVal", "//", "TableForm"}]], "Input",
 CellChangeTimes->{{3.7728627849570274`*^9, 3.772862795785424*^9}},
 CellLabel->
  "In[146]:=",ExpressionUUID->"660437e7-6296-40ca-99ba-241b75a0a3af"],

Cell[BoxData[
 TagBox[GridBox[{
    {
     RowBox[{"\<\"HMGS\"\>", "\[Rule]", "0.34`"}], 
     RowBox[{"\<\"HMGR\"\>", "\[Rule]", "0.03`"}], 
     RowBox[{"\<\"MVK\"\>", "\[Rule]", "234.29`"}], 
     RowBox[{"\<\"PMK\"\>", "\[Rule]", "15.74`"}], 
     RowBox[{"\<\"MVD\"\>", "\[Rule]", "8.790000000000001`"}], 
     RowBox[{"\<\"DXS\"\>", "\[Rule]", "1.5`"}], 
     RowBox[{"\<\"DXR\"\>", "\[Rule]", "0.11`"}], 
     RowBox[{"\<\"MCT\"\>", "\[Rule]", "2.34`"}], 
     RowBox[{"\<\"CMK\"\>", "\[Rule]", "499.31`"}], 
     RowBox[{"\<\"MDS\"\>", "\[Rule]", "0.14`"}], 
     RowBox[{"\<\"HDS\"\>", "\[Rule]", "0.02`"}], 
     RowBox[{"\<\"HDR\"\>", "\[Rule]", "1.16`"}], 
     RowBox[{"\<\"IDI\"\>", "\[Rule]", "1.8900000000000001`"}], 
     RowBox[{"\<\"AthHMGR\"\>", "\[Rule]", "0.08`"}], 
     RowBox[{"\<\"AthHMGS\"\>", "\[Rule]", "0.71`"}], 
     RowBox[{"\<\"CrMVK\"\>", "\[Rule]", "431.40000000000003`"}]},
    {
     RowBox[{"\<\"HMGS\"\>", "\[Rule]", "1.57`"}], 
     RowBox[{"\<\"HMGR\"\>", "\[Rule]", "0.11`"}], 
     RowBox[{"\<\"MVK\"\>", "\[Rule]", "794.6800000000001`"}], 
     RowBox[{"\<\"PMK\"\>", "\[Rule]", "86.82000000000001`"}], 
     RowBox[{"\<\"MVD\"\>", "\[Rule]", "25.2`"}], 
     RowBox[{"\<\"DXS\"\>", "\[Rule]", "0.63`"}], 
     RowBox[{"\<\"DXR\"\>", "\[Rule]", "2.23`"}], 
     RowBox[{"\<\"MCT\"\>", "\[Rule]", "20.54`"}], 
     RowBox[{"\<\"CMK\"\>", "\[Rule]", "105.38`"}], 
     RowBox[{"\<\"MDS\"\>", "\[Rule]", "0.04`"}], 
     RowBox[{"\<\"HDS\"\>", "\[Rule]", "0.04`"}], 
     RowBox[{"\<\"HDR\"\>", "\[Rule]", "2.86`"}], 
     RowBox[{"\<\"IDI\"\>", "\[Rule]", "2.63`"}], 
     RowBox[{"\<\"AthHMGR\"\>", "\[Rule]", "0.19`"}], 
     RowBox[{"\<\"AthHMGS\"\>", "\[Rule]", "0.29`"}], 
     RowBox[{"\<\"CrMVK\"\>", "\[Rule]", "330.74`"}]},
    {
     RowBox[{"\<\"HMGS\"\>", "\[Rule]", "1.59`"}], 
     RowBox[{"\<\"HMGR\"\>", "\[Rule]", "0.04`"}], 
     RowBox[{"\<\"MVK\"\>", "\[Rule]", "221.20000000000002`"}], 
     RowBox[{"\<\"PMK\"\>", "\[Rule]", "33.84`"}], 
     RowBox[{"\<\"MVD\"\>", "\[Rule]", "9.4`"}], 
     RowBox[{"\<\"DXS\"\>", "\[Rule]", "1.84`"}], 
     RowBox[{"\<\"DXR\"\>", "\[Rule]", "0.2`"}], 
     RowBox[{"\<\"MCT\"\>", "\[Rule]", "24.87`"}], 
     RowBox[{"\<\"CMK\"\>", "\[Rule]", "164.98`"}], 
     RowBox[{"\<\"MDS\"\>", "\[Rule]", "0.15`"}], 
     RowBox[{"\<\"HDS\"\>", "\[Rule]", "0.03`"}], 
     RowBox[{"\<\"HDR\"\>", "\[Rule]", "3.23`"}], 
     RowBox[{"\<\"IDI\"\>", "\[Rule]", "4.93`"}], 
     RowBox[{"\<\"AthHMGR\"\>", "\[Rule]", "0.09`"}], 
     RowBox[{"\<\"AthHMGS\"\>", "\[Rule]", "0.87`"}], 
     RowBox[{"\<\"CrMVK\"\>", "\[Rule]", "575.2`"}]},
    {
     RowBox[{"\<\"HMGS\"\>", "\[Rule]", "0.59`"}], 
     RowBox[{"\<\"HMGR\"\>", "\[Rule]", "0.05`"}], 
     RowBox[{"\<\"MVK\"\>", "\[Rule]", "242.83`"}], 
     RowBox[{"\<\"PMK\"\>", "\[Rule]", "26.96`"}], 
     RowBox[{"\<\"MVD\"\>", "\[Rule]", "9.42`"}], 
     RowBox[{"\<\"DXS\"\>", "\[Rule]", "0.75`"}], 
     RowBox[{"\<\"DXR\"\>", "\[Rule]", "0.13`"}], 
     RowBox[{"\<\"MCT\"\>", "\[Rule]", "3.4`"}], 
     RowBox[{"\<\"CMK\"\>", "\[Rule]", "103.46000000000001`"}], 
     RowBox[{"\<\"MDS\"\>", "\[Rule]", "0.07`"}], 
     RowBox[{"\<\"HDS\"\>", "\[Rule]", "0.03`"}], 
     RowBox[{"\<\"HDR\"\>", "\[Rule]", "1.59`"}], 
     RowBox[{"\<\"IDI\"\>", "\[Rule]", "3.2800000000000002`"}], 
     RowBox[{"\<\"AthHMGR\"\>", "\[Rule]", "0.06`"}], 
     RowBox[{"\<\"AthHMGS\"\>", "\[Rule]", "1.12`"}], 
     RowBox[{"\<\"CrMVK\"\>", "\[Rule]", "719.`"}]},
    {
     RowBox[{"\<\"HMGS\"\>", "\[Rule]", "0.46`"}], 
     RowBox[{"\<\"HMGR\"\>", "\[Rule]", "0.05`"}], 
     RowBox[{"\<\"MVK\"\>", "\[Rule]", "240.26`"}], 
     RowBox[{"\<\"PMK\"\>", "\[Rule]", "49.83`"}], 
     RowBox[{"\<\"MVD\"\>", "\[Rule]", "10.22`"}], 
     RowBox[{"\<\"DXS\"\>", "\[Rule]", "0.62`"}], 
     RowBox[{"\<\"DXR\"\>", "\[Rule]", "0.21`"}], 
     RowBox[{"\<\"MCT\"\>", "\[Rule]", "11.16`"}], 
     RowBox[{"\<\"CMK\"\>", "\[Rule]", "142.61`"}], 
     RowBox[{"\<\"MDS\"\>", "\[Rule]", "0.12`"}], 
     RowBox[{"\<\"HDS\"\>", "\[Rule]", "0.04`"}], 
     RowBox[{"\<\"HDR\"\>", "\[Rule]", "2.36`"}], 
     RowBox[{"\<\"IDI\"\>", "\[Rule]", "1.55`"}], 
     RowBox[{"\<\"AthHMGR\"\>", "\[Rule]", "0.08`"}], 
     RowBox[{"\<\"AthHMGS\"\>", "\[Rule]", "1.41`"}], 
     RowBox[{"\<\"CrMVK\"\>", "\[Rule]", "388.26`"}]},
    {
     RowBox[{"\<\"HMGS\"\>", "\[Rule]", "0.9400000000000001`"}], 
     RowBox[{"\<\"HMGR\"\>", "\[Rule]", "0.17`"}], 
     RowBox[{"\<\"MVK\"\>", "\[Rule]", "535.8`"}], 
     RowBox[{"\<\"PMK\"\>", "\[Rule]", "36.08`"}], 
     RowBox[{"\<\"MVD\"\>", "\[Rule]", "11.21`"}], 
     RowBox[{"\<\"DXS\"\>", "\[Rule]", "1.07`"}], 
     RowBox[{"\<\"DXR\"\>", "\[Rule]", "0.14`"}], 
     RowBox[{"\<\"MCT\"\>", "\[Rule]", "13.65`"}], 
     RowBox[{"\<\"CMK\"\>", "\[Rule]", "36.88`"}], 
     RowBox[{"\<\"MDS\"\>", "\[Rule]", "0.25`"}], 
     RowBox[{"\<\"HDS\"\>", "\[Rule]", "0.11`"}], 
     RowBox[{"\<\"HDR\"\>", "\[Rule]", "5.48`"}], 
     RowBox[{"\<\"IDI\"\>", "\[Rule]", "2.85`"}], 
     RowBox[{"\<\"AthHMGR\"\>", "\[Rule]", "0.03`"}], 
     RowBox[{"\<\"AthHMGS\"\>", "\[Rule]", "0.54`"}], 
     RowBox[{"\<\"CrMVK\"\>", "\[Rule]", "1294.2`"}]},
    {
     RowBox[{"\<\"HMGS\"\>", "\[Rule]", "0.5700000000000001`"}], 
     RowBox[{"\<\"HMGR\"\>", "\[Rule]", "0.03`"}], 
     RowBox[{"\<\"MVK\"\>", "\[Rule]", "233.48000000000002`"}], 
     RowBox[{"\<\"PMK\"\>", "\[Rule]", "30.36`"}], 
     RowBox[{"\<\"MVD\"\>", "\[Rule]", "13.34`"}], 
     RowBox[{"\<\"DXS\"\>", "\[Rule]", "1.2`"}], 
     RowBox[{"\<\"DXR\"\>", "\[Rule]", "0.55`"}], 
     RowBox[{"\<\"MCT\"\>", "\[Rule]", "8.14`"}], 
     RowBox[{"\<\"CMK\"\>", "\[Rule]", "244.32`"}], 
     RowBox[{"\<\"MDS\"\>", "\[Rule]", "0.06`"}], 
     RowBox[{"\<\"HDS\"\>", "\[Rule]", "0.03`"}], 
     RowBox[{"\<\"HDR\"\>", "\[Rule]", "1.76`"}], 
     RowBox[{"\<\"IDI\"\>", "\[Rule]", "2.63`"}], 
     RowBox[{"\<\"AthHMGR\"\>", "\[Rule]", "0.15`"}], 
     RowBox[{"\<\"AthHMGS\"\>", "\[Rule]", "2.7800000000000002`"}], 
     RowBox[{"\<\"CrMVK\"\>", "\[Rule]", "1150.4`"}]},
    {
     RowBox[{"\<\"HMGS\"\>", "\[Rule]", "1.08`"}], 
     RowBox[{"\<\"HMGR\"\>", "\[Rule]", "0.07`"}], 
     RowBox[{"\<\"MVK\"\>", "\[Rule]", "411.69`"}], 
     RowBox[{"\<\"PMK\"\>", "\[Rule]", "25.060000000000002`"}], 
     RowBox[{"\<\"MVD\"\>", "\[Rule]", "5.51`"}], 
     RowBox[{"\<\"DXS\"\>", "\[Rule]", "0.43`"}], 
     RowBox[{"\<\"DXR\"\>", "\[Rule]", "0.05`"}], 
     RowBox[{"\<\"MCT\"\>", "\[Rule]", "13.56`"}], 
     RowBox[{"\<\"CMK\"\>", "\[Rule]", "37.050000000000004`"}], 
     RowBox[{"\<\"MDS\"\>", "\[Rule]", "0.05`"}], 
     RowBox[{"\<\"HDS\"\>", "\[Rule]", "0.01`"}], 
     RowBox[{"\<\"HDR\"\>", "\[Rule]", "1.52`"}], 
     RowBox[{"\<\"IDI\"\>", "\[Rule]", "3.33`"}], 
     RowBox[{"\<\"AthHMGR\"\>", "\[Rule]", "0.19`"}], 
     RowBox[{"\<\"AthHMGS\"\>", "\[Rule]", "2.37`"}], 
     RowBox[{"\<\"CrMVK\"\>", "\[Rule]", "100.66`"}]},
    {
     RowBox[{"\<\"HMGS\"\>", "\[Rule]", "1.46`"}], 
     RowBox[{"\<\"HMGR\"\>", "\[Rule]", "0.1`"}], 
     RowBox[{"\<\"MVK\"\>", "\[Rule]", "312.38`"}], 
     RowBox[{"\<\"PMK\"\>", "\[Rule]", "87.84`"}], 
     RowBox[{"\<\"MVD\"\>", "\[Rule]", "13.33`"}], 
     RowBox[{"\<\"DXS\"\>", "\[Rule]", "1.71`"}], 
     RowBox[{"\<\"DXR\"\>", "\[Rule]", "0.6`"}], 
     RowBox[{"\<\"MCT\"\>", "\[Rule]", "10.66`"}], 
     RowBox[{"\<\"CMK\"\>", "\[Rule]", "162.71`"}], 
     RowBox[{"\<\"MDS\"\>", "\[Rule]", "0.42`"}], 
     RowBox[{"\<\"HDS\"\>", "\[Rule]", "0.02`"}], 
     RowBox[{"\<\"HDR\"\>", "\[Rule]", "2.16`"}], 
     RowBox[{"\<\"IDI\"\>", "\[Rule]", "4.69`"}], 
     RowBox[{"\<\"AthHMGR\"\>", "\[Rule]", "0.1`"}], 
     RowBox[{"\<\"AthHMGS\"\>", "\[Rule]", "0.71`"}], 
     RowBox[{"\<\"CrMVK\"\>", "\[Rule]", "143.8`"}]},
    {
     RowBox[{"\<\"HMGS\"\>", "\[Rule]", "1.05`"}], 
     RowBox[{"\<\"HMGR\"\>", "\[Rule]", "0.1`"}], 
     RowBox[{"\<\"MVK\"\>", "\[Rule]", "906.76`"}], 
     RowBox[{"\<\"PMK\"\>", "\[Rule]", "33.3`"}], 
     RowBox[{"\<\"MVD\"\>", "\[Rule]", "21.490000000000002`"}], 
     RowBox[{"\<\"DXS\"\>", "\[Rule]", "0.5`"}], 
     RowBox[{"\<\"DXR\"\>", "\[Rule]", "0.17`"}], 
     RowBox[{"\<\"MCT\"\>", "\[Rule]", "11.56`"}], 
     RowBox[{"\<\"CMK\"\>", "\[Rule]", "38.27`"}], 
     RowBox[{"\<\"MDS\"\>", "\[Rule]", "0.16`"}], 
     RowBox[{"\<\"HDS\"\>", "\[Rule]", "0.19`"}], 
     RowBox[{"\<\"HDR\"\>", "\[Rule]", "0.86`"}], 
     RowBox[{"\<\"IDI\"\>", "\[Rule]", "1.16`"}], 
     RowBox[{"\<\"AthHMGR\"\>", "\[Rule]", "0.22`"}], 
     RowBox[{"\<\"AthHMGS\"\>", "\[Rule]", "4.03`"}], 
     RowBox[{"\<\"CrMVK\"\>", "\[Rule]", "244.46`"}]},
    {
     RowBox[{"\<\"HMGS\"\>", "\[Rule]", "0.99`"}], 
     RowBox[{"\<\"HMGR\"\>", "\[Rule]", "0.06`"}], 
     RowBox[{"\<\"MVK\"\>", "\[Rule]", "277.6`"}], 
     RowBox[{"\<\"PMK\"\>", "\[Rule]", "33.57`"}], 
     RowBox[{"\<\"MVD\"\>", "\[Rule]", "10.71`"}], 
     RowBox[{"\<\"DXS\"\>", "\[Rule]", "0.91`"}], 
     RowBox[{"\<\"DXR\"\>", "\[Rule]", "0.19`"}], 
     RowBox[{"\<\"MCT\"\>", "\[Rule]", "11.36`"}], 
     RowBox[{"\<\"CMK\"\>", "\[Rule]", "124.`"}], 
     RowBox[{"\<\"MDS\"\>", "\[Rule]", "0.13`"}], 
     RowBox[{"\<\"HDS\"\>", "\[Rule]", "0.03`"}], 
     RowBox[{"\<\"HDR\"\>", "\[Rule]", "1.96`"}], 
     RowBox[{"\<\"IDI\"\>", "\[Rule]", "2.74`"}], 
     RowBox[{"\<\"AthHMGR\"\>", "\[Rule]", "0.1`"}], 
     RowBox[{"\<\"AthHMGS\"\>", "\[Rule]", "1.`"}], 
     RowBox[{"\<\"CrMVK\"\>", "\[Rule]", "409.83`"}]}
   },
   GridBoxAlignment->{"Columns" -> {{Left}}, "Rows" -> {{Baseline}}},
   GridBoxSpacings->{"Columns" -> {
       Offset[0.27999999999999997`], {
        Offset[2.0999999999999996`]}, 
       Offset[0.27999999999999997`]}, "Rows" -> {
       Offset[0.2], {
        Offset[0.4]}, 
       Offset[0.2]}}],
  Function[BoxForm`e$, 
   TableForm[BoxForm`e$]]]], "Output",
 CellChangeTimes->{3.7728627965665216`*^9, 3.7728633732813215`*^9, 
  3.772865129942902*^9, 3.7733893903995113`*^9, 3.773502138298314*^9, 
  3.773503452829155*^9, 3.773503584443155*^9, 3.7826454520849934`*^9, 
  3.782645723228365*^9, 3.7827226482156143`*^9, 3.785244199104831*^9, 
  3.785248065882456*^9, 3.7852610161318455`*^9, 3.7852613916348925`*^9, 
  3.7852615813161745`*^9, 3.7852617423082757`*^9, 3.8309230647835245`*^9, 
  3.8309240559426346`*^9, 3.830931716293657*^9, 3.8309408331204042`*^9, 
  3.8310050730024433`*^9, 3.8310122559593763`*^9, 3.831021901925276*^9, 
  3.831022882935498*^9, 3.831090708763681*^9, 3.8311768584950247`*^9, 
  3.83161254932618*^9, 3.8317867443623605`*^9, 3.832063212030538*^9, 
  3.832228871571589*^9, 3.832234984179117*^9, 3.832239156415742*^9, 
  3.8323430756664853`*^9, 3.8324080223936367`*^9},
 CellLabel->
  "Out[146]//TableForm=",ExpressionUUID->"56c6d079-fb7a-49b2-804f-\
ee9625f2b296"]
}, Open  ]],

Cell[BoxData[
 RowBox[{
  RowBox[{"VmaxNumVals", "=", 
   RowBox[{"VmaxtoEnzyme", "/.", "EnzymetoVal"}]}], ";"}]], "Input",
 CellChangeTimes->{{3.771046530888933*^9, 3.771046549334797*^9}, {
   3.7710516194752393`*^9, 3.771051676425897*^9}, 3.7710524088177476`*^9, {
   3.771052445193472*^9, 3.7710524466166344`*^9}, {3.771052489576716*^9, 
   3.7710525093718004`*^9}, {3.771054253465273*^9, 3.771054264782998*^9}, 
   3.771054464119537*^9, {3.7713144044825463`*^9, 3.7713144144213676`*^9}, {
   3.771316114924287*^9, 3.771316120911766*^9}},
 CellLabel->
  "In[147]:=",ExpressionUUID->"02de7920-5742-481a-955d-519c22f3ff15"],

Cell[CellGroupData[{

Cell[BoxData[
 RowBox[{"VmaxNumVals", "//", "TableForm"}]], "Input",
 CellChangeTimes->{{3.7713160850529404`*^9, 3.7713161047292995`*^9}},
 CellLabel->
  "In[148]:=",ExpressionUUID->"480f9b8d-4e0d-4210-9973-dc37941e873e"],

Cell[BoxData[
 TagBox[GridBox[{
    {
     RowBox[{"r1`Vmax", "\[Rule]", "0.34`"}], 
     RowBox[{"r2`Vmax", "\[Rule]", "0.03`"}], 
     RowBox[{"r3`Vmax", "\[Rule]", "234.29`"}], 
     RowBox[{"r4`Vmax", "\[Rule]", "15.74`"}], 
     RowBox[{"r5`Vmax", "\[Rule]", "8.790000000000001`"}], 
     RowBox[{"r6`Vmax", "\[Rule]", "1.8900000000000001`"}], 
     RowBox[{"r7`Vmax", "\[Rule]", "1.8900000000000001`"}], 
     RowBox[{"r10`Vmax", "\[Rule]", "1.5`"}], 
     RowBox[{"r11`Vmax", "\[Rule]", "0.11`"}], 
     RowBox[{"r12`Vmax", "\[Rule]", "2.34`"}], 
     RowBox[{"r13`Vmax", "\[Rule]", "499.31`"}], 
     RowBox[{"r14`Vmax", "\[Rule]", "0.14`"}], 
     RowBox[{"r15`Vmax", "\[Rule]", "0.02`"}], 
     RowBox[{"r16`Vmax", "\[Rule]", "1.16`"}], 
     RowBox[{"r17`Vmax", "\[Rule]", "1.16`"}], 
     RowBox[{"r18`Vmax", "\[Rule]", "1.8900000000000001`"}], 
     RowBox[{"r19`Vmax", "\[Rule]", "1.8900000000000001`"}], 
     RowBox[{"r27`Vmax", "\[Rule]", "0.71`"}], 
     RowBox[{"r28`Vmax", "\[Rule]", "0.08`"}], 
     RowBox[{"r29`Vmax", "\[Rule]", "431.40000000000003`"}]},
    {
     RowBox[{"r1`Vmax", "\[Rule]", "1.57`"}], 
     RowBox[{"r2`Vmax", "\[Rule]", "0.11`"}], 
     RowBox[{"r3`Vmax", "\[Rule]", "794.6800000000001`"}], 
     RowBox[{"r4`Vmax", "\[Rule]", "86.82000000000001`"}], 
     RowBox[{"r5`Vmax", "\[Rule]", "25.2`"}], 
     RowBox[{"r6`Vmax", "\[Rule]", "2.63`"}], 
     RowBox[{"r7`Vmax", "\[Rule]", "2.63`"}], 
     RowBox[{"r10`Vmax", "\[Rule]", "0.63`"}], 
     RowBox[{"r11`Vmax", "\[Rule]", "2.23`"}], 
     RowBox[{"r12`Vmax", "\[Rule]", "20.54`"}], 
     RowBox[{"r13`Vmax", "\[Rule]", "105.38`"}], 
     RowBox[{"r14`Vmax", "\[Rule]", "0.04`"}], 
     RowBox[{"r15`Vmax", "\[Rule]", "0.04`"}], 
     RowBox[{"r16`Vmax", "\[Rule]", "2.86`"}], 
     RowBox[{"r17`Vmax", "\[Rule]", "2.86`"}], 
     RowBox[{"r18`Vmax", "\[Rule]", "2.63`"}], 
     RowBox[{"r19`Vmax", "\[Rule]", "2.63`"}], 
     RowBox[{"r27`Vmax", "\[Rule]", "0.29`"}], 
     RowBox[{"r28`Vmax", "\[Rule]", "0.19`"}], 
     RowBox[{"r29`Vmax", "\[Rule]", "330.74`"}]},
    {
     RowBox[{"r1`Vmax", "\[Rule]", "1.59`"}], 
     RowBox[{"r2`Vmax", "\[Rule]", "0.04`"}], 
     RowBox[{"r3`Vmax", "\[Rule]", "221.20000000000002`"}], 
     RowBox[{"r4`Vmax", "\[Rule]", "33.84`"}], 
     RowBox[{"r5`Vmax", "\[Rule]", "9.4`"}], 
     RowBox[{"r6`Vmax", "\[Rule]", "4.93`"}], 
     RowBox[{"r7`Vmax", "\[Rule]", "4.93`"}], 
     RowBox[{"r10`Vmax", "\[Rule]", "1.84`"}], 
     RowBox[{"r11`Vmax", "\[Rule]", "0.2`"}], 
     RowBox[{"r12`Vmax", "\[Rule]", "24.87`"}], 
     RowBox[{"r13`Vmax", "\[Rule]", "164.98`"}], 
     RowBox[{"r14`Vmax", "\[Rule]", "0.15`"}], 
     RowBox[{"r15`Vmax", "\[Rule]", "0.03`"}], 
     RowBox[{"r16`Vmax", "\[Rule]", "3.23`"}], 
     RowBox[{"r17`Vmax", "\[Rule]", "3.23`"}], 
     RowBox[{"r18`Vmax", "\[Rule]", "4.93`"}], 
     RowBox[{"r19`Vmax", "\[Rule]", "4.93`"}], 
     RowBox[{"r27`Vmax", "\[Rule]", "0.87`"}], 
     RowBox[{"r28`Vmax", "\[Rule]", "0.09`"}], 
     RowBox[{"r29`Vmax", "\[Rule]", "575.2`"}]},
    {
     RowBox[{"r1`Vmax", "\[Rule]", "0.59`"}], 
     RowBox[{"r2`Vmax", "\[Rule]", "0.05`"}], 
     RowBox[{"r3`Vmax", "\[Rule]", "242.83`"}], 
     RowBox[{"r4`Vmax", "\[Rule]", "26.96`"}], 
     RowBox[{"r5`Vmax", "\[Rule]", "9.42`"}], 
     RowBox[{"r6`Vmax", "\[Rule]", "3.2800000000000002`"}], 
     RowBox[{"r7`Vmax", "\[Rule]", "3.2800000000000002`"}], 
     RowBox[{"r10`Vmax", "\[Rule]", "0.75`"}], 
     RowBox[{"r11`Vmax", "\[Rule]", "0.13`"}], 
     RowBox[{"r12`Vmax", "\[Rule]", "3.4`"}], 
     RowBox[{"r13`Vmax", "\[Rule]", "103.46000000000001`"}], 
     RowBox[{"r14`Vmax", "\[Rule]", "0.07`"}], 
     RowBox[{"r15`Vmax", "\[Rule]", "0.03`"}], 
     RowBox[{"r16`Vmax", "\[Rule]", "1.59`"}], 
     RowBox[{"r17`Vmax", "\[Rule]", "1.59`"}], 
     RowBox[{"r18`Vmax", "\[Rule]", "3.2800000000000002`"}], 
     RowBox[{"r19`Vmax", "\[Rule]", "3.2800000000000002`"}], 
     RowBox[{"r27`Vmax", "\[Rule]", "1.12`"}], 
     RowBox[{"r28`Vmax", "\[Rule]", "0.06`"}], 
     RowBox[{"r29`Vmax", "\[Rule]", "719.`"}]},
    {
     RowBox[{"r1`Vmax", "\[Rule]", "0.46`"}], 
     RowBox[{"r2`Vmax", "\[Rule]", "0.05`"}], 
     RowBox[{"r3`Vmax", "\[Rule]", "240.26`"}], 
     RowBox[{"r4`Vmax", "\[Rule]", "49.83`"}], 
     RowBox[{"r5`Vmax", "\[Rule]", "10.22`"}], 
     RowBox[{"r6`Vmax", "\[Rule]", "1.55`"}], 
     RowBox[{"r7`Vmax", "\[Rule]", "1.55`"}], 
     RowBox[{"r10`Vmax", "\[Rule]", "0.62`"}], 
     RowBox[{"r11`Vmax", "\[Rule]", "0.21`"}], 
     RowBox[{"r12`Vmax", "\[Rule]", "11.16`"}], 
     RowBox[{"r13`Vmax", "\[Rule]", "142.61`"}], 
     RowBox[{"r14`Vmax", "\[Rule]", "0.12`"}], 
     RowBox[{"r15`Vmax", "\[Rule]", "0.04`"}], 
     RowBox[{"r16`Vmax", "\[Rule]", "2.36`"}], 
     RowBox[{"r17`Vmax", "\[Rule]", "2.36`"}], 
     RowBox[{"r18`Vmax", "\[Rule]", "1.55`"}], 
     RowBox[{"r19`Vmax", "\[Rule]", "1.55`"}], 
     RowBox[{"r27`Vmax", "\[Rule]", "1.41`"}], 
     RowBox[{"r28`Vmax", "\[Rule]", "0.08`"}], 
     RowBox[{"r29`Vmax", "\[Rule]", "388.26`"}]},
    {
     RowBox[{"r1`Vmax", "\[Rule]", "0.9400000000000001`"}], 
     RowBox[{"r2`Vmax", "\[Rule]", "0.17`"}], 
     RowBox[{"r3`Vmax", "\[Rule]", "535.8`"}], 
     RowBox[{"r4`Vmax", "\[Rule]", "36.08`"}], 
     RowBox[{"r5`Vmax", "\[Rule]", "11.21`"}], 
     RowBox[{"r6`Vmax", "\[Rule]", "2.85`"}], 
     RowBox[{"r7`Vmax", "\[Rule]", "2.85`"}], 
     RowBox[{"r10`Vmax", "\[Rule]", "1.07`"}], 
     RowBox[{"r11`Vmax", "\[Rule]", "0.14`"}], 
     RowBox[{"r12`Vmax", "\[Rule]", "13.65`"}], 
     RowBox[{"r13`Vmax", "\[Rule]", "36.88`"}], 
     RowBox[{"r14`Vmax", "\[Rule]", "0.25`"}], 
     RowBox[{"r15`Vmax", "\[Rule]", "0.11`"}], 
     RowBox[{"r16`Vmax", "\[Rule]", "5.48`"}], 
     RowBox[{"r17`Vmax", "\[Rule]", "5.48`"}], 
     RowBox[{"r18`Vmax", "\[Rule]", "2.85`"}], 
     RowBox[{"r19`Vmax", "\[Rule]", "2.85`"}], 
     RowBox[{"r27`Vmax", "\[Rule]", "0.54`"}], 
     RowBox[{"r28`Vmax", "\[Rule]", "0.03`"}], 
     RowBox[{"r29`Vmax", "\[Rule]", "1294.2`"}]},
    {
     RowBox[{"r1`Vmax", "\[Rule]", "0.5700000000000001`"}], 
     RowBox[{"r2`Vmax", "\[Rule]", "0.03`"}], 
     RowBox[{"r3`Vmax", "\[Rule]", "233.48000000000002`"}], 
     RowBox[{"r4`Vmax", "\[Rule]", "30.36`"}], 
     RowBox[{"r5`Vmax", "\[Rule]", "13.34`"}], 
     RowBox[{"r6`Vmax", "\[Rule]", "2.63`"}], 
     RowBox[{"r7`Vmax", "\[Rule]", "2.63`"}], 
     RowBox[{"r10`Vmax", "\[Rule]", "1.2`"}], 
     RowBox[{"r11`Vmax", "\[Rule]", "0.55`"}], 
     RowBox[{"r12`Vmax", "\[Rule]", "8.14`"}], 
     RowBox[{"r13`Vmax", "\[Rule]", "244.32`"}], 
     RowBox[{"r14`Vmax", "\[Rule]", "0.06`"}], 
     RowBox[{"r15`Vmax", "\[Rule]", "0.03`"}], 
     RowBox[{"r16`Vmax", "\[Rule]", "1.76`"}], 
     RowBox[{"r17`Vmax", "\[Rule]", "1.76`"}], 
     RowBox[{"r18`Vmax", "\[Rule]", "2.63`"}], 
     RowBox[{"r19`Vmax", "\[Rule]", "2.63`"}], 
     RowBox[{"r27`Vmax", "\[Rule]", "2.7800000000000002`"}], 
     RowBox[{"r28`Vmax", "\[Rule]", "0.15`"}], 
     RowBox[{"r29`Vmax", "\[Rule]", "1150.4`"}]},
    {
     RowBox[{"r1`Vmax", "\[Rule]", "1.08`"}], 
     RowBox[{"r2`Vmax", "\[Rule]", "0.07`"}], 
     RowBox[{"r3`Vmax", "\[Rule]", "411.69`"}], 
     RowBox[{"r4`Vmax", "\[Rule]", "25.060000000000002`"}], 
     RowBox[{"r5`Vmax", "\[Rule]", "5.51`"}], 
     RowBox[{"r6`Vmax", "\[Rule]", "3.33`"}], 
     RowBox[{"r7`Vmax", "\[Rule]", "3.33`"}], 
     RowBox[{"r10`Vmax", "\[Rule]", "0.43`"}], 
     RowBox[{"r11`Vmax", "\[Rule]", "0.05`"}], 
     RowBox[{"r12`Vmax", "\[Rule]", "13.56`"}], 
     RowBox[{"r13`Vmax", "\[Rule]", "37.050000000000004`"}], 
     RowBox[{"r14`Vmax", "\[Rule]", "0.05`"}], 
     RowBox[{"r15`Vmax", "\[Rule]", "0.01`"}], 
     RowBox[{"r16`Vmax", "\[Rule]", "1.52`"}], 
     RowBox[{"r17`Vmax", "\[Rule]", "1.52`"}], 
     RowBox[{"r18`Vmax", "\[Rule]", "3.33`"}], 
     RowBox[{"r19`Vmax", "\[Rule]", "3.33`"}], 
     RowBox[{"r27`Vmax", "\[Rule]", "2.37`"}], 
     RowBox[{"r28`Vmax", "\[Rule]", "0.19`"}], 
     RowBox[{"r29`Vmax", "\[Rule]", "100.66`"}]},
    {
     RowBox[{"r1`Vmax", "\[Rule]", "1.46`"}], 
     RowBox[{"r2`Vmax", "\[Rule]", "0.1`"}], 
     RowBox[{"r3`Vmax", "\[Rule]", "312.38`"}], 
     RowBox[{"r4`Vmax", "\[Rule]", "87.84`"}], 
     RowBox[{"r5`Vmax", "\[Rule]", "13.33`"}], 
     RowBox[{"r6`Vmax", "\[Rule]", "4.69`"}], 
     RowBox[{"r7`Vmax", "\[Rule]", "4.69`"}], 
     RowBox[{"r10`Vmax", "\[Rule]", "1.71`"}], 
     RowBox[{"r11`Vmax", "\[Rule]", "0.6`"}], 
     RowBox[{"r12`Vmax", "\[Rule]", "10.66`"}], 
     RowBox[{"r13`Vmax", "\[Rule]", "162.71`"}], 
     RowBox[{"r14`Vmax", "\[Rule]", "0.42`"}], 
     RowBox[{"r15`Vmax", "\[Rule]", "0.02`"}], 
     RowBox[{"r16`Vmax", "\[Rule]", "2.16`"}], 
     RowBox[{"r17`Vmax", "\[Rule]", "2.16`"}], 
     RowBox[{"r18`Vmax", "\[Rule]", "4.69`"}], 
     RowBox[{"r19`Vmax", "\[Rule]", "4.69`"}], 
     RowBox[{"r27`Vmax", "\[Rule]", "0.71`"}], 
     RowBox[{"r28`Vmax", "\[Rule]", "0.1`"}], 
     RowBox[{"r29`Vmax", "\[Rule]", "143.8`"}]},
    {
     RowBox[{"r1`Vmax", "\[Rule]", "1.05`"}], 
     RowBox[{"r2`Vmax", "\[Rule]", "0.1`"}], 
     RowBox[{"r3`Vmax", "\[Rule]", "906.76`"}], 
     RowBox[{"r4`Vmax", "\[Rule]", "33.3`"}], 
     RowBox[{"r5`Vmax", "\[Rule]", "21.490000000000002`"}], 
     RowBox[{"r6`Vmax", "\[Rule]", "1.16`"}], 
     RowBox[{"r7`Vmax", "\[Rule]", "1.16`"}], 
     RowBox[{"r10`Vmax", "\[Rule]", "0.5`"}], 
     RowBox[{"r11`Vmax", "\[Rule]", "0.17`"}], 
     RowBox[{"r12`Vmax", "\[Rule]", "11.56`"}], 
     RowBox[{"r13`Vmax", "\[Rule]", "38.27`"}], 
     RowBox[{"r14`Vmax", "\[Rule]", "0.16`"}], 
     RowBox[{"r15`Vmax", "\[Rule]", "0.19`"}], 
     RowBox[{"r16`Vmax", "\[Rule]", "0.86`"}], 
     RowBox[{"r17`Vmax", "\[Rule]", "0.86`"}], 
     RowBox[{"r18`Vmax", "\[Rule]", "1.16`"}], 
     RowBox[{"r19`Vmax", "\[Rule]", "1.16`"}], 
     RowBox[{"r27`Vmax", "\[Rule]", "4.03`"}], 
     RowBox[{"r28`Vmax", "\[Rule]", "0.22`"}], 
     RowBox[{"r29`Vmax", "\[Rule]", "244.46`"}]},
    {
     RowBox[{"r1`Vmax", "\[Rule]", "0.99`"}], 
     RowBox[{"r2`Vmax", "\[Rule]", "0.06`"}], 
     RowBox[{"r3`Vmax", "\[Rule]", "277.6`"}], 
     RowBox[{"r4`Vmax", "\[Rule]", "33.57`"}], 
     RowBox[{"r5`Vmax", "\[Rule]", "10.71`"}], 
     RowBox[{"r6`Vmax", "\[Rule]", "2.74`"}], 
     RowBox[{"r7`Vmax", "\[Rule]", "2.74`"}], 
     RowBox[{"r10`Vmax", "\[Rule]", "0.91`"}], 
     RowBox[{"r11`Vmax", "\[Rule]", "0.19`"}], 
     RowBox[{"r12`Vmax", "\[Rule]", "11.36`"}], 
     RowBox[{"r13`Vmax", "\[Rule]", "124.`"}], 
     RowBox[{"r14`Vmax", "\[Rule]", "0.13`"}], 
     RowBox[{"r15`Vmax", "\[Rule]", "0.03`"}], 
     RowBox[{"r16`Vmax", "\[Rule]", "1.96`"}], 
     RowBox[{"r17`Vmax", "\[Rule]", "1.96`"}], 
     RowBox[{"r18`Vmax", "\[Rule]", "2.74`"}], 
     RowBox[{"r19`Vmax", "\[Rule]", "2.74`"}], 
     RowBox[{"r27`Vmax", "\[Rule]", "1.`"}], 
     RowBox[{"r28`Vmax", "\[Rule]", "0.1`"}], 
     RowBox[{"r29`Vmax", "\[Rule]", "409.83`"}]}
   },
   GridBoxAlignment->{"Columns" -> {{Left}}, "Rows" -> {{Baseline}}},
   GridBoxSpacings->{"Columns" -> {
       Offset[0.27999999999999997`], {
        Offset[2.0999999999999996`]}, 
       Offset[0.27999999999999997`]}, "Rows" -> {
       Offset[0.2], {
        Offset[0.4]}, 
       Offset[0.2]}}],
  Function[BoxForm`e$, 
   TableForm[BoxForm`e$]]]], "Output",
 CellChangeTimes->{3.7728634044232073`*^9, 3.772865132978759*^9, 
  3.773389390446373*^9, 3.773502139780267*^9, 3.7735034529761553`*^9, 
  3.773503584591155*^9, 3.7826454535249567`*^9, 3.7826457246353827`*^9, 
  3.7827226521146173`*^9, 3.785244199308831*^9, 3.7852480660434556`*^9, 
  3.785261018761244*^9, 3.785261393615919*^9, 3.7852615813515663`*^9, 
  3.785261742351263*^9, 3.830923075414917*^9, 3.830924057751232*^9, 
  3.8309317163675737`*^9, 3.830940833221582*^9, 3.8310050730633135`*^9, 
  3.8310122560295377`*^9, 3.8310219019927316`*^9, 3.8310228829908047`*^9, 
  3.8310907088221755`*^9, 3.8311768585471444`*^9, 3.8316125494355392`*^9, 
  3.831786744470354*^9, 3.832063212153088*^9, 3.8322288717121596`*^9, 
  3.8322349843197947`*^9, 3.832239156525112*^9, 3.8323430757446065`*^9, 
  3.832408022487376*^9},
 CellLabel->
  "Out[148]//TableForm=",ExpressionUUID->"7f9de853-9ef7-4851-a32c-\
5de031518a7f"]
}, Open  ]],

Cell[BoxData[
 RowBox[{
  RowBox[{"BasalSol", "=", 
   RowBox[{"{", 
    RowBox[{
     RowBox[{
      RowBox[{"m`B", "[", "t", "]"}], "\[Rule]", "0.9830051957557403`"}], ",", 
     RowBox[{
      RowBox[{"m`B2", "[", "t", "]"}], "\[Rule]", "0.9830051957557403`"}], 
     ",", 
     RowBox[{
      RowBox[{"m`C", "[", "t", "]"}], "\[Rule]", "0.00003500003367956443`"}], 
     ",", 
     RowBox[{
      RowBox[{"m`C2", "[", "t", "]"}], "\[Rule]", "0.00003500003367956443`"}],
      ",", 
     RowBox[{
      RowBox[{"m`D", "[", "t", "]"}], "\[Rule]", "0.00039832484051165016`"}], 
     ",", 
     RowBox[{
      RowBox[{"m`D2", "[", "t", "]"}], "\[Rule]", "0.00039832484051165016`"}],
      ",", 
     RowBox[{
      RowBox[{"m`E", "[", "t", "]"}], "\[Rule]", "0.00003359305973359388`"}], 
     ",", 
     RowBox[{
      RowBox[{"m`F", "[", "t", "]"}], "\[Rule]", "0.03657118075748563`"}], 
     ",", 
     RowBox[{
      RowBox[{"m`F2", "[", "t", "]"}], "\[Rule]", "0.028019406295059748`"}], 
     ",", 
     RowBox[{
      RowBox[{"m`G", "[", "t", "]"}], "\[Rule]", "0.07029898113394371`"}], 
     ",", 
     RowBox[{
      RowBox[{"m`G2", "[", "t", "]"}], "\[Rule]", "0.05781592177142004`"}], 
     ",", 
     RowBox[{
      RowBox[{"m`J", "[", "t", "]"}], "\[Rule]", "0.023368056528887102`"}], 
     ",", 
     RowBox[{
      RowBox[{"m`K", "[", "t", "]"}], "\[Rule]", "0.0019082354907241385`"}], 
     ",", 
     RowBox[{
      RowBox[{"m`L", "[", "t", "]"}], "\[Rule]", "0.00018319079052309597`"}], 
     ",", 
     RowBox[{
      RowBox[{"m`M", "[", "t", "]"}], "\[Rule]", "0.1735612929520616`"}], ",", 
     RowBox[{
      RowBox[{"m`N", "[", "t", "]"}], "\[Rule]", "2.8174686894591643`"}], ",", 
     RowBox[{
      RowBox[{"m`O", "[", "t", "]"}], "\[Rule]", "0.0005851089347982125`"}]}], 
    RowBox[{"(*", 
     RowBox[{",", 
      RowBox[{
       RowBox[{"m`P", "[", "t", "]"}], "\[Rule]", "0.020000000069183132`"}], 
      ",", 
      RowBox[{
       RowBox[{"m`Q", "[", "t", "]"}], "\[Rule]", "0.40500032123135804`"}], 
      ",", 
      RowBox[{
       RowBox[{"m`R", "[", "t", "]"}], "\[Rule]", "0.005999994838456919`"}]}],
      "*)"}], "}"}]}], ";"}]], "Input",
 CellChangeTimes->{
  3.772861108779441*^9, {3.7728657411685095`*^9, 3.7728657456545277`*^9}, {
   3.7827226618625793`*^9, 3.7827226686125803`*^9}},
 CellLabel->
  "In[149]:=",ExpressionUUID->"53891915-6e0b-4b88-89d2-e783a497bdfd"],

Cell[CellGroupData[{

Cell[BoxData[
 RowBox[{"BSSol", "=", "BasalSol"}]], "Input",
 CellChangeTimes->{{3.772773008841682*^9, 3.7727730464464817`*^9}, {
  3.7827226807105794`*^9, 3.782722683715579*^9}},
 CellLabel->
  "In[150]:=",ExpressionUUID->"30ff3992-1737-4871-82d8-74fb9c8a0b46"],

Cell[BoxData[
 RowBox[{"{", 
  RowBox[{
   RowBox[{
    RowBox[{"m`B", "[", "t", "]"}], "\[Rule]", "0.9830051957557403`"}], ",", 
   RowBox[{
    RowBox[{"m`B2", "[", "t", "]"}], "\[Rule]", "0.9830051957557403`"}], ",", 
   RowBox[{
    RowBox[{"m`C", "[", "t", "]"}], "\[Rule]", "0.00003500003367956443`"}], 
   ",", 
   RowBox[{
    RowBox[{"m`C2", "[", "t", "]"}], "\[Rule]", "0.00003500003367956443`"}], 
   ",", 
   RowBox[{
    RowBox[{"m`D", "[", "t", "]"}], "\[Rule]", "0.00039832484051165016`"}], 
   ",", 
   RowBox[{
    RowBox[{"m`D2", "[", "t", "]"}], "\[Rule]", "0.00039832484051165016`"}], 
   ",", 
   RowBox[{
    RowBox[{"m`E", "[", "t", "]"}], "\[Rule]", "0.00003359305973359388`"}], 
   ",", 
   RowBox[{
    RowBox[{"m`F", "[", "t", "]"}], "\[Rule]", "0.03657118075748563`"}], ",", 
   RowBox[{
    RowBox[{"m`F2", "[", "t", "]"}], "\[Rule]", "0.028019406295059748`"}], 
   ",", 
   RowBox[{
    RowBox[{"m`G", "[", "t", "]"}], "\[Rule]", "0.07029898113394371`"}], ",", 
   RowBox[{
    RowBox[{"m`G2", "[", "t", "]"}], "\[Rule]", "0.05781592177142004`"}], ",", 
   RowBox[{
    RowBox[{"m`J", "[", "t", "]"}], "\[Rule]", "0.023368056528887102`"}], ",", 
   RowBox[{
    RowBox[{"m`K", "[", "t", "]"}], "\[Rule]", "0.0019082354907241385`"}], 
   ",", 
   RowBox[{
    RowBox[{"m`L", "[", "t", "]"}], "\[Rule]", "0.00018319079052309597`"}], 
   ",", 
   RowBox[{
    RowBox[{"m`M", "[", "t", "]"}], "\[Rule]", "0.1735612929520616`"}], ",", 
   RowBox[{
    RowBox[{"m`N", "[", "t", "]"}], "\[Rule]", "2.8174686894591643`"}], ",", 
   RowBox[{
    RowBox[{"m`O", "[", "t", "]"}], "\[Rule]", "0.0005851089347982125`"}]}], 
  "}"}]], "Output",
 CellChangeTimes->{3.78272268607658*^9, 3.7852441995028315`*^9, 
  3.7852480661734557`*^9, 3.785261022113552*^9, 3.7852613958276563`*^9, 
  3.785261581379204*^9, 3.7852617423847656`*^9, 3.830923408133037*^9, 
  3.830924060617219*^9, 3.8309317164238195`*^9, 3.8309408332653008`*^9, 
  3.8310050731141443`*^9, 3.8310122560898767`*^9, 3.8310219020492253`*^9, 
  3.831022883037688*^9, 3.8310907088719063`*^9, 3.831176858589985*^9, 
  3.831612549529257*^9, 3.8317867445712967`*^9, 3.8320632122377405`*^9, 
  3.8322288718372173`*^9, 3.8322349844447937`*^9, 3.8322391565875597`*^9, 
  3.832343075822791*^9, 3.832408022549889*^9},
 CellLabel->
  "Out[150]=",ExpressionUUID->"5a8d3044-c9f0-43fe-ad21-ffc2fb745754"]
}, Open  ]],

Cell[BoxData[
 RowBox[{
  RowBox[{"InputMetab", "=", 
   TagBox[GridBox[{
      {
       RowBox[{
        RowBox[{"m`P", "[", "t", "]"}], "\[Rule]", "0.006803547045306094`"}], 
       RowBox[{
        RowBox[{"m`Q", "[", "t", "]"}], "\[Rule]", "0.20668201273475673`"}], 
       RowBox[{
        RowBox[{"m`R", "[", "t", "]"}], "\[Rule]", "0.`"}]},
      {
       RowBox[{
        RowBox[{"m`P", "[", "t", "]"}], "\[Rule]", "0.005906834508705995`"}], 
       RowBox[{
        RowBox[{"m`Q", "[", "t", "]"}], "\[Rule]", "0.0524251186409044`"}], 
       RowBox[{
        RowBox[{"m`R", "[", "t", "]"}], "\[Rule]", "0.001190123384994391`"}]},
      {
       RowBox[{
        RowBox[{"m`P", "[", "t", "]"}], "\[Rule]", "0.008528634591840523`"}], 
       RowBox[{
        RowBox[{"m`Q", "[", "t", "]"}], "\[Rule]", "0.1427903296006889`"}], 
       RowBox[{
        RowBox[{"m`R", "[", "t", "]"}], "\[Rule]", "0.0038922541273125727`"}]},
      {
       RowBox[{
        RowBox[{"m`P", "[", "t", "]"}], "\[Rule]", "0.004216974126570969`"}], 
       RowBox[{
        RowBox[{"m`Q", "[", "t", "]"}], "\[Rule]", "0.16482798326846815`"}], 
       RowBox[{
        RowBox[{"m`R", "[", "t", "]"}], "\[Rule]", "0.00349489119850599`"}]},
      {
       RowBox[{
        RowBox[{"m`P", "[", "t", "]"}], "\[Rule]", "0.005826056404261306`"}], 
       RowBox[{
        RowBox[{"m`Q", "[", "t", "]"}], "\[Rule]", "0.099320566604639`"}], 
       RowBox[{
        RowBox[{"m`R", "[", "t", "]"}], "\[Rule]", "0.002780847565453829`"}]},
      {
       RowBox[{
        RowBox[{"m`P", "[", "t", "]"}], "\[Rule]", "0.004281911198410785`"}], 
       RowBox[{
        RowBox[{"m`Q", "[", "t", "]"}], "\[Rule]", "0.16371744418625953`"}], 
       RowBox[{
        RowBox[{"m`R", "[", "t", "]"}], "\[Rule]", "0.0040476656401634455`"}]},
      {
       RowBox[{
        RowBox[{"m`P", "[", "t", "]"}], "\[Rule]", "0.0035482016381915287`"}], 
       RowBox[{
        RowBox[{"m`Q", "[", "t", "]"}], "\[Rule]", "0.11113817109769138`"}], 
       RowBox[{
        RowBox[{"m`R", "[", "t", "]"}], "\[Rule]", "0.0010977971663517073`"}]},
      {
       RowBox[{
        RowBox[{"m`P", "[", "t", "]"}], "\[Rule]", "0.03694030836964788`"}], 
       RowBox[{
        RowBox[{"m`Q", "[", "t", "]"}], "\[Rule]", "0.3480424782790032`"}], 
       RowBox[{
        RowBox[{"m`R", "[", "t", "]"}], "\[Rule]", "0.011827919174717871`"}]},
      {
       RowBox[{
        RowBox[{"m`P", "[", "t", "]"}], "\[Rule]", "0.004506512307421411`"}], 
       RowBox[{
        RowBox[{"m`Q", "[", "t", "]"}], "\[Rule]", "0.11809744767083397`"}], 
       RowBox[{
        RowBox[{"m`R", "[", "t", "]"}], "\[Rule]", "0.0031796013602100326`"}]},
      {
       RowBox[{
        RowBox[{"m`P", "[", "t", "]"}], "\[Rule]", "0.015395568925126744`"}], 
       RowBox[{
        RowBox[{"m`Q", "[", "t", "]"}], "\[Rule]", "0.21688415153020427`"}], 
       RowBox[{
        RowBox[{"m`R", "[", "t", "]"}], "\[Rule]", "0.005145716050249476`"}]}
     },
     GridBoxAlignment->{
      "Columns" -> {{Left}}, "ColumnsIndexed" -> {}, "Rows" -> {{Baseline}}, 
       "RowsIndexed" -> {}},
     GridBoxSpacings->{"Columns" -> {
         Offset[0.27999999999999997`], {
          Offset[2.0999999999999996`]}, 
         Offset[0.27999999999999997`]}, "ColumnsIndexed" -> {}, "Rows" -> {
         Offset[0.2], {
          Offset[0.4]}, 
         Offset[0.2]}, "RowsIndexed" -> {}}],
    Function[BoxForm`e$, 
     TableForm[BoxForm`e$]]]}], ";"}]], "Input",
 CellChangeTimes->{{3.772864336323538*^9, 3.772864345154478*^9}},
 CellLabel->
  "In[151]:=",ExpressionUUID->"75f4a987-ae82-493e-a5b1-b6c16e80afd3"]
}, Closed]],

Cell[CellGroupData[{

Cell["Stabilization (for each line)", "Subsection",
 CellChangeTimes->{{3.77303173976581*^9, 3.773031754101256*^9}, {
  3.831093825689966*^9, 3.831093828238717*^9}, {3.83179912981595*^9, 
  3.831799143473281*^9}},ExpressionUUID->"88662531-f567-485b-9820-\
ad0b2a158922"],

Cell[CellGroupData[{

Cell[BoxData[{
 RowBox[{
  RowBox[{"VmaxBoundary", "=", 
   RowBox[{"{", "}"}]}], ";"}], "\[IndentingNewLine]", 
 RowBox[{
  RowBox[{"ti", "=", "0"}], ";"}], "\[IndentingNewLine]", 
 RowBox[{
  RowBox[{"tf", "=", "10000"}], ";"}], "\[IndentingNewLine]", 
 RowBox[{
  RowBox[{"tStep", "=", "0.1"}], ";"}], "\[IndentingNewLine]", 
 RowBox[{
  RowBox[{"thresholdCondition", "=", 
   RowBox[{"10", "^", 
    RowBox[{"-", "5"}]}]}], ";"}], "\[IndentingNewLine]", 
 RowBox[{
  RowBox[{"LL", "=", 
   RowBox[{"-", "4"}]}], ";"}], "\[IndentingNewLine]", 
 RowBox[{
  RowBox[{"UL", "=", "3"}], ";"}], "\[IndentingNewLine]", 
 RowBox[{
  RowBox[{"istep", "=", "0.1"}], ";"}], "\[IndentingNewLine]", 
 RowBox[{"For", "[", 
  RowBox[{
   RowBox[{"j", "=", "1"}], ",", " ", 
   RowBox[{"j", "\[LessEqual]", 
    RowBox[{"Length", "[", "VmaxNumVals", "]"}]}], ",", 
   RowBox[{"j", "++"}], ",", "\[IndentingNewLine]", 
   RowBox[{
    RowBox[{"VmaxScanMatrix", "=", 
     RowBox[{"{", "}"}]}], ";", "\[IndentingNewLine]", 
    RowBox[{"RateEqsAllSubs", "=", 
     RowBox[{
      RowBox[{
       RowBox[{"RateEqsWithT", "/.", "IndVarVals"}], "/.", "ParNumVals"}], "/.", 
      RowBox[{"VmaxNumVals", "[", 
       RowBox[{"[", "j", "]"}], "]"}]}]}], ";", "\[IndentingNewLine]", 
    RowBox[{"EqsToSolve", "=", 
     RowBox[{"Join", "[", 
      RowBox[{
       RowBox[{"Table", "[", 
        RowBox[{
         RowBox[{
          RowBox[{
           RowBox[{
            RowBox[{"(", 
             RowBox[{"(", 
              RowBox[{"DepVars", "[", 
               RowBox[{"[", "i", "]"}], "]"}], ")"}], ")"}], "'"}], "[", "t", 
           "]"}], "\[Equal]", 
          RowBox[{"RateEqsAllSubs", "[", 
           RowBox[{"[", "i", "]"}], "]"}]}], ",", 
         RowBox[{"{", 
          RowBox[{"i", ",", "1", ",", 
           RowBox[{"Length", "[", "DepVars", "]"}]}], "}"}]}], "]"}], ",", 
       "DepVarsConc"}], "]"}]}], ";", "\[IndentingNewLine]", 
    RowBox[{"Sols", "=", 
     RowBox[{"First", "@", 
      RowBox[{"NDSolve", "[", 
       RowBox[{"EqsToSolve", ",", "DepVars", ",", 
        RowBox[{"{", 
         RowBox[{"t", ",", "ti", ",", "tf"}], "}"}]}], "]"}]}]}], ";", 
    "\[IndentingNewLine]", 
    RowBox[{"SSSol", "=", 
     RowBox[{"MapThread", "[", 
      RowBox[{
       RowBox[{
        RowBox[{"(", 
         RowBox[{"#1", " ", "\[Rule]", "#2"}], ")"}], "&"}], ",", 
       RowBox[{"{", 
        RowBox[{"DepVarsWithT", ",", 
         RowBox[{
          RowBox[{"Evaluate", "[", 
           RowBox[{"plotVars", "/.", "Sols"}], "]"}], "/.", 
          RowBox[{"t", "\[Rule]", "tf"}]}]}], "}"}]}], "]"}]}], ";", 
    "\[IndentingNewLine]", 
    RowBox[{"If", "[", 
     RowBox[{
      RowBox[{
       RowBox[{"Select", "[", 
        RowBox[{
         RowBox[{"RateEqsAllSubs", "/.", "SSSol"}], ",", 
         RowBox[{
          RowBox[{"(", 
           RowBox[{
            RowBox[{"Abs", "[", "#", "]"}], ">", "thresholdCondition"}], 
           ")"}], "&"}]}], "]"}], "\[NotEqual]", 
       RowBox[{"{", "}"}]}], ",", "\[IndentingNewLine]", 
      RowBox[{
       RowBox[{"ExplodingMet", "=", 
        RowBox[{"Flatten", "[", 
         RowBox[{"Position", "[", 
          RowBox[{
           RowBox[{
            RowBox[{"RateEqsAllSubs", "/.", "Sols"}], "/.", 
            RowBox[{"t", "\[Rule]", "tf"}]}], ",", 
           RowBox[{"_", "?", 
            RowBox[{"(", 
             RowBox[{
              RowBox[{
               RowBox[{"Abs", "[", "#", "]"}], ">", "thresholdCondition"}], 
              "&"}], ")"}]}]}], "]"}], "]"}]}], ";", "\[IndentingNewLine]", 
       RowBox[{"If", " ", "[", 
        RowBox[{
         RowBox[{"MemberQ", "[", 
          RowBox[{"ExplodingMet", ",", "12"}], "]"}], ",", 
         "\[IndentingNewLine]", 
         RowBox[{"ScanParIndex", "=", 
          RowBox[{"{", 
           RowBox[{"62", ",", "65", ",", "66"}], "}"}]}], ",", 
         "\[IndentingNewLine]", 
         RowBox[{"If", "[", 
          RowBox[{
           RowBox[{"MemberQ", "[", 
            RowBox[{"ExplodingMet", ",", "15"}], "]"}], ",", 
           "\[IndentingNewLine]", 
           RowBox[{"ScanParIndex", "=", 
            RowBox[{"{", 
             RowBox[{"65", ",", "66"}], "}"}]}], ",", "\[IndentingNewLine]", 
           RowBox[{"ScanParIndex", "=", 
            RowBox[{"{", "66", "}"}]}]}], "\[IndentingNewLine]", "]"}]}], 
        "\[IndentingNewLine]", "]"}]}], ",", "\[IndentingNewLine]", 
      RowBox[{
       RowBox[{"ParNumValsAll2", "=", 
        RowBox[{"Join", "[", 
         RowBox[{"ParNumVals", ",", 
          RowBox[{"VmaxNumVals", "[", 
           RowBox[{"[", "j", "]"}], "]"}]}], "]"}]}], ";", 
       "\[IndentingNewLine]", 
       RowBox[{"ParNumValsRand", "=", "ParNumValsAll2"}], ";", 
       "\[IndentingNewLine]", 
       RowBox[{"VmaxBoundary", " ", "=", " ", 
        RowBox[{"Append", "[", 
         RowBox[{"VmaxBoundary", ",", 
          RowBox[{"{", 
           RowBox[{
            RowBox[{"ParNumValsRand", "[", 
             RowBox[{"[", 
              RowBox[{"{", 
               RowBox[{"62", ",", "65", ",", "66"}], "}"}], "]"}], "]"}], ",", 
            RowBox[{"ParNumValsAll2", "[", 
             RowBox[{"[", 
              RowBox[{"{", 
               RowBox[{"62", ",", "65", ",", "66"}], "}"}], "]"}], "]"}]}], 
           "}"}]}], "]"}]}]}]}], "\[IndentingNewLine]", "]"}], ";", 
    "\[IndentingNewLine]", 
    RowBox[{"ParNumValsAll2", "=", 
     RowBox[{"Join", "[", 
      RowBox[{"ParNumVals", ",", 
       RowBox[{"VmaxNumVals", "[", 
        RowBox[{"[", "j", "]"}], "]"}]}], "]"}]}], ";", "\[IndentingNewLine]", 
    RowBox[{"If", "[", 
     RowBox[{
      RowBox[{
       RowBox[{
        RowBox[{"Dimensions", "[", "ScanParIndex", "]"}], "[", 
        RowBox[{"[", "1", "]"}], "]"}], "\[Equal]", "1"}], ",", 
      "\[IndentingNewLine]", 
      RowBox[{
       RowBox[{"For", "[", 
        RowBox[{
         RowBox[{"i", "=", "LL"}], ",", 
         RowBox[{"i", "<", " ", "UL"}], ",", 
         RowBox[{"i", "=", 
          RowBox[{"i", "+", "istep"}]}], ",", "\[IndentingNewLine]", 
         RowBox[{
          RowBox[{"ParNumValsRand", "=", "ParNumValsAll2"}], ";", 
          "\[IndentingNewLine]", 
          RowBox[{
           RowBox[{"ParNumValsRand", "[", 
            RowBox[{"[", 
             RowBox[{"ScanParIndex", ",", "2"}], "]"}], "]"}], "=", 
           RowBox[{"10", "^", 
            RowBox[{"(", "i", ")"}]}]}], ";", "\[IndentingNewLine]", 
          RowBox[{"RateEqsAllSubs", " ", "=", " ", 
           RowBox[{
            RowBox[{"RateEqsWithT", "/.", "IndVarVals"}], "/.", 
            "ParNumValsRand"}]}], ";", "\[IndentingNewLine]", 
          RowBox[{"EqsToSolve", "=", 
           RowBox[{"Join", "[", 
            RowBox[{
             RowBox[{"Table", "[", 
              RowBox[{
               RowBox[{
                RowBox[{
                 RowBox[{
                  RowBox[{"(", 
                   RowBox[{"(", 
                    RowBox[{"DepVars", "[", 
                    RowBox[{"[", "i", "]"}], "]"}], ")"}], ")"}], "'"}], "[", 
                 "t", "]"}], "\[Equal]", 
                RowBox[{"RateEqsAllSubs", "[", 
                 RowBox[{"[", "i", "]"}], "]"}]}], ",", 
               RowBox[{"{", 
                RowBox[{"i", ",", "1", ",", 
                 RowBox[{"Length", "[", "DepVars", "]"}]}], "}"}]}], "]"}], 
             ",", "DepVarsConc"}], "]"}]}], ";", "\[IndentingNewLine]", 
          RowBox[{"Sols", "=", 
           RowBox[{"First", "@", 
            RowBox[{"NDSolve", "[", 
             RowBox[{"EqsToSolve", ",", "DepVars", ",", 
              RowBox[{"{", 
               RowBox[{"t", ",", "ti", ",", "tf"}], "}"}]}], "]"}]}]}], ";", 
          "\[IndentingNewLine]", 
          RowBox[{"SSSol", "=", 
           RowBox[{"MapThread", "[", 
            RowBox[{
             RowBox[{
              RowBox[{"(", 
               RowBox[{"#1", " ", "\[Rule]", "#2"}], ")"}], "&"}], ",", 
             RowBox[{"{", 
              RowBox[{"DepVarsWithT", ",", 
               RowBox[{
                RowBox[{"Evaluate", "[", 
                 RowBox[{"plotVars", "/.", "Sols"}], "]"}], "/.", 
                RowBox[{"t", "\[Rule]", "tf"}]}]}], "}"}]}], "]"}]}], ";", 
          RowBox[{"If", "[", 
           RowBox[{
            RowBox[{
             RowBox[{"Select", "[", 
              RowBox[{
               RowBox[{"RateEqsAllSubs", "/.", "SSSol"}], ",", 
               RowBox[{
                RowBox[{"(", 
                 RowBox[{
                  RowBox[{"Abs", "[", "#", "]"}], ">", "thresholdCondition"}],
                  ")"}], "&"}]}], "]"}], "\[Equal]", 
             RowBox[{"{", "}"}]}], ",", "\[IndentingNewLine]", 
            RowBox[{
             RowBox[{"VmaxScanMatrix", "=", 
              RowBox[{"Append", "[", 
               RowBox[{"VmaxScanMatrix", ",", 
                RowBox[{"ParNumValsRand", "[", 
                 RowBox[{"[", "66", "]"}], "]"}]}], "]"}]}], ";"}]}], 
           "\[IndentingNewLine]", "]"}], ";"}]}], "\[IndentingNewLine]", 
        "]"}], ";", "\[IndentingNewLine]", 
       RowBox[{"VmaxScanMatrix", ">>", 
        RowBox[{"\"\<Line\>\"", "<>", 
         RowBox[{"ToString", "[", 
          RowBox[{"IntegerPart", "[", 
           RowBox[{"EndVariation", "[", 
            RowBox[{"[", 
             RowBox[{"1", ",", 
              RowBox[{"j", "+", "2"}]}], "]"}], "]"}], "]"}], "]"}], "<>", 
         "\"\<.txt\>\""}]}], ";", "\[IndentingNewLine]", 
       RowBox[{"EucDist", "=", 
        RowBox[{"Table", "[", 
         RowBox[{
          RowBox[{"EuclideanDistance", "[", 
           RowBox[{
            RowBox[{"VmaxScanMatrix", "[", 
             RowBox[{"[", 
              RowBox[{"i", ",", "2"}], "]"}], "]"}], ",", 
            RowBox[{"ParNumValsAll2", "[", 
             RowBox[{"[", 
              RowBox[{"66", ",", "2"}], "]"}], "]"}]}], "]"}], ",", 
          RowBox[{"{", 
           RowBox[{"i", ",", "1", ",", 
            RowBox[{"Length", "[", "VmaxScanMatrix", "]"}]}], "}"}]}], 
         "]"}]}], ";", "\[IndentingNewLine]", 
       RowBox[{"VmaxBoundary", " ", "=", " ", 
        RowBox[{"Append", "[", 
         RowBox[{"VmaxBoundary", ",", 
          RowBox[{"{", 
           RowBox[{
            RowBox[{"VmaxScanMatrix", "[", 
             RowBox[{"[", 
              RowBox[{
               RowBox[{"Flatten", "[", 
                RowBox[{"Position", "[", 
                 RowBox[{"EucDist", ",", 
                  RowBox[{"Min", "[", "EucDist", "]"}]}], "]"}], "]"}], "[", 
               RowBox[{"[", "1", "]"}], "]"}], "]"}], "]"}], ",", 
            RowBox[{"ParNumValsAll2", "[", 
             RowBox[{"[", "66", "]"}], "]"}]}], "}"}]}], "]"}]}], ";"}], 
      "\[IndentingNewLine]", ",", "\[IndentingNewLine]", 
      RowBox[{"If", "[", 
       RowBox[{
        RowBox[{
         RowBox[{
          RowBox[{"Dimensions", "[", "ScanParIndex", "]"}], "[", 
          RowBox[{"[", "1", "]"}], "]"}], "\[Equal]", "2"}], ",", 
        "\[IndentingNewLine]", 
        RowBox[{
         RowBox[{"For", "[", 
          RowBox[{
           RowBox[{"i", "=", "LL"}], ",", 
           RowBox[{"i", "<", " ", "UL"}], ",", 
           RowBox[{"i", "=", 
            RowBox[{"i", "+", "istep"}]}], ",", "\[IndentingNewLine]", 
           RowBox[{"For", "[", 
            RowBox[{
             RowBox[{"i2", "=", "LL"}], ",", 
             RowBox[{"i2", "<", " ", "UL"}], ",", 
             RowBox[{"i2", "=", 
              RowBox[{"i2", "+", "istep"}]}], ",", "\[IndentingNewLine]", 
             RowBox[{
              RowBox[{"ParNumValsRand", "=", "ParNumValsAll2"}], ";", 
              "\[IndentingNewLine]", 
              RowBox[{
               RowBox[{"ParNumValsRand", "[", 
                RowBox[{"[", 
                 RowBox[{
                  RowBox[{"ScanParIndex", "[", 
                   RowBox[{"[", "1", "]"}], "]"}], ",", "2"}], "]"}], "]"}], 
               "=", 
               RowBox[{"10", "^", 
                RowBox[{"(", "i", ")"}]}]}], ";", "\[IndentingNewLine]", 
              RowBox[{
               RowBox[{"ParNumValsRand", "[", 
                RowBox[{"[", 
                 RowBox[{
                  RowBox[{"ScanParIndex", "[", 
                   RowBox[{"[", "2", "]"}], "]"}], ",", "2"}], "]"}], "]"}], 
               "=", 
               RowBox[{"10", "^", 
                RowBox[{"(", "i2", ")"}]}]}], ";", "\[IndentingNewLine]", 
              RowBox[{"RateEqsAllSubs", " ", "=", " ", 
               RowBox[{
                RowBox[{"RateEqsWithT", "/.", "IndVarVals"}], "/.", 
                "ParNumValsRand"}]}], ";", "\[IndentingNewLine]", 
              RowBox[{"EqsToSolve", "=", 
               RowBox[{"Join", "[", 
                RowBox[{
                 RowBox[{"Table", "[", 
                  RowBox[{
                   RowBox[{
                    RowBox[{
                    RowBox[{
                    RowBox[{"(", 
                    RowBox[{"(", 
                    RowBox[{"DepVars", "[", 
                    RowBox[{"[", "i", "]"}], "]"}], ")"}], ")"}], "'"}], "[", 
                    "t", "]"}], "\[Equal]", 
                    RowBox[{"RateEqsAllSubs", "[", 
                    RowBox[{"[", "i", "]"}], "]"}]}], ",", 
                   RowBox[{"{", 
                    RowBox[{"i", ",", "1", ",", 
                    RowBox[{"Length", "[", "DepVars", "]"}]}], "}"}]}], "]"}],
                  ",", "DepVarsConc"}], "]"}]}], ";", "\[IndentingNewLine]", 
              RowBox[{"Sols", "=", 
               RowBox[{"First", "@", 
                RowBox[{"NDSolve", "[", 
                 RowBox[{"EqsToSolve", ",", "DepVars", ",", 
                  RowBox[{"{", 
                   RowBox[{"t", ",", "ti", ",", "tf"}], "}"}]}], "]"}]}]}], 
              ";", "\[IndentingNewLine]", 
              RowBox[{"SSSol", "=", 
               RowBox[{"MapThread", "[", 
                RowBox[{
                 RowBox[{
                  RowBox[{"(", 
                   RowBox[{"#1", " ", "\[Rule]", "#2"}], ")"}], "&"}], ",", 
                 RowBox[{"{", 
                  RowBox[{"DepVarsWithT", ",", 
                   RowBox[{
                    RowBox[{"Evaluate", "[", 
                    RowBox[{"plotVars", "/.", "Sols"}], "]"}], "/.", 
                    RowBox[{"t", "\[Rule]", "tf"}]}]}], "}"}]}], "]"}]}], ";", 
              RowBox[{"If", "[", 
               RowBox[{
                RowBox[{
                 RowBox[{"Select", "[", 
                  RowBox[{
                   RowBox[{"RateEqsAllSubs", "/.", "SSSol"}], ",", 
                   RowBox[{
                    RowBox[{"(", 
                    RowBox[{
                    RowBox[{"Abs", "[", "#", "]"}], ">", 
                    "thresholdCondition"}], ")"}], "&"}]}], "]"}], "\[Equal]", 
                 RowBox[{"{", "}"}]}], ",", "\[IndentingNewLine]", 
                RowBox[{
                 RowBox[{"VmaxScanMatrix", "=", 
                  RowBox[{"Append", "[", 
                   RowBox[{"VmaxScanMatrix", ",", 
                    RowBox[{"ParNumValsRand", "[", 
                    RowBox[{"[", 
                    RowBox[{"{", 
                    RowBox[{"65", ",", "66"}], "}"}], "]"}], "]"}]}], "]"}]}],
                  ";"}]}], "\[IndentingNewLine]", "]"}], ";"}]}], 
            "\[IndentingNewLine]", "]"}]}], "\[IndentingNewLine]", "]"}], ";",
          "\[IndentingNewLine]", 
         RowBox[{"VmaxScanMatrix", ">>", 
          RowBox[{"\"\<Line\>\"", "<>", 
           RowBox[{"ToString", "[", 
            RowBox[{"IntegerPart", "[", 
             RowBox[{"EndVariation", "[", 
              RowBox[{"[", 
               RowBox[{"1", ",", 
                RowBox[{"j", "+", "2"}]}], "]"}], "]"}], "]"}], "]"}], "<>", 
           "\"\<.txt\>\""}]}], ";", "\[IndentingNewLine]", 
         RowBox[{"EucDist", "=", 
          RowBox[{"Table", "[", 
           RowBox[{
            RowBox[{"EuclideanDistance", "[", 
             RowBox[{
              RowBox[{"VmaxScanMatrix", "[", 
               RowBox[{"[", 
                RowBox[{"i", ",", "All", ",", "2"}], "]"}], "]"}], ",", 
              RowBox[{"ParNumValsAll2", "[", 
               RowBox[{"[", 
                RowBox[{
                 RowBox[{"{", 
                  RowBox[{"65", ",", "66"}], "}"}], ",", "2"}], "]"}], 
               "]"}]}], "]"}], ",", 
            RowBox[{"{", 
             RowBox[{"i", ",", "1", ",", 
              RowBox[{"Length", "[", "VmaxScanMatrix", "]"}]}], "}"}]}], 
           "]"}]}], ";", "\[IndentingNewLine]", 
         RowBox[{"VmaxBoundary", " ", "=", " ", 
          RowBox[{"Append", "[", 
           RowBox[{"VmaxBoundary", ",", 
            RowBox[{"{", 
             RowBox[{
              RowBox[{"VmaxScanMatrix", "[", 
               RowBox[{"[", 
                RowBox[{
                 RowBox[{"Flatten", "[", 
                  RowBox[{"Position", "[", 
                   RowBox[{"EucDist", ",", 
                    RowBox[{"Min", "[", "EucDist", "]"}]}], "]"}], "]"}], "[", 
                 RowBox[{"[", "1", "]"}], "]"}], "]"}], "]"}], ",", 
              RowBox[{"ParNumValsAll2", "[", 
               RowBox[{"[", 
                RowBox[{"{", 
                 RowBox[{"65", ",", "66"}], "}"}], "]"}], "]"}]}], "}"}]}], 
           "]"}]}], ";"}], "\[IndentingNewLine]", ",", "\[IndentingNewLine]", 
        RowBox[{"If", "[", 
         RowBox[{
          RowBox[{
           RowBox[{
            RowBox[{"Dimensions", "[", "ScanParIndex", "]"}], "[", 
            RowBox[{"[", "1", "]"}], "]"}], "\[Equal]", "3"}], ",", 
          "\[IndentingNewLine]", 
          RowBox[{
           RowBox[{"For", "[", 
            RowBox[{
             RowBox[{"i", "=", "LL"}], ",", 
             RowBox[{"i", "<", " ", "UL"}], ",", 
             RowBox[{"i", "=", 
              RowBox[{"i", "+", "istep"}]}], ",", "\[IndentingNewLine]", 
             RowBox[{"For", "[", 
              RowBox[{
               RowBox[{"i2", "=", "LL"}], ",", 
               RowBox[{"i2", "<", "UL"}], ",", 
               RowBox[{"i2", "=", 
                RowBox[{"i2", "+", "istep"}]}], ",", "\[IndentingNewLine]", 
               RowBox[{"For", "[", 
                RowBox[{
                 RowBox[{"i3", "=", "LL"}], ",", 
                 RowBox[{"i3", "<", " ", "UL"}], ",", 
                 RowBox[{"i3", "=", 
                  RowBox[{"i3", "+", "istep"}]}], ",", "\[IndentingNewLine]", 
                 RowBox[{
                  RowBox[{"ParNumValsRand", "=", "ParNumValsAll2"}], ";", 
                  "\[IndentingNewLine]", 
                  RowBox[{
                   RowBox[{"ParNumValsRand", "[", 
                    RowBox[{"[", 
                    RowBox[{
                    RowBox[{"ScanParIndex", "[", 
                    RowBox[{"[", "1", "]"}], "]"}], ",", "2"}], "]"}], "]"}], 
                   "=", 
                   RowBox[{"10", "^", 
                    RowBox[{"(", "i", ")"}]}]}], ";", "\[IndentingNewLine]", 
                  RowBox[{
                   RowBox[{"ParNumValsRand", "[", 
                    RowBox[{"[", 
                    RowBox[{
                    RowBox[{"ScanParIndex", "[", 
                    RowBox[{"[", "2", "]"}], "]"}], ",", "2"}], "]"}], "]"}], 
                   "=", 
                   RowBox[{"10", "^", 
                    RowBox[{"(", "i2", ")"}]}]}], ";", "\[IndentingNewLine]", 
                  RowBox[{
                   RowBox[{"ParNumValsRand", "[", 
                    RowBox[{"[", 
                    RowBox[{
                    RowBox[{"ScanParIndex", "[", 
                    RowBox[{"[", "3", "]"}], "]"}], ",", "2"}], "]"}], "]"}], 
                   "=", 
                   RowBox[{"10", "^", 
                    RowBox[{"(", "i3", ")"}]}]}], ";", "\[IndentingNewLine]", 
                  RowBox[{"RateEqsAllSubs", " ", "=", " ", 
                   RowBox[{
                    RowBox[{"RateEqsWithT", "/.", "IndVarVals"}], "/.", 
                    "ParNumValsRand"}]}], ";", "\[IndentingNewLine]", 
                  RowBox[{"EqsToSolve", "=", 
                   RowBox[{"Join", "[", 
                    RowBox[{
                    RowBox[{"Table", "[", 
                    RowBox[{
                    RowBox[{
                    RowBox[{
                    RowBox[{
                    RowBox[{"(", 
                    RowBox[{"(", 
                    RowBox[{"DepVars", "[", 
                    RowBox[{"[", "i", "]"}], "]"}], ")"}], ")"}], "'"}], "[", 
                    "t", "]"}], "\[Equal]", 
                    RowBox[{"RateEqsAllSubs", "[", 
                    RowBox[{"[", "i", "]"}], "]"}]}], ",", 
                    RowBox[{"{", 
                    RowBox[{"i", ",", "1", ",", 
                    RowBox[{"Length", "[", "DepVars", "]"}]}], "}"}]}], "]"}],
                     ",", "DepVarsConc"}], "]"}]}], ";", 
                  "\[IndentingNewLine]", 
                  RowBox[{"Sols", "=", 
                   RowBox[{"First", "@", 
                    RowBox[{"NDSolve", "[", 
                    RowBox[{"EqsToSolve", ",", "DepVars", ",", 
                    RowBox[{"{", 
                    RowBox[{"t", ",", "ti", ",", "tf"}], "}"}]}], "]"}]}]}], 
                  ";", "\[IndentingNewLine]", 
                  RowBox[{"SSSol", "=", 
                   RowBox[{"MapThread", "[", 
                    RowBox[{
                    RowBox[{
                    RowBox[{"(", 
                    RowBox[{"#1", " ", "\[Rule]", "#2"}], ")"}], "&"}], ",", 
                    RowBox[{"{", 
                    RowBox[{"DepVarsWithT", ",", 
                    RowBox[{
                    RowBox[{"Evaluate", "[", 
                    RowBox[{"plotVars", "/.", "Sols"}], "]"}], "/.", 
                    RowBox[{"t", "\[Rule]", "tf"}]}]}], "}"}]}], "]"}]}], ";", 
                  RowBox[{"If", "[", 
                   RowBox[{
                    RowBox[{
                    RowBox[{"Select", "[", 
                    RowBox[{
                    RowBox[{"RateEqsAllSubs", "/.", "SSSol"}], ",", 
                    RowBox[{
                    RowBox[{"(", 
                    RowBox[{
                    RowBox[{"Abs", "[", "#", "]"}], ">", 
                    "thresholdCondition"}], ")"}], "&"}]}], "]"}], "\[Equal]", 
                    RowBox[{"{", "}"}]}], ",", "\[IndentingNewLine]", 
                    RowBox[{
                    RowBox[{"VmaxScanMatrix", "=", 
                    RowBox[{"Append", "[", 
                    RowBox[{"VmaxScanMatrix", ",", 
                    RowBox[{"ParNumValsRand", "[", 
                    RowBox[{"[", 
                    RowBox[{"{", 
                    RowBox[{"62", ",", "65", ",", "66"}], "}"}], "]"}], 
                    "]"}]}], "]"}]}], ";"}]}], "\[IndentingNewLine]", "]"}], 
                  ";"}]}], "\[IndentingNewLine]", "]"}]}], 
              "\[IndentingNewLine]", "]"}]}], "\[IndentingNewLine]", "]"}], 
           ";", "\[IndentingNewLine]", 
           RowBox[{"VmaxScanMatrix", ">>", 
            RowBox[{"\"\<Line\>\"", "<>", 
             RowBox[{"ToString", "[", 
              RowBox[{"IntegerPart", "[", 
               RowBox[{"EndVariation", "[", 
                RowBox[{"[", 
                 RowBox[{"1", ",", 
                  RowBox[{"j", "+", "2"}]}], "]"}], "]"}], "]"}], "]"}], 
             "<>", "\"\<.txt\>\""}]}], ";", "\[IndentingNewLine]", 
           RowBox[{"EucDist", "=", 
            RowBox[{"Table", "[", 
             RowBox[{
              RowBox[{"EuclideanDistance", "[", 
               RowBox[{
                RowBox[{"VmaxScanMatrix", "[", 
                 RowBox[{"[", 
                  RowBox[{"i", ",", "All", ",", "2"}], "]"}], "]"}], ",", 
                RowBox[{"ParNumValsAll2", "[", 
                 RowBox[{"[", 
                  RowBox[{
                   RowBox[{"{", 
                    RowBox[{"62", ",", "65", ",", "66"}], "}"}], ",", "2"}], 
                  "]"}], "]"}]}], "]"}], ",", 
              RowBox[{"{", 
               RowBox[{"i", ",", "1", ",", 
                RowBox[{"Length", "[", "VmaxScanMatrix", "]"}]}], "}"}]}], 
             "]"}]}], ";", "\[IndentingNewLine]", 
           RowBox[{"VmaxBoundary", " ", "=", " ", 
            RowBox[{"Append", "[", 
             RowBox[{"VmaxBoundary", ",", 
              RowBox[{"{", 
               RowBox[{
                RowBox[{"VmaxScanMatrix", "[", 
                 RowBox[{"[", 
                  RowBox[{
                   RowBox[{"Flatten", "[", 
                    RowBox[{"Position", "[", 
                    RowBox[{"EucDist", ",", 
                    RowBox[{"Min", "[", "EucDist", "]"}]}], "]"}], "]"}], "[", 
                   RowBox[{"[", "1", "]"}], "]"}], "]"}], "]"}], ",", 
                RowBox[{"ParNumValsAll2", "[", 
                 RowBox[{"[", 
                  RowBox[{"{", 
                   RowBox[{"62", ",", "65", ",", "66"}], "}"}], "]"}], 
                 "]"}]}], "}"}]}], "]"}]}], ";"}]}], "\[IndentingNewLine]", 
         "]"}]}], "\[IndentingNewLine]", "]"}]}], "\[IndentingNewLine]", 
     "]"}], ";", "\[IndentingNewLine]", 
    RowBox[{"Print", " ", "[", "j", "]"}]}]}], "\[IndentingNewLine]", 
  "]"}]}], "Input",
 CellChangeTimes->{{3.8322318931635523`*^9, 3.8322320234750443`*^9}, {
   3.832232059225794*^9, 3.8322323176191463`*^9}, {3.8322323670763025`*^9, 
   3.8322323679864993`*^9}, {3.832232519033506*^9, 3.832232528860075*^9}, 
   3.8322325654536543`*^9, {3.8322326144884543`*^9, 3.8322326320326834`*^9}, {
   3.8322326640506277`*^9, 3.832232664206889*^9}, 3.832233086236568*^9, {
   3.8322337447504473`*^9, 3.8322338420876694`*^9}, {3.8322338971163783`*^9, 
   3.8322339237043333`*^9}, {3.8322339635703793`*^9, 3.832233971917131*^9}, {
   3.8322343611120605`*^9, 3.832234369926592*^9}, {3.8322348981115437`*^9, 
   3.8322349088187623`*^9}, {3.8322349701341963`*^9, 
   3.8322350029010034`*^9}, {3.8322358515437164`*^9, 
   3.8322358622044706`*^9}, {3.83223589664631*^9, 3.832235965163401*^9}, {
   3.8322359971733384`*^9, 3.8322359984863167`*^9}, {3.8322361434185286`*^9, 
   3.832236162065693*^9}, {3.8322362024744253`*^9, 3.832236266355551*^9}, {
   3.832236437428953*^9, 3.8322364473850756`*^9}, {3.832237498682584*^9, 
   3.8322375243177347`*^9}, {3.8322376694302626`*^9, 3.832237670993825*^9}, {
   3.832237727377064*^9, 3.832237728299307*^9}, {3.8322377919592295`*^9, 
   3.832237794600954*^9}, {3.832238546923873*^9, 3.8322385484248343`*^9}, {
   3.8322390813482485`*^9, 3.8322390965888023`*^9}, {3.832239510883046*^9, 
   3.832239511258097*^9}, 3.832408003710601*^9},
 CellLabel->
  "In[152]:=",ExpressionUUID->"f1b7f3de-f136-49f0-9884-10bec7fbc8d9"],

Cell[CellGroupData[{

Cell[BoxData["1"], "Print",
 CellChangeTimes->{3.832418780320181*^9},
 CellLabel->
  "During evaluation of \
In[152]:=",ExpressionUUID->"fc194974-4a4c-4272-9299-fee869e1dd58"],

Cell[BoxData["2"], "Print",
 CellChangeTimes->{3.832418920074611*^9},
 CellLabel->
  "During evaluation of \
In[152]:=",ExpressionUUID->"a5340a74-c0ee-490e-b418-2a7dae4cb117"],

Cell[BoxData["3"], "Print",
 CellChangeTimes->{3.832429637751274*^9},
 CellLabel->
  "During evaluation of \
In[152]:=",ExpressionUUID->"14e25da2-97f4-44bd-a11f-bc52b283e643"],

Cell[BoxData["4"], "Print",
 CellChangeTimes->{3.8324407627486944`*^9},
 CellLabel->
  "During evaluation of \
In[152]:=",ExpressionUUID->"d99c919c-8159-49bc-960b-fc32a1a9d45e"],

Cell[BoxData["5"], "Print",
 CellChangeTimes->{3.8324409164763746`*^9},
 CellLabel->
  "During evaluation of \
In[152]:=",ExpressionUUID->"0d2b218f-9bdf-468e-82c8-ec0770237270"],

Cell[BoxData["6"], "Print",
 CellChangeTimes->{3.8324509944149265`*^9},
 CellLabel->
  "During evaluation of \
In[152]:=",ExpressionUUID->"5d4a4b74-d427-495b-afe8-55bb87079bab"],

Cell[BoxData["7"], "Print",
 CellChangeTimes->{3.8324511503659377`*^9},
 CellLabel->
  "During evaluation of \
In[152]:=",ExpressionUUID->"a5b0455a-4752-45c8-bb94-e2fcd52a521e"],

Cell[BoxData["8"], "Print",
 CellChangeTimes->{3.8324622302822714`*^9},
 CellLabel->
  "During evaluation of \
In[152]:=",ExpressionUUID->"d04cf5f9-d643-400b-b764-e4c9d1664c5d"],

Cell[BoxData["9"], "Print",
 CellChangeTimes->{3.832462374166523*^9},
 CellLabel->
  "During evaluation of \
In[152]:=",ExpressionUUID->"c890df93-9a26-40cb-b3d3-38eeb78c8e17"],

Cell[BoxData["10"], "Print",
 CellChangeTimes->{3.8324625238684573`*^9},
 CellLabel->
  "During evaluation of \
In[152]:=",ExpressionUUID->"b6f2fe92-aedd-44a6-b8f3-ff06f88f6638"],

Cell[BoxData["11"], "Print",
 CellChangeTimes->{3.8324735722491455`*^9},
 CellLabel->
  "During evaluation of \
In[152]:=",ExpressionUUID->"488a3555-96c6-4b9e-8ac7-447c39f65800"]
}, Open  ]]
}, Open  ]]
}, Closed]]
}, Closed]],

Cell[CellGroupData[{

Cell["Mutant Type III", "Subtitle",
 CellChangeTimes->{{3.782711603800923*^9, 3.782711612815009*^9}, {
   3.8309229102175145`*^9, 3.830922914539896*^9}, 
   3.8309259707424364`*^9},ExpressionUUID->"aea977c9-64f3-4e56-b9c7-\
fa62eae48ab8"],

Cell[CellGroupData[{

Cell[BoxData[
 RowBox[{"CaptionSubList", "=", 
  RowBox[{"{", 
   RowBox[{
    RowBox[{
    "\"\<B\>\"", "\[Rule]", 
     "\"\<\!\(\*SubscriptBox[\(HMGCoA\), \(cyt\)]\)\>\""}], ",", 
    RowBox[{
    "\"\<B2\>\"", "\[Rule]", 
     "\"\<\!\(\*SubscriptBox[\(HMGCoA\), \(pla\)]\)\>\""}], ",", 
    RowBox[{
    "\"\<C\>\"", "\[Rule]", 
     "\"\<\!\(\*SubscriptBox[\(MVA\), \(cyt\)]\)\>\""}], ",", 
    RowBox[{
    "\"\<C2\>\"", "\[Rule]", 
     "\"\<\!\(\*SubscriptBox[\(MVA\), \(pla\)]\)\>\""}], ",", 
    RowBox[{
    "\"\<D\>\"", "\[Rule]", 
     "\"\<\!\(\*SubscriptBox[\(MVP\), \(cyt\)]\)\>\""}], ",", 
    RowBox[{
    "\"\<D2\>\"", "\[Rule]", 
     "\"\<\!\(\*SubscriptBox[\(MVP\), \(pla\)]\)\>\""}], ",", 
    RowBox[{
    "\"\<E\>\"", "\[Rule]", 
     "\"\<\!\(\*SubscriptBox[\(MVPP\), \(cyt\)]\)\>\""}], ",", 
    RowBox[{
    "\"\<E2\>\"", "\[Rule]", 
     "\"\<\!\(\*SubscriptBox[\(MVPP\), \(pla\)]\)\>\""}], ",", 
    RowBox[{
    "\"\<F\>\"", "\[Rule]", 
     "\"\<\!\(\*SubscriptBox[\(IPP\), \(cyt\)]\)\>\""}], ",", 
    RowBox[{
    "\"\<F2\>\"", "\[Rule]", 
     "\"\<\!\(\*SubscriptBox[\(IPP\), \(pla\)]\)\>\""}], ",", 
    RowBox[{
    "\"\<G\>\"", "\[Rule]", 
     "\"\<\!\(\*SubscriptBox[\(DMAPP\), \(cyt\)]\)\>\""}], ",", 
    RowBox[{
    "\"\<G2\>\"", "\[Rule]", 
     "\"\<\!\(\*SubscriptBox[\(DMAPP\), \(pla\)]\)\>\""}], ",", 
    RowBox[{"\"\<J\>\"", "\[Rule]", "\"\<DXP\>\""}], ",", 
    RowBox[{"\"\<K\>\"", "\[Rule]", "\"\<MEP\>\""}], ",", 
    RowBox[{"\"\<L\>\"", "\[Rule]", "\"\<CDPME\>\""}], ",", 
    RowBox[{"\"\<M\>\"", "\[Rule]", "\"\<CDPMEP\>\""}], ",", 
    RowBox[{"\"\<N\>\"", "\[Rule]", "\"\<MECPP\>\""}], ",", 
    RowBox[{"\"\<O\>\"", "\[Rule]", "\"\<HMBPP\>\""}], ",", 
    RowBox[{"\"\<P\>\"", "\[Rule]", "\"\<SQ\>\""}], ",", 
    RowBox[{"\"\<Q\>\"", "\[Rule]", "\"\<Sterols\>\""}], ",", 
    RowBox[{"\"\<R\>\"", "\[Rule]", "\"\<VitE\>\""}], ",", 
    RowBox[{
     RowBox[{"(", 
      RowBox[{"m`M", "[", "t", "]"}], ")"}], "\[Rule]", " ", 
     "\"\<CDPMEP\>\""}], ",", 
    RowBox[{
     RowBox[{"(", 
      RowBox[{"m`N", "[", "t", "]"}], ")"}], "\[Rule]", "\"\<MECPP\>\""}], 
    ",", 
    RowBox[{
     RowBox[{"(", 
      RowBox[{"m`O", "[", "t", "]"}], ")"}], "\[Rule]", "\"\<HMBPP\>\""}]}], 
   "}"}]}]], "Input",
 CellChangeTimes->{{3.7730421199413133`*^9, 3.7730421238957686`*^9}, 
   3.7730421673675833`*^9, {3.7730426753430405`*^9, 3.7730430325783796`*^9}, {
   3.7827304878039083`*^9, 3.7827305288259296`*^9}},
 CellLabel->
  "In[161]:=",ExpressionUUID->"dacda1dd-294e-4413-b4c7-3004a3292b1a"],

Cell[BoxData[
 RowBox[{"{", 
  RowBox[{
   RowBox[{"\<\"B\"\>", 
    "\[Rule]", "\<\"\\!\\(\\*SubscriptBox[\\(HMGCoA\\), \\(cyt\\)]\\)\"\>"}], 
   ",", 
   RowBox[{"\<\"B2\"\>", 
    "\[Rule]", "\<\"\\!\\(\\*SubscriptBox[\\(HMGCoA\\), \\(pla\\)]\\)\"\>"}], 
   ",", 
   RowBox[{"\<\"C\"\>", 
    "\[Rule]", "\<\"\\!\\(\\*SubscriptBox[\\(MVA\\), \\(cyt\\)]\\)\"\>"}], 
   ",", 
   RowBox[{"\<\"C2\"\>", 
    "\[Rule]", "\<\"\\!\\(\\*SubscriptBox[\\(MVA\\), \\(pla\\)]\\)\"\>"}], 
   ",", 
   RowBox[{"\<\"D\"\>", 
    "\[Rule]", "\<\"\\!\\(\\*SubscriptBox[\\(MVP\\), \\(cyt\\)]\\)\"\>"}], 
   ",", 
   RowBox[{"\<\"D2\"\>", 
    "\[Rule]", "\<\"\\!\\(\\*SubscriptBox[\\(MVP\\), \\(pla\\)]\\)\"\>"}], 
   ",", 
   RowBox[{"\<\"E\"\>", 
    "\[Rule]", "\<\"\\!\\(\\*SubscriptBox[\\(MVPP\\), \\(cyt\\)]\\)\"\>"}], 
   ",", 
   RowBox[{"\<\"E2\"\>", 
    "\[Rule]", "\<\"\\!\\(\\*SubscriptBox[\\(MVPP\\), \\(pla\\)]\\)\"\>"}], 
   ",", 
   RowBox[{"\<\"F\"\>", 
    "\[Rule]", "\<\"\\!\\(\\*SubscriptBox[\\(IPP\\), \\(cyt\\)]\\)\"\>"}], 
   ",", 
   RowBox[{"\<\"F2\"\>", 
    "\[Rule]", "\<\"\\!\\(\\*SubscriptBox[\\(IPP\\), \\(pla\\)]\\)\"\>"}], 
   ",", 
   RowBox[{"\<\"G\"\>", 
    "\[Rule]", "\<\"\\!\\(\\*SubscriptBox[\\(DMAPP\\), \\(cyt\\)]\\)\"\>"}], 
   ",", 
   RowBox[{"\<\"G2\"\>", 
    "\[Rule]", "\<\"\\!\\(\\*SubscriptBox[\\(DMAPP\\), \\(pla\\)]\\)\"\>"}], 
   ",", 
   RowBox[{"\<\"J\"\>", "\[Rule]", "\<\"DXP\"\>"}], ",", 
   RowBox[{"\<\"K\"\>", "\[Rule]", "\<\"MEP\"\>"}], ",", 
   RowBox[{"\<\"L\"\>", "\[Rule]", "\<\"CDPME\"\>"}], ",", 
   RowBox[{"\<\"M\"\>", "\[Rule]", "\<\"CDPMEP\"\>"}], ",", 
   RowBox[{"\<\"N\"\>", "\[Rule]", "\<\"MECPP\"\>"}], ",", 
   RowBox[{"\<\"O\"\>", "\[Rule]", "\<\"HMBPP\"\>"}], ",", 
   RowBox[{"\<\"P\"\>", "\[Rule]", "\<\"SQ\"\>"}], ",", 
   RowBox[{"\<\"Q\"\>", "\[Rule]", "\<\"Sterols\"\>"}], ",", 
   RowBox[{"\<\"R\"\>", "\[Rule]", "\<\"VitE\"\>"}], ",", 
   RowBox[{
    RowBox[{"m`M", "[", "t", "]"}], "\[Rule]", "\<\"CDPMEP\"\>"}], ",", 
   RowBox[{
    RowBox[{"m`N", "[", "t", "]"}], "\[Rule]", "\<\"MECPP\"\>"}], ",", 
   RowBox[{
    RowBox[{"m`O", "[", "t", "]"}], "\[Rule]", "\<\"HMBPP\"\>"}]}], 
  "}"}]], "Output",
 CellChangeTimes->{
  3.787640822289708*^9, 3.7909310406364236`*^9, 3.830326970589684*^9, 
   3.830327211202608*^9, 3.830486374316717*^9, 3.8305016463460555`*^9, 
   3.830583387165556*^9, {3.830835115225625*^9, 3.8308351298165383`*^9}, 
   3.8308525459651675`*^9, 3.8309171671717677`*^9, 3.8309230084727125`*^9, 
   3.830926056212411*^9, 3.8309272131241045`*^9, 3.8310125513061237`*^9, 
   3.8310222561967*^9, 3.83163192886604*^9, 3.8316962872083035`*^9, 
   3.83178195168139*^9, 3.8321350196304483`*^9, 3.832649112358838*^9},
 CellLabel->
  "Out[161]=",ExpressionUUID->"7b0e9c5f-0c7d-4c42-8d41-53b04c32ad31"]
}, Open  ]],

Cell[CellGroupData[{

Cell["Model input", "Subsection",
 CellChangeTimes->{{3.773390044980728*^9, 
  3.773390053345031*^9}},ExpressionUUID->"d91b31b5-0f08-42ac-8ac3-\
9f155581e2a5"],

Cell[CellGroupData[{

Cell["\<\
DepVars={m`B,m`B2,m`C,m`C2,m`D,m`D2,m`E,m`E2,m`F,m`F2,m`G,m`G2,m`J,m`K,m`L,m`\
M,m`N,m`O}\
\>", "Input",
 CellChangeTimes->{3.782726125102895*^9},
 CellLabel->
  "In[162]:=",ExpressionUUID->"628e6a6b-d37d-4aa0-b1f5-64629151434a"],

Cell[BoxData[
 RowBox[{"{", 
  RowBox[{
  "m`B", ",", "m`B2", ",", "m`C", ",", "m`C2", ",", "m`D", ",", "m`D2", ",", 
   "m`E", ",", "m`E2", ",", "m`F", ",", "m`F2", ",", "m`G", ",", "m`G2", ",", 
   "m`J", ",", "m`K", ",", "m`L", ",", "m`M", ",", "m`N", ",", "m`O"}], 
  "}"}]], "Output",
 CellChangeTimes->{3.7728694251299925`*^9, 3.7729465050025864`*^9, 
  3.7733901462793317`*^9, 3.7735029587918015`*^9, 3.773503999307485*^9, 
  3.7735685984309225`*^9, 3.77358036080415*^9, 3.782555250645543*^9, 
  3.78264597789003*^9, 3.782726125674895*^9, 3.7852445438335843`*^9, 
  3.785262370767514*^9, 3.830926059939252*^9, 3.830927215698041*^9, 
  3.83101255667811*^9, 3.831022260601679*^9, 3.831631929273178*^9, 
  3.831696292459136*^9, 3.8317821298207474`*^9, 3.832135204053618*^9, 
  3.832239331930441*^9, 3.832649119595313*^9},
 CellLabel->
  "Out[162]=",ExpressionUUID->"bf75c96c-e574-42d5-9397-69e02273507f"]
}, Open  ]],

Cell[CellGroupData[{

Cell["\<\
DepVarsString={ToString[B],ToString[B2],ToString[C],ToString[C2],ToString[D],\
ToString[D2],ToString[E],ToString[E2],ToString[F],ToString[F2],ToString[G],\
ToString[G2],ToString[J],ToString[K],ToString[L],ToString[M],ToString[N],\
ToString[O]}\
\>", "Input",
 CellChangeTimes->{3.7827261414388947`*^9},
 CellLabel->
  "In[163]:=",ExpressionUUID->"b460a5ce-93df-455c-8484-3b7f5d810e53"],

Cell[BoxData[
 RowBox[{"{", 
  RowBox[{"\<\"B\"\>", ",", "\<\"B2\"\>", ",", "\<\"C\"\>", ",", "\<\"C2\"\>",
    ",", "\<\"D\"\>", ",", "\<\"D2\"\>", ",", "\<\"E\"\>", ",", "\<\"E2\"\>", 
   ",", "\<\"F\"\>", ",", "\<\"F2\"\>", ",", "\<\"G\"\>", ",", "\<\"G2\"\>", 
   ",", "\<\"J\"\>", ",", "\<\"K\"\>", ",", "\<\"L\"\>", ",", "\<\"M\"\>", 
   ",", "\<\"N\"\>", ",", "\<\"O\"\>"}], "}"}]], "Output",
 CellChangeTimes->{3.7728694269371614`*^9, 3.7729465054846015`*^9, 
  3.773390146310546*^9, 3.7735029594027653`*^9, 3.773503999489399*^9, 
  3.773568598570922*^9, 3.773580361242301*^9, 3.782555251782524*^9, 
  3.782645979890029*^9, 3.7827261420488944`*^9, 3.7852445440965815`*^9, 
  3.785262372070518*^9, 3.830926062580656*^9, 3.830927217244548*^9, 
  3.8310125567578564`*^9, 3.831022260683489*^9, 3.831631929335677*^9, 
  3.8316962926466975`*^9, 3.8317821299457784`*^9, 3.832135204334875*^9, 
  3.8322393320085077`*^9, 3.8326491196738772`*^9},
 CellLabel->
  "Out[163]=",ExpressionUUID->"044ce3db-f05d-4266-bb66-03d9ba1d678c"]
}, Open  ]],

Cell[CellGroupData[{

Cell["\<\
SubsDepVarsWithT={m`B->m`B[t],m`B2->m`B2[t],m`C->m`C[t],m`C2->m`C2[t],m`D->m`\
D[t],m`D2->m`D2[t],m`E->m`E[t],m`E2->m`E2[t],m`F->m`F[t],m`F2->m`F2[t],m`G->m`\
G[t],m`G2->m`G2[t],m`J->m`J[t],m`K->m`K[t],m`L->m`L[t],m`M->m`M[t],m`N->m`N[t]\
,m`O->m`O[t]}\
\>", "Input",
 CellChangeTimes->{3.782726149326934*^9},
 CellLabel->
  "In[164]:=",ExpressionUUID->"891fc659-0522-4f1c-8be4-1ea5d37a4dd8"],

Cell[BoxData[
 RowBox[{"{", 
  RowBox[{
   RowBox[{"m`B", "\[Rule]", 
    RowBox[{"m`B", "[", "t", "]"}]}], ",", 
   RowBox[{"m`B2", "\[Rule]", 
    RowBox[{"m`B2", "[", "t", "]"}]}], ",", 
   RowBox[{"m`C", "\[Rule]", 
    RowBox[{"m`C", "[", "t", "]"}]}], ",", 
   RowBox[{"m`C2", "\[Rule]", 
    RowBox[{"m`C2", "[", "t", "]"}]}], ",", 
   RowBox[{"m`D", "\[Rule]", 
    RowBox[{"m`D", "[", "t", "]"}]}], ",", 
   RowBox[{"m`D2", "\[Rule]", 
    RowBox[{"m`D2", "[", "t", "]"}]}], ",", 
   RowBox[{"m`E", "\[Rule]", 
    RowBox[{"m`E", "[", "t", "]"}]}], ",", 
   RowBox[{"m`E2", "\[Rule]", 
    RowBox[{"m`E2", "[", "t", "]"}]}], ",", 
   RowBox[{"m`F", "\[Rule]", 
    RowBox[{"m`F", "[", "t", "]"}]}], ",", 
   RowBox[{"m`F2", "\[Rule]", 
    RowBox[{"m`F2", "[", "t", "]"}]}], ",", 
   RowBox[{"m`G", "\[Rule]", 
    RowBox[{"m`G", "[", "t", "]"}]}], ",", 
   RowBox[{"m`G2", "\[Rule]", 
    RowBox[{"m`G2", "[", "t", "]"}]}], ",", 
   RowBox[{"m`J", "\[Rule]", 
    RowBox[{"m`J", "[", "t", "]"}]}], ",", 
   RowBox[{"m`K", "\[Rule]", 
    RowBox[{"m`K", "[", "t", "]"}]}], ",", 
   RowBox[{"m`L", "\[Rule]", 
    RowBox[{"m`L", "[", "t", "]"}]}], ",", 
   RowBox[{"m`M", "\[Rule]", 
    RowBox[{"m`M", "[", "t", "]"}]}], ",", 
   RowBox[{"m`N", "\[Rule]", 
    RowBox[{"m`N", "[", "t", "]"}]}], ",", 
   RowBox[{"m`O", "\[Rule]", 
    RowBox[{"m`O", "[", "t", "]"}]}]}], "}"}]], "Output",
 CellChangeTimes->{3.772869428459093*^9, 3.772946505940447*^9, 
  3.7733901463418164`*^9, 3.7735029599318123`*^9, 3.7735039995947127`*^9, 
  3.7735685986809216`*^9, 3.7735803615433025`*^9, 3.782555252795525*^9, 
  3.78264598127203*^9, 3.7827261508349304`*^9, 3.785244544284582*^9, 
  3.7852623733725214`*^9, 3.830926064405465*^9, 3.830927218197107*^9, 
  3.8310125568084106`*^9, 3.8310222607320547`*^9, 3.831631929398177*^9, 
  3.8316962927247615`*^9, 3.831782130023984*^9, 3.832135204444253*^9, 
  3.832239332086687*^9, 3.8326491197520647`*^9},
 CellLabel->
  "Out[164]=",ExpressionUUID->"3d1d5949-ecbc-4f0e-b123-709750194245"]
}, Open  ]],

Cell[CellGroupData[{

Cell["DepVarsWithT=DepVars /. SubsDepVarsWithT", "Input",
 CellLabel->
  "In[165]:=",ExpressionUUID->"e5c6e488-bc1d-4b1b-bfb3-bfe2b54e8b97"],

Cell[BoxData[
 RowBox[{"{", 
  RowBox[{
   RowBox[{"m`B", "[", "t", "]"}], ",", 
   RowBox[{"m`B2", "[", "t", "]"}], ",", 
   RowBox[{"m`C", "[", "t", "]"}], ",", 
   RowBox[{"m`C2", "[", "t", "]"}], ",", 
   RowBox[{"m`D", "[", "t", "]"}], ",", 
   RowBox[{"m`D2", "[", "t", "]"}], ",", 
   RowBox[{"m`E", "[", "t", "]"}], ",", 
   RowBox[{"m`E2", "[", "t", "]"}], ",", 
   RowBox[{"m`F", "[", "t", "]"}], ",", 
   RowBox[{"m`F2", "[", "t", "]"}], ",", 
   RowBox[{"m`G", "[", "t", "]"}], ",", 
   RowBox[{"m`G2", "[", "t", "]"}], ",", 
   RowBox[{"m`J", "[", "t", "]"}], ",", 
   RowBox[{"m`K", "[", "t", "]"}], ",", 
   RowBox[{"m`L", "[", "t", "]"}], ",", 
   RowBox[{"m`M", "[", "t", "]"}], ",", 
   RowBox[{"m`N", "[", "t", "]"}], ",", 
   RowBox[{"m`O", "[", "t", "]"}]}], "}"}]], "Output",
 CellChangeTimes->{3.7728694296259727`*^9, 3.7729465064370213`*^9, 
  3.773390146357437*^9, 3.773502960494766*^9, 3.7735039997054806`*^9, 
  3.7735685987839212`*^9, 3.773580368953207*^9, 3.782555253401539*^9, 
  3.7826459850170307`*^9, 3.7827261755268946`*^9, 3.785244544479582*^9, 
  3.7852623745017242`*^9, 3.830926066297014*^9, 3.830927219841017*^9, 
  3.831012556853835*^9, 3.831022260779993*^9, 3.831631929460677*^9, 
  3.8316962927872944`*^9, 3.8317821300900517`*^9, 3.8321352045535607`*^9, 
  3.8322393321335583`*^9, 3.8326491198144464`*^9},
 CellLabel->
  "Out[165]=",ExpressionUUID->"6060ee64-a6f1-494b-9a40-a7bc4431d789"]
}, Open  ]],

Cell[CellGroupData[{

Cell["\<\
DepVarsWithTDiff=Table[DepVars[[i]]'[t],{i,1,Length[DepVars]}]\
\>", "Input",
 CellLabel->
  "In[166]:=",ExpressionUUID->"9bb94e54-7b7d-48cb-a3f1-77487fe74c3a"],

Cell[BoxData[
 RowBox[{"{", 
  RowBox[{
   RowBox[{
    SuperscriptBox["m`B", "\[Prime]",
     MultilineFunction->None], "[", "t", "]"}], ",", 
   RowBox[{
    SuperscriptBox["m`B2", "\[Prime]",
     MultilineFunction->None], "[", "t", "]"}], ",", 
   RowBox[{
    SuperscriptBox["m`C", "\[Prime]",
     MultilineFunction->None], "[", "t", "]"}], ",", 
   RowBox[{
    SuperscriptBox["m`C2", "\[Prime]",
     MultilineFunction->None], "[", "t", "]"}], ",", 
   RowBox[{
    SuperscriptBox["m`D", "\[Prime]",
     MultilineFunction->None], "[", "t", "]"}], ",", 
   RowBox[{
    SuperscriptBox["m`D2", "\[Prime]",
     MultilineFunction->None], "[", "t", "]"}], ",", 
   RowBox[{
    SuperscriptBox["m`E", "\[Prime]",
     MultilineFunction->None], "[", "t", "]"}], ",", 
   RowBox[{
    SuperscriptBox["m`E2", "\[Prime]",
     MultilineFunction->None], "[", "t", "]"}], ",", 
   RowBox[{
    SuperscriptBox["m`F", "\[Prime]",
     MultilineFunction->None], "[", "t", "]"}], ",", 
   RowBox[{
    SuperscriptBox["m`F2", "\[Prime]",
     MultilineFunction->None], "[", "t", "]"}], ",", 
   RowBox[{
    SuperscriptBox["m`G", "\[Prime]",
     MultilineFunction->None], "[", "t", "]"}], ",", 
   RowBox[{
    SuperscriptBox["m`G2", "\[Prime]",
     MultilineFunction->None], "[", "t", "]"}], ",", 
   RowBox[{
    SuperscriptBox["m`J", "\[Prime]",
     MultilineFunction->None], "[", "t", "]"}], ",", 
   RowBox[{
    SuperscriptBox["m`K", "\[Prime]",
     MultilineFunction->None], "[", "t", "]"}], ",", 
   RowBox[{
    SuperscriptBox["m`L", "\[Prime]",
     MultilineFunction->None], "[", "t", "]"}], ",", 
   RowBox[{
    SuperscriptBox["m`M", "\[Prime]",
     MultilineFunction->None], "[", "t", "]"}], ",", 
   RowBox[{
    SuperscriptBox["m`N", "\[Prime]",
     MultilineFunction->None], "[", "t", "]"}], ",", 
   RowBox[{
    SuperscriptBox["m`O", "\[Prime]",
     MultilineFunction->None], "[", "t", "]"}]}], "}"}]], "Output",
 CellChangeTimes->{3.77286943134341*^9, 3.772946506846307*^9, 
  3.7733901463730316`*^9, 3.773502961021823*^9, 3.7735039998170223`*^9, 
  3.7735685988949223`*^9, 3.7735803691875277`*^9, 3.7825552540125427`*^9, 
  3.7826459858950634`*^9, 3.782726178447895*^9, 3.7852445446905813`*^9, 
  3.7852623758457193`*^9, 3.8309260672520638`*^9, 3.8309272210839195`*^9, 
  3.831012556904851*^9, 3.831022260829862*^9, 3.8316319295231786`*^9, 
  3.8316962928654575`*^9, 3.831782130206056*^9, 3.8321352046473083`*^9, 
  3.8322393321960635`*^9, 3.8326491198613925`*^9},
 CellLabel->
  "Out[166]=",ExpressionUUID->"eb6d1a51-184d-442c-8440-28410cf0d0f0"]
}, Open  ]],

Cell[CellGroupData[{

Cell["\<\
DepVarsConc={m`B[0]==0.01,m`B2[0]==0.01,m`C[0]==0.01,m`C2[0]==0.01,m`D[0]==0.\
01,m`D2[0]==0.01,m`E[0]==0.01,m`E2[0]==0.01,m`F[0]==0.01,m`F2[0]==0.01,m`G[0]=\
=0.01,m`G2[0]==0.01,m`J[0]==0.01,m`K[0]==0.01,m`L[0]==0.01,m`M[0]==0.01,m`N[0]\
==0.01,m`O[0]==0.01}\
\>", "Input",
 CellChangeTimes->{3.7827261898228946`*^9},
 CellLabel->
  "In[167]:=",ExpressionUUID->"9082a39c-c268-4e4a-8103-9f4a423e4e48"],

Cell[BoxData[
 RowBox[{"{", 
  RowBox[{
   RowBox[{
    RowBox[{"m`B", "[", "0", "]"}], "\[Equal]", "0.01`"}], ",", 
   RowBox[{
    RowBox[{"m`B2", "[", "0", "]"}], "\[Equal]", "0.01`"}], ",", 
   RowBox[{
    RowBox[{"m`C", "[", "0", "]"}], "\[Equal]", "0.01`"}], ",", 
   RowBox[{
    RowBox[{"m`C2", "[", "0", "]"}], "\[Equal]", "0.01`"}], ",", 
   RowBox[{
    RowBox[{"m`D", "[", "0", "]"}], "\[Equal]", "0.01`"}], ",", 
   RowBox[{
    RowBox[{"m`D2", "[", "0", "]"}], "\[Equal]", "0.01`"}], ",", 
   RowBox[{
    RowBox[{"m`E", "[", "0", "]"}], "\[Equal]", "0.01`"}], ",", 
   RowBox[{
    RowBox[{"m`E2", "[", "0", "]"}], "\[Equal]", "0.01`"}], ",", 
   RowBox[{
    RowBox[{"m`F", "[", "0", "]"}], "\[Equal]", "0.01`"}], ",", 
   RowBox[{
    RowBox[{"m`F2", "[", "0", "]"}], "\[Equal]", "0.01`"}], ",", 
   RowBox[{
    RowBox[{"m`G", "[", "0", "]"}], "\[Equal]", "0.01`"}], ",", 
   RowBox[{
    RowBox[{"m`G2", "[", "0", "]"}], "\[Equal]", "0.01`"}], ",", 
   RowBox[{
    RowBox[{"m`J", "[", "0", "]"}], "\[Equal]", "0.01`"}], ",", 
   RowBox[{
    RowBox[{"m`K", "[", "0", "]"}], "\[Equal]", "0.01`"}], ",", 
   RowBox[{
    RowBox[{"m`L", "[", "0", "]"}], "\[Equal]", "0.01`"}], ",", 
   RowBox[{
    RowBox[{"m`M", "[", "0", "]"}], "\[Equal]", "0.01`"}], ",", 
   RowBox[{
    RowBox[{"m`N", "[", "0", "]"}], "\[Equal]", "0.01`"}], ",", 
   RowBox[{
    RowBox[{"m`O", "[", "0", "]"}], "\[Equal]", "0.01`"}]}], "}"}]], "Output",
 CellChangeTimes->{3.7728694329780126`*^9, 3.7729465072680807`*^9, 
  3.7733901463886833`*^9, 3.7735029615727654`*^9, 3.7735039999420223`*^9, 
  3.7735685990079217`*^9, 3.7735803693906536`*^9, 3.782555254575556*^9, 
  3.782645986616067*^9, 3.7827261905828943`*^9, 3.785244544902582*^9, 
  3.785262385494751*^9, 3.8309260681841383`*^9, 3.8309272217982635`*^9, 
  3.8310125569551334`*^9, 3.8310222608803277`*^9, 3.831631929585678*^9, 
  3.83169629292791*^9, 3.83178213027604*^9, 3.832135204756689*^9, 
  3.832239332258507*^9, 3.8326491199238844`*^9},
 CellLabel->
  "Out[167]=",ExpressionUUID->"d7562701-8ac0-4731-8ea8-11210761559a"]
}, Open  ]],

Cell[CellGroupData[{

Cell["\<\
ExtendedSM={{1,-1,0,0,0,0,0,0,0,0,0,0,0,0,0,0,0,0,0,0,0,0,0,0,0,0,0,0,0,0,0,-\
1,1,0,0,0,0,0,0},{0,0,0,0,0,0,0,0,0,0,0,0,0,0,0,0,0,0,0,0,0,0,0,0,0,0,1,-1,0,\
0,0,1,-1,0,0,0,0,0,0},{0,1,-1,0,0,0,0,0,0,0,0,0,0,0,0,0,0,0,0,0,0,0,0,0,0,0,0,\
0,0,0,0,0,0,-1,1,0,0,0,0},{0,0,0,0,0,0,0,0,0,0,0,0,0,0,0,0,0,0,0,0,0,0,0,0,0,\
0,0,1,-1,0,0,0,0,1,-1,0,0,0,0},{0,0,1,-1,0,0,0,0,0,0,0,0,0,0,0,0,0,0,0,0,0,0,\
0,0,0,0,0,0,0,0,0,0,0,0,0,-1,1,0,0},{0,0,0,0,0,0,0,0,0,0,0,0,0,0,0,0,0,0,0,0,\
0,0,0,0,0,0,0,0,1,-1,0,0,0,0,0,1,-1,0,0},{0,0,0,1,-1,0,0,0,0,0,0,0,0,0,0,0,0,\
0,0,0,0,0,0,0,0,0,0,0,0,0,0,0,0,0,0,0,0,-1,1},{0,0,0,0,0,0,0,0,0,0,0,0,0,0,0,\
0,0,0,0,0,0,0,0,0,0,0,0,0,0,1,-1,0,0,0,0,0,0,1,-1},{0,0,0,0,1,-1,1,-1,1,0,0,0,\
0,0,0,0,0,0,0,-4,0,0,0,0,0,0,0,0,0,0,0,0,0,0,0,0,0,0,0},{0,0,0,0,0,0,0,1,-1,0,\
0,0,0,0,0,1,0,-1,1,0,0,-3,0,0,0,0,0,0,0,0,1,0,0,0,0,0,0,0,0},{0,0,0,0,0,1,-1,\
0,0,0,0,0,0,0,0,0,0,0,0,-2,0,0,0,0,-1,1,0,0,0,0,0,0,0,0,0,0,0,0,0},{0,0,0,0,0,\
0,0,0,0,0,0,0,0,0,0,0,1,1,-1,0,0,-1,0,0,1,-1,0,0,0,0,0,0,0,0,0,0,0,0,0},{0,0,\
0,0,0,0,0,0,0,1,-1,0,0,0,0,0,0,0,0,0,0,0,0,0,0,0,0,0,0,0,0,0,0,0,0,0,0,0,0},{\
0,0,0,0,0,0,0,0,0,0,1,-1,0,0,0,0,0,0,0,0,0,0,0,0,0,0,0,0,0,0,0,0,0,0,0,0,0,0,\
0},{0,0,0,0,0,0,0,0,0,0,0,1,-1,0,0,0,0,0,0,0,0,0,0,0,0,0,0,0,0,0,0,0,0,0,0,0,\
0,0,0},{0,0,0,0,0,0,0,0,0,0,0,0,1,-1,0,0,0,0,0,0,0,0,0,0,0,0,0,0,0,0,0,0,0,0,\
0,0,0,0,0},{0,0,0,0,0,0,0,0,0,0,0,0,0,1,-1,0,0,0,0,0,0,0,0,0,0,0,0,0,0,0,0,0,\
0,0,0,0,0,0,0},{0,0,0,0,0,0,0,0,0,0,0,0,0,0,1,-1,-1,0,0,0,0,0,0,0,0,0,0,0,0,0,\
0,0,0,0,0,0,0,0,0},{0,0,0,0,0,0,0,0,0,0,0,0,0,0,0,0,0,0,0,1,-1,0,0,0,0,0,0,0,\
0,0,0,0,0,0,0,0,0,0,0},{0,0,0,0,0,0,0,0,0,0,0,0,0,0,0,0,0,0,0,0,1,0,-1,0,0,0,\
0,0,0,0,0,0,0,0,0,0,0,0,0},{0,0,0,0,0,0,0,0,0,0,0,0,0,0,0,0,0,0,0,0,0,1,0,-1,\
0,0,0,0,0,0,0,0,0,0,0,0,0,0,0}}\
\>", "Input",
 CellChangeTimes->{{3.78272620974402*^9, 3.7827262128790913`*^9}},
 CellLabel->
  "In[168]:=",ExpressionUUID->"39684b94-6955-4192-b7d0-1ff91de38c9e"],

Cell[BoxData[
 RowBox[{"{", 
  RowBox[{
   RowBox[{"{", 
    RowBox[{"1", ",", 
     RowBox[{"-", "1"}], ",", "0", ",", "0", ",", "0", ",", "0", ",", "0", 
     ",", "0", ",", "0", ",", "0", ",", "0", ",", "0", ",", "0", ",", "0", 
     ",", "0", ",", "0", ",", "0", ",", "0", ",", "0", ",", "0", ",", "0", 
     ",", "0", ",", "0", ",", "0", ",", "0", ",", "0", ",", "0", ",", "0", 
     ",", "0", ",", "0", ",", "0", ",", 
     RowBox[{"-", "1"}], ",", "1", ",", "0", ",", "0", ",", "0", ",", "0", 
     ",", "0", ",", "0"}], "}"}], ",", 
   RowBox[{"{", 
    RowBox[{
    "0", ",", "0", ",", "0", ",", "0", ",", "0", ",", "0", ",", "0", ",", "0",
      ",", "0", ",", "0", ",", "0", ",", "0", ",", "0", ",", "0", ",", "0", 
     ",", "0", ",", "0", ",", "0", ",", "0", ",", "0", ",", "0", ",", "0", 
     ",", "0", ",", "0", ",", "0", ",", "0", ",", "1", ",", 
     RowBox[{"-", "1"}], ",", "0", ",", "0", ",", "0", ",", "1", ",", 
     RowBox[{"-", "1"}], ",", "0", ",", "0", ",", "0", ",", "0", ",", "0", 
     ",", "0"}], "}"}], ",", 
   RowBox[{"{", 
    RowBox[{"0", ",", "1", ",", 
     RowBox[{"-", "1"}], ",", "0", ",", "0", ",", "0", ",", "0", ",", "0", 
     ",", "0", ",", "0", ",", "0", ",", "0", ",", "0", ",", "0", ",", "0", 
     ",", "0", ",", "0", ",", "0", ",", "0", ",", "0", ",", "0", ",", "0", 
     ",", "0", ",", "0", ",", "0", ",", "0", ",", "0", ",", "0", ",", "0", 
     ",", "0", ",", "0", ",", "0", ",", "0", ",", 
     RowBox[{"-", "1"}], ",", "1", ",", "0", ",", "0", ",", "0", ",", "0"}], 
    "}"}], ",", 
   RowBox[{"{", 
    RowBox[{
    "0", ",", "0", ",", "0", ",", "0", ",", "0", ",", "0", ",", "0", ",", "0",
      ",", "0", ",", "0", ",", "0", ",", "0", ",", "0", ",", "0", ",", "0", 
     ",", "0", ",", "0", ",", "0", ",", "0", ",", "0", ",", "0", ",", "0", 
     ",", "0", ",", "0", ",", "0", ",", "0", ",", "0", ",", "1", ",", 
     RowBox[{"-", "1"}], ",", "0", ",", "0", ",", "0", ",", "0", ",", "1", 
     ",", 
     RowBox[{"-", "1"}], ",", "0", ",", "0", ",", "0", ",", "0"}], "}"}], ",", 
   RowBox[{"{", 
    RowBox[{"0", ",", "0", ",", "1", ",", 
     RowBox[{"-", "1"}], ",", "0", ",", "0", ",", "0", ",", "0", ",", "0", 
     ",", "0", ",", "0", ",", "0", ",", "0", ",", "0", ",", "0", ",", "0", 
     ",", "0", ",", "0", ",", "0", ",", "0", ",", "0", ",", "0", ",", "0", 
     ",", "0", ",", "0", ",", "0", ",", "0", ",", "0", ",", "0", ",", "0", 
     ",", "0", ",", "0", ",", "0", ",", "0", ",", "0", ",", 
     RowBox[{"-", "1"}], ",", "1", ",", "0", ",", "0"}], "}"}], ",", 
   RowBox[{"{", 
    RowBox[{
    "0", ",", "0", ",", "0", ",", "0", ",", "0", ",", "0", ",", "0", ",", "0",
      ",", "0", ",", "0", ",", "0", ",", "0", ",", "0", ",", "0", ",", "0", 
     ",", "0", ",", "0", ",", "0", ",", "0", ",", "0", ",", "0", ",", "0", 
     ",", "0", ",", "0", ",", "0", ",", "0", ",", "0", ",", "0", ",", "1", 
     ",", 
     RowBox[{"-", "1"}], ",", "0", ",", "0", ",", "0", ",", "0", ",", "0", 
     ",", "1", ",", 
     RowBox[{"-", "1"}], ",", "0", ",", "0"}], "}"}], ",", 
   RowBox[{"{", 
    RowBox[{"0", ",", "0", ",", "0", ",", "1", ",", 
     RowBox[{"-", "1"}], ",", "0", ",", "0", ",", "0", ",", "0", ",", "0", 
     ",", "0", ",", "0", ",", "0", ",", "0", ",", "0", ",", "0", ",", "0", 
     ",", "0", ",", "0", ",", "0", ",", "0", ",", "0", ",", "0", ",", "0", 
     ",", "0", ",", "0", ",", "0", ",", "0", ",", "0", ",", "0", ",", "0", 
     ",", "0", ",", "0", ",", "0", ",", "0", ",", "0", ",", "0", ",", 
     RowBox[{"-", "1"}], ",", "1"}], "}"}], ",", 
   RowBox[{"{", 
    RowBox[{
    "0", ",", "0", ",", "0", ",", "0", ",", "0", ",", "0", ",", "0", ",", "0",
      ",", "0", ",", "0", ",", "0", ",", "0", ",", "0", ",", "0", ",", "0", 
     ",", "0", ",", "0", ",", "0", ",", "0", ",", "0", ",", "0", ",", "0", 
     ",", "0", ",", "0", ",", "0", ",", "0", ",", "0", ",", "0", ",", "0", 
     ",", "1", ",", 
     RowBox[{"-", "1"}], ",", "0", ",", "0", ",", "0", ",", "0", ",", "0", 
     ",", "0", ",", "1", ",", 
     RowBox[{"-", "1"}]}], "}"}], ",", 
   RowBox[{"{", 
    RowBox[{"0", ",", "0", ",", "0", ",", "0", ",", "1", ",", 
     RowBox[{"-", "1"}], ",", "1", ",", 
     RowBox[{"-", "1"}], ",", "1", ",", "0", ",", "0", ",", "0", ",", "0", 
     ",", "0", ",", "0", ",", "0", ",", "0", ",", "0", ",", "0", ",", 
     RowBox[{"-", "4"}], ",", "0", ",", "0", ",", "0", ",", "0", ",", "0", 
     ",", "0", ",", "0", ",", "0", ",", "0", ",", "0", ",", "0", ",", "0", 
     ",", "0", ",", "0", ",", "0", ",", "0", ",", "0", ",", "0", ",", "0"}], 
    "}"}], ",", 
   RowBox[{"{", 
    RowBox[{
    "0", ",", "0", ",", "0", ",", "0", ",", "0", ",", "0", ",", "0", ",", "1",
      ",", 
     RowBox[{"-", "1"}], ",", "0", ",", "0", ",", "0", ",", "0", ",", "0", 
     ",", "0", ",", "1", ",", "0", ",", 
     RowBox[{"-", "1"}], ",", "1", ",", "0", ",", "0", ",", 
     RowBox[{"-", "3"}], ",", "0", ",", "0", ",", "0", ",", "0", ",", "0", 
     ",", "0", ",", "0", ",", "0", ",", "1", ",", "0", ",", "0", ",", "0", 
     ",", "0", ",", "0", ",", "0", ",", "0", ",", "0"}], "}"}], ",", 
   RowBox[{"{", 
    RowBox[{"0", ",", "0", ",", "0", ",", "0", ",", "0", ",", "1", ",", 
     RowBox[{"-", "1"}], ",", "0", ",", "0", ",", "0", ",", "0", ",", "0", 
     ",", "0", ",", "0", ",", "0", ",", "0", ",", "0", ",", "0", ",", "0", 
     ",", 
     RowBox[{"-", "2"}], ",", "0", ",", "0", ",", "0", ",", "0", ",", 
     RowBox[{"-", "1"}], ",", "1", ",", "0", ",", "0", ",", "0", ",", "0", 
     ",", "0", ",", "0", ",", "0", ",", "0", ",", "0", ",", "0", ",", "0", 
     ",", "0", ",", "0"}], "}"}], ",", 
   RowBox[{"{", 
    RowBox[{
    "0", ",", "0", ",", "0", ",", "0", ",", "0", ",", "0", ",", "0", ",", "0",
      ",", "0", ",", "0", ",", "0", ",", "0", ",", "0", ",", "0", ",", "0", 
     ",", "0", ",", "1", ",", "1", ",", 
     RowBox[{"-", "1"}], ",", "0", ",", "0", ",", 
     RowBox[{"-", "1"}], ",", "0", ",", "0", ",", "1", ",", 
     RowBox[{"-", "1"}], ",", "0", ",", "0", ",", "0", ",", "0", ",", "0", 
     ",", "0", ",", "0", ",", "0", ",", "0", ",", "0", ",", "0", ",", "0", 
     ",", "0"}], "}"}], ",", 
   RowBox[{"{", 
    RowBox[{
    "0", ",", "0", ",", "0", ",", "0", ",", "0", ",", "0", ",", "0", ",", "0",
      ",", "0", ",", "1", ",", 
     RowBox[{"-", "1"}], ",", "0", ",", "0", ",", "0", ",", "0", ",", "0", 
     ",", "0", ",", "0", ",", "0", ",", "0", ",", "0", ",", "0", ",", "0", 
     ",", "0", ",", "0", ",", "0", ",", "0", ",", "0", ",", "0", ",", "0", 
     ",", "0", ",", "0", ",", "0", ",", "0", ",", "0", ",", "0", ",", "0", 
     ",", "0", ",", "0"}], "}"}], ",", 
   RowBox[{"{", 
    RowBox[{
    "0", ",", "0", ",", "0", ",", "0", ",", "0", ",", "0", ",", "0", ",", "0",
      ",", "0", ",", "0", ",", "1", ",", 
     RowBox[{"-", "1"}], ",", "0", ",", "0", ",", "0", ",", "0", ",", "0", 
     ",", "0", ",", "0", ",", "0", ",", "0", ",", "0", ",", "0", ",", "0", 
     ",", "0", ",", "0", ",", "0", ",", "0", ",", "0", ",", "0", ",", "0", 
     ",", "0", ",", "0", ",", "0", ",", "0", ",", "0", ",", "0", ",", "0", 
     ",", "0"}], "}"}], ",", 
   RowBox[{"{", 
    RowBox[{
    "0", ",", "0", ",", "0", ",", "0", ",", "0", ",", "0", ",", "0", ",", "0",
      ",", "0", ",", "0", ",", "0", ",", "1", ",", 
     RowBox[{"-", "1"}], ",", "0", ",", "0", ",", "0", ",", "0", ",", "0", 
     ",", "0", ",", "0", ",", "0", ",", "0", ",", "0", ",", "0", ",", "0", 
     ",", "0", ",", "0", ",", "0", ",", "0", ",", "0", ",", "0", ",", "0", 
     ",", "0", ",", "0", ",", "0", ",", "0", ",", "0", ",", "0", ",", "0"}], 
    "}"}], ",", 
   RowBox[{"{", 
    RowBox[{
    "0", ",", "0", ",", "0", ",", "0", ",", "0", ",", "0", ",", "0", ",", "0",
      ",", "0", ",", "0", ",", "0", ",", "0", ",", "1", ",", 
     RowBox[{"-", "1"}], ",", "0", ",", "0", ",", "0", ",", "0", ",", "0", 
     ",", "0", ",", "0", ",", "0", ",", "0", ",", "0", ",", "0", ",", "0", 
     ",", "0", ",", "0", ",", "0", ",", "0", ",", "0", ",", "0", ",", "0", 
     ",", "0", ",", "0", ",", "0", ",", "0", ",", "0", ",", "0"}], "}"}], ",", 
   RowBox[{"{", 
    RowBox[{
    "0", ",", "0", ",", "0", ",", "0", ",", "0", ",", "0", ",", "0", ",", "0",
      ",", "0", ",", "0", ",", "0", ",", "0", ",", "0", ",", "1", ",", 
     RowBox[{"-", "1"}], ",", "0", ",", "0", ",", "0", ",", "0", ",", "0", 
     ",", "0", ",", "0", ",", "0", ",", "0", ",", "0", ",", "0", ",", "0", 
     ",", "0", ",", "0", ",", "0", ",", "0", ",", "0", ",", "0", ",", "0", 
     ",", "0", ",", "0", ",", "0", ",", "0", ",", "0"}], "}"}], ",", 
   RowBox[{"{", 
    RowBox[{
    "0", ",", "0", ",", "0", ",", "0", ",", "0", ",", "0", ",", "0", ",", "0",
      ",", "0", ",", "0", ",", "0", ",", "0", ",", "0", ",", "0", ",", "1", 
     ",", 
     RowBox[{"-", "1"}], ",", 
     RowBox[{"-", "1"}], ",", "0", ",", "0", ",", "0", ",", "0", ",", "0", 
     ",", "0", ",", "0", ",", "0", ",", "0", ",", "0", ",", "0", ",", "0", 
     ",", "0", ",", "0", ",", "0", ",", "0", ",", "0", ",", "0", ",", "0", 
     ",", "0", ",", "0", ",", "0"}], "}"}], ",", 
   RowBox[{"{", 
    RowBox[{
    "0", ",", "0", ",", "0", ",", "0", ",", "0", ",", "0", ",", "0", ",", "0",
      ",", "0", ",", "0", ",", "0", ",", "0", ",", "0", ",", "0", ",", "0", 
     ",", "0", ",", "0", ",", "0", ",", "0", ",", "1", ",", 
     RowBox[{"-", "1"}], ",", "0", ",", "0", ",", "0", ",", "0", ",", "0", 
     ",", "0", ",", "0", ",", "0", ",", "0", ",", "0", ",", "0", ",", "0", 
     ",", "0", ",", "0", ",", "0", ",", "0", ",", "0", ",", "0"}], "}"}], ",", 
   RowBox[{"{", 
    RowBox[{
    "0", ",", "0", ",", "0", ",", "0", ",", "0", ",", "0", ",", "0", ",", "0",
      ",", "0", ",", "0", ",", "0", ",", "0", ",", "0", ",", "0", ",", "0", 
     ",", "0", ",", "0", ",", "0", ",", "0", ",", "0", ",", "1", ",", "0", 
     ",", 
     RowBox[{"-", "1"}], ",", "0", ",", "0", ",", "0", ",", "0", ",", "0", 
     ",", "0", ",", "0", ",", "0", ",", "0", ",", "0", ",", "0", ",", "0", 
     ",", "0", ",", "0", ",", "0", ",", "0"}], "}"}], ",", 
   RowBox[{"{", 
    RowBox[{
    "0", ",", "0", ",", "0", ",", "0", ",", "0", ",", "0", ",", "0", ",", "0",
      ",", "0", ",", "0", ",", "0", ",", "0", ",", "0", ",", "0", ",", "0", 
     ",", "0", ",", "0", ",", "0", ",", "0", ",", "0", ",", "0", ",", "1", 
     ",", "0", ",", 
     RowBox[{"-", "1"}], ",", "0", ",", "0", ",", "0", ",", "0", ",", "0", 
     ",", "0", ",", "0", ",", "0", ",", "0", ",", "0", ",", "0", ",", "0", 
     ",", "0", ",", "0", ",", "0"}], "}"}]}], "}"}]], "Output",
 CellChangeTimes->{3.772869434547844*^9, 3.7729465077210784`*^9, 
  3.773390146435544*^9, 3.773502962137787*^9, 3.7735040000660224`*^9, 
  3.773568599136922*^9, 3.773580369609438*^9, 3.782555255210502*^9, 
  3.782645987341051*^9, 3.782726213921095*^9, 3.785244545199582*^9, 
  3.785262388033719*^9, 3.830926069013338*^9, 3.8309272224470377`*^9, 
  3.8310125570265026`*^9, 3.831022260950337*^9, 3.831631929663802*^9, 
  3.831696293021634*^9, 3.831782130373983*^9, 3.8321352048973665`*^9, 
  3.8322393323370705`*^9, 3.8326491200019436`*^9},
 CellLabel->
  "Out[168]=",ExpressionUUID->"067c126e-0e8c-43c7-9318-957b02111565"]
}, Open  ]],

Cell[CellGroupData[{

Cell["\<\
Rates={Hold[r1`Vmax*r1`S/(r1`Km*(1+r1`I/r1`Ki)+r1`S)],Hold[r2`Vmax*r2`S/(r2`\
Km*(1+r2`I/r2`Ki)+r2`S)],Hold[r3`Vmax*r3`S/(r3`Km*(1+r3`I/r3`Ki+r3`I2/r3`Ki2+\
r3`I3/r3`Ki3+r3`I4/r3`Ki4+r3`I5/r3`Ki5)+r3`S)],Hold[r4`Vmax*r4`S/(r4`Km*(1+r4`\
I/r4`Ki)+r4`S)],Hold[r5`Vmax*r5`S/(r5`Km+r5`S)],Hold[r6`Vmax*r6`S/(r6`Km*(1+\
r6`I/r6`Ki)+r6`S)],Hold[r7`Vmax*r7`S/(r7`Km+r7`S)],Hold[r8`a*System`Product[\
r8`b`X[[i`i]]^r8`b`A[[i`i]],{i`i,1,System`Length[r8`b`X]}]],Hold[r9`a*System`\
Product[r9`b`X[[i`i]]^r9`b`A[[i`i]],{i`i,1,System`Length[r9`b`X]}]],Hold[r10`\
Vmax*r10`S/(r10`Km*(1+r10`I/r10`Ki+r10`I2/r10`Ki2)+r10`S)],Hold[r11`Vmax*r11`\
S/(r11`Km+r11`S)],Hold[r12`Vmax*r12`S/(r12`Km+r12`S)],Hold[r13`Vmax*r13`S/(\
r13`Km+r13`S)],Hold[r14`Vmax*r14`S/(r14`Km+r14`S)],Hold[r15`Vmax*r15`S/(r15`\
Km+r15`S)],Hold[r16`Vmax*r16`S/(r16`Km+r16`S)],Hold[r17`Vmax*r17`S/(r17`Km+\
r17`S)],Hold[r18`Vmax*r18`S/(r18`Km*(1+r18`I/r18`Ki)+r18`S)],Hold[r19`Vmax*\
r19`S/(r19`Km+r19`S)],Hold[r20`a*System`Product[r20`b`X[[i`i]]^r20`b`A[[i`i]],\
{i`i,1,System`Length[r20`b`X]}]],Hold[r22`a*System`Product[r22`b`X[[i`i]]^r22`\
b`A[[i`i]],{i`i,1,System`Length[r22`b`X]}]],Hold[r25`a*System`Product[r25`b`X[\
[i`i]]^r25`b`A[[i`i]],{i`i,1,System`Length[r25`b`X]}]],Hold[r26`a*System`\
Product[r26`b`X[[i`i]]^r26`b`A[[i`i]],{i`i,1,System`Length[r26`b`X]}]],Hold[\
r27`Vmax*r27`S/(r27`Km*(1+r27`I/r27`Ki)+r27`S)],Hold[r28`Vmax*r28`S/(r28`Km+\
r28`S)],Hold[r29`Vmax*r29`S/(r29`Km*(1+r29`I/r29`Ki+r29`I2/r29`Ki2+r29`I3/r29`\
Ki3+r29`I4/r29`Ki4+r29`I5/r29`Ki5)+r29`S)],Hold[r30`Vmax*r30`S/(r30`Km*(1+r30`\
I/r30`Ki)+r30`S)],Hold[r31`Vmax*r31`S/(r31`Km+r31`S)],Hold[r32`a*System`\
Product[r32`b`X[[i`i]]^r32`b`A[[i`i]],{i`i,1,System`Length[r32`b`X]}]],Hold[\
r33`a*System`Product[r33`b`X[[i`i]]^r33`b`A[[i`i]],{i`i,1,System`Length[r33`b`\
X]}]],Hold[r34`a*System`Product[r34`b`X[[i`i]]^r34`b`A[[i`i]],{i`i,1,System`\
Length[r34`b`X]}]],Hold[r35`a*System`Product[r35`b`X[[i`i]]^r35`b`A[[i`i]],{i`\
i,1,System`Length[r35`b`X]}]],Hold[r36`a*System`Product[r36`b`X[[i`i]]^r36`b`\
A[[i`i]],{i`i,1,System`Length[r36`b`X]}]],Hold[r37`a*System`Product[r37`b`X[[\
i`i]]^r37`b`A[[i`i]],{i`i,1,System`Length[r37`b`X]}]],Hold[r38`a*System`\
Product[r38`b`X[[i`i]]^r38`b`A[[i`i]],{i`i,1,System`Length[r38`b`X]}]],Hold[\
r39`a*System`Product[r39`b`X[[i`i]]^r39`b`A[[i`i]],{i`i,1,System`Length[r39`b`\
X]}]]}\
\>", "Input",
 CellChangeTimes->{3.7827264578760195`*^9, 3.782726489088497*^9},
 CellLabel->
  "In[169]:=",ExpressionUUID->"2e29085c-b2b0-463d-b53f-ba6ce4bf1929"],

Cell[BoxData[
 RowBox[{"{", 
  RowBox[{
   RowBox[{"Hold", "[", 
    FractionBox[
     RowBox[{"r1`Vmax", " ", "r1`S"}], 
     RowBox[{
      RowBox[{"r1`Km", " ", 
       RowBox[{"(", 
        RowBox[{"1", "+", 
         FractionBox["r1`I", "r1`Ki"]}], ")"}]}], "+", "r1`S"}]], "]"}], ",", 
   RowBox[{"Hold", "[", 
    FractionBox[
     RowBox[{"r2`Vmax", " ", "r2`S"}], 
     RowBox[{
      RowBox[{"r2`Km", " ", 
       RowBox[{"(", 
        RowBox[{"1", "+", 
         FractionBox["r2`I", "r2`Ki"]}], ")"}]}], "+", "r2`S"}]], "]"}], ",", 
   RowBox[{"Hold", "[", 
    FractionBox[
     RowBox[{"r3`Vmax", " ", "r3`S"}], 
     RowBox[{
      RowBox[{"r3`Km", " ", 
       RowBox[{"(", 
        RowBox[{"1", "+", 
         FractionBox["r3`I", "r3`Ki"], "+", 
         FractionBox["r3`I2", "r3`Ki2"], "+", 
         FractionBox["r3`I3", "r3`Ki3"], "+", 
         FractionBox["r3`I4", "r3`Ki4"], "+", 
         FractionBox["r3`I5", "r3`Ki5"]}], ")"}]}], "+", "r3`S"}]], "]"}], 
   ",", 
   RowBox[{"Hold", "[", 
    FractionBox[
     RowBox[{"r4`Vmax", " ", "r4`S"}], 
     RowBox[{
      RowBox[{"r4`Km", " ", 
       RowBox[{"(", 
        RowBox[{"1", "+", 
         FractionBox["r4`I", "r4`Ki"]}], ")"}]}], "+", "r4`S"}]], "]"}], ",", 
   RowBox[{"Hold", "[", 
    FractionBox[
     RowBox[{"r5`Vmax", " ", "r5`S"}], 
     RowBox[{"r5`Km", "+", "r5`S"}]], "]"}], ",", 
   RowBox[{"Hold", "[", 
    FractionBox[
     RowBox[{"r6`Vmax", " ", "r6`S"}], 
     RowBox[{
      RowBox[{"r6`Km", " ", 
       RowBox[{"(", 
        RowBox[{"1", "+", 
         FractionBox["r6`I", "r6`Ki"]}], ")"}]}], "+", "r6`S"}]], "]"}], ",", 
   RowBox[{"Hold", "[", 
    FractionBox[
     RowBox[{"r7`Vmax", " ", "r7`S"}], 
     RowBox[{"r7`Km", "+", "r7`S"}]], "]"}], ",", 
   RowBox[{"Hold", "[", 
    RowBox[{"r8`a", " ", 
     RowBox[{
      UnderoverscriptBox["\[Product]", 
       RowBox[{"i`i", "=", "1"}], 
       RowBox[{"Length", "[", "r8`b`X", "]"}]], 
      SuperscriptBox[
       RowBox[{
       "r8`b`X", "\[LeftDoubleBracket]", "i`i", "\[RightDoubleBracket]"}], 
       RowBox[{
       "r8`b`A", "\[LeftDoubleBracket]", "i`i", 
        "\[RightDoubleBracket]"}]]}]}], "]"}], ",", 
   RowBox[{"Hold", "[", 
    RowBox[{"r9`a", " ", 
     RowBox[{
      UnderoverscriptBox["\[Product]", 
       RowBox[{"i`i", "=", "1"}], 
       RowBox[{"Length", "[", "r9`b`X", "]"}]], 
      SuperscriptBox[
       RowBox[{
       "r9`b`X", "\[LeftDoubleBracket]", "i`i", "\[RightDoubleBracket]"}], 
       RowBox[{
       "r9`b`A", "\[LeftDoubleBracket]", "i`i", 
        "\[RightDoubleBracket]"}]]}]}], "]"}], ",", 
   RowBox[{"Hold", "[", 
    FractionBox[
     RowBox[{"r10`Vmax", " ", "r10`S"}], 
     RowBox[{
      RowBox[{"r10`Km", " ", 
       RowBox[{"(", 
        RowBox[{"1", "+", 
         FractionBox["r10`I", "r10`Ki"], "+", 
         FractionBox["r10`I2", "r10`Ki2"]}], ")"}]}], "+", "r10`S"}]], "]"}], 
   ",", 
   RowBox[{"Hold", "[", 
    FractionBox[
     RowBox[{"r11`Vmax", " ", "r11`S"}], 
     RowBox[{"r11`Km", "+", "r11`S"}]], "]"}], ",", 
   RowBox[{"Hold", "[", 
    FractionBox[
     RowBox[{"r12`Vmax", " ", "r12`S"}], 
     RowBox[{"r12`Km", "+", "r12`S"}]], "]"}], ",", 
   RowBox[{"Hold", "[", 
    FractionBox[
     RowBox[{"r13`Vmax", " ", "r13`S"}], 
     RowBox[{"r13`Km", "+", "r13`S"}]], "]"}], ",", 
   RowBox[{"Hold", "[", 
    FractionBox[
     RowBox[{"r14`Vmax", " ", "r14`S"}], 
     RowBox[{"r14`Km", "+", "r14`S"}]], "]"}], ",", 
   RowBox[{"Hold", "[", 
    FractionBox[
     RowBox[{"r15`Vmax", " ", "r15`S"}], 
     RowBox[{"r15`Km", "+", "r15`S"}]], "]"}], ",", 
   RowBox[{"Hold", "[", 
    FractionBox[
     RowBox[{"r16`Vmax", " ", "r16`S"}], 
     RowBox[{"r16`Km", "+", "r16`S"}]], "]"}], ",", 
   RowBox[{"Hold", "[", 
    FractionBox[
     RowBox[{"r17`Vmax", " ", "r17`S"}], 
     RowBox[{"r17`Km", "+", "r17`S"}]], "]"}], ",", 
   RowBox[{"Hold", "[", 
    FractionBox[
     RowBox[{"r18`Vmax", " ", "r18`S"}], 
     RowBox[{
      RowBox[{"r18`Km", " ", 
       RowBox[{"(", 
        RowBox[{"1", "+", 
         FractionBox["r18`I", "r18`Ki"]}], ")"}]}], "+", "r18`S"}]], "]"}], 
   ",", 
   RowBox[{"Hold", "[", 
    FractionBox[
     RowBox[{"r19`Vmax", " ", "r19`S"}], 
     RowBox[{"r19`Km", "+", "r19`S"}]], "]"}], ",", 
   RowBox[{"Hold", "[", 
    RowBox[{"r20`a", " ", 
     RowBox[{
      UnderoverscriptBox["\[Product]", 
       RowBox[{"i`i", "=", "1"}], 
       RowBox[{"Length", "[", "r20`b`X", "]"}]], 
      SuperscriptBox[
       RowBox[{
       "r20`b`X", "\[LeftDoubleBracket]", "i`i", "\[RightDoubleBracket]"}], 
       RowBox[{
       "r20`b`A", "\[LeftDoubleBracket]", "i`i", 
        "\[RightDoubleBracket]"}]]}]}], "]"}], ",", 
   RowBox[{"Hold", "[", 
    RowBox[{"r22`a", " ", 
     RowBox[{
      UnderoverscriptBox["\[Product]", 
       RowBox[{"i`i", "=", "1"}], 
       RowBox[{"Length", "[", "r22`b`X", "]"}]], 
      SuperscriptBox[
       RowBox[{
       "r22`b`X", "\[LeftDoubleBracket]", "i`i", "\[RightDoubleBracket]"}], 
       RowBox[{
       "r22`b`A", "\[LeftDoubleBracket]", "i`i", 
        "\[RightDoubleBracket]"}]]}]}], "]"}], ",", 
   RowBox[{"Hold", "[", 
    RowBox[{"r25`a", " ", 
     RowBox[{
      UnderoverscriptBox["\[Product]", 
       RowBox[{"i`i", "=", "1"}], 
       RowBox[{"Length", "[", "r25`b`X", "]"}]], 
      SuperscriptBox[
       RowBox[{
       "r25`b`X", "\[LeftDoubleBracket]", "i`i", "\[RightDoubleBracket]"}], 
       RowBox[{
       "r25`b`A", "\[LeftDoubleBracket]", "i`i", 
        "\[RightDoubleBracket]"}]]}]}], "]"}], ",", 
   RowBox[{"Hold", "[", 
    RowBox[{"r26`a", " ", 
     RowBox[{
      UnderoverscriptBox["\[Product]", 
       RowBox[{"i`i", "=", "1"}], 
       RowBox[{"Length", "[", "r26`b`X", "]"}]], 
      SuperscriptBox[
       RowBox[{
       "r26`b`X", "\[LeftDoubleBracket]", "i`i", "\[RightDoubleBracket]"}], 
       RowBox[{
       "r26`b`A", "\[LeftDoubleBracket]", "i`i", 
        "\[RightDoubleBracket]"}]]}]}], "]"}], ",", 
   RowBox[{"Hold", "[", 
    FractionBox[
     RowBox[{"r27`Vmax", " ", "r27`S"}], 
     RowBox[{
      RowBox[{"r27`Km", " ", 
       RowBox[{"(", 
        RowBox[{"1", "+", 
         FractionBox["r27`I", "r27`Ki"]}], ")"}]}], "+", "r27`S"}]], "]"}], 
   ",", 
   RowBox[{"Hold", "[", 
    FractionBox[
     RowBox[{"r28`Vmax", " ", "r28`S"}], 
     RowBox[{"r28`Km", "+", "r28`S"}]], "]"}], ",", 
   RowBox[{"Hold", "[", 
    FractionBox[
     RowBox[{"r29`Vmax", " ", "r29`S"}], 
     RowBox[{
      RowBox[{"r29`Km", " ", 
       RowBox[{"(", 
        RowBox[{"1", "+", 
         FractionBox["r29`I", "r29`Ki"], "+", 
         FractionBox["r29`I2", "r29`Ki2"], "+", 
         FractionBox["r29`I3", "r29`Ki3"], "+", 
         FractionBox["r29`I4", "r29`Ki4"], "+", 
         FractionBox["r29`I5", "r29`Ki5"]}], ")"}]}], "+", "r29`S"}]], "]"}], 
   ",", 
   RowBox[{"Hold", "[", 
    FractionBox[
     RowBox[{"r30`Vmax", " ", "r30`S"}], 
     RowBox[{
      RowBox[{"r30`Km", " ", 
       RowBox[{"(", 
        RowBox[{"1", "+", 
         FractionBox["r30`I", "r30`Ki"]}], ")"}]}], "+", "r30`S"}]], "]"}], 
   ",", 
   RowBox[{"Hold", "[", 
    FractionBox[
     RowBox[{"r31`Vmax", " ", "r31`S"}], 
     RowBox[{"r31`Km", "+", "r31`S"}]], "]"}], ",", 
   RowBox[{"Hold", "[", 
    RowBox[{"r32`a", " ", 
     RowBox[{
      UnderoverscriptBox["\[Product]", 
       RowBox[{"i`i", "=", "1"}], 
       RowBox[{"Length", "[", "r32`b`X", "]"}]], 
      SuperscriptBox[
       RowBox[{
       "r32`b`X", "\[LeftDoubleBracket]", "i`i", "\[RightDoubleBracket]"}], 
       RowBox[{
       "r32`b`A", "\[LeftDoubleBracket]", "i`i", 
        "\[RightDoubleBracket]"}]]}]}], "]"}], ",", 
   RowBox[{"Hold", "[", 
    RowBox[{"r33`a", " ", 
     RowBox[{
      UnderoverscriptBox["\[Product]", 
       RowBox[{"i`i", "=", "1"}], 
       RowBox[{"Length", "[", "r33`b`X", "]"}]], 
      SuperscriptBox[
       RowBox[{
       "r33`b`X", "\[LeftDoubleBracket]", "i`i", "\[RightDoubleBracket]"}], 
       RowBox[{
       "r33`b`A", "\[LeftDoubleBracket]", "i`i", 
        "\[RightDoubleBracket]"}]]}]}], "]"}], ",", 
   RowBox[{"Hold", "[", 
    RowBox[{"r34`a", " ", 
     RowBox[{
      UnderoverscriptBox["\[Product]", 
       RowBox[{"i`i", "=", "1"}], 
       RowBox[{"Length", "[", "r34`b`X", "]"}]], 
      SuperscriptBox[
       RowBox[{
       "r34`b`X", "\[LeftDoubleBracket]", "i`i", "\[RightDoubleBracket]"}], 
       RowBox[{
       "r34`b`A", "\[LeftDoubleBracket]", "i`i", 
        "\[RightDoubleBracket]"}]]}]}], "]"}], ",", 
   RowBox[{"Hold", "[", 
    RowBox[{"r35`a", " ", 
     RowBox[{
      UnderoverscriptBox["\[Product]", 
       RowBox[{"i`i", "=", "1"}], 
       RowBox[{"Length", "[", "r35`b`X", "]"}]], 
      SuperscriptBox[
       RowBox[{
       "r35`b`X", "\[LeftDoubleBracket]", "i`i", "\[RightDoubleBracket]"}], 
       RowBox[{
       "r35`b`A", "\[LeftDoubleBracket]", "i`i", 
        "\[RightDoubleBracket]"}]]}]}], "]"}], ",", 
   RowBox[{"Hold", "[", 
    RowBox[{"r36`a", " ", 
     RowBox[{
      UnderoverscriptBox["\[Product]", 
       RowBox[{"i`i", "=", "1"}], 
       RowBox[{"Length", "[", "r36`b`X", "]"}]], 
      SuperscriptBox[
       RowBox[{
       "r36`b`X", "\[LeftDoubleBracket]", "i`i", "\[RightDoubleBracket]"}], 
       RowBox[{
       "r36`b`A", "\[LeftDoubleBracket]", "i`i", 
        "\[RightDoubleBracket]"}]]}]}], "]"}], ",", 
   RowBox[{"Hold", "[", 
    RowBox[{"r37`a", " ", 
     RowBox[{
      UnderoverscriptBox["\[Product]", 
       RowBox[{"i`i", "=", "1"}], 
       RowBox[{"Length", "[", "r37`b`X", "]"}]], 
      SuperscriptBox[
       RowBox[{
       "r37`b`X", "\[LeftDoubleBracket]", "i`i", "\[RightDoubleBracket]"}], 
       RowBox[{
       "r37`b`A", "\[LeftDoubleBracket]", "i`i", 
        "\[RightDoubleBracket]"}]]}]}], "]"}], ",", 
   RowBox[{"Hold", "[", 
    RowBox[{"r38`a", " ", 
     RowBox[{
      UnderoverscriptBox["\[Product]", 
       RowBox[{"i`i", "=", "1"}], 
       RowBox[{"Length", "[", "r38`b`X", "]"}]], 
      SuperscriptBox[
       RowBox[{
       "r38`b`X", "\[LeftDoubleBracket]", "i`i", "\[RightDoubleBracket]"}], 
       RowBox[{
       "r38`b`A", "\[LeftDoubleBracket]", "i`i", 
        "\[RightDoubleBracket]"}]]}]}], "]"}], ",", 
   RowBox[{"Hold", "[", 
    RowBox[{"r39`a", " ", 
     RowBox[{
      UnderoverscriptBox["\[Product]",
[truncated: 231,205 more chars]
