# Supplementary material for: Changing biosynthesis of terpenoid percursors in rice through synthetic biology
Source: Front Plant Sci. 2023 Jul 3;14:1133299. doi: 10.3389/fpls.2023.1133299 (PMC10350630; doi:10.3389/fpls.2023.1133299)
Supplement: Supplementary file 2 [file DataSheet_2.zip › Supplementary Data S1/Table1_Table2_TableS8_TableS9.nb]

(* Content-type: application/vnd.wolfram.mathematica *)

(*** Wolfram Notebook File ***)
(* http://www.wolfram.com/nb *)

(* CreatedBy='Mathematica 12.1' *)

(*CacheID: 234*)
(* Internal cache information:
NotebookFileLineBreakTest
NotebookFileLineBreakTest
NotebookDataPosition[       158,          7]
NotebookDataLength[   1107225,      20453]
NotebookOptionsPosition[   1094516,      20240]
NotebookOutlinePosition[   1095035,      20259]
CellTagsIndexPosition[   1094992,      20256]
WindowFrame->Normal*)

(* Beginning of Notebook Content *)
Notebook[{

Cell[CellGroupData[{
Cell["WildType", "Subtitle",
 CellChangeTimes->{{3.782711603800923*^9, 
  3.782711612815009*^9}},ExpressionUUID->"44996bf3-e6c6-4bd6-bf8f-\
0e48503be4d0"],

Cell[CellGroupData[{

Cell[BoxData[
 RowBox[{"CaptionSubList", "=", 
  RowBox[{"{", 
   RowBox[{
    RowBox[{
    "\"\<B\>\"", "\[Rule]", 
     "\"\<\!\(\*SubscriptBox[\(HMGCoA\), \(cyt\)]\)\>\""}], ",", 
    RowBox[{
    "\"\<B2\>\"", "\[Rule]", 
     "\"\<\!\(\*SubscriptBox[\(HMGCoA\), \(pla\)]\)\>\""}], ",", 
    RowBox[{
    "\"\<C\>\"", "\[Rule]", 
     "\"\<\!\(\*SubscriptBox[\(MVA\), \(cyt\)]\)\>\""}], ",", 
    RowBox[{
    "\"\<C2\>\"", "\[Rule]", 
     "\"\<\!\(\*SubscriptBox[\(MVA\), \(pla\)]\)\>\""}], ",", 
    RowBox[{
    "\"\<D\>\"", "\[Rule]", 
     "\"\<\!\(\*SubscriptBox[\(MVP\), \(cyt\)]\)\>\""}], ",", 
    RowBox[{
    "\"\<D2\>\"", "\[Rule]", 
     "\"\<\!\(\*SubscriptBox[\(MVP\), \(pla\)]\)\>\""}], ",", 
    RowBox[{
    "\"\<E\>\"", "\[Rule]", 
     "\"\<\!\(\*SubscriptBox[\(MVPP\), \(cyt\)]\)\>\""}], ",", 
    RowBox[{
    "\"\<E2\>\"", "\[Rule]", 
     "\"\<\!\(\*SubscriptBox[\(MVPP\), \(pla\)]\)\>\""}], ",", 
    RowBox[{
    "\"\<F\>\"", "\[Rule]", 
     "\"\<\!\(\*SubscriptBox[\(IPP\), \(cyt\)]\)\>\""}], ",", 
    RowBox[{
    "\"\<F2\>\"", "\[Rule]", 
     "\"\<\!\(\*SubscriptBox[\(IPP\), \(pla\)]\)\>\""}], ",", 
    RowBox[{
    "\"\<G\>\"", "\[Rule]", 
     "\"\<\!\(\*SubscriptBox[\(DMAPP\), \(cyt\)]\)\>\""}], ",", 
    RowBox[{
    "\"\<G2\>\"", "\[Rule]", 
     "\"\<\!\(\*SubscriptBox[\(DMAPP\), \(pla\)]\)\>\""}], ",", 
    RowBox[{"\"\<J\>\"", "\[Rule]", "\"\<DXP\>\""}], ",", 
    RowBox[{"\"\<K\>\"", "\[Rule]", "\"\<MEP\>\""}], ",", 
    RowBox[{"\"\<L\>\"", "\[Rule]", "\"\<CDPME\>\""}], ",", 
    RowBox[{"\"\<M\>\"", "\[Rule]", "\"\<CDPMEP\>\""}], ",", 
    RowBox[{"\"\<N\>\"", "\[Rule]", "\"\<MECPP\>\""}], ",", 
    RowBox[{"\"\<O\>\"", "\[Rule]", "\"\<HMBPP\>\""}], ",", 
    RowBox[{"\"\<P\>\"", "\[Rule]", "\"\<SQ\>\""}], ",", 
    RowBox[{"\"\<Q\>\"", "\[Rule]", "\"\<Sterols\>\""}], ",", 
    RowBox[{"\"\<R\>\"", "\[Rule]", "\"\<VitE\>\""}], ",", 
    RowBox[{
     RowBox[{"(", 
      RowBox[{"m`M", "[", "t", "]"}], ")"}], "\[Rule]", " ", 
     "\"\<CDPMEP\>\""}], ",", 
    RowBox[{
     RowBox[{"(", 
      RowBox[{"m`N", "[", "t", "]"}], ")"}], "\[Rule]", "\"\<MECPP\>\""}], 
    ",", 
    RowBox[{
     RowBox[{"(", 
      RowBox[{"m`O", "[", "t", "]"}], ")"}], "\[Rule]", "\"\<HMBPP\>\""}]}], 
   "}"}]}]], "Input",
 CellChangeTimes->{{3.7730421199413133`*^9, 3.7730421238957686`*^9}, 
   3.7730421673675833`*^9, {3.7730426753430405`*^9, 3.7730430325783796`*^9}, {
   3.7827304878039083`*^9, 3.7827305288259296`*^9}},
 CellLabel->"In[1]:=",ExpressionUUID->"cfc86e4e-ae9e-4493-b75d-ceac1fbc6a3e"],

Cell[BoxData[
 RowBox[{"{", 
  RowBox[{
   RowBox[{"\<\"B\"\>", 
    "\[Rule]", "\<\"\\!\\(\\*SubscriptBox[\\(HMGCoA\\), \\(cyt\\)]\\)\"\>"}], 
   ",", 
   RowBox[{"\<\"B2\"\>", 
    "\[Rule]", "\<\"\\!\\(\\*SubscriptBox[\\(HMGCoA\\), \\(pla\\)]\\)\"\>"}], 
   ",", 
   RowBox[{"\<\"C\"\>", 
    "\[Rule]", "\<\"\\!\\(\\*SubscriptBox[\\(MVA\\), \\(cyt\\)]\\)\"\>"}], 
   ",", 
   RowBox[{"\<\"C2\"\>", 
    "\[Rule]", "\<\"\\!\\(\\*SubscriptBox[\\(MVA\\), \\(pla\\)]\\)\"\>"}], 
   ",", 
   RowBox[{"\<\"D\"\>", 
    "\[Rule]", "\<\"\\!\\(\\*SubscriptBox[\\(MVP\\), \\(cyt\\)]\\)\"\>"}], 
   ",", 
   RowBox[{"\<\"D2\"\>", 
    "\[Rule]", "\<\"\\!\\(\\*SubscriptBox[\\(MVP\\), \\(pla\\)]\\)\"\>"}], 
   ",", 
   RowBox[{"\<\"E\"\>", 
    "\[Rule]", "\<\"\\!\\(\\*SubscriptBox[\\(MVPP\\), \\(cyt\\)]\\)\"\>"}], 
   ",", 
   RowBox[{"\<\"E2\"\>", 
    "\[Rule]", "\<\"\\!\\(\\*SubscriptBox[\\(MVPP\\), \\(pla\\)]\\)\"\>"}], 
   ",", 
   RowBox[{"\<\"F\"\>", 
    "\[Rule]", "\<\"\\!\\(\\*SubscriptBox[\\(IPP\\), \\(cyt\\)]\\)\"\>"}], 
   ",", 
   RowBox[{"\<\"F2\"\>", 
    "\[Rule]", "\<\"\\!\\(\\*SubscriptBox[\\(IPP\\), \\(pla\\)]\\)\"\>"}], 
   ",", 
   RowBox[{"\<\"G\"\>", 
    "\[Rule]", "\<\"\\!\\(\\*SubscriptBox[\\(DMAPP\\), \\(cyt\\)]\\)\"\>"}], 
   ",", 
   RowBox[{"\<\"G2\"\>", 
    "\[Rule]", "\<\"\\!\\(\\*SubscriptBox[\\(DMAPP\\), \\(pla\\)]\\)\"\>"}], 
   ",", 
   RowBox[{"\<\"J\"\>", "\[Rule]", "\<\"DXP\"\>"}], ",", 
   RowBox[{"\<\"K\"\>", "\[Rule]", "\<\"MEP\"\>"}], ",", 
   RowBox[{"\<\"L\"\>", "\[Rule]", "\<\"CDPME\"\>"}], ",", 
   RowBox[{"\<\"M\"\>", "\[Rule]", "\<\"CDPMEP\"\>"}], ",", 
   RowBox[{"\<\"N\"\>", "\[Rule]", "\<\"MECPP\"\>"}], ",", 
   RowBox[{"\<\"O\"\>", "\[Rule]", "\<\"HMBPP\"\>"}], ",", 
   RowBox[{"\<\"P\"\>", "\[Rule]", "\<\"SQ\"\>"}], ",", 
   RowBox[{"\<\"Q\"\>", "\[Rule]", "\<\"Sterols\"\>"}], ",", 
   RowBox[{"\<\"R\"\>", "\[Rule]", "\<\"VitE\"\>"}], ",", 
   RowBox[{
    RowBox[{"m`M", "[", "t", "]"}], "\[Rule]", "\<\"CDPMEP\"\>"}], ",", 
   RowBox[{
    RowBox[{"m`N", "[", "t", "]"}], "\[Rule]", "\<\"MECPP\"\>"}], ",", 
   RowBox[{
    RowBox[{"m`O", "[", "t", "]"}], "\[Rule]", "\<\"HMBPP\"\>"}]}], 
  "}"}]], "Output",
 CellChangeTimes->{3.787640822289708*^9, 3.7909310406364236`*^9, 
  3.8308320145081873`*^9, 3.877500921539609*^9, 3.877508707545714*^9, 
  3.8775168582810783`*^9, 3.8775810411817517`*^9, 3.877589085178087*^9, 
  3.877756952541421*^9},
 CellLabel->"Out[1]=",ExpressionUUID->"01db2b53-03a4-41a4-9f3a-128aef63c4b9"]
}, Open  ]],

Cell[CellGroupData[{

Cell["Model input", "Subsection",
 CellChangeTimes->{{3.7730319460457597`*^9, 
  3.7730319617764373`*^9}},ExpressionUUID->"5f4a625a-523f-4df3-af2a-\
28688731aea6"],

Cell[CellGroupData[{

Cell["\<\
DepVars=DepVarWT={m`B,m`C,m`D,m`E,m`F,m`F2,m`G,m`G2,m`J,m`K,m`L,m`M,m`N,m`O}\
\>", "Input",
 CellChangeTimes->{{3.859453443625137*^9, 3.859453447513479*^9}},
 CellLabel->"In[2]:=",ExpressionUUID->"c35a8a7e-f2f6-40d7-8972-59ab61ad04c5"],

Cell[BoxData[
 RowBox[{"{", 
  RowBox[{
  "m`B", ",", "m`C", ",", "m`D", ",", "m`E", ",", "m`F", ",", "m`F2", ",", 
   "m`G", ",", "m`G2", ",", "m`J", ",", "m`K", ",", "m`L", ",", "m`M", ",", 
   "m`N", ",", "m`O"}], "}"}]], "Output",
 CellChangeTimes->CompressedData["
1:eJxTTMoPSmVkYGDQAuK4hCsvamTeOMbdnVFeJ/vG0fld7IZlem8c721lnXUJ
SN9uPK35GUjHVZny/wXSwYXNTz/rv3HkmGX06ZjxG8dNlbM9zgNpjRdn/kVa
vHHMNH/bs8DujaNZrfeNI51vHNsuLvkKoo98tV8r1PXG8VnsRCUpIP0pIJzH
CUh79BmcFep+48g3Z4OzKJD2i8h6KgGk73xeZKK3H2iO1ypxhYNvHAP5WZco
A+mcO/EiqkDa9zybhxeQLrhf+T8QSE85zngoCEgfXlCjGwyk3Qv7c0uA9D65
Ht+5QPrYO/ePsofeOBra/X9WAKRf6+5KWwikeaJueRwG0tJ3lNd4Hn7jyBB5
pjYPSJ8QL1556Ogbx/3Bk2SNT75xNJKKck8G0hzhR3Q6gPQx2VfvW08BzV/+
gPvV4zeOLh8vMNs8eeMIAJhDsl0=
  "],
 CellLabel->"Out[2]=",ExpressionUUID->"90798a3e-810c-4740-a469-f30612a6733a"]
}, Open  ]],

Cell[CellGroupData[{

Cell["\<\
DepVarsString={ToString[B],ToString[C],ToString[D],ToString[E],ToString[F],\
ToString[F2],ToString[G],ToString[G2],ToString[J],ToString[K],ToString[L],\
ToString[M],ToString[N],ToString[O]}\
\>", "Input",
 CellLabel->"In[3]:=",ExpressionUUID->"743a4fb9-3b0f-4964-8e24-79fb7c834782"],

Cell[BoxData[
 RowBox[{"{", 
  RowBox[{"\<\"B\"\>", ",", "\<\"C\"\>", ",", "\<\"D\"\>", ",", "\<\"E\"\>", 
   ",", "\<\"F\"\>", ",", "\<\"F2\"\>", ",", "\<\"G\"\>", ",", "\<\"G2\"\>", 
   ",", "\<\"J\"\>", ",", "\<\"K\"\>", ",", "\<\"L\"\>", ",", "\<\"M\"\>", 
   ",", "\<\"N\"\>", ",", "\<\"O\"\>"}], "}"}]], "Output",
 CellChangeTimes->CompressedData["
1:eJxTTMoPSmVkYGDQAuKqB1df1Mi8cYyImV1eJ/vGMdajbsMyvTeObR91Zl0C
0qXqLzU/A+nc5e78f4F0llPX08/6bxzFjlt8Omb8xtHfc6fHeSB9iunCv0iL
N447tgr0LrB748j01+/Gkc43jn6ZZ76C6A+fmdcLdb1x/Gd5U0kKSL9vjOVx
AtJubMZnhbrfON7auMlZFEiHGuQ8lQDSi64tMdHb/8aRw3qNuMLBN45dD1mX
KAPpXZsTRFSB9I6LHB5eQJptTdX/QCDtuJDpUBCQ3lpSqxsMpGfbTMgtAdLf
Inp85wLpR0JeH2UPvXG04GF4XgCkHynvTlsIpFek3/Y4DKRZ01XWeB4GuvPr
mdo8IM0nWrLy0FFguPhNkTU++cbRiSfaPRlI1+sc1ekA0hNsXr9vPfXG8eGn
h9yvHr9xdJh9idnmyRtHAFJpsNc=
  "],
 CellLabel->"Out[3]=",ExpressionUUID->"6be7443e-b3b9-4ca0-b3ad-1d88165cbb3a"]
}, Open  ]],

Cell[CellGroupData[{

Cell["\<\
SubsDepVarsWithT={m`B->m`B[t],m`C->m`C[t],m`D->m`D[t],m`E->m`E[t],m`F->m`F[t],\
m`F2->m`F2[t],m`G->m`G[t],m`G2->m`G2[t],m`J->m`J[t],m`K->m`K[t],m`L->m`L[t],m`\
M->m`M[t],m`N->m`N[t],m`O->m`O[t]}\
\>", "Input",
 CellLabel->"In[4]:=",ExpressionUUID->"3197e12e-8ae5-4611-9f60-9cc9e5f737a1"],

Cell[BoxData[
 RowBox[{"{", 
  RowBox[{
   RowBox[{"m`B", "\[Rule]", 
    RowBox[{"m`B", "[", "t", "]"}]}], ",", 
   RowBox[{"m`C", "\[Rule]", 
    RowBox[{"m`C", "[", "t", "]"}]}], ",", 
   RowBox[{"m`D", "\[Rule]", 
    RowBox[{"m`D", "[", "t", "]"}]}], ",", 
   RowBox[{"m`E", "\[Rule]", 
    RowBox[{"m`E", "[", "t", "]"}]}], ",", 
   RowBox[{"m`F", "\[Rule]", 
    RowBox[{"m`F", "[", "t", "]"}]}], ",", 
   RowBox[{"m`F2", "\[Rule]", 
    RowBox[{"m`F2", "[", "t", "]"}]}], ",", 
   RowBox[{"m`G", "\[Rule]", 
    RowBox[{"m`G", "[", "t", "]"}]}], ",", 
   RowBox[{"m`G2", "\[Rule]", 
    RowBox[{"m`G2", "[", "t", "]"}]}], ",", 
   RowBox[{"m`J", "\[Rule]", 
    RowBox[{"m`J", "[", "t", "]"}]}], ",", 
   RowBox[{"m`K", "\[Rule]", 
    RowBox[{"m`K", "[", "t", "]"}]}], ",", 
   RowBox[{"m`L", "\[Rule]", 
    RowBox[{"m`L", "[", "t", "]"}]}], ",", 
   RowBox[{"m`M", "\[Rule]", 
    RowBox[{"m`M", "[", "t", "]"}]}], ",", 
   RowBox[{"m`N", "\[Rule]", 
    RowBox[{"m`N", "[", "t", "]"}]}], ",", 
   RowBox[{"m`O", "\[Rule]", 
    RowBox[{"m`O", "[", "t", "]"}]}]}], "}"}]], "Output",
 CellChangeTimes->CompressedData["
1:eJxTTMoPSmVkYGDQAmL7hGsvamTeODpFzC2vk33juO7Lug3L9N44toi4zLoE
pINa+LQ+A+kdm335/wLpy7f7n37Wf+Mo8cn+0zHjN46ln694nAfSOnaX/0Va
vHH0ynbsXWD3xvHRn8AbRzrfOIrNePMVRJsJKKwX6nrjyNAgoiwFpI3+z+dx
AtK/2k3OCnW/cdykscVZFEhXzcp9KgGkZ81daqK3/42jvO5acYWDbxz/iLIt
UQbSFXmJIqpAeskhTg8vIH29tPp/IJD2u8Z0KAhIb1hdqxsMpIuMJuaWAGkP
j17fuUB6xXOvj7KH3ji2eTE8LwDSJbG70xYC6TyfOx6HgfS+1yprPA+/cZyi
ebY2D0hrcJWuPHT0jWOx1VRZ45NvHFXYYtyTgfTzv0d1OoD0BPk371tPvXH8
+vUR96vHbxwPTbjMbPPkjSMA7X2xwA==
  "],
 CellLabel->"Out[4]=",ExpressionUUID->"8f797bd9-1b42-4c16-8cbc-a3d61a948e7f"]
}, Open  ]],

Cell[CellGroupData[{

Cell["DepVarsWithT=DepVars /. SubsDepVarsWithT", "Input",
 CellLabel->"In[5]:=",ExpressionUUID->"fd029081-b585-4bd6-b115-73f7ee1924ab"],

Cell[BoxData[
 RowBox[{"{", 
  RowBox[{
   RowBox[{"m`B", "[", "t", "]"}], ",", 
   RowBox[{"m`C", "[", "t", "]"}], ",", 
   RowBox[{"m`D", "[", "t", "]"}], ",", 
   RowBox[{"m`E", "[", "t", "]"}], ",", 
   RowBox[{"m`F", "[", "t", "]"}], ",", 
   RowBox[{"m`F2", "[", "t", "]"}], ",", 
   RowBox[{"m`G", "[", "t", "]"}], ",", 
   RowBox[{"m`G2", "[", "t", "]"}], ",", 
   RowBox[{"m`J", "[", "t", "]"}], ",", 
   RowBox[{"m`K", "[", "t", "]"}], ",", 
   RowBox[{"m`L", "[", "t", "]"}], ",", 
   RowBox[{"m`M", "[", "t", "]"}], ",", 
   RowBox[{"m`N", "[", "t", "]"}], ",", 
   RowBox[{"m`O", "[", "t", "]"}]}], "}"}]], "Output",
 CellChangeTimes->CompressedData["
1:eJxTTMoPSmVkYGDQAuLCB9de1Mi8cTziPL+8TvaN49T9NzYs03vj+LkvZtYl
IG1srKv1GUjnLA/m/wukrXKnPv2s/8bxga37p2PGbxx7+z94nAfSRhXX/kVa
vHH8eiuyd4HdG8ekmpAbRzqB+sR4v4FoqUke64W63ji+uuapLAWkK9Oe8TgB
6Q02ZmeFut84yszb6iwKpJs+5T2VANJXri010dv/xvF83VpxhYNvHM8cZVui
DKQXGCeJqAJpjv+cHl5AOm1j9f9AIL1jL/OhICBddb1WNxhI+6RPzC0B0n1+
fb5zgbSNtPdH2UNvHJMZGZ8XAOlylz1pC4G0oeFdj8NA2i1FdY3n4TeOBt/P
1uYB6Ujn0pWHjr5xNOGbJmt88o1j3JUY92Qg7fPlmE4HkNYWe/u+9dQbR71V
j7lfPX7jeOPFFWabJ28cAclrscA=
  "],
 CellLabel->"Out[5]=",ExpressionUUID->"db273b72-fc57-4661-8137-903737c89706"]
}, Open  ]],

Cell[CellGroupData[{

Cell["\<\
DepVarsWithTDiff=Table[DepVars[[i]]'[t],{i,1,Length[DepVars]}]\
\>", "Input",
 CellLabel->"In[6]:=",ExpressionUUID->"7fed8fda-2391-49ea-a863-f1e7825036bf"],

Cell[BoxData[
 RowBox[{"{", 
  RowBox[{
   RowBox[{
    SuperscriptBox["m`B", "\[Prime]",
     MultilineFunction->None], "[", "t", "]"}], ",", 
   RowBox[{
    SuperscriptBox["m`C", "\[Prime]",
     MultilineFunction->None], "[", "t", "]"}], ",", 
   RowBox[{
    SuperscriptBox["m`D", "\[Prime]",
     MultilineFunction->None], "[", "t", "]"}], ",", 
   RowBox[{
    SuperscriptBox["m`E", "\[Prime]",
     MultilineFunction->None], "[", "t", "]"}], ",", 
   RowBox[{
    SuperscriptBox["m`F", "\[Prime]",
     MultilineFunction->None], "[", "t", "]"}], ",", 
   RowBox[{
    SuperscriptBox["m`F2", "\[Prime]",
     MultilineFunction->None], "[", "t", "]"}], ",", 
   RowBox[{
    SuperscriptBox["m`G", "\[Prime]",
     MultilineFunction->None], "[", "t", "]"}], ",", 
   RowBox[{
    SuperscriptBox["m`G2", "\[Prime]",
     MultilineFunction->None], "[", "t", "]"}], ",", 
   RowBox[{
    SuperscriptBox["m`J", "\[Prime]",
     MultilineFunction->None], "[", "t", "]"}], ",", 
   RowBox[{
    SuperscriptBox["m`K", "\[Prime]",
     MultilineFunction->None], "[", "t", "]"}], ",", 
   RowBox[{
    SuperscriptBox["m`L", "\[Prime]",
     MultilineFunction->None], "[", "t", "]"}], ",", 
   RowBox[{
    SuperscriptBox["m`M", "\[Prime]",
     MultilineFunction->None], "[", "t", "]"}], ",", 
   RowBox[{
    SuperscriptBox["m`N", "\[Prime]",
     MultilineFunction->None], "[", "t", "]"}], ",", 
   RowBox[{
    SuperscriptBox["m`O", "\[Prime]",
     MultilineFunction->None], "[", "t", "]"}]}], "}"}]], "Output",
 CellChangeTimes->CompressedData["
1:eJxTTMoPSmVkYGDQAmLrhOsvamTeOJ7IW1ReJ/vGcVX9+w3L9N44BsgVz7oE
pJlFI7Q/A2nl2ZH8f4H0uquznn7Wf+M4b5Pfp2PGbxy1irk8zwPpdw9u/4u0
eONYlVPQu8DujeOizPAbRzrfOFqIqn4D0UtuJK0X6nrjeNIjW1kKSJtUsvI6
Aen7X83PCnW/cbST2+4sCqSFIwueSgBp55nLTPT2v3EU8F4nrnDwjaOQBPsS
ZSBtUZQkogqkrR9weXgB6cXXq/8HAumKdpZDQUA6orlONxhIc9hNyi0B0n9j
+33nAmmzR94fZQ+9cdzznvF5AZB2kN6bthBI+6nd8zgMpPnuq67xPPzG0a3v
XG0ekJ7vULby0NE3jhI/p8kan3zjeNMs1j0ZSFsZHtfpANIqBu/et55649jX
/4T71eM3jrv4rzHbPHnjCAD8A6wy
  "],
 CellLabel->"Out[6]=",ExpressionUUID->"24e0f9a9-4372-47c9-87fa-be28dad4a7f5"]
}, Open  ]],

Cell[CellGroupData[{

Cell["\<\
DepVarsConc={m`B[0]==0.01,m`C[0]==0.01,m`D[0]==0.01,m`E[0]==0.01,m`F[0]==0.01,\
m`F2[0]==0.01,m`G[0]==0.01,m`G2[0]==0.01,m`J[0]==0.01,m`K[0]==0.01,m`L[0]==0.\
01,m`M[0]==0.01,m`N[0]==0.01,m`O[0]==0.01}\
\>", "Input",
 CellLabel->"In[7]:=",ExpressionUUID->"8f6bb693-d41e-4f5e-88f7-7cd7a8f9b95a"],

Cell[BoxData[
 RowBox[{"{", 
  RowBox[{
   RowBox[{
    RowBox[{"m`B", "[", "0", "]"}], "\[Equal]", "0.01`"}], ",", 
   RowBox[{
    RowBox[{"m`C", "[", "0", "]"}], "\[Equal]", "0.01`"}], ",", 
   RowBox[{
    RowBox[{"m`D", "[", "0", "]"}], "\[Equal]", "0.01`"}], ",", 
   RowBox[{
    RowBox[{"m`E", "[", "0", "]"}], "\[Equal]", "0.01`"}], ",", 
   RowBox[{
    RowBox[{"m`F", "[", "0", "]"}], "\[Equal]", "0.01`"}], ",", 
   RowBox[{
    RowBox[{"m`F2", "[", "0", "]"}], "\[Equal]", "0.01`"}], ",", 
   RowBox[{
    RowBox[{"m`G", "[", "0", "]"}], "\[Equal]", "0.01`"}], ",", 
   RowBox[{
    RowBox[{"m`G2", "[", "0", "]"}], "\[Equal]", "0.01`"}], ",", 
   RowBox[{
    RowBox[{"m`J", "[", "0", "]"}], "\[Equal]", "0.01`"}], ",", 
   RowBox[{
    RowBox[{"m`K", "[", "0", "]"}], "\[Equal]", "0.01`"}], ",", 
   RowBox[{
    RowBox[{"m`L", "[", "0", "]"}], "\[Equal]", "0.01`"}], ",", 
   RowBox[{
    RowBox[{"m`M", "[", "0", "]"}], "\[Equal]", "0.01`"}], ",", 
   RowBox[{
    RowBox[{"m`N", "[", "0", "]"}], "\[Equal]", "0.01`"}], ",", 
   RowBox[{
    RowBox[{"m`O", "[", "0", "]"}], "\[Equal]", "0.01`"}]}], "}"}]], "Output",
 CellChangeTimes->CompressedData["
1:eJxTTMoPSmVkYGDQAuEH11/UyLxxZF+ypLxO9o3jtwS2jcv03jjW/W6fdQlI
PzqSr/0ZSHsszOL/C6QV7RY8/az/xjGoOvTTMeM3jtPqFTzPA2kz6fv/Ii3e
OO5qb+ldYPfGsSUz6saRzjeO7ybbfQPR59jr1gt1vXE00O9UlgLSfhs0eJ2A
dMAcy7NC3W8cK67ucBYF0ncPFT6VANJfvi4z0dsPNLdrnbjCwTeOLw6zL1EG
0soLk0RUgfQESW4PLyDNt6vmfyCQbjjCcigISC/dVqcbDKRX1E/KLQHpi5/g
OxdI35P2+Sh76I1jxC+m5wVA+lb83rSFQPpa/j2Pw0C6LU1tjefhN45lJ8/V
5gFpCbvylYeOAv3zerqs8ck3jj8+x7onA+ld7Cd0OoD0PP7371tPvXH85f2U
+9VjoPiTa8w2T944AgCVarXJ
  "],
 CellLabel->"Out[7]=",ExpressionUUID->"54f7a2fa-6cee-480e-9545-106b042eaaea"]
}, Open  ]],

Cell[BoxData[
 RowBox[{
  RowBox[{"SM", "=", 
   RowBox[{"{", 
    RowBox[{
     RowBox[{"{", 
      RowBox[{"1", ",", 
       RowBox[{"-", "1"}], ",", "0", ",", "0", ",", "0", ",", "0", ",", "0", 
       ",", "0", ",", "0", ",", "0", ",", "0", ",", "0", ",", "0", ",", "0", 
       ",", "0", ",", "0", ",", "0", ",", "0", ",", "0", ",", "0", ",", "0", 
       ",", "0", ",", "0"}], "}"}], ",", 
     RowBox[{"{", 
      RowBox[{"0", ",", "1", ",", 
       RowBox[{"-", "1"}], ",", "0", ",", "0", ",", "0", ",", "0", ",", "0", 
       ",", "0", ",", "0", ",", "0", ",", "0", ",", "0", ",", "0", ",", "0", 
       ",", "0", ",", "0", ",", "0", ",", "0", ",", "0", ",", "0", ",", "0", 
       ",", "0"}], "}"}], ",", 
     RowBox[{"{", 
      RowBox[{"0", ",", "0", ",", "1", ",", 
       RowBox[{"-", "1"}], ",", "0", ",", "0", ",", "0", ",", "0", ",", "0", 
       ",", "0", ",", "0", ",", "0", ",", "0", ",", "0", ",", "0", ",", "0", 
       ",", "0", ",", "0", ",", "0", ",", "0", ",", "0", ",", "0", ",", "0"}],
       "}"}], ",", 
     RowBox[{"{", 
      RowBox[{"0", ",", "0", ",", "0", ",", "1", ",", 
       RowBox[{"-", "1"}], ",", "0", ",", "0", ",", "0", ",", "0", ",", "0", 
       ",", "0", ",", "0", ",", "0", ",", "0", ",", "0", ",", "0", ",", "0", 
       ",", "0", ",", "0", ",", "0", ",", "0", ",", "0", ",", "0"}], "}"}], 
     ",", 
     RowBox[{"{", 
      RowBox[{"0", ",", "0", ",", "0", ",", "0", ",", "1", ",", 
       RowBox[{"-", "1"}], ",", "1", ",", 
       RowBox[{"-", "1"}], ",", "1", ",", "0", ",", "0", ",", "0", ",", "0", 
       ",", "0", ",", "0", ",", "0", ",", "0", ",", "0", ",", "0", ",", 
       RowBox[{"-", "4"}], ",", "0", ",", "0", ",", "0"}], "}"}], ",", 
     RowBox[{"{", 
      RowBox[{
      "0", ",", "0", ",", "0", ",", "0", ",", "0", ",", "0", ",", "0", ",", 
       "1", ",", 
       RowBox[{"-", "1"}], ",", "0", ",", "0", ",", "0", ",", "0", ",", "0", 
       ",", "0", ",", "1", ",", "0", ",", 
       RowBox[{"-", "1"}], ",", "1", ",", "0", ",", 
       RowBox[{"-", "3"}], ",", "0", ",", "0"}], "}"}], ",", 
     RowBox[{"{", 
      RowBox[{"0", ",", "0", ",", "0", ",", "0", ",", "0", ",", "1", ",", 
       RowBox[{"-", "1"}], ",", "0", ",", "0", ",", "0", ",", "0", ",", "0", 
       ",", "0", ",", "0", ",", "0", ",", "0", ",", "0", ",", "0", ",", "0", 
       ",", 
       RowBox[{"-", "2"}], ",", "0", ",", 
       RowBox[{"-", "1"}], ",", "1"}], "}"}], ",", 
     RowBox[{"{", 
      RowBox[{
      "0", ",", "0", ",", "0", ",", "0", ",", "0", ",", "0", ",", "0", ",", 
       "0", ",", "0", ",", "0", ",", "0", ",", "0", ",", "0", ",", "0", ",", 
       "0", ",", "0", ",", "1", ",", "1", ",", 
       RowBox[{"-", "1"}], ",", "0", ",", 
       RowBox[{"-", "1"}], ",", "1", ",", 
       RowBox[{"-", "1"}]}], "}"}], ",", 
     RowBox[{"{", 
      RowBox[{
      "0", ",", "0", ",", "0", ",", "0", ",", "0", ",", "0", ",", "0", ",", 
       "0", ",", "0", ",", "1", ",", 
       RowBox[{"-", "1"}], ",", "0", ",", "0", ",", "0", ",", "0", ",", "0", 
       ",", "0", ",", "0", ",", "0", ",", "0", ",", "0", ",", "0", ",", "0"}],
       "}"}], ",", 
     RowBox[{"{", 
      RowBox[{
      "0", ",", "0", ",", "0", ",", "0", ",", "0", ",", "0", ",", "0", ",", 
       "0", ",", "0", ",", "0", ",", "1", ",", 
       RowBox[{"-", "1"}], ",", "0", ",", "0", ",", "0", ",", "0", ",", "0", 
       ",", "0", ",", "0", ",", "0", ",", "0", ",", "0", ",", "0"}], "}"}], 
     ",", 
     RowBox[{"{", 
      RowBox[{
      "0", ",", "0", ",", "0", ",", "0", ",", "0", ",", "0", ",", "0", ",", 
       "0", ",", "0", ",", "0", ",", "0", ",", "1", ",", 
       RowBox[{"-", "1"}], ",", "0", ",", "0", ",", "0", ",", "0", ",", "0", 
       ",", "0", ",", "0", ",", "0", ",", "0", ",", "0"}], "}"}], ",", 
     RowBox[{"{", 
      RowBox[{
      "0", ",", "0", ",", "0", ",", "0", ",", "0", ",", "0", ",", "0", ",", 
       "0", ",", "0", ",", "0", ",", "0", ",", "0", ",", "1", ",", 
       RowBox[{"-", "1"}], ",", "0", ",", "0", ",", "0", ",", "0", ",", "0", 
       ",", "0", ",", "0", ",", "0", ",", "0"}], "}"}], ",", 
     RowBox[{"{", 
      RowBox[{
      "0", ",", "0", ",", "0", ",", "0", ",", "0", ",", "0", ",", "0", ",", 
       "0", ",", "0", ",", "0", ",", "0", ",", "0", ",", "0", ",", "1", ",", 
       RowBox[{"-", "1"}], ",", "0", ",", "0", ",", "0", ",", "0", ",", "0", 
       ",", "0", ",", "0", ",", "0"}], "}"}], ",", 
     RowBox[{"{", 
      RowBox[{
      "0", ",", "0", ",", "0", ",", "0", ",", "0", ",", "0", ",", "0", ",", 
       "0", ",", "0", ",", "0", ",", "0", ",", "0", ",", "0", ",", "0", ",", 
       "1", ",", 
       RowBox[{"-", "1"}], ",", 
       RowBox[{"-", "1"}], ",", "0", ",", "0", ",", "0", ",", "0", ",", "0", 
       ",", "0"}], "}"}]}], "}"}]}], ";"}]], "Input",
 CellChangeTimes->{{3.8304970529634104`*^9, 3.8304970738237405`*^9}, 
   3.830500306847747*^9, 3.8305017750182395`*^9},
 CellLabel->"In[8]:=",ExpressionUUID->"06465849-0593-49ee-90d7-bc99015aefa4"],

Cell[CellGroupData[{

Cell[BoxData[
 RowBox[{"Rates", "=", 
  RowBox[{"{", 
   RowBox[{
    RowBox[{"Hold", "[", 
     RowBox[{"r1`Vmax", "*", 
      RowBox[{"r1`S", "/", 
       RowBox[{"(", 
        RowBox[{
         RowBox[{"r1`Km", "*", 
          RowBox[{"(", 
           RowBox[{"1", "+", 
            RowBox[{"r1`I", "/", "r1`Ki"}]}], ")"}]}], "+", "r1`S"}], 
        ")"}]}]}], "]"}], ",", 
    RowBox[{"Hold", "[", 
     RowBox[{"r2`Vmax", "*", 
      RowBox[{"r2`S", "/", 
       RowBox[{"(", 
        RowBox[{
         RowBox[{"r2`Km", "*", 
          RowBox[{"(", 
           RowBox[{"1", "+", 
            RowBox[{"r2`I", "/", "r2`Ki"}]}], ")"}]}], "+", "r2`S"}], 
        ")"}]}]}], "]"}], ",", 
    RowBox[{"Hold", "[", 
     RowBox[{"r3`Vmax", "*", 
      RowBox[{"r3`S", "/", 
       RowBox[{"(", 
        RowBox[{
         RowBox[{"r3`Km", "*", 
          RowBox[{"(", 
           RowBox[{"1", "+", 
            RowBox[{"r3`I", "/", "r3`Ki"}], "+", 
            RowBox[{"r3`I2", "/", "r3`Ki2"}], "+", 
            RowBox[{"r3`I3", "/", "r3`Ki3"}], "+", 
            RowBox[{"r3`I4", "/", "r3`Ki4"}], "+", 
            RowBox[{"r3`I5", "/", "r3`Ki5"}]}], ")"}]}], "+", "r3`S"}], 
        ")"}]}]}], "]"}], ",", 
    RowBox[{"Hold", "[", 
     RowBox[{"r4`Vmax", "*", 
      RowBox[{"r4`S", "/", 
       RowBox[{"(", 
        RowBox[{
         RowBox[{"r4`Km", "*", 
          RowBox[{"(", 
           RowBox[{"1", "+", 
            RowBox[{"r4`I", "/", "r4`Ki"}]}], ")"}]}], "+", "r4`S"}], 
        ")"}]}]}], "]"}], ",", 
    RowBox[{"Hold", "[", 
     RowBox[{"r5`Vmax", "*", 
      RowBox[{"r5`S", "/", 
       RowBox[{"(", 
        RowBox[{"r5`Km", "+", "r5`S"}], ")"}]}]}], "]"}], ",", 
    RowBox[{"Hold", "[", 
     RowBox[{"r6`Vmax", "*", 
      RowBox[{"r6`S", "/", 
       RowBox[{"(", 
        RowBox[{
         RowBox[{"r6`Km", "*", 
          RowBox[{"(", 
           RowBox[{"1", "+", 
            RowBox[{"r6`I", "/", "r6`Ki"}]}], ")"}]}], "+", "r6`S"}], 
        ")"}]}]}], "]"}], ",", 
    RowBox[{"Hold", "[", 
     RowBox[{"r7`Vmax", "*", 
      RowBox[{"r7`S", "/", 
       RowBox[{"(", 
        RowBox[{"r7`Km", "+", "r7`S"}], ")"}]}]}], "]"}], ",", 
    RowBox[{"Hold", "[", 
     RowBox[{"r8`a", "*", 
      RowBox[{"System`Product", "[", 
       RowBox[{
        RowBox[{
         RowBox[{"r8`b`X", "[", 
          RowBox[{"[", "i`i", "]"}], "]"}], "^", 
         RowBox[{"r8`b`A", "[", 
          RowBox[{"[", "i`i", "]"}], "]"}]}], ",", 
        RowBox[{"{", 
         RowBox[{"i`i", ",", "1", ",", 
          RowBox[{"System`Length", "[", "r8`b`X", "]"}]}], "}"}]}], "]"}]}], 
     "]"}], ",", 
    RowBox[{"Hold", "[", 
     RowBox[{"r9`a", "*", 
      RowBox[{"System`Product", "[", 
       RowBox[{
        RowBox[{
         RowBox[{"r9`b`X", "[", 
          RowBox[{"[", "i`i", "]"}], "]"}], "^", 
         RowBox[{"r9`b`A", "[", 
          RowBox[{"[", "i`i", "]"}], "]"}]}], ",", 
        RowBox[{"{", 
         RowBox[{"i`i", ",", "1", ",", 
          RowBox[{"System`Length", "[", "r9`b`X", "]"}]}], "}"}]}], "]"}]}], 
     "]"}], ",", 
    RowBox[{"Hold", "[", 
     RowBox[{"r10`Vmax", "*", 
      RowBox[{"r10`S", "/", 
       RowBox[{"(", 
        RowBox[{
         RowBox[{"r10`Km", "*", 
          RowBox[{"(", 
           RowBox[{"1", "+", 
            RowBox[{"r10`I", "/", "r10`Ki"}], "+", 
            RowBox[{"r10`I2", "/", "r10`Ki2"}]}], ")"}]}], "+", "r10`S"}], 
        ")"}]}]}], "]"}], ",", 
    RowBox[{"Hold", "[", 
     RowBox[{"r11`Vmax", "*", 
      RowBox[{"r11`S", "/", 
       RowBox[{"(", 
        RowBox[{"r11`Km", "+", "r11`S"}], ")"}]}]}], "]"}], ",", 
    RowBox[{"Hold", "[", 
     RowBox[{"r12`Vmax", "*", 
      RowBox[{"r12`S", "/", 
       RowBox[{"(", 
        RowBox[{"r12`Km", "+", "r12`S"}], ")"}]}]}], "]"}], ",", 
    RowBox[{"Hold", "[", 
     RowBox[{"r13`Vmax", "*", 
      RowBox[{"r13`S", "/", 
       RowBox[{"(", 
        RowBox[{"r13`Km", "+", "r13`S"}], ")"}]}]}], "]"}], ",", 
    RowBox[{"Hold", "[", 
     RowBox[{"r14`Vmax", "*", 
      RowBox[{"r14`S", "/", 
       RowBox[{"(", 
        RowBox[{"r14`Km", "+", "r14`S"}], ")"}]}]}], "]"}], ",", 
    RowBox[{"Hold", "[", 
     RowBox[{"r15`Vmax", "*", 
      RowBox[{"r15`S", "/", 
       RowBox[{"(", 
        RowBox[{"r15`Km", "+", "r15`S"}], ")"}]}]}], "]"}], ",", 
    RowBox[{"Hold", "[", 
     RowBox[{"r16`Vmax", "*", 
      RowBox[{"r16`S", "/", 
       RowBox[{"(", 
        RowBox[{"r16`Km", "+", "r16`S"}], ")"}]}]}], "]"}], ",", 
    RowBox[{"Hold", "[", 
     RowBox[{"r17`Vmax", "*", 
      RowBox[{"r17`S", "/", 
       RowBox[{"(", 
        RowBox[{"r17`Km", "+", "r17`S"}], ")"}]}]}], "]"}], ",", 
    RowBox[{"Hold", "[", 
     RowBox[{"r18`Vmax", "*", 
      RowBox[{"r18`S", "/", 
       RowBox[{"(", 
        RowBox[{
         RowBox[{"r18`Km", "*", 
          RowBox[{"(", 
           RowBox[{"1", "+", 
            RowBox[{"r18`I", "/", "r18`Ki"}]}], ")"}]}], "+", "r18`S"}], 
        ")"}]}]}], "]"}], ",", 
    RowBox[{"Hold", "[", 
     RowBox[{"r19`Vmax", "*", 
      RowBox[{"r19`S", "/", 
       RowBox[{"(", 
        RowBox[{"r19`Km", "+", "r19`S"}], ")"}]}]}], "]"}], ",", 
    RowBox[{"Hold", "[", 
     RowBox[{"r20`a", "*", 
      RowBox[{"System`Product", "[", 
       RowBox[{
        RowBox[{
         RowBox[{"r20`b`X", "[", 
          RowBox[{"[", "i`i", "]"}], "]"}], "^", 
         RowBox[{"r20`b`A", "[", 
          RowBox[{"[", "i`i", "]"}], "]"}]}], ",", 
        RowBox[{"{", 
         RowBox[{"i`i", ",", "1", ",", 
          RowBox[{"System`Length", "[", "r20`b`X", "]"}]}], "}"}]}], "]"}]}], 
     "]"}], ",", 
    RowBox[{"Hold", "[", 
     RowBox[{"r21`a", "*", 
      RowBox[{"System`Product", "[", 
       RowBox[{
        RowBox[{
         RowBox[{"r21`b`X", "[", 
          RowBox[{"[", "i`i", "]"}], "]"}], "^", 
         RowBox[{"r21`b`A", "[", 
          RowBox[{"[", "i`i", "]"}], "]"}]}], ",", 
        RowBox[{"{", 
         RowBox[{"i`i", ",", "1", ",", 
          RowBox[{"System`Length", "[", "r21`b`X", "]"}]}], "}"}]}], "]"}]}], 
     "]"}], ",", 
    RowBox[{"Hold", "[", 
     RowBox[{"r22`a", "*", 
      RowBox[{"System`Product", "[", 
       RowBox[{
        RowBox[{
         RowBox[{"r22`b`X", "[", 
          RowBox[{"[", "i`i", "]"}], "]"}], "^", 
         RowBox[{"r22`b`A", "[", 
          RowBox[{"[", "i`i", "]"}], "]"}]}], ",", 
        RowBox[{"{", 
         RowBox[{"i`i", ",", "1", ",", 
          RowBox[{"System`Length", "[", "r22`b`X", "]"}]}], "}"}]}], "]"}]}], 
     "]"}], ",", 
    RowBox[{"Hold", "[", 
     RowBox[{"r23`a", "*", 
      RowBox[{"System`Product", "[", 
       RowBox[{
        RowBox[{
         RowBox[{"r23`b`X", "[", 
          RowBox[{"[", "i`i", "]"}], "]"}], "^", 
         RowBox[{"r23`b`A", "[", 
          RowBox[{"[", "i`i", "]"}], "]"}]}], ",", 
        RowBox[{"{", 
         RowBox[{"i`i", ",", "1", ",", 
          RowBox[{"System`Length", "[", "r23`b`X", "]"}]}], "}"}]}], "]"}]}], 
     "]"}]}], "}"}]}]], "Input",
 CellChangeTimes->{{3.8305011846654997`*^9, 3.830501184672743*^9}},
 CellLabel->"In[9]:=",ExpressionUUID->"4c78e387-f72f-45f4-9bb3-123fa1f37dba"],

Cell[BoxData[
 RowBox[{"{", 
  RowBox[{
   RowBox[{"Hold", "[", 
    FractionBox[
     RowBox[{"r1`Vmax", " ", "r1`S"}], 
     RowBox[{
      RowBox[{"r1`Km", " ", 
       RowBox[{"(", 
        RowBox[{"1", "+", 
         FractionBox["r1`I", "r1`Ki"]}], ")"}]}], "+", "r1`S"}]], "]"}], ",", 
   RowBox[{"Hold", "[", 
    FractionBox[
     RowBox[{"r2`Vmax", " ", "r2`S"}], 
     RowBox[{
      RowBox[{"r2`Km", " ", 
       RowBox[{"(", 
        RowBox[{"1", "+", 
         FractionBox["r2`I", "r2`Ki"]}], ")"}]}], "+", "r2`S"}]], "]"}], ",", 
   RowBox[{"Hold", "[", 
    FractionBox[
     RowBox[{"r3`Vmax", " ", "r3`S"}], 
     RowBox[{
      RowBox[{"r3`Km", " ", 
       RowBox[{"(", 
        RowBox[{"1", "+", 
         FractionBox["r3`I", "r3`Ki"], "+", 
         FractionBox["r3`I2", "r3`Ki2"], "+", 
         FractionBox["r3`I3", "r3`Ki3"], "+", 
         FractionBox["r3`I4", "r3`Ki4"], "+", 
         FractionBox["r3`I5", "r3`Ki5"]}], ")"}]}], "+", "r3`S"}]], "]"}], 
   ",", 
   RowBox[{"Hold", "[", 
    FractionBox[
     RowBox[{"r4`Vmax", " ", "r4`S"}], 
     RowBox[{
      RowBox[{"r4`Km", " ", 
       RowBox[{"(", 
        RowBox[{"1", "+", 
         FractionBox["r4`I", "r4`Ki"]}], ")"}]}], "+", "r4`S"}]], "]"}], ",", 
   RowBox[{"Hold", "[", 
    FractionBox[
     RowBox[{"r5`Vmax", " ", "r5`S"}], 
     RowBox[{"r5`Km", "+", "r5`S"}]], "]"}], ",", 
   RowBox[{"Hold", "[", 
    FractionBox[
     RowBox[{"r6`Vmax", " ", "r6`S"}], 
     RowBox[{
      RowBox[{"r6`Km", " ", 
       RowBox[{"(", 
        RowBox[{"1", "+", 
         FractionBox["r6`I", "r6`Ki"]}], ")"}]}], "+", "r6`S"}]], "]"}], ",", 
   RowBox[{"Hold", "[", 
    FractionBox[
     RowBox[{"r7`Vmax", " ", "r7`S"}], 
     RowBox[{"r7`Km", "+", "r7`S"}]], "]"}], ",", 
   RowBox[{"Hold", "[", 
    RowBox[{"r8`a", " ", 
     RowBox[{
      UnderoverscriptBox["\[Product]", 
       RowBox[{"i`i", "=", "1"}], 
       RowBox[{"Length", "[", "r8`b`X", "]"}]], 
      SuperscriptBox[
       RowBox[{
       "r8`b`X", "\[LeftDoubleBracket]", "i`i", "\[RightDoubleBracket]"}], 
       RowBox[{
       "r8`b`A", "\[LeftDoubleBracket]", "i`i", 
        "\[RightDoubleBracket]"}]]}]}], "]"}], ",", 
   RowBox[{"Hold", "[", 
    RowBox[{"r9`a", " ", 
     RowBox[{
      UnderoverscriptBox["\[Product]", 
       RowBox[{"i`i", "=", "1"}], 
       RowBox[{"Length", "[", "r9`b`X", "]"}]], 
      SuperscriptBox[
       RowBox[{
       "r9`b`X", "\[LeftDoubleBracket]", "i`i", "\[RightDoubleBracket]"}], 
       RowBox[{
       "r9`b`A", "\[LeftDoubleBracket]", "i`i", 
        "\[RightDoubleBracket]"}]]}]}], "]"}], ",", 
   RowBox[{"Hold", "[", 
    FractionBox[
     RowBox[{"r10`Vmax", " ", "r10`S"}], 
     RowBox[{
      RowBox[{"r10`Km", " ", 
       RowBox[{"(", 
        RowBox[{"1", "+", 
         FractionBox["r10`I", "r10`Ki"], "+", 
         FractionBox["r10`I2", "r10`Ki2"]}], ")"}]}], "+", "r10`S"}]], "]"}], 
   ",", 
   RowBox[{"Hold", "[", 
    FractionBox[
     RowBox[{"r11`Vmax", " ", "r11`S"}], 
     RowBox[{"r11`Km", "+", "r11`S"}]], "]"}], ",", 
   RowBox[{"Hold", "[", 
    FractionBox[
     RowBox[{"r12`Vmax", " ", "r12`S"}], 
     RowBox[{"r12`Km", "+", "r12`S"}]], "]"}], ",", 
   RowBox[{"Hold", "[", 
    FractionBox[
     RowBox[{"r13`Vmax", " ", "r13`S"}], 
     RowBox[{"r13`Km", "+", "r13`S"}]], "]"}], ",", 
   RowBox[{"Hold", "[", 
    FractionBox[
     RowBox[{"r14`Vmax", " ", "r14`S"}], 
     RowBox[{"r14`Km", "+", "r14`S"}]], "]"}], ",", 
   RowBox[{"Hold", "[", 
    FractionBox[
     RowBox[{"r15`Vmax", " ", "r15`S"}], 
     RowBox[{"r15`Km", "+", "r15`S"}]], "]"}], ",", 
   RowBox[{"Hold", "[", 
    FractionBox[
     RowBox[{"r16`Vmax", " ", "r16`S"}], 
     RowBox[{"r16`Km", "+", "r16`S"}]], "]"}], ",", 
   RowBox[{"Hold", "[", 
    FractionBox[
     RowBox[{"r17`Vmax", " ", "r17`S"}], 
     RowBox[{"r17`Km", "+", "r17`S"}]], "]"}], ",", 
   RowBox[{"Hold", "[", 
    FractionBox[
     RowBox[{"r18`Vmax", " ", "r18`S"}], 
     RowBox[{
      RowBox[{"r18`Km", " ", 
       RowBox[{"(", 
        RowBox[{"1", "+", 
         FractionBox["r18`I", "r18`Ki"]}], ")"}]}], "+", "r18`S"}]], "]"}], 
   ",", 
   RowBox[{"Hold", "[", 
    FractionBox[
     RowBox[{"r19`Vmax", " ", "r19`S"}], 
     RowBox[{"r19`Km", "+", "r19`S"}]], "]"}], ",", 
   RowBox[{"Hold", "[", 
    RowBox[{"r20`a", " ", 
     RowBox[{
      UnderoverscriptBox["\[Product]", 
       RowBox[{"i`i", "=", "1"}], 
       RowBox[{"Length", "[", "r20`b`X", "]"}]], 
      SuperscriptBox[
       RowBox[{
       "r20`b`X", "\[LeftDoubleBracket]", "i`i", "\[RightDoubleBracket]"}], 
       RowBox[{
       "r20`b`A", "\[LeftDoubleBracket]", "i`i", 
        "\[RightDoubleBracket]"}]]}]}], "]"}], ",", 
   RowBox[{"Hold", "[", 
    RowBox[{"r21`a", " ", 
     RowBox[{
      UnderoverscriptBox["\[Product]", 
       RowBox[{"i`i", "=", "1"}], 
       RowBox[{"Length", "[", "r21`b`X", "]"}]], 
      SuperscriptBox[
       RowBox[{
       "r21`b`X", "\[LeftDoubleBracket]", "i`i", "\[RightDoubleBracket]"}], 
       RowBox[{
       "r21`b`A", "\[LeftDoubleBracket]", "i`i", 
        "\[RightDoubleBracket]"}]]}]}], "]"}], ",", 
   RowBox[{"Hold", "[", 
    RowBox[{"r22`a", " ", 
     RowBox[{
      UnderoverscriptBox["\[Product]", 
       RowBox[{"i`i", "=", "1"}], 
       RowBox[{"Length", "[", "r22`b`X", "]"}]], 
      SuperscriptBox[
       RowBox[{
       "r22`b`X", "\[LeftDoubleBracket]", "i`i", "\[RightDoubleBracket]"}], 
       RowBox[{
       "r22`b`A", "\[LeftDoubleBracket]", "i`i", 
        "\[RightDoubleBracket]"}]]}]}], "]"}], ",", 
   RowBox[{"Hold", "[", 
    RowBox[{"r23`a", " ", 
     RowBox[{
      UnderoverscriptBox["\[Product]", 
       RowBox[{"i`i", "=", "1"}], 
       RowBox[{"Length", "[", "r23`b`X", "]"}]], 
      SuperscriptBox[
       RowBox[{
       "r23`b`X", "\[LeftDoubleBracket]", "i`i", "\[RightDoubleBracket]"}], 
       RowBox[{
       "r23`b`A", "\[LeftDoubleBracket]", "i`i", 
        "\[RightDoubleBracket]"}]]}]}], "]"}]}], "}"}]], "Output",
 CellChangeTimes->{3.8305012115258565`*^9, 3.830501667578517*^9, 
  3.830501785249984*^9, 3.8305834067449684`*^9, 3.8310109218792543`*^9, 
  3.831015965845582*^9, 3.831023403622434*^9, 3.8583300212605324`*^9, 
  3.8593496935003147`*^9, 3.8593569602716045`*^9, 3.8593599071164293`*^9, 
  3.8594360963900976`*^9, 3.859451899931341*^9, 3.8594534561776114`*^9, 
  3.8594543159859095`*^9, 3.859522412620878*^9, 3.859606124559115*^9, 
  3.859869578421335*^9, 3.860039480134334*^9, 3.8601388059612083`*^9, 
  3.8602081989960318`*^9, 3.860483425237027*^9, 3.860558830501092*^9, 
  3.8617797877762017`*^9, 3.863582956784771*^9, 3.8636815949659524`*^9, 
  3.863757158282175*^9, 3.8642768635052366`*^9, 3.8775890872085238`*^9, 
  3.877756958766451*^9},
 CellLabel->"Out[9]=",ExpressionUUID->"c6a9a899-0f1a-48db-b359-f314d0eada88"]
}, Open  ]],

Cell[CellGroupData[{

Cell[BoxData[
 RowBox[{"SubsFormVars", "=", 
  RowBox[{"{", 
   RowBox[{
    RowBox[{"r1`b`X", "->", 
     RowBox[{"{", "m`A", "}"}]}], ",", 
    RowBox[{"r1`b`A", "->", 
     RowBox[{"{", "1", "}"}]}], ",", 
    RowBox[{"r1`b`XF", "->", "m`A"}], ",", 
    RowBox[{"r1`b`M", "->", 
     RowBox[{"{", "m`B", "}"}]}], ",", 
    RowBox[{"r1`b`MF", "->", "m`B"}], ",", 
    RowBox[{"r2`b`X", "->", 
     RowBox[{"{", "m`B", "}"}]}], ",", 
    RowBox[{"r2`b`A", "->", 
     RowBox[{"{", "1", "}"}]}], ",", 
    RowBox[{"r2`b`XF", "->", "m`B"}], ",", 
    RowBox[{"r2`b`M", "->", 
     RowBox[{"{", "m`C", "}"}]}], ",", 
    RowBox[{"r2`b`MF", "->", "m`C"}], ",", 
    RowBox[{"r3`b`X", "->", 
     RowBox[{"{", "m`C", "}"}]}], ",", 
    RowBox[{"r3`b`A", "->", 
     RowBox[{"{", "1", "}"}]}], ",", 
    RowBox[{"r3`b`XF", "->", "m`C"}], ",", 
    RowBox[{"r3`b`M", "->", 
     RowBox[{"{", 
      RowBox[{
      "m`D", ",", "m`FPP", ",", "m`GGPP", ",", "m`GPP", ",", "m`PhyPP"}], 
      "}"}]}], ",", 
    RowBox[{"r3`b`MF", "->", "m`D"}], ",", 
    RowBox[{"r4`b`X", "->", 
     RowBox[{"{", "m`D", "}"}]}], ",", 
    RowBox[{"r4`b`A", "->", 
     RowBox[{"{", "1", "}"}]}], ",", 
    RowBox[{"r4`b`XF", "->", "m`D"}], ",", 
    RowBox[{"r4`b`M", "->", 
     RowBox[{"{", "m`E", "}"}]}], ",", 
    RowBox[{"r4`b`MF", "->", "m`E"}], ",", 
    RowBox[{"r5`b`X", "->", 
     RowBox[{"{", "m`E", "}"}]}], ",", 
    RowBox[{"r5`b`A", "->", 
     RowBox[{"{", "1", "}"}]}], ",", 
    RowBox[{"r5`b`XF", "->", "m`E"}], ",", 
    RowBox[{"r6`b`X", "->", 
     RowBox[{"{", "m`F", "}"}]}], ",", 
    RowBox[{"r6`b`A", "->", 
     RowBox[{"{", "1", "}"}]}], ",", 
    RowBox[{"r6`b`XF", "->", "m`F"}], ",", 
    RowBox[{"r6`b`M", "->", 
     RowBox[{"{", "m`G", "}"}]}], ",", 
    RowBox[{"r6`b`MF", "->", "m`G"}], ",", 
    RowBox[{"r7`b`X", "->", 
     RowBox[{"{", "m`G", "}"}]}], ",", 
    RowBox[{"r7`b`A", "->", 
     RowBox[{"{", "1", "}"}]}], ",", 
    RowBox[{"r7`b`XF", "->", "m`G"}], ",", 
    RowBox[{"r8`b`X", "->", 
     RowBox[{"{", "m`F", "}"}]}], ",", 
    RowBox[{"r8`b`A", "->", 
     RowBox[{"{", "1", "}"}]}], ",", 
    RowBox[{"r8`b`XF", "->", "m`F"}], ",", 
    RowBox[{"r9`b`X", "->", 
     RowBox[{"{", "m`F2", "}"}]}], ",", 
    RowBox[{"r9`b`A", "->", 
     RowBox[{"{", "1", "}"}]}], ",", 
    RowBox[{"r9`b`XF", "->", "m`F2"}], ",", 
    RowBox[{"r10`b`X", "->", 
     RowBox[{"{", 
      RowBox[{"m`H", ",", "m`Z"}], "}"}]}], ",", 
    RowBox[{"r10`b`A", "->", 
     RowBox[{"{", 
      RowBox[{"1", ",", "1"}], "}"}]}], ",", 
    RowBox[{"r10`b`XF", "->", "m`H"}], ",", 
    RowBox[{"r10`b`M", "->", 
     RowBox[{"{", 
      RowBox[{"m`F2", ",", "m`G2"}], "}"}]}], ",", 
    RowBox[{"r10`b`MF", "->", "m`F2"}], ",", 
    RowBox[{"r11`b`X", "->", 
     RowBox[{"{", "m`J", "}"}]}], ",", 
    RowBox[{"r11`b`A", "->", 
     RowBox[{"{", "1", "}"}]}], ",", 
    RowBox[{"r11`b`XF", "->", "m`J"}], ",", 
    RowBox[{"r12`b`X", "->", 
     RowBox[{"{", "m`K", "}"}]}], ",", 
    RowBox[{"r12`b`A", "->", 
     RowBox[{"{", "1", "}"}]}], ",", 
    RowBox[{"r12`b`XF", "->", "m`K"}], ",", 
    RowBox[{"r13`b`X", "->", 
     RowBox[{"{", "m`L", "}"}]}], ",", 
    RowBox[{"r13`b`A", "->", 
     RowBox[{"{", "1", "}"}]}], ",", 
    RowBox[{"r13`b`XF", "->", "m`L"}], ",", 
    RowBox[{"r14`b`X", "->", 
     RowBox[{"{", "m`M", "}"}]}], ",", 
    RowBox[{"r14`b`A", "->", 
     RowBox[{"{", "1", "}"}]}], ",", 
    RowBox[{"r14`b`XF", "->", "m`M"}], ",", 
    RowBox[{"r15`b`X", "->", 
     RowBox[{"{", "m`N", "}"}]}], ",", 
    RowBox[{"r15`b`A", "->", 
     RowBox[{"{", "1", "}"}]}], ",", 
    RowBox[{"r15`b`XF", "->", "m`N"}], ",", 
    RowBox[{"r16`b`X", "->", 
     RowBox[{"{", "m`O", "}"}]}], ",", 
    RowBox[{"r16`b`A", "->", 
     RowBox[{"{", "1", "}"}]}], ",", 
    RowBox[{"r16`b`XF", "->", "m`O"}], ",", 
    RowBox[{"r17`b`X", "->", 
     RowBox[{"{", "m`O", "}"}]}], ",", 
    RowBox[{"r17`b`A", "->", 
     RowBox[{"{", "1", "}"}]}], ",", 
    RowBox[{"r17`b`XF", "->", "m`O"}], ",", 
    RowBox[{"r18`b`X", "->", 
     RowBox[{"{", "m`F2", "}"}]}], ",", 
    RowBox[{"r18`b`A", "->", 
     RowBox[{"{", "1", "}"}]}], ",", 
    RowBox[{"r18`b`XF", "->", "m`F2"}], ",", 
    RowBox[{"r18`b`M", "->", 
     RowBox[{"{", "m`G2", "}"}]}], ",", 
    RowBox[{"r18`b`MF", "->", "m`G2"}], ",", 
    RowBox[{"r19`b`X", "->", 
     RowBox[{"{", "m`G2", "}"}]}], ",", 
    RowBox[{"r19`b`A", "->", 
     RowBox[{"{", "1", "}"}]}], ",", 
    RowBox[{"r19`b`XF", "->", "m`G2"}], ",", 
    RowBox[{"r20`b`X", "->", 
     RowBox[{"{", 
      RowBox[{"m`F", ",", "m`G"}], "}"}]}], ",", 
    RowBox[{"r20`b`A", "->", 
     RowBox[{"{", 
      RowBox[{"1", ",", "1"}], "}"}]}], ",", 
    RowBox[{"r20`b`XF", "->", "m`F"}], ",", 
    RowBox[{"r21`b`X", "->", 
     RowBox[{"{", 
      RowBox[{"m`F2", ",", "m`G2"}], "}"}]}], ",", 
    RowBox[{"r21`b`A", "->", 
     RowBox[{"{", 
      RowBox[{"1", ",", "1"}], "}"}]}], ",", 
    RowBox[{"r21`b`XF", "->", "m`F2"}], ",", 
    RowBox[{"r22`b`X", "->", 
     RowBox[{"{", "m`G", "}"}]}], ",", 
    RowBox[{"r22`b`A", "->", 
     RowBox[{"{", "1", "}"}]}], ",", 
    RowBox[{"r22`b`XF", "->", "m`G"}], ",", 
    RowBox[{"r23`b`X", "->", 
     RowBox[{"{", "m`G2", "}"}]}], ",", 
    RowBox[{"r23`b`A", "->", 
     RowBox[{"{", "1", "}"}]}], ",", 
    RowBox[{"r23`b`XF", "->", "m`G2"}]}], "}"}]}]], "Input",
 CellChangeTimes->{{3.8305012751633043`*^9, 3.8305012751712565`*^9}, {
  3.8305019204401045`*^9, 3.8305019255830655`*^9}},
 CellLabel->"In[10]:=",ExpressionUUID->"7652dee7-f28c-4892-9707-f9162116f604"],

Cell[BoxData[
 RowBox[{"{", 
  RowBox[{
   RowBox[{"r1`b`X", "\[Rule]", 
    RowBox[{"{", "m`A", "}"}]}], ",", 
   RowBox[{"r1`b`A", "\[Rule]", 
    RowBox[{"{", "1", "}"}]}], ",", 
   RowBox[{"r1`b`XF", "\[Rule]", "m`A"}], ",", 
   RowBox[{"r1`b`M", "\[Rule]", 
    RowBox[{"{", "m`B", "}"}]}], ",", 
   RowBox[{"r1`b`MF", "\[Rule]", "m`B"}], ",", 
   RowBox[{"r2`b`X", "\[Rule]", 
    RowBox[{"{", "m`B", "}"}]}], ",", 
   RowBox[{"r2`b`A", "\[Rule]", 
    RowBox[{"{", "1", "}"}]}], ",", 
   RowBox[{"r2`b`XF", "\[Rule]", "m`B"}], ",", 
   RowBox[{"r2`b`M", "\[Rule]", 
    RowBox[{"{", "m`C", "}"}]}], ",", 
   RowBox[{"r2`b`MF", "\[Rule]", "m`C"}], ",", 
   RowBox[{"r3`b`X", "\[Rule]", 
    RowBox[{"{", "m`C", "}"}]}], ",", 
   RowBox[{"r3`b`A", "\[Rule]", 
    RowBox[{"{", "1", "}"}]}], ",", 
   RowBox[{"r3`b`XF", "\[Rule]", "m`C"}], ",", 
   RowBox[{"r3`b`M", "\[Rule]", 
    RowBox[{"{", 
     RowBox[{
     "m`D", ",", "m`FPP", ",", "m`GGPP", ",", "m`GPP", ",", "m`PhyPP"}], 
     "}"}]}], ",", 
   RowBox[{"r3`b`MF", "\[Rule]", "m`D"}], ",", 
   RowBox[{"r4`b`X", "\[Rule]", 
    RowBox[{"{", "m`D", "}"}]}], ",", 
   RowBox[{"r4`b`A", "\[Rule]", 
    RowBox[{"{", "1", "}"}]}], ",", 
   RowBox[{"r4`b`XF", "\[Rule]", "m`D"}], ",", 
   RowBox[{"r4`b`M", "\[Rule]", 
    RowBox[{"{", "m`E", "}"}]}], ",", 
   RowBox[{"r4`b`MF", "\[Rule]", "m`E"}], ",", 
   RowBox[{"r5`b`X", "\[Rule]", 
    RowBox[{"{", "m`E", "}"}]}], ",", 
   RowBox[{"r5`b`A", "\[Rule]", 
    RowBox[{"{", "1", "}"}]}], ",", 
   RowBox[{"r5`b`XF", "\[Rule]", "m`E"}], ",", 
   RowBox[{"r6`b`X", "\[Rule]", 
    RowBox[{"{", "m`F", "}"}]}], ",", 
   RowBox[{"r6`b`A", "\[Rule]", 
    RowBox[{"{", "1", "}"}]}], ",", 
   RowBox[{"r6`b`XF", "\[Rule]", "m`F"}], ",", 
   RowBox[{"r6`b`M", "\[Rule]", 
    RowBox[{"{", "m`G", "}"}]}], ",", 
   RowBox[{"r6`b`MF", "\[Rule]", "m`G"}], ",", 
   RowBox[{"r7`b`X", "\[Rule]", 
    RowBox[{"{", "m`G", "}"}]}], ",", 
   RowBox[{"r7`b`A", "\[Rule]", 
    RowBox[{"{", "1", "}"}]}], ",", 
   RowBox[{"r7`b`XF", "\[Rule]", "m`G"}], ",", 
   RowBox[{"r8`b`X", "\[Rule]", 
    RowBox[{"{", "m`F", "}"}]}], ",", 
   RowBox[{"r8`b`A", "\[Rule]", 
    RowBox[{"{", "1", "}"}]}], ",", 
   RowBox[{"r8`b`XF", "\[Rule]", "m`F"}], ",", 
   RowBox[{"r9`b`X", "\[Rule]", 
    RowBox[{"{", "m`F2", "}"}]}], ",", 
   RowBox[{"r9`b`A", "\[Rule]", 
    RowBox[{"{", "1", "}"}]}], ",", 
   RowBox[{"r9`b`XF", "\[Rule]", "m`F2"}], ",", 
   RowBox[{"r10`b`X", "\[Rule]", 
    RowBox[{"{", 
     RowBox[{"m`H", ",", "m`Z"}], "}"}]}], ",", 
   RowBox[{"r10`b`A", "\[Rule]", 
    RowBox[{"{", 
     RowBox[{"1", ",", "1"}], "}"}]}], ",", 
   RowBox[{"r10`b`XF", "\[Rule]", "m`H"}], ",", 
   RowBox[{"r10`b`M", "\[Rule]", 
    RowBox[{"{", 
     RowBox[{"m`F2", ",", "m`G2"}], "}"}]}], ",", 
   RowBox[{"r10`b`MF", "\[Rule]", "m`F2"}], ",", 
   RowBox[{"r11`b`X", "\[Rule]", 
    RowBox[{"{", "m`J", "}"}]}], ",", 
   RowBox[{"r11`b`A", "\[Rule]", 
    RowBox[{"{", "1", "}"}]}], ",", 
   RowBox[{"r11`b`XF", "\[Rule]", "m`J"}], ",", 
   RowBox[{"r12`b`X", "\[Rule]", 
    RowBox[{"{", "m`K", "}"}]}], ",", 
   RowBox[{"r12`b`A", "\[Rule]", 
    RowBox[{"{", "1", "}"}]}], ",", 
   RowBox[{"r12`b`XF", "\[Rule]", "m`K"}], ",", 
   RowBox[{"r13`b`X", "\[Rule]", 
    RowBox[{"{", "m`L", "}"}]}], ",", 
   RowBox[{"r13`b`A", "\[Rule]", 
    RowBox[{"{", "1", "}"}]}], ",", 
   RowBox[{"r13`b`XF", "\[Rule]", "m`L"}], ",", 
   RowBox[{"r14`b`X", "\[Rule]", 
    RowBox[{"{", "m`M", "}"}]}], ",", 
   RowBox[{"r14`b`A", "\[Rule]", 
    RowBox[{"{", "1", "}"}]}], ",", 
   RowBox[{"r14`b`XF", "\[Rule]", "m`M"}], ",", 
   RowBox[{"r15`b`X", "\[Rule]", 
    RowBox[{"{", "m`N", "}"}]}], ",", 
   RowBox[{"r15`b`A", "\[Rule]", 
    RowBox[{"{", "1", "}"}]}], ",", 
   RowBox[{"r15`b`XF", "\[Rule]", "m`N"}], ",", 
   RowBox[{"r16`b`X", "\[Rule]", 
    RowBox[{"{", "m`O", "}"}]}], ",", 
   RowBox[{"r16`b`A", "\[Rule]", 
    RowBox[{"{", "1", "}"}]}], ",", 
   RowBox[{"r16`b`XF", "\[Rule]", "m`O"}], ",", 
   RowBox[{"r17`b`X", "\[Rule]", 
    RowBox[{"{", "m`O", "}"}]}], ",", 
   RowBox[{"r17`b`A", "\[Rule]", 
    RowBox[{"{", "1", "}"}]}], ",", 
   RowBox[{"r17`b`XF", "\[Rule]", "m`O"}], ",", 
   RowBox[{"r18`b`X", "\[Rule]", 
    RowBox[{"{", "m`F2", "}"}]}], ",", 
   RowBox[{"r18`b`A", "\[Rule]", 
    RowBox[{"{", "1", "}"}]}], ",", 
   RowBox[{"r18`b`XF", "\[Rule]", "m`F2"}], ",", 
   RowBox[{"r18`b`M", "\[Rule]", 
    RowBox[{"{", "m`G2", "}"}]}], ",", 
   RowBox[{"r18`b`MF", "\[Rule]", "m`G2"}], ",", 
   RowBox[{"r19`b`X", "\[Rule]", 
    RowBox[{"{", "m`G2", "}"}]}], ",", 
   RowBox[{"r19`b`A", "\[Rule]", 
    RowBox[{"{", "1", "}"}]}], ",", 
   RowBox[{"r19`b`XF", "\[Rule]", "m`G2"}], ",", 
   RowBox[{"r20`b`X", "\[Rule]", 
    RowBox[{"{", 
     RowBox[{"m`F", ",", "m`G"}], "}"}]}], ",", 
   RowBox[{"r20`b`A", "\[Rule]", 
    RowBox[{"{", 
     RowBox[{"1", ",", "1"}], "}"}]}], ",", 
   RowBox[{"r20`b`XF", "\[Rule]", "m`F"}], ",", 
   RowBox[{"r21`b`X", "\[Rule]", 
    RowBox[{"{", 
     RowBox[{"m`F2", ",", "m`G2"}], "}"}]}], ",", 
   RowBox[{"r21`b`A", "\[Rule]", 
    RowBox[{"{", 
     RowBox[{"1", ",", "1"}], "}"}]}], ",", 
   RowBox[{"r21`b`XF", "\[Rule]", "m`F2"}], ",", 
   RowBox[{"r22`b`X", "\[Rule]", 
    RowBox[{"{", "m`G", "}"}]}], ",", 
   RowBox[{"r22`b`A", "\[Rule]", 
    RowBox[{"{", "1", "}"}]}], ",", 
   RowBox[{"r22`b`XF", "\[Rule]", "m`G"}], ",", 
   RowBox[{"r23`b`X", "\[Rule]", 
    RowBox[{"{", "m`G2", "}"}]}], ",", 
   RowBox[{"r23`b`A", "\[Rule]", 
    RowBox[{"{", "1", "}"}]}], ",", 
   RowBox[{"r23`b`XF", "\[Rule]", "m`G2"}]}], "}"}]], "Output",
 CellChangeTimes->{3.830501291337185*^9, 3.8305016733070183`*^9, 
  3.8305017918575835`*^9, 3.8305019525024695`*^9, 3.8305834098977933`*^9, 
  3.831010921931357*^9, 3.8310159658981047`*^9, 3.8310234036730595`*^9, 
  3.8583300212860146`*^9, 3.8593496935242505`*^9, 3.8593569602821665`*^9, 
  3.859359907145652*^9, 3.8594360964171968`*^9, 3.859451899958037*^9, 
  3.859453456200099*^9, 3.8594543159952316`*^9, 3.859522412648774*^9, 
  3.8596061245960875`*^9, 3.8598695784461203`*^9, 3.860039480161497*^9, 
  3.860138805988099*^9, 3.860208199027946*^9, 3.860483425256364*^9, 
  3.8605588305225525`*^9, 3.8617797878080873`*^9, 3.863582956816006*^9, 
  3.863681594977769*^9, 3.863757158310858*^9, 3.8642768635401134`*^9, 
  3.877589087234524*^9, 3.877756958802421*^9},
 CellLabel->"Out[10]=",ExpressionUUID->"6e52b4bf-39ee-4413-93b4-f0c419a139b5"]
}, Open  ]],

Cell[CellGroupData[{

Cell["\<\
ParVarVals={r1`I->m`B,r1`S->m`A,r2`I->m`C,r2`S->m`B,r3`I->m`D,r3`I2->m`FPP,r3`\
I3->m`GPP,r3`I4->m`GGPP,r3`I5->m`PhyPP,r3`S->m`C,r4`I->m`E,r4`S->m`D,r5`S->m`\
E,r6`I->m`G,r6`S->m`F,r7`S->m`G,r10`I->m`F2,r10`I2->m`G2,r10`S->m`H,r11`S->m`\
J,r12`S->m`K,r13`S->m`L,r14`S->m`M,r15`S->m`N,r16`S->m`O,r17`S->m`O,r18`I->m`\
G2,r18`S->m`F2,r19`S->m`G2}\
\>", "Input",
 CellChangeTimes->{3.830501317883768*^9},
 CellLabel->"In[11]:=",ExpressionUUID->"8e876eac-3ea0-4b4b-9adc-795d158499d2"],

Cell[BoxData[
 RowBox[{"{", 
  RowBox[{
   RowBox[{"r1`I", "\[Rule]", "m`B"}], ",", 
   RowBox[{"r1`S", "\[Rule]", "m`A"}], ",", 
   RowBox[{"r2`I", "\[Rule]", "m`C"}], ",", 
   RowBox[{"r2`S", "\[Rule]", "m`B"}], ",", 
   RowBox[{"r3`I", "\[Rule]", "m`D"}], ",", 
   RowBox[{"r3`I2", "\[Rule]", "m`FPP"}], ",", 
   RowBox[{"r3`I3", "\[Rule]", "m`GPP"}], ",", 
   RowBox[{"r3`I4", "\[Rule]", "m`GGPP"}], ",", 
   RowBox[{"r3`I5", "\[Rule]", "m`PhyPP"}], ",", 
   RowBox[{"r3`S", "\[Rule]", "m`C"}], ",", 
   RowBox[{"r4`I", "\[Rule]", "m`E"}], ",", 
   RowBox[{"r4`S", "\[Rule]", "m`D"}], ",", 
   RowBox[{"r5`S", "\[Rule]", "m`E"}], ",", 
   RowBox[{"r6`I", "\[Rule]", "m`G"}], ",", 
   RowBox[{"r6`S", "\[Rule]", "m`F"}], ",", 
   RowBox[{"r7`S", "\[Rule]", "m`G"}], ",", 
   RowBox[{"r10`I", "\[Rule]", "m`F2"}], ",", 
   RowBox[{"r10`I2", "\[Rule]", "m`G2"}], ",", 
   RowBox[{"r10`S", "\[Rule]", "m`H"}], ",", 
   RowBox[{"r11`S", "\[Rule]", "m`J"}], ",", 
   RowBox[{"r12`S", "\[Rule]", "m`K"}], ",", 
   RowBox[{"r13`S", "\[Rule]", "m`L"}], ",", 
   RowBox[{"r14`S", "\[Rule]", "m`M"}], ",", 
   RowBox[{"r15`S", "\[Rule]", "m`N"}], ",", 
   RowBox[{"r16`S", "\[Rule]", "m`O"}], ",", 
   RowBox[{"r17`S", "\[Rule]", "m`O"}], ",", 
   RowBox[{"r18`I", "\[Rule]", "m`G2"}], ",", 
   RowBox[{"r18`S", "\[Rule]", "m`F2"}], ",", 
   RowBox[{"r19`S", "\[Rule]", "m`G2"}]}], "}"}]], "Output",
 CellChangeTimes->CompressedData["
1:eJxTTMoPSmVkYGDQAeLf92+9qJF54yhXu7q8TvaNIwd/1sZlem8co0sOa38G
0jeSO/j/Aumq7G1PP+u/ccxatezTMeM3jk/qj3qeB9Innrz9F2nxxtHu+/3e
BXZvHGs+pdw40vnG0c999zcQ/SR/0QahrjeOOZ3SPyWB9K9bD1SlgPTT7a4m
IHrDy3oPEH1jUz2fE5DOi7Y/K9T9xvGn0j5nUSBtcrvsqQSQ1k5ZaaK3/41j
gORGcYWDbxynb+dcogykTaNTRVSBtNl8Xg8vIO11v+5/IJB20WE/FASk301u
0A0G0rdmT80tAdIrfSf7zgXSVwT9P8oeeuO4KZ31eQGQ3v5if9pCIP3g4kOP
w0BaK1djjefhN46tfhdr84B0zY6qlYeOvnE8+XqWrPHJN47n+BLck4G0sv4p
nQ4gfazo0/vWU28cLcJecL96DPRv0y1mmydvHAHjJL98
  "],
 CellLabel->"Out[11]=",ExpressionUUID->"70985fbc-eee5-4980-bc3a-9bed63b0609b"]
}, Open  ]],

Cell[CellGroupData[{

Cell["\<\
Pars={r1`Ki,r1`Km,r1`Vmax,r2`Ki,r2`Km,r2`Vmax,r3`Ki,r3`Ki2,r3`Ki3,r3`Ki4,r3`\
Ki5,r3`Km,r3`Vmax,r4`Ki,r4`Km,r4`Vmax,r5`Km,r5`Vmax,r6`Ki,r6`Km,r6`Vmax,r7`Km,\
r7`Vmax,r8`a,r9`a,r10`Ki,r10`Ki2,r10`Km,r10`Vmax,r11`Km,r11`Vmax,r12`Km,r12`\
Vmax,r13`Km,r13`Vmax,r14`Km,r14`Vmax,r15`Km,r15`Vmax,r16`Km,r16`Vmax,r17`Km,\
r17`Vmax,r18`Ki,r18`Km,r18`Vmax,r19`Km,r19`Vmax,r20`a,r21`a,r22`a,r23`a}\
\>", "Input",
 CellChangeTimes->{3.83050134400803*^9},
 CellLabel->"In[12]:=",ExpressionUUID->"e9cec058-af98-4f74-a36a-445d3ca7c35d"],

Cell[BoxData[
 RowBox[{"{", 
  RowBox[{
  "r1`Ki", ",", "r1`Km", ",", "r1`Vmax", ",", "r2`Ki", ",", "r2`Km", ",", 
   "r2`Vmax", ",", "r3`Ki", ",", "r3`Ki2", ",", "r3`Ki3", ",", "r3`Ki4", ",", 
   "r3`Ki5", ",", "r3`Km", ",", "r3`Vmax", ",", "r4`Ki", ",", "r4`Km", ",", 
   "r4`Vmax", ",", "r5`Km", ",", "r5`Vmax", ",", "r6`Ki", ",", "r6`Km", ",", 
   "r6`Vmax", ",", "r7`Km", ",", "r7`Vmax", ",", "r8`a", ",", "r9`a", ",", 
   "r10`Ki", ",", "r10`Ki2", ",", "r10`Km", ",", "r10`Vmax", ",", "r11`Km", 
   ",", "r11`Vmax", ",", "r12`Km", ",", "r12`Vmax", ",", "r13`Km", ",", 
   "r13`Vmax", ",", "r14`Km", ",", "r14`Vmax", ",", "r15`Km", ",", "r15`Vmax",
    ",", "r16`Km", ",", "r16`Vmax", ",", "r17`Km", ",", "r17`Vmax", ",", 
   "r18`Ki", ",", "r18`Km", ",", "r18`Vmax", ",", "r19`Km", ",", "r19`Vmax", 
   ",", "r20`a", ",", "r21`a", ",", "r22`a", ",", "r23`a"}], "}"}]], "Output",
 CellChangeTimes->CompressedData["
1:eJxTTMoPSmVkYGDQAeJX92+/qJF54zhj4tryOtk3jtnyTRuX6b1xnPDruvZn
IN0Y2s//F0jz7N799LP+G8cXL/d/Omb8xjFlCrvXeSDdE/jpX6TFG8cvtd97
F9i9cQz4lH7jSCfQHN4r30B0R/nZDUJdbxyDtzX+kQTST95YqUkBaavcEhMQ
vcV2pQeI5t23jM8JSD+74HBWqPuNY9uU/c6iQPqcYcVTCSBtIrXKRG//G8cL
ZzaKKxx841j5iXOJMpCeOCdVRBVIs2TyeXgB6T+T6v8HAunAb+yHgoD0sasN
usFA2uTD1NwSIH3DcYrvXCDt4u3/UfbQG8fZKmzPC4D0rnUH0hYCabl5jzwO
A+kljzTWeB5+46h0/2JtHpD+urV65aGjbxyPaM2WNT75xrHqYoJ7MpC2eHpK
pwNIN9V8ft966o1jxIYX3K8ev3Fkc7/NbPPkjSMAtpLA2g==
  "],
 CellLabel->"Out[12]=",ExpressionUUID->"376bde3f-f71e-498c-8365-3f66e0c15eb4"]
}, Open  ]],

Cell[CellGroupData[{

Cell["\<\
ParsString={ToString[R1Ki],ToString[R1Km],ToString[R1Vmax],ToString[R2Ki],\
ToString[R2Km],ToString[R2Vmax],ToString[R3Ki],ToString[R3Ki2],ToString[R3Ki3]\
,ToString[R3Ki4],ToString[R3Ki5],ToString[R3Km],ToString[R3Vmax],ToString[\
R4Ki],ToString[R4Km],ToString[R4Vmax],ToString[R5Km],ToString[R5Vmax],\
ToString[R6Ki],ToString[R6Km],ToString[R6Vmax],ToString[R7Km],ToString[R7Vmax]\
,ToString[R8a],ToString[R9a],ToString[R10Ki],ToString[R10Ki2],ToString[R10Km],\
ToString[R10Vmax],ToString[R11Km],ToString[R11Vmax],ToString[R12Km],ToString[\
R12Vmax],ToString[R13Km],ToString[R13Vmax],ToString[R14Km],ToString[R14Vmax],\
ToString[R15Km],ToString[R15Vmax],ToString[R16Km],ToString[R16Vmax],ToString[\
R17Km],ToString[R17Vmax],ToString[R18Ki],ToString[R18Km],ToString[R18Vmax],\
ToString[R19Km],ToString[R19Vmax],ToString[R20a],ToString[R21a],ToString[R22a]\
,ToString[R23a]}\
\>", "Input",
 CellChangeTimes->{3.8305013657426248`*^9},
 CellLabel->"In[13]:=",ExpressionUUID->"5c1b63aa-a212-4183-bc23-92d1c6dd35bd"],

Cell[BoxData[
 RowBox[{"{", 
  RowBox[{"\<\"R1Ki\"\>", ",", "\<\"R1Km\"\>", ",", "\<\"R1Vmax\"\>", 
   ",", "\<\"R2Ki\"\>", ",", "\<\"R2Km\"\>", ",", "\<\"R2Vmax\"\>", 
   ",", "\<\"R3Ki\"\>", ",", "\<\"R3Ki2\"\>", ",", "\<\"R3Ki3\"\>", 
   ",", "\<\"R3Ki4\"\>", ",", "\<\"R3Ki5\"\>", ",", "\<\"R3Km\"\>", 
   ",", "\<\"R3Vmax\"\>", ",", "\<\"R4Ki\"\>", ",", "\<\"R4Km\"\>", 
   ",", "\<\"R4Vmax\"\>", ",", "\<\"R5Km\"\>", ",", "\<\"R5Vmax\"\>", 
   ",", "\<\"R6Ki\"\>", ",", "\<\"R6Km\"\>", ",", "\<\"R6Vmax\"\>", 
   ",", "\<\"R7Km\"\>", ",", "\<\"R7Vmax\"\>", ",", "\<\"R8a\"\>", 
   ",", "\<\"R9a\"\>", ",", "\<\"R10Ki\"\>", ",", "\<\"R10Ki2\"\>", 
   ",", "\<\"R10Km\"\>", ",", "\<\"R10Vmax\"\>", ",", "\<\"R11Km\"\>", 
   ",", "\<\"R11Vmax\"\>", ",", "\<\"R12Km\"\>", ",", "\<\"R12Vmax\"\>", 
   ",", "\<\"R13Km\"\>", ",", "\<\"R13Vmax\"\>", ",", "\<\"R14Km\"\>", 
   ",", "\<\"R14Vmax\"\>", ",", "\<\"R15Km\"\>", ",", "\<\"R15Vmax\"\>", 
   ",", "\<\"R16Km\"\>", ",", "\<\"R16Vmax\"\>", ",", "\<\"R17Km\"\>", 
   ",", "\<\"R17Vmax\"\>", ",", "\<\"R18Ki\"\>", ",", "\<\"R18Km\"\>", 
   ",", "\<\"R18Vmax\"\>", ",", "\<\"R19Km\"\>", ",", "\<\"R19Vmax\"\>", 
   ",", "\<\"R20a\"\>", ",", "\<\"R21a\"\>", ",", "\<\"R22a\"\>", 
   ",", "\<\"R23a\"\>"}], "}"}]], "Output",
 CellChangeTimes->CompressedData["
1:eJxTTMoPSmVkYGDQAeIn8Xde1Mi8cZzSu768TvaNY5Db9I3L9N44tj97rf0Z
SOf4TuX/C6QFbh14+ln/jaOU7PVPx4zfOC5e2eN9HkhbSH//F2nxxtHNTaBv
gd0bR91PWTeOdL5xPLDizzcQbbb+2wahrjeOpx7p/ZcE0iKNjWpSQHr6xWUm
INpq1iMPEK207AyfE5DOcHM6K9T9xnHnvwPOokA6o6nyqQSQDohbZaK3H+gO
9k3iCgffOBpIcy1RBtI8TmkiqkB6pQ2/hxeQ3nGn/n8gkD5sxXEoCEjPqWrU
DQbSafun5ZYA6R6vqb5zgXSTVMBH2UNvHBUS2J4XAGmz6QfTFgJpv+uPPA4D
6YBUzTWeh984Tk68VJsHpC+tqll56Ogbx4/PZssan3zjuFQq0T0ZSF9VOa3T
AaSXJ3x533oKaF7tS+5Xj4HhUHGb2ebJG0cAVK+5tw==
  "],
 CellLabel->"Out[13]=",ExpressionUUID->"3b572dda-f152-4136-92b5-b51be1e41761"]
}, Open  ]],

Cell[CellGroupData[{

Cell["ParArrayInVars={}", "Input",
 CellLabel->"In[14]:=",ExpressionUUID->"8c840282-1810-4e88-9155-1ac24e01e3f3"],

Cell[BoxData[
 RowBox[{"{", "}"}]], "Output",
 CellChangeTimes->CompressedData["
1:eJxTTMoPSmVkYGDQAeI79++8qJF54yhWubG8TvaNY92PNRuX6b1xbDnJpPMZ
SId4zub/C6TV9h99+ln/jePKLW8/HTN+48hXd9X7PJDu4GP9H2nxxrGnTrNv
gd0bxzUfc28c6XzjWOVg8x1EL+GW2SjUBZSP9mCQAtI2m1apgehnrGdNQPSE
J2KeIHqJ+B8+JyAtstH5rFD3G8eE6IPOokCa+0blUwkgvU9htYne/jeOZrs2
iSscfOPIsp9riTKQvlGfJqIKpGP6+D28gLTOlIb/gUB6SRrHoSAg/Wl1o24w
kH44Y3puCZC+4jHNdy6QPhEc8FH20BtHLV325wVAOuXEwbSFQJqv+7HHYSD9
/pbmGs/DbxwrPl2qzQPSb+bXrjx0FOh+lTmyxiffOF54luieDKQf3zmt0wGk
ZVZ+ed96Cmie5ivuV4/fOCaF3mG2efLGEQD01ro5
  "],
 CellLabel->"Out[14]=",ExpressionUUID->"9f2350e2-6b6c-417a-b109-d4c1ace168f4"]
}, Open  ]],

Cell[CellGroupData[{

Cell["\<\
ParNumVals={r1`Ki->0.009,r1`Km->0.043,r1`Vmax->0.454,r2`Ki->0.081,r2`Km->0.\
056,r2`Vmax->0.033,r3`Ki->0.18,r3`Ki2->0.0071,r3`Ki3->0.031,r3`Ki4->0.049,r3`\
Ki5->0.0036,r3`Km->0.046,r3`Vmax->234.538,r4`Ki->0.014,r4`Km->0.35,r4`Vmax->\
27.53,r5`Km->0.01,r5`Vmax->9.325,r6`Ki->0.092,r6`Km->0.0051,r6`Vmax->5.662,r7`\
Km->0.017,r7`Vmax->5.662,r8`a->0.1,r9`a->1,r10`Ki->0.0654,r10`Ki2->0.0813,r10`\
Km->0.0185,r10`Vmax->1.215,r11`Km->0.147,r11`Vmax->1.166,r12`Km->0.37,r12`\
Vmax->31.17,r13`Km->0.2,r13`Vmax->174.766,r14`Km->0.483,r14`Vmax->0.605,r15`\
Km->0.7,r15`Vmax->0.2,r16`Km->0.03,r16`Vmax->4.18,r17`Km->0.03,r17`Vmax->4.18,\
r18`Ki->0.092,r18`Km->0.0051,r18`Vmax->5.662,r19`Km->0.017,r19`Vmax->5.662,\
r20`a->1,r21`a->1,r22`a->1,r23`a->1,r24`a->0.1,r25`a->1}\
\>", "Input",
 CellChangeTimes->{3.830501406054003*^9},
 CellLabel->"In[15]:=",ExpressionUUID->"3f162475-9408-4fb7-be90-1f093b90171a"],

Cell[BoxData[
 RowBox[{"{", 
  RowBox[{
   RowBox[{"r1`Ki", "\[Rule]", "0.009`"}], ",", 
   RowBox[{"r1`Km", "\[Rule]", "0.043`"}], ",", 
   RowBox[{"r1`Vmax", "\[Rule]", "0.454`"}], ",", 
   RowBox[{"r2`Ki", "\[Rule]", "0.081`"}], ",", 
   RowBox[{"r2`Km", "\[Rule]", "0.056`"}], ",", 
   RowBox[{"r2`Vmax", "\[Rule]", "0.033`"}], ",", 
   RowBox[{"r3`Ki", "\[Rule]", "0.18`"}], ",", 
   RowBox[{"r3`Ki2", "\[Rule]", "0.0071`"}], ",", 
   RowBox[{"r3`Ki3", "\[Rule]", "0.031`"}], ",", 
   RowBox[{"r3`Ki4", "\[Rule]", "0.049`"}], ",", 
   RowBox[{"r3`Ki5", "\[Rule]", "0.0036`"}], ",", 
   RowBox[{"r3`Km", "\[Rule]", "0.046`"}], ",", 
   RowBox[{"r3`Vmax", "\[Rule]", "234.538`"}], ",", 
   RowBox[{"r4`Ki", "\[Rule]", "0.014`"}], ",", 
   RowBox[{"r4`Km", "\[Rule]", "0.35`"}], ",", 
   RowBox[{"r4`Vmax", "\[Rule]", "27.53`"}], ",", 
   RowBox[{"r5`Km", "\[Rule]", "0.01`"}], ",", 
   RowBox[{"r5`Vmax", "\[Rule]", "9.325`"}], ",", 
   RowBox[{"r6`Ki", "\[Rule]", "0.092`"}], ",", 
   RowBox[{"r6`Km", "\[Rule]", "0.0051`"}], ",", 
   RowBox[{"r6`Vmax", "\[Rule]", "5.662`"}], ",", 
   RowBox[{"r7`Km", "\[Rule]", "0.017`"}], ",", 
   RowBox[{"r7`Vmax", "\[Rule]", "5.662`"}], ",", 
   RowBox[{"r8`a", "\[Rule]", "0.1`"}], ",", 
   RowBox[{"r9`a", "\[Rule]", "1"}], ",", 
   RowBox[{"r10`Ki", "\[Rule]", "0.0654`"}], ",", 
   RowBox[{"r10`Ki2", "\[Rule]", "0.0813`"}], ",", 
   RowBox[{"r10`Km", "\[Rule]", "0.0185`"}], ",", 
   RowBox[{"r10`Vmax", "\[Rule]", "1.215`"}], ",", 
   RowBox[{"r11`Km", "\[Rule]", "0.147`"}], ",", 
   RowBox[{"r11`Vmax", "\[Rule]", "1.166`"}], ",", 
   RowBox[{"r12`Km", "\[Rule]", "0.37`"}], ",", 
   RowBox[{"r12`Vmax", "\[Rule]", "31.17`"}], ",", 
   RowBox[{"r13`Km", "\[Rule]", "0.2`"}], ",", 
   RowBox[{"r13`Vmax", "\[Rule]", "174.766`"}], ",", 
   RowBox[{"r14`Km", "\[Rule]", "0.483`"}], ",", 
   RowBox[{"r14`Vmax", "\[Rule]", "0.605`"}], ",", 
   RowBox[{"r15`Km", "\[Rule]", "0.7`"}], ",", 
   RowBox[{"r15`Vmax", "\[Rule]", "0.2`"}], ",", 
   RowBox[{"r16`Km", "\[Rule]", "0.03`"}], ",", 
   RowBox[{"r16`Vmax", "\[Rule]", "4.18`"}], ",", 
   RowBox[{"r17`Km", "\[Rule]", "0.03`"}], ",", 
   RowBox[{"r17`Vmax", "\[Rule]", "4.18`"}], ",", 
   RowBox[{"r18`Ki", "\[Rule]", "0.092`"}], ",", 
   RowBox[{"r18`Km", "\[Rule]", "0.0051`"}], ",", 
   RowBox[{"r18`Vmax", "\[Rule]", "5.662`"}], ",", 
   RowBox[{"r19`Km", "\[Rule]", "0.017`"}], ",", 
   RowBox[{"r19`Vmax", "\[Rule]", "5.662`"}], ",", 
   RowBox[{"r20`a", "\[Rule]", "1"}], ",", 
   RowBox[{"r21`a", "\[Rule]", "1"}], ",", 
   RowBox[{"r22`a", "\[Rule]", "1"}], ",", 
   RowBox[{"r23`a", "\[Rule]", "1"}], ",", 
   RowBox[{"r24`a", "\[Rule]", "0.1`"}], ",", 
   RowBox[{"r25`a", "\[Rule]", "1"}]}], "}"}]], "Output",
 CellChangeTimes->CompressedData["
1:eJxTTMoPSmVkYGDQBuIr8Xdf1Mi8cfwyd3N5newbR2nWwxuX6b1x7DGW1/kM
pN89WsD/F0jvXHPq6Wf9N44qX5g+HzN+49jwnt/nPJDWU5f8H2nxxvFQtHPf
Ars3jrcLC28c6XzjyGDT9x1ET+qz2SjU9cZx0ZdTalJAOimM1xREa22x8gTR
q7br8DsBaTl917NC3W8cE04echYF0resq59KAOn2nNUmevvfOMoybhZXOPjG
MeYX1xJlIJ1lny6iCqS/ZAl4eAHphLMN/wOBtIoo56EgIB12u1E3GEhfuDU9
twRItyVM950LpG8ZBX6UPfTGcV0a+/MCIC2z5FDaQiD9+sljj8NAWixNa43n
4TeObhMv1+YB6a61dSsPHX3j6PVmjqzxyTeOHmpJ7slAeo/tGZ0OIJ2w/uv7
1lNvHDX+veJ+9fiN49Npd5htnrxxBABirLTy
  "],
 CellLabel->"Out[15]=",ExpressionUUID->"8daa223a-a2ae-424e-b819-aaec3340dd06"]
}, Open  ]],

Cell[CellGroupData[{

Cell["IndVars={m`A,m`FPP,m`GGPP,m`GPP,m`H,m`PhyPP,m`Z}", "Input",
 CellLabel->"In[16]:=",ExpressionUUID->"7b04b1d2-8b72-47f0-8557-e101cea3e2fb"],

Cell[BoxData[
 RowBox[{"{", 
  RowBox[{
  "m`A", ",", "m`FPP", ",", "m`GGPP", ",", "m`GPP", ",", "m`H", ",", 
   "m`PhyPP", ",", "m`Z"}], "}"}]], "Output",
 CellChangeTimes->CompressedData["
1:eJxTTMoPSmVkYGDQAeIz9+++qJF541jVubW8TvaN44XimxuX6QH5KSY6n4H0
lJUr+P8C6VUhF59+1n/j+NBW/PMx4zeOah+dfM4D6UNuZ/9HWrxx3LZ9Ut8C
uzeO+wqLbxzpfOPIwXnwO4gOvsSsfBRI+71J2ijU9cbxg9BedSkgXcQXbAqi
/xzN9gTRTn+j+Z2AdEKn21mh7jeOv7mPOIsC6T1VNU8lgHSU+RoTvf1vHGdc
2iyucPCNo91a7iXKQHpSXbqIKpBe6Svo4QWkt7Y2/g8E0ipBnIeCgHRTT5Nu
MJD2mTUjtwRIr4qf4TsXSC/5F/hR9tAbxwhbjucFQPrNnUNpC4H0tQVPPA4D
6Tm3tdZ4Hn7jyHf5cm0ekF62qH7loaNvHKdqzZU1PvnG8cCnJPdkIM3y5oxO
B5Dm2fztfeupN45xm15zv3r8xnFz8l1mmydvHAGFFr5k
  "],
 CellLabel->"Out[16]=",ExpressionUUID->"a7455de2-9f97-4d38-957a-38fd5daaf5a0"]
}, Open  ]],

Cell[CellGroupData[{

Cell["\<\
IndVarsString={ToString[A],ToString[FPP],ToString[GGPP],ToString[GPP],\
ToString[H],ToString[PhyPP],ToString[Z]}\
\>", "Input",
 CellLabel->"In[17]:=",ExpressionUUID->"36efbd96-0246-414e-ade2-2c56b228ce0e"],

Cell[BoxData[
 RowBox[{"{", 
  RowBox[{"\<\"A\"\>", ",", "\<\"FPP\"\>", ",", "\<\"GGPP\"\>", 
   ",", "\<\"GPP\"\>", ",", "\<\"H\"\>", ",", "\<\"PhyPP\"\>", 
   ",", "\<\"Z\"\>"}], "}"}]], "Output",
 CellChangeTimes->CompressedData["
1:eJxTTMoPSmVkYGDQAeI99++9qJF54zipd3t5newbx5YZnzcu03vjuD7CXecz
kF67dh3/XyB95Nu1p5/13zgeuK7z+ZjxG8ejtTU+54F0ufLX/5EWbxwX897p
W2D3xnFmYdmNI51vHH+4PPwOomsClJSPAumQ7o6NQl1vHFOuP1eXAtJ/DLpM
QXTtnk5PED3zWT2/E5A++tv9rFD3G8eElKPOokB61oWapxJAmo9trYne/jeO
N9m2iCscfOOY8Zp7iTKQ5vDIEFEF0r8bBD28gPT1PY3/A4F0rRjXoSAgrXui
STcYSEdenJFbAqQfh830nQukGXyCPsoeeuO4rorjeQGQll55OG0hkHZ49cTj
MJDWCtNe43n4jaNFypXaPCC9or1h5aGjbxyT3s+VNT75xjHCINk9GUh/OXFW
pwNI5x34/r71FDB8pr/hfvX4jeOtKXeZbZ68cQQAifnAYw==
  "],
 CellLabel->"Out[17]=",ExpressionUUID->"e309fa84-a998-4c69-b5be-8334a58a7e0e"]
}, Open  ]],

Cell[CellGroupData[{

Cell["\<\
IndVarVals={m`A->0.35,m`FPP->0.01,m`GGPP->0.01,m`GPP->0.01,m`H->0.006,m`PhyPP-\
>0.01,m`Z->1.6}\
\>", "Input",
 CellLabel->"In[18]:=",ExpressionUUID->"2339b4c4-3892-44d2-a9c9-fdb585cab536"],

Cell[BoxData[
 RowBox[{"{", 
  RowBox[{
   RowBox[{"m`A", "\[Rule]", "0.35`"}], ",", 
   RowBox[{"m`FPP", "\[Rule]", "0.01`"}], ",", 
   RowBox[{"m`GGPP", "\[Rule]", "0.01`"}], ",", 
   RowBox[{"m`GPP", "\[Rule]", "0.01`"}], ",", 
   RowBox[{"m`H", "\[Rule]", "0.006`"}], ",", 
   RowBox[{"m`PhyPP", "\[Rule]", "0.01`"}], ",", 
   RowBox[{"m`Z", "\[Rule]", "1.6`"}]}], "}"}]], "Output",
 CellChangeTimes->CompressedData["
1:eJxTTMoPSmVkYGDQAeJt8fdf1Mi8cazs3FleJ/vG0cWIc9MyvTeOD9vidT4D
6SfcW/n/Aulln+48/az/xtFb1f7zMeM3jgeOCvmeB9I9YWoMURZvHK/rcvYv
sHvjWPKx8saRzjeOH9ilf4DoO35OykeB9Ce2FRuFut44bpnNrSEFpFdOX28K
ovnFD3qC6FjR+fxOQFpkpudZoe43jvZHjzmLAukdQnVPJYD0Cde1Jnr73zgu
+bVFXOHgG8dD3DxLlIG0SEeGiCqQrvQQ8vAC0l+mNf0PBNLxvlyHgoB0QGGz
bjCQXrd2Zm4JkG6InuU7F0irCAV/lD30xvGWH+fzAiBdd/9w2kIgPWH+U4/D
QJr3ofYaz8NA819eqc0D0rMONKw8dPSN42rLebLGJ984prCluCcD6Uts53Q6
gPTlOT/et5564/jH+y33q8dvHFck3mO2efLGEQCKrreX
  "],
 CellLabel->"Out[18]=",ExpressionUUID->"a8f21f1f-513a-4b7f-bae3-c42adef37db9"]
}, Open  ]],

Cell[CellGroupData[{

Cell["\<\
RateEqs = SM.(Rates/. Join[SubsFormVars,ParVarVals,ParArrayInVars])\
\>", "Input",
 CellLabel->"In[19]:=",ExpressionUUID->"10ba9f47-73da-4a47-af5a-b221963dfaff"],

Cell[BoxData[
 RowBox[{"{", 
  RowBox[{
   RowBox[{
    RowBox[{"Hold", "[", 
     FractionBox[
      RowBox[{"r1`Vmax", " ", "m`A"}], 
      RowBox[{
       RowBox[{"r1`Km", " ", 
        RowBox[{"(", 
         RowBox[{"1", "+", 
          FractionBox["m`B", "r1`Ki"]}], ")"}]}], "+", "m`A"}]], "]"}], "-", 
    RowBox[{"Hold", "[", 
     FractionBox[
      RowBox[{"r2`Vmax", " ", "m`B"}], 
      RowBox[{
       RowBox[{"r2`Km", " ", 
        RowBox[{"(", 
         RowBox[{"1", "+", 
          FractionBox["m`C", "r2`Ki"]}], ")"}]}], "+", "m`B"}]], "]"}]}], ",", 
   RowBox[{
    RowBox[{"Hold", "[", 
     FractionBox[
      RowBox[{"r2`Vmax", " ", "m`B"}], 
      RowBox[{
       RowBox[{"r2`Km", " ", 
        RowBox[{"(", 
         RowBox[{"1", "+", 
          FractionBox["m`C", "r2`Ki"]}], ")"}]}], "+", "m`B"}]], "]"}], "-", 
    RowBox[{"Hold", "[", 
     FractionBox[
      RowBox[{"r3`Vmax", " ", "m`C"}], 
      RowBox[{
       RowBox[{"r3`Km", " ", 
        RowBox[{"(", 
         RowBox[{"1", "+", 
          FractionBox["m`D", "r3`Ki"], "+", 
          FractionBox["m`FPP", "r3`Ki2"], "+", 
          FractionBox["m`GPP", "r3`Ki3"], "+", 
          FractionBox["m`GGPP", "r3`Ki4"], "+", 
          FractionBox["m`PhyPP", "r3`Ki5"]}], ")"}]}], "+", "m`C"}]], "]"}]}],
    ",", 
   RowBox[{
    RowBox[{"Hold", "[", 
     FractionBox[
      RowBox[{"r3`Vmax", " ", "m`C"}], 
      RowBox[{
       RowBox[{"r3`Km", " ", 
        RowBox[{"(", 
         RowBox[{"1", "+", 
          FractionBox["m`D", "r3`Ki"], "+", 
          FractionBox["m`FPP", "r3`Ki2"], "+", 
          FractionBox["m`GPP", "r3`Ki3"], "+", 
          FractionBox["m`GGPP", "r3`Ki4"], "+", 
          FractionBox["m`PhyPP", "r3`Ki5"]}], ")"}]}], "+", "m`C"}]], "]"}], 
    "-", 
    RowBox[{"Hold", "[", 
     FractionBox[
      RowBox[{"r4`Vmax", " ", "m`D"}], 
      RowBox[{
       RowBox[{"r4`Km", " ", 
        RowBox[{"(", 
         RowBox[{"1", "+", 
          FractionBox["m`E", "r4`Ki"]}], ")"}]}], "+", "m`D"}]], "]"}]}], ",", 
   RowBox[{
    RowBox[{"Hold", "[", 
     FractionBox[
      RowBox[{"r4`Vmax", " ", "m`D"}], 
      RowBox[{
       RowBox[{"r4`Km", " ", 
        RowBox[{"(", 
         RowBox[{"1", "+", 
          FractionBox["m`E", "r4`Ki"]}], ")"}]}], "+", "m`D"}]], "]"}], "-", 
    RowBox[{"Hold", "[", 
     FractionBox[
      RowBox[{"r5`Vmax", " ", "m`E"}], 
      RowBox[{"r5`Km", "+", "m`E"}]], "]"}]}], ",", 
   RowBox[{
    RowBox[{"Hold", "[", 
     FractionBox[
      RowBox[{"r5`Vmax", " ", "m`E"}], 
      RowBox[{"r5`Km", "+", "m`E"}]], "]"}], "-", 
    RowBox[{"Hold", "[", 
     FractionBox[
      RowBox[{"r6`Vmax", " ", "m`F"}], 
      RowBox[{
       RowBox[{"r6`Km", " ", 
        RowBox[{"(", 
         RowBox[{"1", "+", 
          FractionBox["m`G", "r6`Ki"]}], ")"}]}], "+", "m`F"}]], "]"}], "+", 
    RowBox[{"Hold", "[", 
     FractionBox[
      RowBox[{"r7`Vmax", " ", "m`G"}], 
      RowBox[{"r7`Km", "+", "m`G"}]], "]"}], "-", 
    RowBox[{"Hold", "[", 
     RowBox[{"r8`a", " ", 
      RowBox[{
       UnderoverscriptBox["\[Product]", 
        RowBox[{"i`i", "=", "1"}], 
        RowBox[{"Length", "[", 
         RowBox[{"{", "m`F", "}"}], "]"}]], 
       SuperscriptBox[
        RowBox[{
         RowBox[{"{", "m`F", "}"}], "\[LeftDoubleBracket]", "i`i", 
         "\[RightDoubleBracket]"}], 
        RowBox[{
         RowBox[{"{", "1", "}"}], "\[LeftDoubleBracket]", "i`i", 
         "\[RightDoubleBracket]"}]]}]}], "]"}], "+", 
    RowBox[{"Hold", "[", 
     RowBox[{"r9`a", " ", 
      RowBox[{
       UnderoverscriptBox["\[Product]", 
        RowBox[{"i`i", "=", "1"}], 
        RowBox[{"Length", "[", 
         RowBox[{"{", "m`F2", "}"}], "]"}]], 
       SuperscriptBox[
        RowBox[{
         RowBox[{"{", "m`F2", "}"}], "\[LeftDoubleBracket]", "i`i", 
         "\[RightDoubleBracket]"}], 
        RowBox[{
         RowBox[{"{", "1", "}"}], "\[LeftDoubleBracket]", "i`i", 
         "\[RightDoubleBracket]"}]]}]}], "]"}], "-", 
    RowBox[{"4", " ", 
     RowBox[{"Hold", "[", 
      RowBox[{"r20`a", " ", 
       RowBox[{
        UnderoverscriptBox["\[Product]", 
         RowBox[{"i`i", "=", "1"}], 
         RowBox[{"Length", "[", 
          RowBox[{"{", 
           RowBox[{"m`F", ",", "m`G"}], "}"}], "]"}]], 
        SuperscriptBox[
         RowBox[{
          RowBox[{"{", 
           RowBox[{"m`F", ",", "m`G"}], "}"}], "\[LeftDoubleBracket]", "i`i", 
          "\[RightDoubleBracket]"}], 
         RowBox[{
          RowBox[{"{", 
           RowBox[{"1", ",", "1"}], "}"}], "\[LeftDoubleBracket]", "i`i", 
          "\[RightDoubleBracket]"}]]}]}], "]"}]}]}], ",", 
   RowBox[{
    RowBox[{"-", 
     RowBox[{"Hold", "[", 
      FractionBox[
       RowBox[{"r18`Vmax", " ", "m`F2"}], 
       RowBox[{
        RowBox[{"r18`Km", " ", 
         RowBox[{"(", 
          RowBox[{"1", "+", 
           FractionBox["m`G2", "r18`Ki"]}], ")"}]}], "+", "m`F2"}]], "]"}]}], 
    "+", 
    RowBox[{"Hold", "[", 
     FractionBox[
      RowBox[{"r19`Vmax", " ", "m`G2"}], 
      RowBox[{"r19`Km", "+", "m`G2"}]], "]"}], "+", 
    RowBox[{"Hold", "[", 
     FractionBox[
      RowBox[{"r16`Vmax", " ", "m`O"}], 
      RowBox[{"r16`Km", "+", "m`O"}]], "]"}], "+", 
    RowBox[{"Hold", "[", 
     RowBox[{"r8`a", " ", 
      RowBox[{
       UnderoverscriptBox["\[Product]", 
        RowBox[{"i`i", "=", "1"}], 
        RowBox[{"Length", "[", 
         RowBox[{"{", "m`F", "}"}], "]"}]], 
       SuperscriptBox[
        RowBox[{
         RowBox[{"{", "m`F", "}"}], "\[LeftDoubleBracket]", "i`i", 
         "\[RightDoubleBracket]"}], 
        RowBox[{
         RowBox[{"{", "1", "}"}], "\[LeftDoubleBracket]", "i`i", 
         "\[RightDoubleBracket]"}]]}]}], "]"}], "-", 
    RowBox[{"Hold", "[", 
     RowBox[{"r9`a", " ", 
      RowBox[{
       UnderoverscriptBox["\[Product]", 
        RowBox[{"i`i", "=", "1"}], 
        RowBox[{"Length", "[", 
         RowBox[{"{", "m`F2", "}"}], "]"}]], 
       SuperscriptBox[
        RowBox[{
         RowBox[{"{", "m`F2", "}"}], "\[LeftDoubleBracket]", "i`i", 
         "\[RightDoubleBracket]"}], 
        RowBox[{
         RowBox[{"{", "1", "}"}], "\[LeftDoubleBracket]", "i`i", 
         "\[RightDoubleBracket]"}]]}]}], "]"}], "-", 
    RowBox[{"3", " ", 
     RowBox[{"Hold", "[", 
      RowBox[{"r21`a", " ", 
       RowBox[{
        UnderoverscriptBox["\[Product]", 
         RowBox[{"i`i", "=", "1"}], 
         RowBox[{"Length", "[", 
          RowBox[{"{", 
           RowBox[{"m`F2", ",", "m`G2"}], "}"}], "]"}]], 
        SuperscriptBox[
         RowBox[{
          RowBox[{"{", 
           RowBox[{"m`F2", ",", "m`G2"}], "}"}], "\[LeftDoubleBracket]", 
          "i`i", "\[RightDoubleBracket]"}], 
         RowBox[{
          RowBox[{"{", 
           RowBox[{"1", ",", "1"}], "}"}], "\[LeftDoubleBracket]", "i`i", 
          "\[RightDoubleBracket]"}]]}]}], "]"}]}]}], ",", 
   RowBox[{
    RowBox[{"Hold", "[", 
     FractionBox[
      RowBox[{"r6`Vmax", " ", "m`F"}], 
      RowBox[{
       RowBox[{"r6`Km", " ", 
        RowBox[{"(", 
         RowBox[{"1", "+", 
          FractionBox["m`G", "r6`Ki"]}], ")"}]}], "+", "m`F"}]], "]"}], "-", 
    RowBox[{"Hold", "[", 
     FractionBox[
      RowBox[{"r7`Vmax", " ", "m`G"}], 
      RowBox[{"r7`Km", "+", "m`G"}]], "]"}], "-", 
    RowBox[{"Hold", "[", 
     RowBox[{"r22`a", " ", 
      RowBox[{
       UnderoverscriptBox["\[Product]", 
        RowBox[{"i`i", "=", "1"}], 
        RowBox[{"Length", "[", 
         RowBox[{"{", "m`G", "}"}], "]"}]], 
       SuperscriptBox[
        RowBox[{
         RowBox[{"{", "m`G", "}"}], "\[LeftDoubleBracket]", "i`i", 
         "\[RightDoubleBracket]"}], 
        RowBox[{
         RowBox[{"{", "1", "}"}], "\[LeftDoubleBracket]", "i`i", 
         "\[RightDoubleBracket]"}]]}]}], "]"}], "+", 
    RowBox[{"Hold", "[", 
     RowBox[{"r23`a", " ", 
      RowBox[{
       UnderoverscriptBox["\[Product]", 
        RowBox[{"i`i", "=", "1"}], 
        RowBox[{"Length", "[", 
         RowBox[{"{", "m`G2", "}"}], "]"}]], 
       SuperscriptBox[
        RowBox[{
         RowBox[{"{", "m`G2", "}"}], "\[LeftDoubleBracket]", "i`i", 
         "\[RightDoubleBracket]"}], 
        RowBox[{
         RowBox[{"{", "1", "}"}], "\[LeftDoubleBracket]", "i`i", 
         "\[RightDoubleBracket]"}]]}]}], "]"}], "-", 
    RowBox[{"2", " ", 
     RowBox[{"Hold", "[", 
      RowBox[{"r20`a", " ", 
       RowBox[{
        UnderoverscriptBox["\[Product]", 
         RowBox[{"i`i", "=", "1"}], 
         RowBox[{"Length", "[", 
          RowBox[{"{", 
           RowBox[{"m`F", ",", "m`G"}], "}"}], "]"}]], 
        SuperscriptBox[
         RowBox[{
          RowBox[{"{", 
           RowBox[{"m`F", ",", "m`G"}], "}"}], "\[LeftDoubleBracket]", "i`i", 
          "\[RightDoubleBracket]"}], 
         RowBox[{
          RowBox[{"{", 
           RowBox[{"1", ",", "1"}], "}"}], "\[LeftDoubleBracket]", "i`i", 
          "\[RightDoubleBracket]"}]]}]}], "]"}]}]}], ",", 
   RowBox[{
    RowBox[{"Hold", "[", 
     FractionBox[
      RowBox[{"r18`Vmax", " ", "m`F2"}], 
      RowBox[{
       RowBox[{"r18`Km", " ", 
        RowBox[{"(", 
         RowBox[{"1", "+", 
          FractionBox["m`G2", "r18`Ki"]}], ")"}]}], "+", "m`F2"}]], "]"}], 
    "-", 
    RowBox[{"Hold", "[", 
     FractionBox[
      RowBox[{"r19`Vmax", " ", "m`G2"}], 
      RowBox[{"r19`Km", "+", "m`G2"}]], "]"}], "+", 
    RowBox[{"Hold", "[", 
     FractionBox[
      RowBox[{"r17`Vmax", " ", "m`O"}], 
      RowBox[{"r17`Km", "+", "m`O"}]], "]"}], "+", 
    RowBox[{"Hold", "[", 
     RowBox[{"r22`a", " ", 
      RowBox[{
       UnderoverscriptBox["\[Product]", 
        RowBox[{"i`i", "=", "1"}], 
        RowBox[{"Length", "[", 
         RowBox[{"{", "m`G", "}"}], "]"}]], 
       SuperscriptBox[
        RowBox[{
         RowBox[{"{", "m`G", "}"}], "\[LeftDoubleBracket]", "i`i", 
         "\[RightDoubleBracket]"}], 
        RowBox[{
         RowBox[{"{", "1", "}"}], "\[LeftDoubleBracket]", "i`i", 
         "\[RightDoubleBracket]"}]]}]}], "]"}], "-", 
    RowBox[{"Hold", "[", 
     RowBox[{"r23`a", " ", 
      RowBox[{
       UnderoverscriptBox["\[Product]", 
        RowBox[{"i`i", "=", "1"}], 
        RowBox[{"Length", "[", 
         RowBox[{"{", "m`G2", "}"}], "]"}]], 
       SuperscriptBox[
        RowBox[{
         RowBox[{"{", "m`G2", "}"}], "\[LeftDoubleBracket]", "i`i", 
         "\[RightDoubleBracket]"}], 
        RowBox[{
         RowBox[{"{", "1", "}"}], "\[LeftDoubleBracket]", "i`i", 
         "\[RightDoubleBracket]"}]]}]}], "]"}], "-", 
    RowBox[{"Hold", "[", 
     RowBox[{"r21`a", " ", 
      RowBox[{
       UnderoverscriptBox["\[Product]", 
        RowBox[{"i`i", "=", "1"}], 
        RowBox[{"Length", "[", 
         RowBox[{"{", 
          RowBox[{"m`F2", ",", "m`G2"}], "}"}], "]"}]], 
       SuperscriptBox[
        RowBox[{
         RowBox[{"{", 
          RowBox[{"m`F2", ",", "m`G2"}], "}"}], "\[LeftDoubleBracket]", "i`i",
          "\[RightDoubleBracket]"}], 
        RowBox[{
         RowBox[{"{", 
          RowBox[{"1", ",", "1"}], "}"}], "\[LeftDoubleBracket]", "i`i", 
         "\[RightDoubleBracket]"}]]}]}], "]"}]}], ",", 
   RowBox[{
    RowBox[{"Hold", "[", 
     FractionBox[
      RowBox[{"r10`Vmax", " ", "m`H"}], 
      RowBox[{
       RowBox[{"r10`Km", " ", 
        RowBox[{"(", 
         RowBox[{"1", "+", 
          FractionBox["m`F2", "r10`Ki"], "+", 
          FractionBox["m`G2", "r10`Ki2"]}], ")"}]}], "+", "m`H"}]], "]"}], 
    "-", 
    RowBox[{"Hold", "[", 
     FractionBox[
      RowBox[{"r11`Vmax", " ", "m`J"}], 
      RowBox[{"r11`Km", "+", "m`J"}]], "]"}]}], ",", 
   RowBox[{
    RowBox[{"Hold", "[", 
     FractionBox[
      RowBox[{"r11`Vmax", " ", "m`J"}], 
      RowBox[{"r11`Km", "+", "m`J"}]], "]"}], "-", 
    RowBox[{"Hold", "[", 
     FractionBox[
      RowBox[{"r12`Vmax", " ", "m`K"}], 
      RowBox[{"r12`Km", "+", "m`K"}]], "]"}]}], ",", 
   RowBox[{
    RowBox[{"Hold", "[", 
     FractionBox[
      RowBox[{"r12`Vmax", " ", "m`K"}], 
      RowBox[{"r12`Km", "+", "m`K"}]], "]"}], "-", 
    RowBox[{"Hold", "[", 
     FractionBox[
      RowBox[{"r13`Vmax", " ", "m`L"}], 
      RowBox[{"r13`Km", "+", "m`L"}]], "]"}]}], ",", 
   RowBox[{
    RowBox[{"Hold", "[", 
     FractionBox[
      RowBox[{"r13`Vmax", " ", "m`L"}], 
      RowBox[{"r13`Km", "+", "m`L"}]], "]"}], "-", 
    RowBox[{"Hold", "[", 
     FractionBox[
      RowBox[{"r14`Vmax", " ", "m`M"}], 
      RowBox[{"r14`Km", "+", "m`M"}]], "]"}]}], ",", 
   RowBox[{
    RowBox[{"Hold", "[", 
     FractionBox[
      RowBox[{"r14`Vmax", " ", "m`M"}], 
      RowBox[{"r14`Km", "+", "m`M"}]], "]"}], "-", 
    RowBox[{"Hold", "[", 
     FractionBox[
      RowBox[{"r15`Vmax", " ", "m`N"}], 
      RowBox[{"r15`Km", "+", "m`N"}]], "]"}]}], ",", 
   RowBox[{
    RowBox[{"Hold", "[", 
     FractionBox[
      RowBox[{"r15`Vmax", " ", "m`N"}], 
      RowBox[{"r15`Km", "+", "m`N"}]], "]"}], "-", 
    RowBox[{"Hold", "[", 
     FractionBox[
      RowBox[{"r16`Vmax", " ", "m`O"}], 
      RowBox[{"r16`Km", "+", "m`O"}]], "]"}], "-", 
    RowBox[{"Hold", "[", 
     FractionBox[
      RowBox[{"r17`Vmax", " ", "m`O"}], 
      RowBox[{"r17`Km", "+", "m`O"}]], "]"}]}]}], "}"}]], "Output",
 CellChangeTimes->CompressedData["
1:eJxTTMoPSmVkYGDQAeJl8Q9e1Mi8cXwxe095newbR7emW5uW6b1xNIgs1PkM
pKO+7ub/C6Rnqj9++ln/jeNbkeDPx4zfOO6r8PI9D6S/TY9iiLJ443j2jnH/
Ars3jhaFtTeOdL5xDJGL+wGir1yKVzkKpJ8wn94o1PXGsVmqSEMKSBvmXTYF
0V9OPPcE0SITzvI7AWmfeu+zQt1vHDmXnnAWBdLeH+qeSgBpJ/51Jnr73ziu
e7BVXOHgG0epmzxLlIH0vJJMEVUgbbZRyMMLSHe9avofCKTXOHAfCgLSy482
6wYD6SiZWbklQFpw4mzfuUA66H/wR9lDbxwrdLieFwDp8GdH0hYC6UVszzwO
A+mQTp01noffOPIvvVqbB6TLzjWuPHT0jSOH3HxZ45NvHINfp7gnA+lLbOd1
OoD0s5k/37eeeuNod/0t96vHbxw77txjtnnyxhEATnG7Ag==
  "],
 CellLabel->"Out[19]=",ExpressionUUID->"ff4c21cd-8c1a-46f4-8b44-ca11983d5109"]
}, Open  ]],

Cell[CellGroupData[{

Cell["RateEqs = ReleaseHold[RateEqs]", "Input",
 CellLabel->"In[20]:=",ExpressionUUID->"b0dc6d1a-3eee-4cba-8ed9-ff8f952e6c56"],

Cell[BoxData[
 RowBox[{"{", 
  RowBox[{
   RowBox[{
    FractionBox[
     RowBox[{"m`A", " ", "r1`Vmax"}], 
     RowBox[{"m`A", "+", 
      RowBox[{
       RowBox[{"(", 
        RowBox[{"1", "+", 
         FractionBox["m`B", "r1`Ki"]}], ")"}], " ", "r1`Km"}]}]], "-", 
    FractionBox[
     RowBox[{"m`B", " ", "r2`Vmax"}], 
     RowBox[{"m`B", "+", 
      RowBox[{
       RowBox[{"(", 
        RowBox[{"1", "+", 
         FractionBox["m`C", "r2`Ki"]}], ")"}], " ", "r2`Km"}]}]]}], ",", 
   RowBox[{
    FractionBox[
     RowBox[{"m`B", " ", "r2`Vmax"}], 
     RowBox[{"m`B", "+", 
      RowBox[{
       RowBox[{"(", 
        RowBox[{"1", "+", 
         FractionBox["m`C", "r2`Ki"]}], ")"}], " ", "r2`Km"}]}]], "-", 
    FractionBox[
     RowBox[{"m`C", " ", "r3`Vmax"}], 
     RowBox[{"m`C", "+", 
      RowBox[{"r3`Km", " ", 
       RowBox[{"(", 
        RowBox[{"1", "+", 
         FractionBox["m`D", "r3`Ki"], "+", 
         FractionBox["m`FPP", "r3`Ki2"], "+", 
         FractionBox["m`GPP", "r3`Ki3"], "+", 
         FractionBox["m`GGPP", "r3`Ki4"], "+", 
         FractionBox["m`PhyPP", "r3`Ki5"]}], ")"}]}]}]]}], ",", 
   RowBox[{
    FractionBox[
     RowBox[{"m`C", " ", "r3`Vmax"}], 
     RowBox[{"m`C", "+", 
      RowBox[{"r3`Km", " ", 
       RowBox[{"(", 
        RowBox[{"1", "+", 
         FractionBox["m`D", "r3`Ki"], "+", 
         FractionBox["m`FPP", "r3`Ki2"], "+", 
         FractionBox["m`GPP", "r3`Ki3"], "+", 
         FractionBox["m`GGPP", "r3`Ki4"], "+", 
         FractionBox["m`PhyPP", "r3`Ki5"]}], ")"}]}]}]], "-", 
    FractionBox[
     RowBox[{"m`D", " ", "r4`Vmax"}], 
     RowBox[{"m`D", "+", 
      RowBox[{
       RowBox[{"(", 
        RowBox[{"1", "+", 
         FractionBox["m`E", "r4`Ki"]}], ")"}], " ", "r4`Km"}]}]]}], ",", 
   RowBox[{
    FractionBox[
     RowBox[{"m`D", " ", "r4`Vmax"}], 
     RowBox[{"m`D", "+", 
      RowBox[{
       RowBox[{"(", 
        RowBox[{"1", "+", 
         FractionBox["m`E", "r4`Ki"]}], ")"}], " ", "r4`Km"}]}]], "-", 
    FractionBox[
     RowBox[{"m`E", " ", "r5`Vmax"}], 
     RowBox[{"m`E", "+", "r5`Km"}]]}], ",", 
   RowBox[{
    RowBox[{
     RowBox[{"-", "r8`a"}], " ", "m`F"}], "+", 
    RowBox[{"r9`a", " ", "m`F2"}], "-", 
    RowBox[{"4", " ", "r20`a", " ", "m`F", " ", "m`G"}], "+", 
    FractionBox[
     RowBox[{"m`E", " ", "r5`Vmax"}], 
     RowBox[{"m`E", "+", "r5`Km"}]], "-", 
    FractionBox[
     RowBox[{"m`F", " ", "r6`Vmax"}], 
     RowBox[{"m`F", "+", 
      RowBox[{
       RowBox[{"(", 
        RowBox[{"1", "+", 
         FractionBox["m`G", "r6`Ki"]}], ")"}], " ", "r6`Km"}]}]], "+", 
    FractionBox[
     RowBox[{"m`G", " ", "r7`Vmax"}], 
     RowBox[{"m`G", "+", "r7`Km"}]]}], ",", 
   RowBox[{
    RowBox[{"r8`a", " ", "m`F"}], "-", 
    RowBox[{"r9`a", " ", "m`F2"}], "-", 
    RowBox[{"3", " ", "r21`a", " ", "m`F2", " ", "m`G2"}], "+", 
    FractionBox[
     RowBox[{"m`O", " ", "r16`Vmax"}], 
     RowBox[{"r16`Km", "+", "m`O"}]], "-", 
    FractionBox[
     RowBox[{"m`F2", " ", "r18`Vmax"}], 
     RowBox[{"m`F2", "+", 
      RowBox[{
       RowBox[{"(", 
        RowBox[{"1", "+", 
         FractionBox["m`G2", "r18`Ki"]}], ")"}], " ", "r18`Km"}]}]], "+", 
    FractionBox[
     RowBox[{"m`G2", " ", "r19`Vmax"}], 
     RowBox[{"m`G2", "+", "r19`Km"}]]}], ",", 
   RowBox[{
    RowBox[{
     RowBox[{"-", "r22`a"}], " ", "m`G"}], "-", 
    RowBox[{"2", " ", "r20`a", " ", "m`F", " ", "m`G"}], "+", 
    RowBox[{"r23`a", " ", "m`G2"}], "+", 
    FractionBox[
     RowBox[{"m`F", " ", "r6`Vmax"}], 
     RowBox[{"m`F", "+", 
      RowBox[{
       RowBox[{"(", 
        RowBox[{"1", "+", 
         FractionBox["m`G", "r6`Ki"]}], ")"}], " ", "r6`Km"}]}]], "-", 
    FractionBox[
     RowBox[{"m`G", " ", "r7`Vmax"}], 
     RowBox[{"m`G", "+", "r7`Km"}]]}], ",", 
   RowBox[{
    RowBox[{"r22`a", " ", "m`G"}], "-", 
    RowBox[{"r23`a", " ", "m`G2"}], "-", 
    RowBox[{"r21`a", " ", "m`F2", " ", "m`G2"}], "+", 
    FractionBox[
     RowBox[{"m`O", " ", "r17`Vmax"}], 
     RowBox[{"r17`Km", "+", "m`O"}]], "+", 
    FractionBox[
     RowBox[{"m`F2", " ", "r18`Vmax"}], 
     RowBox[{"m`F2", "+", 
      RowBox[{
       RowBox[{"(", 
        RowBox[{"1", "+", 
         FractionBox["m`G2", "r18`Ki"]}], ")"}], " ", "r18`Km"}]}]], "-", 
    FractionBox[
     RowBox[{"m`G2", " ", "r19`Vmax"}], 
     RowBox[{"m`G2", "+", "r19`Km"}]]}], ",", 
   RowBox[{
    FractionBox[
     RowBox[{"m`H", " ", "r10`Vmax"}], 
     RowBox[{"m`H", "+", 
      RowBox[{
       RowBox[{"(", 
        RowBox[{"1", "+", 
         FractionBox["m`F2", "r10`Ki"], "+", 
         FractionBox["m`G2", "r10`Ki2"]}], ")"}], " ", "r10`Km"}]}]], "-", 
    FractionBox[
     RowBox[{"m`J", " ", "r11`Vmax"}], 
     RowBox[{"m`J", "+", "r11`Km"}]]}], ",", 
   RowBox[{
    FractionBox[
     RowBox[{"m`J", " ", "r11`Vmax"}], 
     RowBox[{"m`J", "+", "r11`Km"}]], "-", 
    FractionBox[
     RowBox[{"m`K", " ", "r12`Vmax"}], 
     RowBox[{"m`K", "+", "r12`Km"}]]}], ",", 
   RowBox[{
    FractionBox[
     RowBox[{"m`K", " ", "r12`Vmax"}], 
     RowBox[{"m`K", "+", "r12`Km"}]], "-", 
    FractionBox[
     RowBox[{"m`L", " ", "r13`Vmax"}], 
     RowBox[{"r13`Km", "+", "m`L"}]]}], ",", 
   RowBox[{
    FractionBox[
     RowBox[{"m`L", " ", "r13`Vmax"}], 
     RowBox[{"r13`Km", "+", "m`L"}]], "-", 
    FractionBox[
     RowBox[{"m`M", " ", "r14`Vmax"}], 
     RowBox[{"r14`Km", "+", "m`M"}]]}], ",", 
   RowBox[{
    FractionBox[
     RowBox[{"m`M", " ", "r14`Vmax"}], 
     RowBox[{"r14`Km", "+", "m`M"}]], "-", 
    FractionBox[
     RowBox[{"m`N", " ", "r15`Vmax"}], 
     RowBox[{"r15`Km", "+", "m`N"}]]}], ",", 
   RowBox[{
    FractionBox[
     RowBox[{"m`N", " ", "r15`Vmax"}], 
     RowBox[{"r15`Km", "+", "m`N"}]], "-", 
    FractionBox[
     RowBox[{"m`O", " ", "r16`Vmax"}], 
     RowBox[{"r16`Km", "+", "m`O"}]], "-", 
    FractionBox[
     RowBox[{"m`O", " ", "r17`Vmax"}], 
     RowBox[{"r17`Km", "+", "m`O"}]]}]}], "}"}]], "Output",
 CellChangeTimes->{3.859606124869437*^9, 3.8598695786363993`*^9, 
  3.860039480329157*^9, 3.860138806184147*^9, 3.8602081992139697`*^9, 
  3.860483425408848*^9, 3.8605588306854224`*^9, 3.861779788086343*^9, 
  3.8635829569995747`*^9, 3.8636815951637006`*^9, 3.8637571585016575`*^9, 
  3.864276863829051*^9, 3.877589087462525*^9, 3.8777569590004234`*^9},
 CellLabel->"Out[20]=",ExpressionUUID->"082c0631-99a3-4b28-a9a4-9bb665563f2c"]
}, Open  ]],

Cell[CellGroupData[{

Cell[BoxData[
 RowBox[{"{", 
  RowBox[{
   RowBox[{
    FractionBox[
     RowBox[{"m`A", " ", "r1`Vmax"}], 
     RowBox[{"m`A", "+", 
      RowBox[{
       RowBox[{"(", 
        RowBox[{"1", "+", 
         FractionBox["m`B", "r1`Ki"]}], ")"}], " ", "r1`Km"}]}]], "-", 
    FractionBox[
     RowBox[{"m`B", " ", "r2`Vmax"}], 
     RowBox[{"m`B", "+", 
      RowBox[{
       RowBox[{"(", 
        RowBox[{"1", "+", 
         FractionBox["m`C", "r2`Ki"]}], ")"}], " ", "r2`Km"}]}]]}], ",", 
   "\[IndentingNewLine]", 
   RowBox[{
    FractionBox[
     RowBox[{"m`B", " ", "r2`Vmax"}], 
     RowBox[{"m`B", "+", 
      RowBox[{
       RowBox[{"(", 
        RowBox[{"1", "+", 
         FractionBox["m`C", "r2`Ki"]}], ")"}], " ", "r2`Km"}]}]], "-", 
    FractionBox[
     RowBox[{"m`C", " ", "r3`Vmax"}], 
     RowBox[{"m`C", "+", 
      RowBox[{"r3`Km", " ", 
       RowBox[{"(", 
        RowBox[{"1", "+", 
         FractionBox["m`D", "r3`Ki"], "+", 
         FractionBox["m`FPP", "r3`Ki2"], "+", 
         FractionBox["m`GPP", "r3`Ki3"], "+", 
         FractionBox["m`GGPP", "r3`Ki4"], "+", 
         FractionBox["m`PhyPP", "r3`Ki5"]}], ")"}]}]}]]}], ",", 
   "\[IndentingNewLine]", 
   RowBox[{
    FractionBox[
     RowBox[{"m`C", " ", "r3`Vmax"}], 
     RowBox[{"m`C", "+", 
      RowBox[{"r3`Km", " ", 
       RowBox[{"(", 
        RowBox[{"1", "+", 
         FractionBox["m`D", "r3`Ki"], "+", 
         FractionBox["m`FPP", "r3`Ki2"], "+", 
         FractionBox["m`GPP", "r3`Ki3"], "+", 
         FractionBox["m`GGPP", "r3`Ki4"], "+", 
         FractionBox["m`PhyPP", "r3`Ki5"]}], ")"}]}]}]], "-", 
    FractionBox[
     RowBox[{"m`D", " ", "r4`Vmax"}], 
     RowBox[{"m`D", "+", 
      RowBox[{
       RowBox[{"(", 
        RowBox[{"1", "+", 
         FractionBox["m`E", "r4`Ki"]}], ")"}], " ", "r4`Km"}]}]]}], ",", 
   "\[IndentingNewLine]", 
   RowBox[{
    FractionBox[
     RowBox[{"m`D", " ", "r4`Vmax"}], 
     RowBox[{"m`D", "+", 
      RowBox[{
       RowBox[{"(", 
        RowBox[{"1", "+", 
         FractionBox["m`E", "r4`Ki"]}], ")"}], " ", "r4`Km"}]}]], "-", 
    FractionBox[
     RowBox[{"m`E", " ", "r5`Vmax"}], 
     RowBox[{"m`E", "+", "r5`Km"}]]}], ",", "\[IndentingNewLine]", 
   RowBox[{
    RowBox[{
     RowBox[{"-", "r8`a"}], " ", "m`F"}], "+", 
    RowBox[{"r9`a", " ", "m`F2"}], "-", 
    RowBox[{"4", " ", "r20`a", " ", "m`F", " ", "m`G"}], "+", 
    FractionBox[
     RowBox[{"m`E", " ", "r5`Vmax"}], 
     RowBox[{"m`E", "+", "r5`Km"}]], "-", 
    FractionBox[
     RowBox[{"m`F", " ", "r6`Vmax"}], 
     RowBox[{"m`F", "+", 
      RowBox[{
       RowBox[{"(", 
        RowBox[{"1", "+", 
         FractionBox["m`G", "r6`Ki"]}], ")"}], " ", "r6`Km"}]}]], "+", 
    FractionBox[
     RowBox[{"m`G", " ", "r7`Vmax"}], 
     RowBox[{"m`G", "+", "r7`Km"}]]}], ",", "\[IndentingNewLine]", 
   RowBox[{
    RowBox[{"r8`a", " ", "m`F"}], "-", 
    RowBox[{"r9`a", " ", "m`F2"}], "-", 
    RowBox[{"3", " ", "r21`a", " ", "m`F2", " ", "m`G2"}], "+", 
    FractionBox[
     RowBox[{"m`O", " ", "r16`Vmax"}], 
     RowBox[{"r16`Km", "+", "m`O"}]], "-", 
    FractionBox[
     RowBox[{"m`F2", " ", "r18`Vmax"}], 
     RowBox[{"m`F2", "+", 
      RowBox[{
       RowBox[{"(", 
        RowBox[{"1", "+", 
         FractionBox["m`G2", "r18`Ki"]}], ")"}], " ", "r18`Km"}]}]], "+", 
    FractionBox[
     RowBox[{"m`G2", " ", "r19`Vmax"}], 
     RowBox[{"m`G2", "+", "r19`Km"}]]}], ",", "\[IndentingNewLine]", 
   RowBox[{
    RowBox[{
     RowBox[{"-", "r22`a"}], " ", "m`G"}], "-", 
    RowBox[{"2", " ", "r20`a", " ", "m`F", " ", "m`G"}], "+", 
    RowBox[{"r23`a", " ", "m`G2"}], "+", 
    FractionBox[
     RowBox[{"m`F", " ", "r6`Vmax"}], 
     RowBox[{"m`F", "+", 
      RowBox[{
       RowBox[{"(", 
        RowBox[{"1", "+", 
         FractionBox["m`G", "r6`Ki"]}], ")"}], " ", "r6`Km"}]}]], "-", 
    FractionBox[
     RowBox[{"m`G", " ", "r7`Vmax"}], 
     RowBox[{"m`G", "+", "r7`Km"}]]}], ",", "\[IndentingNewLine]", 
   RowBox[{
    RowBox[{"r22`a", " ", "m`G"}], "-", 
    RowBox[{"r23`a", " ", "m`G2"}], "-", 
    RowBox[{"r21`a", " ", "m`F2", " ", "m`G2"}], "+", 
    FractionBox[
     RowBox[{"m`O", " ", "r17`Vmax"}], 
     RowBox[{"r17`Km", "+", "m`O"}]], "+", 
    FractionBox[
     RowBox[{"m`F2", " ", "r18`Vmax"}], 
     RowBox[{"m`F2", "+", 
      RowBox[{
       RowBox[{"(", 
        RowBox[{"1", "+", 
         FractionBox["m`G2", "r18`Ki"]}], ")"}], " ", "r18`Km"}]}]], "-", 
    FractionBox[
     RowBox[{"m`G2", " ", "r19`Vmax"}], 
     RowBox[{"m`G2", "+", "r19`Km"}]]}], ",", "\[IndentingNewLine]", 
   RowBox[{
    FractionBox[
     RowBox[{"m`H", " ", "r10`Vmax"}], 
     RowBox[{"m`H", "+", 
      RowBox[{
       RowBox[{"(", 
        RowBox[{"1", "+", 
         FractionBox["m`F2", "r10`Ki"], "+", 
         FractionBox["m`G2", "r10`Ki2"]}], ")"}], " ", "r10`Km"}]}]], "-", 
    FractionBox[
     RowBox[{"m`J", " ", "r11`Vmax"}], 
     RowBox[{"m`J", "+", "r11`Km"}]]}], ",", 
   RowBox[{
    FractionBox[
     RowBox[{"m`J", " ", "r11`Vmax"}], 
     RowBox[{"m`J", "+", "r11`Km"}]], "-", 
    FractionBox[
     RowBox[{"m`K", " ", "r12`Vmax"}], 
     RowBox[{"m`K", "+", "r12`Km"}]]}], ",", "\[IndentingNewLine]", 
   RowBox[{
    FractionBox[
     RowBox[{"m`K", " ", "r12`Vmax"}], 
     RowBox[{"m`K", "+", "r12`Km"}]], "-", 
    FractionBox[
     RowBox[{"m`L", " ", "r13`Vmax"}], 
     RowBox[{"r13`Km", "+", "m`L"}]]}], ",", "\[IndentingNewLine]", 
   RowBox[{
    FractionBox[
     RowBox[{"m`L", " ", "r13`Vmax"}], 
     RowBox[{"r13`Km", "+", "m`L"}]], "-", 
    FractionBox[
     RowBox[{"m`M", " ", "r14`Vmax"}], 
     RowBox[{"r14`Km", "+", "m`M"}]]}], ",", "\[IndentingNewLine]", 
   RowBox[{
    FractionBox[
     RowBox[{"m`M", " ", "r14`Vmax"}], 
     RowBox[{"r14`Km", "+", "m`M"}]], "-", 
    FractionBox[
     RowBox[{"m`N", " ", "r15`Vmax"}], 
     RowBox[{"r15`Km", "+", "m`N"}]]}], ",", "\[IndentingNewLine]", 
   RowBox[{
    FractionBox[
     RowBox[{"m`N", " ", "r15`Vmax"}], 
     RowBox[{"r15`Km", "+", "m`N"}]], "-", 
    FractionBox[
     RowBox[{"m`O", " ", "r16`Vmax"}], 
     RowBox[{"r16`Km", "+", "m`O"}]], "-", 
    FractionBox[
     RowBox[{"m`O", " ", "r17`Vmax"}], 
     RowBox[{"r17`Km", "+", "m`O"}]]}]}], "}"}]], "Input",
 CellChangeTimes->{{3.8595301988130026`*^9, 3.859530256396543*^9}},
 CellLabel->"In[21]:=",ExpressionUUID->"7cf0ff62-212e-4190-9a88-a981c2e515c5"],

Cell[BoxData[
 RowBox[{"{", 
  RowBox[{
   RowBox[{
    FractionBox[
     RowBox[{"m`A", " ", "r1`Vmax"}], 
     RowBox[{"m`A", "+", 
      RowBox[{
       RowBox[{"(", 
        RowBox[{"1", "+", 
         FractionBox["m`B", "r1`Ki"]}], ")"}], " ", "r1`Km"}]}]], "-", 
    FractionBox[
     RowBox[{"m`B", " ", "r2`Vmax"}], 
     RowBox[{"m`B", "+", 
      RowBox[{
       RowBox[{"(", 
        RowBox[{"1", "+", 
         FractionBox["m`C", "r2`Ki"]}], ")"}], " ", "r2`Km"}]}]]}], ",", 
   RowBox[{
    FractionBox[
     RowBox[{"m`B", " ", "r2`Vmax"}], 
     RowBox[{"m`B", "+", 
      RowBox[{
       RowBox[{"(", 
        RowBox[{"1", "+", 
         FractionBox["m`C", "r2`Ki"]}], ")"}], " ", "r2`Km"}]}]], "-", 
    FractionBox[
     RowBox[{"m`C", " ", "r3`Vmax"}], 
     RowBox[{"m`C", "+", 
      RowBox[{"r3`Km", " ", 
       RowBox[{"(", 
        RowBox[{"1", "+", 
         FractionBox["m`D", "r3`Ki"], "+", 
         FractionBox["m`FPP", "r3`Ki2"], "+", 
         FractionBox["m`GPP", "r3`Ki3"], "+", 
         FractionBox["m`GGPP", "r3`Ki4"], "+", 
         FractionBox["m`PhyPP", "r3`Ki5"]}], ")"}]}]}]]}], ",", 
   RowBox[{
    FractionBox[
     RowBox[{"m`C", " ", "r3`Vmax"}], 
     RowBox[{"m`C", "+", 
      RowBox[{"r3`Km", " ", 
       RowBox[{"(", 
        RowBox[{"1", "+", 
         FractionBox["m`D", "r3`Ki"], "+", 
         FractionBox["m`FPP", "r3`Ki2"], "+", 
         FractionBox["m`GPP", "r3`Ki3"], "+", 
         FractionBox["m`GGPP", "r3`Ki4"], "+", 
         FractionBox["m`PhyPP", "r3`Ki5"]}], ")"}]}]}]], "-", 
    FractionBox[
     RowBox[{"m`D", " ", "r4`Vmax"}], 
     RowBox[{"m`D", "+", 
      RowBox[{
       RowBox[{"(", 
        RowBox[{"1", "+", 
         FractionBox["m`E", "r4`Ki"]}], ")"}], " ", "r4`Km"}]}]]}], ",", 
   RowBox[{
    FractionBox[
     RowBox[{"m`D", " ", "r4`Vmax"}], 
     RowBox[{"m`D", "+", 
      RowBox[{
       RowBox[{"(", 
        RowBox[{"1", "+", 
         FractionBox["m`E", "r4`Ki"]}], ")"}], " ", "r4`Km"}]}]], "-", 
    FractionBox[
     RowBox[{"m`E", " ", "r5`Vmax"}], 
     RowBox[{"m`E", "+", "r5`Km"}]]}], ",", 
   RowBox[{
    RowBox[{
     RowBox[{"-", "r8`a"}], " ", "m`F"}], "+", 
    RowBox[{"r9`a", " ", "m`F2"}], "-", 
    RowBox[{"4", " ", "r20`a", " ", "m`F", " ", "m`G"}], "+", 
    FractionBox[
     RowBox[{"m`E", " ", "r5`Vmax"}], 
     RowBox[{"m`E", "+", "r5`Km"}]], "-", 
    FractionBox[
     RowBox[{"m`F", " ", "r6`Vmax"}], 
     RowBox[{"m`F", "+", 
      RowBox[{
       RowBox[{"(", 
        RowBox[{"1", "+", 
         FractionBox["m`G", "r6`Ki"]}], ")"}], " ", "r6`Km"}]}]], "+", 
    FractionBox[
     RowBox[{"m`G", " ", "r7`Vmax"}], 
     RowBox[{"m`G", "+", "r7`Km"}]]}], ",", 
   RowBox[{
    RowBox[{"r8`a", " ", "m`F"}], "-", 
    RowBox[{"r9`a", " ", "m`F2"}], "-", 
    RowBox[{"3", " ", "r21`a", " ", "m`F2", " ", "m`G2"}], "+", 
    FractionBox[
     RowBox[{"m`O", " ", "r16`Vmax"}], 
     RowBox[{"r16`Km", "+", "m`O"}]], "-", 
    FractionBox[
     RowBox[{"m`F2", " ", "r18`Vmax"}], 
     RowBox[{"m`F2", "+", 
      RowBox[{
       RowBox[{"(", 
        RowBox[{"1", "+", 
         FractionBox["m`G2", "r18`Ki"]}], ")"}], " ", "r18`Km"}]}]], "+", 
    FractionBox[
     RowBox[{"m`G2", " ", "r19`Vmax"}], 
     RowBox[{"m`G2", "+", "r19`Km"}]]}], ",", 
   RowBox[{
    RowBox[{
     RowBox[{"-", "r22`a"}], " ", "m`G"}], "-", 
    RowBox[{"2", " ", "r20`a", " ", "m`F", " ", "m`G"}], "+", 
    RowBox[{"r23`a", " ", "m`G2"}], "+", 
    FractionBox[
     RowBox[{"m`F", " ", "r6`Vmax"}], 
     RowBox[{"m`F", "+", 
      RowBox[{
       RowBox[{"(", 
        RowBox[{"1", "+", 
         FractionBox["m`G", "r6`Ki"]}], ")"}], " ", "r6`Km"}]}]], "-", 
    FractionBox[
     RowBox[{"m`G", " ", "r7`Vmax"}], 
     RowBox[{"m`G", "+", "r7`Km"}]]}], ",", 
   RowBox[{
    RowBox[{"r22`a", " ", "m`G"}], "-", 
    RowBox[{"r23`a", " ", "m`G2"}], "-", 
    RowBox[{"r21`a", " ", "m`F2", " ", "m`G2"}], "+", 
    FractionBox[
     RowBox[{"m`O", " ", "r17`Vmax"}], 
     RowBox[{"r17`Km", "+", "m`O"}]], "+", 
    FractionBox[
     RowBox[{"m`F2", " ", "r18`Vmax"}], 
     RowBox[{"m`F2", "+", 
      RowBox[{
       RowBox[{"(", 
        RowBox[{"1", "+", 
         FractionBox["m`G2", "r18`Ki"]}], ")"}], " ", "r18`Km"}]}]], "-", 
    FractionBox[
     RowBox[{"m`G2", " ", "r19`Vmax"}], 
     RowBox[{"m`G2", "+", "r19`Km"}]]}], ",", 
   RowBox[{
    FractionBox[
     RowBox[{"m`H", " ", "r10`Vmax"}], 
     RowBox[{"m`H", "+", 
      RowBox[{
       RowBox[{"(", 
        RowBox[{"1", "+", 
         FractionBox["m`F2", "r10`Ki"], "+", 
         FractionBox["m`G2", "r10`Ki2"]}], ")"}], " ", "r10`Km"}]}]], "-", 
    FractionBox[
     RowBox[{"m`J", " ", "r11`Vmax"}], 
     RowBox[{"m`J", "+", "r11`Km"}]]}], ",", 
   RowBox[{
    FractionBox[
     RowBox[{"m`J", " ", "r11`Vmax"}], 
     RowBox[{"m`J", "+", "r11`Km"}]], "-", 
    FractionBox[
     RowBox[{"m`K", " ", "r12`Vmax"}], 
     RowBox[{"m`K", "+", "r12`Km"}]]}], ",", 
   RowBox[{
    FractionBox[
     RowBox[{"m`K", " ", "r12`Vmax"}], 
     RowBox[{"m`K", "+", "r12`Km"}]], "-", 
    FractionBox[
     RowBox[{"m`L", " ", "r13`Vmax"}], 
     RowBox[{"r13`Km", "+", "m`L"}]]}], ",", 
   RowBox[{
    FractionBox[
     RowBox[{"m`L", " ", "r13`Vmax"}], 
     RowBox[{"r13`Km", "+", "m`L"}]], "-", 
    FractionBox[
     RowBox[{"m`M", " ", "r14`Vmax"}], 
     RowBox[{"r14`Km", "+", "m`M"}]]}], ",", 
   RowBox[{
    FractionBox[
     RowBox[{"m`M", " ", "r14`Vmax"}], 
     RowBox[{"r14`Km", "+", "m`M"}]], "-", 
    FractionBox[
     RowBox[{"m`N", " ", "r15`Vmax"}], 
     RowBox[{"r15`Km", "+", "m`N"}]]}], ",", 
   RowBox[{
    FractionBox[
     RowBox[{"m`N", " ", "r15`Vmax"}], 
     RowBox[{"r15`Km", "+", "m`N"}]], "-", 
    FractionBox[
     RowBox[{"m`O", " ", "r16`Vmax"}], 
     RowBox[{"r16`Km", "+", "m`O"}]], "-", 
    FractionBox[
     RowBox[{"m`O", " ", "r17`Vmax"}], 
     RowBox[{"r17`Km", "+", "m`O"}]]}]}], "}"}]], "Output",
 CellChangeTimes->{3.8595301988859577`*^9, 3.859606124907441*^9, 
  3.859869578662632*^9, 3.860039480359975*^9, 3.860138806218232*^9, 
  3.860208199242673*^9, 3.860483425418924*^9, 3.8605588307134237`*^9, 
  3.861779788126235*^9, 3.863582957030884*^9, 3.8636815951964464`*^9, 
  3.8637571585347757`*^9, 3.8642768638616185`*^9, 3.8775890874865246`*^9, 
  3.87775695903642*^9},
 CellLabel->"Out[21]=",ExpressionUUID->"5b106a71-dab1-48f8-ae13-c8f2a65740f0"]
}, Open  ]],

Cell[CellGroupData[{

Cell[BoxData["SubsDepVarsWithT"], "Input",
 CellChangeTimes->{{3.790931078936096*^9, 3.790931080556289*^9}},
 CellLabel->"In[22]:=",ExpressionUUID->"7387e11b-223d-460a-adbe-fca0fd7c4031"],

Cell[BoxData[
 RowBox[{"{", 
  RowBox[{
   RowBox[{"m`B", "\[Rule]", 
    RowBox[{"m`B", "[", "t", "]"}]}], ",", 
   RowBox[{"m`C", "\[Rule]", 
    RowBox[{"m`C", "[", "t", "]"}]}], ",", 
   RowBox[{"m`D", "\[Rule]", 
    RowBox[{"m`D", "[", "t", "]"}]}], ",", 
   RowBox[{"m`E", "\[Rule]", 
    RowBox[{"m`E", "[", "t", "]"}]}], ",", 
   RowBox[{"m`F", "\[Rule]", 
    RowBox[{"m`F", "[", "t", "]"}]}], ",", 
   RowBox[{"m`F2", "\[Rule]", 
    RowBox[{"m`F2", "[", "t", "]"}]}], ",", 
   RowBox[{"m`G", "\[Rule]", 
    RowBox[{"m`G", "[", "t", "]"}]}], ",", 
   RowBox[{"m`G2", "\[Rule]", 
    RowBox[{"m`G2", "[", "t", "]"}]}], ",", 
   RowBox[{"m`J", "\[Rule]", 
    RowBox[{"m`J", "[", "t", "]"}]}], ",", 
   RowBox[{"m`K", "\[Rule]", 
    RowBox[{"m`K", "[", "t", "]"}]}], ",", 
   RowBox[{"m`L", "\[Rule]", 
    RowBox[{"m`L", "[", "t", "]"}]}], ",", 
   RowBox[{"m`M", "\[Rule]", 
    RowBox[{"m`M", "[", "t", "]"}]}], ",", 
   RowBox[{"m`N", "\[Rule]", 
    RowBox[{"m`N", "[", "t", "]"}]}], ",", 
   RowBox[{"m`O", "\[Rule]", 
    RowBox[{"m`O", "[", "t", "]"}]}]}], "}"}]], "Output",
 CellChangeTimes->{3.7909310812079897`*^9, 3.83032698016998*^9, 
  3.8303272414748063`*^9, 3.83032760685493*^9, 3.8304864173926754`*^9, 
  3.8305019836396923`*^9, 3.8305834282671957`*^9, 3.8310109224554105`*^9, 
  3.8310159663591995`*^9, 3.831023404056321*^9, 3.858330021492276*^9, 
  3.8593496937205143`*^9, 3.8593569604300585`*^9, 3.859359907329689*^9, 
  3.8594360966317797`*^9, 3.859451900139329*^9, 3.8594534563846626`*^9, 
  3.859454316147421*^9, 3.8595224128706894`*^9, 3.859606124917842*^9, 
  3.8598695786883864`*^9, 3.860039480382897*^9, 3.8601388062421474`*^9, 
  3.8602081992656136`*^9, 3.8604834254362144`*^9, 3.8605588307376585`*^9, 
  3.8617797881571827`*^9, 3.8635829570390577`*^9, 3.8636815952266407`*^9, 
  3.863757158560176*^9, 3.8642768638927116`*^9, 3.8775890875095243`*^9, 
  3.8777569590834303`*^9},
 CellLabel->"Out[22]=",ExpressionUUID->"1f727528-8712-484f-b118-3de136eddef4"]
}, Open  ]],

Cell[CellGroupData[{

Cell["RateEqsWithT = RateEqs/.SubsDepVarsWithT", "Input",
 CellLabel->"In[23]:=",ExpressionUUID->"4fa65f6a-bcf0-48a6-9f77-1cf73852469a"],

Cell[BoxData[
 RowBox[{"{", 
  RowBox[{
   RowBox[{
    FractionBox[
     RowBox[{"m`A", " ", "r1`Vmax"}], 
     RowBox[{"m`A", "+", 
      RowBox[{"r1`Km", " ", 
       RowBox[{"(", 
        RowBox[{"1", "+", 
         FractionBox[
          RowBox[{"m`B", "[", "t", "]"}], "r1`Ki"]}], ")"}]}]}]], "-", 
    FractionBox[
     RowBox[{"r2`Vmax", " ", 
      RowBox[{"m`B", "[", "t", "]"}]}], 
     RowBox[{
      RowBox[{"m`B", "[", "t", "]"}], "+", 
      RowBox[{"r2`Km", " ", 
       RowBox[{"(", 
        RowBox[{"1", "+", 
         FractionBox[
          RowBox[{"m`C", "[", "t", "]"}], "r2`Ki"]}], ")"}]}]}]]}], ",", 
   RowBox[{
    FractionBox[
     RowBox[{"r2`Vmax", " ", 
      RowBox[{"m`B", "[", "t", "]"}]}], 
     RowBox[{
      RowBox[{"m`B", "[", "t", "]"}], "+", 
      RowBox[{"r2`Km", " ", 
       RowBox[{"(", 
        RowBox[{"1", "+", 
         FractionBox[
          RowBox[{"m`C", "[", "t", "]"}], "r2`Ki"]}], ")"}]}]}]], "-", 
    FractionBox[
     RowBox[{"r3`Vmax", " ", 
      RowBox[{"m`C", "[", "t", "]"}]}], 
     RowBox[{
      RowBox[{"m`C", "[", "t", "]"}], "+", 
      RowBox[{"r3`Km", " ", 
       RowBox[{"(", 
        RowBox[{"1", "+", 
         FractionBox["m`FPP", "r3`Ki2"], "+", 
         FractionBox["m`GPP", "r3`Ki3"], "+", 
         FractionBox["m`GGPP", "r3`Ki4"], "+", 
         FractionBox["m`PhyPP", "r3`Ki5"], "+", 
         FractionBox[
          RowBox[{"m`D", "[", "t", "]"}], "r3`Ki"]}], ")"}]}]}]]}], ",", 
   RowBox[{
    FractionBox[
     RowBox[{"r3`Vmax", " ", 
      RowBox[{"m`C", "[", "t", "]"}]}], 
     RowBox[{
      RowBox[{"m`C", "[", "t", "]"}], "+", 
      RowBox[{"r3`Km", " ", 
       RowBox[{"(", 
        RowBox[{"1", "+", 
         FractionBox["m`FPP", "r3`Ki2"], "+", 
         FractionBox["m`GPP", "r3`Ki3"], "+", 
         FractionBox["m`GGPP", "r3`Ki4"], "+", 
         FractionBox["m`PhyPP", "r3`Ki5"], "+", 
         FractionBox[
          RowBox[{"m`D", "[", "t", "]"}], "r3`Ki"]}], ")"}]}]}]], "-", 
    FractionBox[
     RowBox[{"r4`Vmax", " ", 
      RowBox[{"m`D", "[", "t", "]"}]}], 
     RowBox[{
      RowBox[{"m`D", "[", "t", "]"}], "+", 
      RowBox[{"r4`Km", " ", 
       RowBox[{"(", 
        RowBox[{"1", "+", 
         FractionBox[
          RowBox[{"m`E", "[", "t", "]"}], "r4`Ki"]}], ")"}]}]}]]}], ",", 
   RowBox[{
    RowBox[{"-", 
     FractionBox[
      RowBox[{"r5`Vmax", " ", 
       RowBox[{"m`E", "[", "t", "]"}]}], 
      RowBox[{"r5`Km", "+", 
       RowBox[{"m`E", "[", "t", "]"}]}]]}], "+", 
    FractionBox[
     RowBox[{"r4`Vmax", " ", 
      RowBox[{"m`D", "[", "t", "]"}]}], 
     RowBox[{
      RowBox[{"m`D", "[", "t", "]"}], "+", 
      RowBox[{"r4`Km", " ", 
       RowBox[{"(", 
        RowBox[{"1", "+", 
         FractionBox[
          RowBox[{"m`E", "[", "t", "]"}], "r4`Ki"]}], ")"}]}]}]]}], ",", 
   RowBox[{
    FractionBox[
     RowBox[{"r5`Vmax", " ", 
      RowBox[{"m`E", "[", "t", "]"}]}], 
     RowBox[{"r5`Km", "+", 
      RowBox[{"m`E", "[", "t", "]"}]}]], "-", 
    RowBox[{"r8`a", " ", 
     RowBox[{"m`F", "[", "t", "]"}]}], "+", 
    RowBox[{"r9`a", " ", 
     RowBox[{"m`F2", "[", "t", "]"}]}], "-", 
    RowBox[{"4", " ", "r20`a", " ", 
     RowBox[{"m`F", "[", "t", "]"}], " ", 
     RowBox[{"m`G", "[", "t", "]"}]}], "+", 
    FractionBox[
     RowBox[{"r7`Vmax", " ", 
      RowBox[{"m`G", "[", "t", "]"}]}], 
     RowBox[{"r7`Km", "+", 
      RowBox[{"m`G", "[", "t", "]"}]}]], "-", 
    FractionBox[
     RowBox[{"r6`Vmax", " ", 
      RowBox[{"m`F", "[", "t", "]"}]}], 
     RowBox[{
      RowBox[{"m`F", "[", "t", "]"}], "+", 
      RowBox[{"r6`Km", " ", 
       RowBox[{"(", 
        RowBox[{"1", "+", 
         FractionBox[
          RowBox[{"m`G", "[", "t", "]"}], "r6`Ki"]}], ")"}]}]}]]}], ",", 
   RowBox[{
    RowBox[{"r8`a", " ", 
     RowBox[{"m`F", "[", "t", "]"}]}], "-", 
    RowBox[{"r9`a", " ", 
     RowBox[{"m`F2", "[", "t", "]"}]}], "-", 
    RowBox[{"3", " ", "r21`a", " ", 
     RowBox[{"m`F2", "[", "t", "]"}], " ", 
     RowBox[{"m`G2", "[", "t", "]"}]}], "+", 
    FractionBox[
     RowBox[{"r19`Vmax", " ", 
      RowBox[{"m`G2", "[", "t", "]"}]}], 
     RowBox[{"r19`Km", "+", 
      RowBox[{"m`G2", "[", "t", "]"}]}]], "-", 
    FractionBox[
     RowBox[{"r18`Vmax", " ", 
      RowBox[{"m`F2", "[", "t", "]"}]}], 
     RowBox[{
      RowBox[{"m`F2", "[", "t", "]"}], "+", 
      RowBox[{"r18`Km", " ", 
       RowBox[{"(", 
        RowBox[{"1", "+", 
         FractionBox[
          RowBox[{"m`G2", "[", "t", "]"}], "r18`Ki"]}], ")"}]}]}]], "+", 
    FractionBox[
     RowBox[{"r16`Vmax", " ", 
      RowBox[{"m`O", "[", "t", "]"}]}], 
     RowBox[{"r16`Km", "+", 
      RowBox[{"m`O", "[", "t", "]"}]}]]}], ",", 
   RowBox[{
    RowBox[{
     RowBox[{"-", "r22`a"}], " ", 
     RowBox[{"m`G", "[", "t", "]"}]}], "-", 
    RowBox[{"2", " ", "r20`a", " ", 
     RowBox[{"m`F", "[", "t", "]"}], " ", 
     RowBox[{"m`G", "[", "t", "]"}]}], "-", 
    FractionBox[
     RowBox[{"r7`Vmax", " ", 
      RowBox[{"m`G", "[", "t", "]"}]}], 
     RowBox[{"r7`Km", "+", 
      RowBox[{"m`G", "[", "t", "]"}]}]], "+", 
    FractionBox[
     RowBox[{"r6`Vmax", " ", 
      RowBox[{"m`F", "[", "t", "]"}]}], 
     RowBox[{
      RowBox[{"m`F", "[", "t", "]"}], "+", 
      RowBox[{"r6`Km", " ", 
       RowBox[{"(", 
        RowBox[{"1", "+", 
         FractionBox[
          RowBox[{"m`G", "[", "t", "]"}], "r6`Ki"]}], ")"}]}]}]], "+", 
    RowBox[{"r23`a", " ", 
     RowBox[{"m`G2", "[", "t", "]"}]}]}], ",", 
   RowBox[{
    RowBox[{"r22`a", " ", 
     RowBox[{"m`G", "[", "t", "]"}]}], "-", 
    RowBox[{"r23`a", " ", 
     RowBox[{"m`G2", "[", "t", "]"}]}], "-", 
    RowBox[{"r21`a", " ", 
     RowBox[{"m`F2", "[", "t", "]"}], " ", 
     RowBox[{"m`G2", "[", "t", "]"}]}], "-", 
    FractionBox[
     RowBox[{"r19`Vmax", " ", 
      RowBox[{"m`G2", "[", "t", "]"}]}], 
     RowBox[{"r19`Km", "+", 
      RowBox[{"m`G2", "[", "t", "]"}]}]], "+", 
    FractionBox[
     RowBox[{"r18`Vmax", " ", 
      RowBox[{"m`F2", "[", "t", "]"}]}], 
     RowBox[{
      RowBox[{"m`F2", "[", "t", "]"}], "+", 
      RowBox[{"r18`Km", " ", 
       RowBox[{"(", 
        RowBox[{"1", "+", 
         FractionBox[
          RowBox[{"m`G2", "[", "t", "]"}], "r18`Ki"]}], ")"}]}]}]], "+", 
    FractionBox[
     RowBox[{"r17`Vmax", " ", 
      RowBox[{"m`O", "[", "t", "]"}]}], 
     RowBox[{"r17`Km", "+", 
      RowBox[{"m`O", "[", "t", "]"}]}]]}], ",", 
   RowBox[{
    FractionBox[
     RowBox[{"m`H", " ", "r10`Vmax"}], 
     RowBox[{"m`H", "+", 
      RowBox[{"r10`Km", " ", 
       RowBox[{"(", 
        RowBox[{"1", "+", 
         FractionBox[
          RowBox[{"m`F2", "[", "t", "]"}], "r10`Ki"], "+", 
         FractionBox[
          RowBox[{"m`G2", "[", "t", "]"}], "r10`Ki2"]}], ")"}]}]}]], "-", 
    FractionBox[
     RowBox[{"r11`Vmax", " ", 
      RowBox[{"m`J", "[", "t", "]"}]}], 
     RowBox[{"r11`Km", "+", 
      RowBox[{"m`J", "[", "t", "]"}]}]]}], ",", 
   RowBox[{
    FractionBox[
     RowBox[{"r11`Vmax", " ", 
      RowBox[{"m`J", "[", "t", "]"}]}], 
     RowBox[{"r11`Km", "+", 
      RowBox[{"m`J", "[", "t", "]"}]}]], "-", 
    FractionBox[
     RowBox[{"r12`Vmax", " ", 
      RowBox[{"m`K", "[", "t", "]"}]}], 
     RowBox[{"r12`Km", "+", 
      RowBox[{"m`K", "[", "t", "]"}]}]]}], ",", 
   RowBox[{
    FractionBox[
     RowBox[{"r12`Vmax", " ", 
      RowBox[{"m`K", "[", "t", "]"}]}], 
     RowBox[{"r12`Km", "+", 
      RowBox[{"m`K", "[", "t", "]"}]}]], "-", 
    FractionBox[
     RowBox[{"r13`Vmax", " ", 
      RowBox[{"m`L", "[", "t", "]"}]}], 
     RowBox[{"r13`Km", "+", 
      RowBox[{"m`L", "[", "t", "]"}]}]]}], ",", 
   RowBox[{
    FractionBox[
     RowBox[{"r13`Vmax", " ", 
      RowBox[{"m`L", "[", "t", "]"}]}], 
     RowBox[{"r13`Km", "+", 
      RowBox[{"m`L", "[", "t", "]"}]}]], "-", 
    FractionBox[
     RowBox[{"r14`Vmax", " ", 
      RowBox[{"m`M", "[", "t", "]"}]}], 
     RowBox[{"r14`Km", "+", 
      RowBox[{"m`M", "[", "t", "]"}]}]]}], ",", 
   RowBox[{
    FractionBox[
     RowBox[{"r14`Vmax", " ", 
      RowBox[{"m`M", "[", "t", "]"}]}], 
     RowBox[{"r14`Km", "+", 
      RowBox[{"m`M", "[", "t", "]"}]}]], "-", 
    FractionBox[
     RowBox[{"r15`Vmax", " ", 
      RowBox[{"m`N", "[", "t", "]"}]}], 
     RowBox[{"r15`Km", "+", 
      RowBox[{"m`N", "[", "t", "]"}]}]]}], ",", 
   RowBox[{
    FractionBox[
     RowBox[{"r15`Vmax", " ", 
      RowBox[{"m`N", "[", "t", "]"}]}], 
     RowBox[{"r15`Km", "+", 
      RowBox[{"m`N", "[", "t", "]"}]}]], "-", 
    FractionBox[
     RowBox[{"r16`Vmax", " ", 
      RowBox[{"m`O", "[", "t", "]"}]}], 
     RowBox[{"r16`Km", "+", 
      RowBox[{"m`O", "[", "t", "]"}]}]], "-", 
    FractionBox[
     RowBox[{"r17`Vmax", " ", 
      RowBox[{"m`O", "[", "t", "]"}]}], 
     RowBox[{"r17`Km", "+", 
      RowBox[{"m`O", "[", "t", "]"}]}]]}]}], "}"}]], "Output",
 CellChangeTimes->CompressedData["
1:eJxTTMoPSmVkYGDQBeKG+49e1Mi8cbzy9kB5newbx5AnZpuX6b1xZJi3Sucz
kLZyPcv/F0jnLfjw9LP+G8d1XA2fjxm/cZx1PYP5OJB+N9WEA0RLyz4XBNE8
Z7n8zwNpF79NjFEWbxy17tVPXGD3xnFRQeeNI51vHKNT03+CaAUVI/WjQHqW
Zvgmoa43jm3W8j5SQPrh/+sCTkB6e0/AWaHuN46J7mecRYE0T0fzUwkg/WPx
BhO9/W8cD13YLq5w8I2jABffEmUg/SIhW0QVSF/oFPHwAtJvzrT8DwTSXgq8
h4KAdGJNq24wSPzSnNwSIB2XNM93LpA+FRH2UfbQG0dNTd7nBUA6aeGJtIVA
+sjNFx6HgTTPQr01noffOOqJ3ajNA9LNia0rDx1941iltUjW+OQbx45p6e7J
QNrG/JJOB5De1vP3feupN44SFz9wv3r8xlFp4WNmmydvHAFJgryV
  "],
 CellLabel->"Out[23]=",ExpressionUUID->"a959fd05-c09c-4611-a957-b3de65dae0b8"]
}, Open  ]],

Cell[CellGroupData[{

Cell["RateEqsAllSubs = RateEqsWithT/.IndVarVals", "Input",
 CellChangeTimes->{3.8303276680692368`*^9},
 CellLabel->"In[24]:=",ExpressionUUID->"eb7101e3-ca0e-4151-baea-1a9f1ac0548f"],

Cell[BoxData[
 RowBox[{"{", 
  RowBox[{
   RowBox[{
    FractionBox[
     RowBox[{"0.35`", " ", "r1`Vmax"}], 
     RowBox[{"0.35`", "\[VeryThinSpace]", "+", 
      RowBox[{"r1`Km", " ", 
       RowBox[{"(", 
        RowBox[{"1", "+", 
         FractionBox[
          RowBox[{"m`B", "[", "t", "]"}], "r1`Ki"]}], ")"}]}]}]], "-", 
    FractionBox[
     RowBox[{"r2`Vmax", " ", 
      RowBox[{"m`B", "[", "t", "]"}]}], 
     RowBox[{
      RowBox[{"m`B", "[", "t", "]"}], "+", 
      RowBox[{"r2`Km", " ", 
       RowBox[{"(", 
        RowBox[{"1", "+", 
         FractionBox[
          RowBox[{"m`C", "[", "t", "]"}], "r2`Ki"]}], ")"}]}]}]]}], ",", 
   RowBox[{
    FractionBox[
     RowBox[{"r2`Vmax", " ", 
      RowBox[{"m`B", "[", "t", "]"}]}], 
     RowBox[{
      RowBox[{"m`B", "[", "t", "]"}], "+", 
      RowBox[{"r2`Km", " ", 
       RowBox[{"(", 
        RowBox[{"1", "+", 
         FractionBox[
          RowBox[{"m`C", "[", "t", "]"}], "r2`Ki"]}], ")"}]}]}]], "-", 
    FractionBox[
     RowBox[{"r3`Vmax", " ", 
      RowBox[{"m`C", "[", "t", "]"}]}], 
     RowBox[{
      RowBox[{"m`C", "[", "t", "]"}], "+", 
      RowBox[{"r3`Km", " ", 
       RowBox[{"(", 
        RowBox[{"1", "+", 
         FractionBox["0.01`", "r3`Ki2"], "+", 
         FractionBox["0.01`", "r3`Ki3"], "+", 
         FractionBox["0.01`", "r3`Ki4"], "+", 
         FractionBox["0.01`", "r3`Ki5"], "+", 
         FractionBox[
          RowBox[{"m`D", "[", "t", "]"}], "r3`Ki"]}], ")"}]}]}]]}], ",", 
   RowBox[{
    FractionBox[
     RowBox[{"r3`Vmax", " ", 
      RowBox[{"m`C", "[", "t", "]"}]}], 
     RowBox[{
      RowBox[{"m`C", "[", "t", "]"}], "+", 
      RowBox[{"r3`Km", " ", 
       RowBox[{"(", 
        RowBox[{"1", "+", 
         FractionBox["0.01`", "r3`Ki2"], "+", 
         FractionBox["0.01`", "r3`Ki3"], "+", 
         FractionBox["0.01`", "r3`Ki4"], "+", 
         FractionBox["0.01`", "r3`Ki5"], "+", 
         FractionBox[
          RowBox[{"m`D", "[", "t", "]"}], "r3`Ki"]}], ")"}]}]}]], "-", 
    FractionBox[
     RowBox[{"r4`Vmax", " ", 
      RowBox[{"m`D", "[", "t", "]"}]}], 
     RowBox[{
      RowBox[{"m`D", "[", "t", "]"}], "+", 
      RowBox[{"r4`Km", " ", 
       RowBox[{"(", 
        RowBox[{"1", "+", 
         FractionBox[
          RowBox[{"m`E", "[", "t", "]"}], "r4`Ki"]}], ")"}]}]}]]}], ",", 
   RowBox[{
    RowBox[{"-", 
     FractionBox[
      RowBox[{"r5`Vmax", " ", 
       RowBox[{"m`E", "[", "t", "]"}]}], 
      RowBox[{"r5`Km", "+", 
       RowBox[{"m`E", "[", "t", "]"}]}]]}], "+", 
    FractionBox[
     RowBox[{"r4`Vmax", " ", 
      RowBox[{"m`D", "[", "t", "]"}]}], 
     RowBox[{
      RowBox[{"m`D", "[", "t", "]"}], "+", 
      RowBox[{"r4`Km", " ", 
       RowBox[{"(", 
        RowBox[{"1", "+", 
         FractionBox[
          RowBox[{"m`E", "[", "t", "]"}], "r4`Ki"]}], ")"}]}]}]]}], ",", 
   RowBox[{
    FractionBox[
     RowBox[{"r5`Vmax", " ", 
      RowBox[{"m`E", "[", "t", "]"}]}], 
     RowBox[{"r5`Km", "+", 
      RowBox[{"m`E", "[", "t", "]"}]}]], "-", 
    RowBox[{"r8`a", " ", 
     RowBox[{"m`F", "[", "t", "]"}]}], "+", 
    RowBox[{"r9`a", " ", 
     RowBox[{"m`F2", "[", "t", "]"}]}], "-", 
    RowBox[{"4", " ", "r20`a", " ", 
     RowBox[{"m`F", "[", "t", "]"}], " ", 
     RowBox[{"m`G", "[", "t", "]"}]}], "+", 
    FractionBox[
     RowBox[{"r7`Vmax", " ", 
      RowBox[{"m`G", "[", "t", "]"}]}], 
     RowBox[{"r7`Km", "+", 
      RowBox[{"m`G", "[", "t", "]"}]}]], "-", 
    FractionBox[
     RowBox[{"r6`Vmax", " ", 
      RowBox[{"m`F", "[", "t", "]"}]}], 
     RowBox[{
      RowBox[{"m`F", "[", "t", "]"}], "+", 
      RowBox[{"r6`Km", " ", 
       RowBox[{"(", 
        RowBox[{"1", "+", 
         FractionBox[
          RowBox[{"m`G", "[", "t", "]"}], "r6`Ki"]}], ")"}]}]}]]}], ",", 
   RowBox[{
    RowBox[{"r8`a", " ", 
     RowBox[{"m`F", "[", "t", "]"}]}], "-", 
    RowBox[{"r9`a", " ", 
     RowBox[{"m`F2", "[", "t", "]"}]}], "-", 
    RowBox[{"3", " ", "r21`a", " ", 
     RowBox[{"m`F2", "[", "t", "]"}], " ", 
     RowBox[{"m`G2", "[", "t", "]"}]}], "+", 
    FractionBox[
     RowBox[{"r19`Vmax", " ", 
      RowBox[{"m`G2", "[", "t", "]"}]}], 
     RowBox[{"r19`Km", "+", 
      RowBox[{"m`G2", "[", "t", "]"}]}]], "-", 
    FractionBox[
     RowBox[{"r18`Vmax", " ", 
      RowBox[{"m`F2", "[", "t", "]"}]}], 
     RowBox[{
      RowBox[{"m`F2", "[", "t", "]"}], "+", 
      RowBox[{"r18`Km", " ", 
       RowBox[{"(", 
        RowBox[{"1", "+", 
         FractionBox[
          RowBox[{"m`G2", "[", "t", "]"}], "r18`Ki"]}], ")"}]}]}]], "+", 
    FractionBox[
     RowBox[{"r16`Vmax", " ", 
      RowBox[{"m`O", "[", "t", "]"}]}], 
     RowBox[{"r16`Km", "+", 
      RowBox[{"m`O", "[", "t", "]"}]}]]}], ",", 
   RowBox[{
    RowBox[{
     RowBox[{"-", "r22`a"}], " ", 
     RowBox[{"m`G", "[", "t", "]"}]}], "-", 
    RowBox[{"2", " ", "r20`a", " ", 
     RowBox[{"m`F", "[", "t", "]"}], " ", 
     RowBox[{"m`G", "[", "t", "]"}]}], "-", 
    FractionBox[
     RowBox[{"r7`Vmax", " ", 
      RowBox[{"m`G", "[", "t", "]"}]}], 
     RowBox[{"r7`Km", "+", 
      RowBox[{"m`G", "[", "t", "]"}]}]], "+", 
    FractionBox[
     RowBox[{"r6`Vmax", " ", 
      RowBox[{"m`F", "[", "t", "]"}]}], 
     RowBox[{
      RowBox[{"m`F", "[", "t", "]"}], "+", 
      RowBox[{"r6`Km", " ", 
       RowBox[{"(", 
        RowBox[{"1", "+", 
         FractionBox[
          RowBox[{"m`G", "[", "t", "]"}], "r6`Ki"]}], ")"}]}]}]], "+", 
    RowBox[{"r23`a", " ", 
     RowBox[{"m`G2", "[", "t", "]"}]}]}], ",", 
   RowBox[{
    RowBox[{"r22`a", " ", 
     RowBox[{"m`G", "[", "t", "]"}]}], "-", 
    RowBox[{"r23`a", " ", 
     RowBox[{"m`G2", "[", "t", "]"}]}], "-", 
    RowBox[{"r21`a", " ", 
     RowBox[{"m`F2", "[", "t", "]"}], " ", 
     RowBox[{"m`G2", "[", "t", "]"}]}], "-", 
    FractionBox[
     RowBox[{"r19`Vmax", " ", 
      RowBox[{"m`G2", "[", "t", "]"}]}], 
     RowBox[{"r19`Km", "+", 
      RowBox[{"m`G2", "[", "t", "]"}]}]], "+", 
    FractionBox[
     RowBox[{"r18`Vmax", " ", 
      RowBox[{"m`F2", "[", "t", "]"}]}], 
     RowBox[{
      RowBox[{"m`F2", "[", "t", "]"}], "+", 
      RowBox[{"r18`Km", " ", 
       RowBox[{"(", 
        RowBox[{"1", "+", 
         FractionBox[
          RowBox[{"m`G2", "[", "t", "]"}], "r18`Ki"]}], ")"}]}]}]], "+", 
    FractionBox[
     RowBox[{"r17`Vmax", " ", 
      RowBox[{"m`O", "[", "t", "]"}]}], 
     RowBox[{"r17`Km", "+", 
      RowBox[{"m`O", "[", "t", "]"}]}]]}], ",", 
   RowBox[{
    FractionBox[
     RowBox[{"0.006`", " ", "r10`Vmax"}], 
     RowBox[{"0.006`", "\[VeryThinSpace]", "+", 
      RowBox[{"r10`Km", " ", 
       RowBox[{"(", 
        RowBox[{"1", "+", 
         FractionBox[
          RowBox[{"m`F2", "[", "t", "]"}], "r10`Ki"], "+", 
         FractionBox[
          RowBox[{"m`G2", "[", "t", "]"}], "r10`Ki2"]}], ")"}]}]}]], "-", 
    FractionBox[
     RowBox[{"r11`Vmax", " ", 
      RowBox[{"m`J", "[", "t", "]"}]}], 
     RowBox[{"r11`Km", "+", 
      RowBox[{"m`J", "[", "t", "]"}]}]]}], ",", 
   RowBox[{
    FractionBox[
     RowBox[{"r11`Vmax", " ", 
      RowBox[{"m`J", "[", "t", "]"}]}], 
     RowBox[{"r11`Km", "+", 
      RowBox[{"m`J", "[", "t", "]"}]}]], "-", 
    FractionBox[
     RowBox[{"r12`Vmax", " ", 
      RowBox[{"m`K", "[", "t", "]"}]}], 
     RowBox[{"r12`Km", "+", 
      RowBox[{"m`K", "[", "t", "]"}]}]]}], ",", 
   RowBox[{
    FractionBox[
     RowBox[{"r12`Vmax", " ", 
      RowBox[{"m`K", "[", "t", "]"}]}], 
     RowBox[{"r12`Km", "+", 
      RowBox[{"m`K", "[", "t", "]"}]}]], "-", 
    FractionBox[
     RowBox[{"r13`Vmax", " ", 
      RowBox[{"m`L", "[", "t", "]"}]}], 
     RowBox[{"r13`Km", "+", 
      RowBox[{"m`L", "[", "t", "]"}]}]]}], ",", 
   RowBox[{
    FractionBox[
     RowBox[{"r13`Vmax", " ", 
      RowBox[{"m`L", "[", "t", "]"}]}], 
     RowBox[{"r13`Km", "+", 
      RowBox[{"m`L", "[", "t", "]"}]}]], "-", 
    FractionBox[
     RowBox[{"r14`Vmax", " ", 
      RowBox[{"m`M", "[", "t", "]"}]}], 
     RowBox[{"r14`Km", "+", 
      RowBox[{"m`M", "[", "t", "]"}]}]]}], ",", 
   RowBox[{
    FractionBox[
     RowBox[{"r14`Vmax", " ", 
      RowBox[{"m`M", "[", "t", "]"}]}], 
     RowBox[{"r14`Km", "+", 
      RowBox[{"m`M", "[", "t", "]"}]}]], "-", 
    FractionBox[
     RowBox[{"r15`Vmax", " ", 
      RowBox[{"m`N", "[", "t", "]"}]}], 
     RowBox[{"r15`Km", "+", 
      RowBox[{"m`N", "[", "t", "]"}]}]]}], ",", 
   RowBox[{
    FractionBox[
     RowBox[{"r15`Vmax", " ", 
      RowBox[{"m`N", "[", "t", "]"}]}], 
     RowBox[{"r15`Km", "+", 
      RowBox[{"m`N", "[", "t", "]"}]}]], "-", 
    FractionBox[
     RowBox[{"r16`Vmax", " ", 
      RowBox[{"m`O", "[", "t", "]"}]}], 
     RowBox[{"r16`Km", "+", 
      RowBox[{"m`O", "[", "t", "]"}]}]], "-", 
    FractionBox[
     RowBox[{"r17`Vmax", " ", 
      RowBox[{"m`O", "[", "t", "]"}]}], 
     RowBox[{"r17`Km", "+", 
      RowBox[{"m`O", "[", "t", "]"}]}]]}]}], "}"}]], "Output",
 CellChangeTimes->CompressedData["
1:eJxTTMoPSmVkYGDQAeKi+49f1Mi8cRRWPlxeJ/vGccKM7M3L9N44LvM4ovMZ
SPvMvcb/F0iX+vx8+ln/jaPe6Wmfjxm/cVzD1cB8HEgnXP4lCKKVPtr7nwfR
kecZoyzeOBo+75q0wO6NY2ZB740jnW8cpffs/QmiM8JX6h0F0gbPuzYJdb1x
nBWS6CMFpE+wyAk6AWmzvKCzQt1Acz6fdRYF0rssW59KAOlj6zaa6O0H8XeI
Kxx849hzmm+JMpDetDZbRBVIVxSIengBacP1rf8DgfTWXN5DQUA6wKRNNxhI
s2+Ym1sCpCsL5/vOBdL3TMM/yh5645jUxPu8AEjvWXkybSGQNlr30uMwkL7x
Vm+N5+E3jnNu3qjNA9Lb09pWHjr6xlFEZ7Gs8UmgeEaGezKQXiV0WacDSF+b
9e9966k3jjLLPnK/evzGcRvjU2abJ28cAacbuwA=
  "],
 CellLabel->"Out[24]=",ExpressionUUID->"a1e9bb2b-4bc0-42ac-af6b-71c3f69ba283"]
}, Open  ]],

Cell[CellGroupData[{

Cell["Jac = Outer[D, RateEqsWithT, DepVarsWithT]", "Input",
 CellLabel->"In[25]:=",ExpressionUUID->"2cbf41b5-4461-4b50-8ab1-1679a7fdc4cc"],

Cell[BoxData[
 RowBox[{"{", 
  RowBox[{
   RowBox[{"{", 
    RowBox[{
     RowBox[{
      RowBox[{"-", 
       FractionBox[
        RowBox[{"m`A", " ", "r1`Km", " ", "r1`Vmax"}], 
        RowBox[{"r1`Ki", " ", 
         SuperscriptBox[
          RowBox[{"(", 
           RowBox[{"m`A", "+", 
            RowBox[{"r1`Km", " ", 
             RowBox[{"(", 
              RowBox[{"1", "+", 
               FractionBox[
                RowBox[{"m`B", "[", "t", "]"}], "r1`Ki"]}], ")"}]}]}], ")"}], 
          "2"]}]]}], "+", 
      FractionBox[
       RowBox[{"r2`Vmax", " ", 
        RowBox[{"m`B", "[", "t", "]"}]}], 
       SuperscriptBox[
        RowBox[{"(", 
         RowBox[{
          RowBox[{"m`B", "[", "t", "]"}], "+", 
          RowBox[{"r2`Km", " ", 
           RowBox[{"(", 
            RowBox[{"1", "+", 
             FractionBox[
              RowBox[{"m`C", "[", "t", "]"}], "r2`Ki"]}], ")"}]}]}], ")"}], 
        "2"]], "-", 
      FractionBox["r2`Vmax", 
       RowBox[{
        RowBox[{"m`B", "[", "t", "]"}], "+", 
        RowBox[{"r2`Km", " ", 
         RowBox[{"(", 
          RowBox[{"1", "+", 
           FractionBox[
            RowBox[{"m`C", "[", "t", "]"}], "r2`Ki"]}], ")"}]}]}]]}], ",", 
     FractionBox[
      RowBox[{"r2`Km", " ", "r2`Vmax", " ", 
       RowBox[{"m`B", "[", "t", "]"}]}], 
      RowBox[{"r2`Ki", " ", 
       SuperscriptBox[
        RowBox[{"(", 
         RowBox[{
          RowBox[{"m`B", "[", "t", "]"}], "+", 
          RowBox[{"r2`Km", " ", 
           RowBox[{"(", 
            RowBox[{"1", "+", 
             FractionBox[
              RowBox[{"m`C", "[", "t", "]"}], "r2`Ki"]}], ")"}]}]}], ")"}], 
        "2"]}]], ",", "0", ",", "0", ",", "0", ",", "0", ",", "0", ",", "0", 
     ",", "0", ",", "0", ",", "0", ",", "0", ",", "0", ",", "0"}], "}"}], ",", 
   RowBox[{"{", 
    RowBox[{
     RowBox[{
      RowBox[{"-", 
       FractionBox[
        RowBox[{"r2`Vmax", " ", 
         RowBox[{"m`B", "[", "t", "]"}]}], 
        SuperscriptBox[
         RowBox[{"(", 
          RowBox[{
           RowBox[{"m`B", "[", "t", "]"}], "+", 
           RowBox[{"r2`Km", " ", 
            RowBox[{"(", 
             RowBox[{"1", "+", 
              FractionBox[
               RowBox[{"m`C", "[", "t", "]"}], "r2`Ki"]}], ")"}]}]}], ")"}], 
         "2"]]}], "+", 
      FractionBox["r2`Vmax", 
       RowBox[{
        RowBox[{"m`B", "[", "t", "]"}], "+", 
        RowBox[{"r2`Km", " ", 
         RowBox[{"(", 
          RowBox[{"1", "+", 
           FractionBox[
            RowBox[{"m`C", "[", "t", "]"}], "r2`Ki"]}], ")"}]}]}]]}], ",", 
     RowBox[{
      RowBox[{"-", 
       FractionBox[
        RowBox[{"r2`Km", " ", "r2`Vmax", " ", 
         RowBox[{"m`B", "[", "t", "]"}]}], 
        RowBox[{"r2`Ki", " ", 
         SuperscriptBox[
          RowBox[{"(", 
           RowBox[{
            RowBox[{"m`B", "[", "t", "]"}], "+", 
            RowBox[{"r2`Km", " ", 
             RowBox[{"(", 
              RowBox[{"1", "+", 
               FractionBox[
                RowBox[{"m`C", "[", "t", "]"}], "r2`Ki"]}], ")"}]}]}], ")"}], 
          "2"]}]]}], "+", 
      FractionBox[
       RowBox[{"r3`Vmax", " ", 
        RowBox[{"m`C", "[", "t", "]"}]}], 
       SuperscriptBox[
        RowBox[{"(", 
         RowBox[{
          RowBox[{"m`C", "[", "t", "]"}], "+", 
          RowBox[{"r3`Km", " ", 
           RowBox[{"(", 
            RowBox[{"1", "+", 
             FractionBox["m`FPP", "r3`Ki2"], "+", 
             FractionBox["m`GPP", "r3`Ki3"], "+", 
             FractionBox["m`GGPP", "r3`Ki4"], "+", 
             FractionBox["m`PhyPP", "r3`Ki5"], "+", 
             FractionBox[
              RowBox[{"m`D", "[", "t", "]"}], "r3`Ki"]}], ")"}]}]}], ")"}], 
        "2"]], "-", 
      FractionBox["r3`Vmax", 
       RowBox[{
        RowBox[{"m`C", "[", "t", "]"}], "+", 
        RowBox[{"r3`Km", " ", 
         RowBox[{"(", 
          RowBox[{"1", "+", 
           FractionBox["m`FPP", "r3`Ki2"], "+", 
           FractionBox["m`GPP", "r3`Ki3"], "+", 
           FractionBox["m`GGPP", "r3`Ki4"], "+", 
           FractionBox["m`PhyPP", "r3`Ki5"], "+", 
           FractionBox[
            RowBox[{"m`D", "[", "t", "]"}], "r3`Ki"]}], ")"}]}]}]]}], ",", 
     FractionBox[
      RowBox[{"r3`Km", " ", "r3`Vmax", " ", 
       RowBox[{"m`C", "[", "t", "]"}]}], 
      RowBox[{"r3`Ki", " ", 
       SuperscriptBox[
        RowBox[{"(", 
         RowBox[{
          RowBox[{"m`C", "[", "t", "]"}], "+", 
          RowBox[{"r3`Km", " ", 
           RowBox[{"(", 
            RowBox[{"1", "+", 
             FractionBox["m`FPP", "r3`Ki2"], "+", 
             FractionBox["m`GPP", "r3`Ki3"], "+", 
             FractionBox["m`GGPP", "r3`Ki4"], "+", 
             FractionBox["m`PhyPP", "r3`Ki5"], "+", 
             FractionBox[
              RowBox[{"m`D", "[", "t", "]"}], "r3`Ki"]}], ")"}]}]}], ")"}], 
        "2"]}]], ",", "0", ",", "0", ",", "0", ",", "0", ",", "0", ",", "0", 
     ",", "0", ",", "0", ",", "0", ",", "0", ",", "0"}], "}"}], ",", 
   RowBox[{"{", 
    RowBox[{"0", ",", 
     RowBox[{
      RowBox[{"-", 
       FractionBox[
        RowBox[{"r3`Vmax", " ", 
         RowBox[{"m`C", "[", "t", "]"}]}], 
        SuperscriptBox[
         RowBox[{"(", 
          RowBox[{
           RowBox[{"m`C", "[", "t", "]"}], "+", 
           RowBox[{"r3`Km", " ", 
            RowBox[{"(", 
             RowBox[{"1", "+", 
              FractionBox["m`FPP", "r3`Ki2"], "+", 
              FractionBox["m`GPP", "r3`Ki3"], "+", 
              FractionBox["m`GGPP", "r3`Ki4"], "+", 
              FractionBox["m`PhyPP", "r3`Ki5"], "+", 
              FractionBox[
               RowBox[{"m`D", "[", "t", "]"}], "r3`Ki"]}], ")"}]}]}], ")"}], 
         "2"]]}], "+", 
      FractionBox["r3`Vmax", 
       RowBox[{
        RowBox[{"m`C", "[", "t", "]"}], "+", 
        RowBox[{"r3`Km", " ", 
         RowBox[{"(", 
          RowBox[{"1", "+", 
           FractionBox["m`FPP", "r3`Ki2"], "+", 
           FractionBox["m`GPP", "r3`Ki3"], "+", 
           FractionBox["m`GGPP", "r3`Ki4"], "+", 
           FractionBox["m`PhyPP", "r3`Ki5"], "+", 
           FractionBox[
            RowBox[{"m`D", "[", "t", "]"}], "r3`Ki"]}], ")"}]}]}]]}], ",", 
     RowBox[{
      RowBox[{"-", 
       FractionBox[
        RowBox[{"r3`Km", " ", "r3`Vmax", " ", 
         RowBox[{"m`C", "[", "t", "]"}]}], 
        RowBox[{"r3`Ki", " ", 
         SuperscriptBox[
          RowBox[{"(", 
           RowBox[{
            RowBox[{"m`C", "[", "t", "]"}], "+", 
            RowBox[{"r3`Km", " ", 
             RowBox[{"(", 
              RowBox[{"1", "+", 
               FractionBox["m`FPP", "r3`Ki2"], "+", 
               FractionBox["m`GPP", "r3`Ki3"], "+", 
               FractionBox["m`GGPP", "r3`Ki4"], "+", 
               FractionBox["m`PhyPP", "r3`Ki5"], "+", 
               FractionBox[
                RowBox[{"m`D", "[", "t", "]"}], "r3`Ki"]}], ")"}]}]}], ")"}], 
          "2"]}]]}], "+", 
      FractionBox[
       RowBox[{"r4`Vmax", " ", 
        RowBox[{"m`D", "[", "t", "]"}]}], 
       SuperscriptBox[
        RowBox[{"(", 
         RowBox[{
          RowBox[{"m`D", "[", "t", "]"}], "+", 
          RowBox[{"r4`Km", " ", 
           RowBox[{"(", 
            RowBox[{"1", "+", 
             FractionBox[
              RowBox[{"m`E", "[", "t", "]"}], "r4`Ki"]}], ")"}]}]}], ")"}], 
        "2"]], "-", 
      FractionBox["r4`Vmax", 
       RowBox[{
        RowBox[{"m`D", "[", "t", "]"}], "+", 
        RowBox[{"r4`Km", " ", 
         RowBox[{"(", 
          RowBox[{"1", "+", 
           FractionBox[
            RowBox[{"m`E", "[", "t", "]"}], "r4`Ki"]}], ")"}]}]}]]}], ",", 
     FractionBox[
      RowBox[{"r4`Km", " ", "r4`Vmax", " ", 
       RowBox[{"m`D", "[", "t", "]"}]}], 
      RowBox[{"r4`Ki", " ", 
       SuperscriptBox[
        RowBox[{"(", 
         RowBox[{
          RowBox[{"m`D", "[", "t", "]"}], "+", 
          RowBox[{"r4`Km", " ", 
           RowBox[{"(", 
            RowBox[{"1", "+", 
             FractionBox[
              RowBox[{"m`E", "[", "t", "]"}], "r4`Ki"]}], ")"}]}]}], ")"}], 
        "2"]}]], ",", "0", ",", "0", ",", "0", ",", "0", ",", "0", ",", "0", 
     ",", "0", ",", "0", ",", "0", ",", "0"}], "}"}], ",", 
   RowBox[{"{", 
    RowBox[{"0", ",", "0", ",", 
     RowBox[{
      RowBox[{"-", 
       FractionBox[
        RowBox[{"r4`Vmax", " ", 
         RowBox[{"m`D", "[", "t", "]"}]}], 
        SuperscriptBox[
         RowBox[{"(", 
          RowBox[{
           RowBox[{"m`D", "[", "t", "]"}], "+", 
           RowBox[{"r4`Km", " ", 
            RowBox[{"(", 
             RowBox[{"1", "+", 
              FractionBox[
               RowBox[{"m`E", "[", "t", "]"}], "r4`Ki"]}], ")"}]}]}], ")"}], 
         "2"]]}], "+", 
      FractionBox["r4`Vmax", 
       RowBox[{
        RowBox[{"m`D", "[", "t", "]"}], "+", 
        RowBox[{"r4`Km", " ", 
         RowBox[{"(", 
          RowBox[{"1", "+", 
           FractionBox[
            RowBox[{"m`E", "[", "t", "]"}], "r4`Ki"]}], ")"}]}]}]]}], ",", 
     RowBox[{
      FractionBox[
       RowBox[{"r5`Vmax", " ", 
        RowBox[{"m`E", "[", "t", "]"}]}], 
       SuperscriptBox[
        RowBox[{"(", 
         RowBox[{"r5`Km", "+", 
          RowBox[{"m`E", "[", "t", "]"}]}], ")"}], "2"]], "-", 
      FractionBox["r5`Vmax", 
       RowBox[{"r5`Km", "+", 
        RowBox[{"m`E", "[", "t", "]"}]}]], "-", 
      FractionBox[
       RowBox[{"r4`Km", " ", "r4`Vmax", " ", 
        RowBox[{"m`D", "[", "t", "]"}]}], 
       RowBox[{"r4`Ki", " ", 
        SuperscriptBox[
         RowBox[{"(", 
          RowBox[{
           RowBox[{"m`D", "[", "t", "]"}], "+", 
           RowBox[{"r4`Km", " ", 
            RowBox[{"(", 
             RowBox[{"1", "+", 
              FractionBox[
               RowBox[{"m`E", "[", "t", "]"}], "r4`Ki"]}], ")"}]}]}], ")"}], 
         "2"]}]]}], ",", "0", ",", "0", ",", "0", ",", "0", ",", "0", ",", 
     "0", ",", "0", ",", "0", ",", "0", ",", "0"}], "}"}], ",", 
   RowBox[{"{", 
    RowBox[{"0", ",", "0", ",", "0", ",", 
     RowBox[{
      RowBox[{"-", 
       FractionBox[
        RowBox[{"r5`Vmax", " ", 
         RowBox[{"m`E", "[", "t", "]"}]}], 
        SuperscriptBox[
         RowBox[{"(", 
          RowBox[{"r5`Km", "+", 
           RowBox[{"m`E", "[", "t", "]"}]}], ")"}], "2"]]}], "+", 
      FractionBox["r5`Vmax", 
       RowBox[{"r5`Km", "+", 
        RowBox[{"m`E", "[", "t", "]"}]}]]}], ",", 
     RowBox[{
      RowBox[{"-", "r8`a"}], "-", 
      RowBox[{"4", " ", "r20`a", " ", 
       RowBox[{"m`G", "[", "t", "]"}]}], "+", 
      FractionBox[
       RowBox[{"r6`Vmax", " ", 
        RowBox[{"m`F", "[", "t", "]"}]}], 
       SuperscriptBox[
        RowBox[{"(", 
         RowBox[{
          RowBox[{"m`F", "[", "t", "]"}], "+", 
          RowBox[{"r6`Km", " ", 
           RowBox[{"(", 
            RowBox[{"1", "+", 
             FractionBox[
              RowBox[{"m`G", "[", "t", "]"}], "r6`Ki"]}], ")"}]}]}], ")"}], 
        "2"]], "-", 
      FractionBox["r6`Vmax", 
       RowBox[{
        RowBox[{"m`F", "[", "t", "]"}], "+", 
        RowBox[{"r6`Km", " ", 
         RowBox[{"(", 
          RowBox[{"1", "+", 
           FractionBox[
            RowBox[{"m`G", "[", "t", "]"}], "r6`Ki"]}], ")"}]}]}]]}], ",", 
     "r9`a", ",", 
     RowBox[{
      RowBox[{
       RowBox[{"-", "4"}], " ", "r20`a", " ", 
       RowBox[{"m`F", "[", "t", "]"}]}], "-", 
      FractionBox[
       RowBox[{"r7`Vmax", " ", 
        RowBox[{"m`G", "[", "t", "]"}]}], 
       SuperscriptBox[
        RowBox[{"(", 
         RowBox[{"r7`Km", "+", 
          RowBox[{"m`G", "[", "t", "]"}]}], ")"}], "2"]], "+", 
      FractionBox["r7`Vmax", 
       RowBox[{"r7`Km", "+", 
        RowBox[{"m`G", "[", "t", "]"}]}]], "+", 
      FractionBox[
       RowBox[{"r6`Km", " ", "r6`Vmax", " ", 
        RowBox[{"m`F", "[", "t", "]"}]}], 
       RowBox[{"r6`Ki", " ", 
        SuperscriptBox[
         RowBox[{"(", 
          RowBox[{
           RowBox[{"m`F", "[", "t", "]"}], "+", 
           RowBox[{"r6`Km", " ", 
            RowBox[{"(", 
             RowBox[{"1", "+", 
              FractionBox[
               RowBox[{"m`G", "[", "t", "]"}], "r6`Ki"]}], ")"}]}]}], ")"}], 
         "2"]}]]}], ",", "0", ",", "0", ",", "0", ",", "0", ",", "0", ",", 
     "0", ",", "0"}], "}"}], ",", 
   RowBox[{"{", 
    RowBox[{"0", ",", "0", ",", "0", ",", "0", ",", "r8`a", ",", 
     RowBox[{
      RowBox[{"-", "r9`a"}], "-", 
      RowBox[{"3", " ", "r21`a", " ", 
       RowBox[{"m`G2", "[", "t", "]"}]}], "+", 
      FractionBox[
       RowBox[{"r18`Vmax", " ", 
        RowBox[{"m`F2", "[", "t", "]"}]}], 
       SuperscriptBox[
        RowBox[{"(", 
         RowBox[{
          RowBox[{"m`F2", "[", "t", "]"}], "+", 
          RowBox[{"r18`Km", " ", 
           RowBox[{"(", 
            RowBox[{"1", "+", 
             FractionBox[
              RowBox[{"m`G2", "[", "t", "]"}], "r18`Ki"]}], ")"}]}]}], ")"}], 
        "2"]], "-", 
      FractionBox["r18`Vmax", 
       RowBox[{
        RowBox[{"m`F2", "[", "t", "]"}], "+", 
        RowBox[{"r18`Km", " ", 
         RowBox[{"(", 
          RowBox[{"1", "+", 
           FractionBox[
            RowBox[{"m`G2", "[", "t", "]"}], "r18`Ki"]}], ")"}]}]}]]}], ",", 
     "0", ",", 
     RowBox[{
      RowBox[{
       RowBox[{"-", "3"}], " ", "r21`a", " ", 
       RowBox[{"m`F2", "[", "t", "]"}]}], "-", 
      FractionBox[
       RowBox[{"r19`Vmax", " ", 
        RowBox[{"m`G2", "[", "t", "]"}]}], 
       SuperscriptBox[
        RowBox[{"(", 
         RowBox[{"r19`Km", "+", 
          RowBox[{"m`G2", "[", "t", "]"}]}], ")"}], "2"]], "+", 
      FractionBox["r19`Vmax", 
       RowBox[{"r19`Km", "+", 
        RowBox[{"m`G2", "[", "t", "]"}]}]], "+", 
      FractionBox[
       RowBox[{"r18`Km", " ", "r18`Vmax", " ", 
        RowBox[{"m`F2", "[", "t", "]"}]}], 
       RowBox[{"r18`Ki", " ", 
        SuperscriptBox[
         RowBox[{"(", 
          RowBox[{
           RowBox[{"m`F2", "[", "t", "]"}], "+", 
           RowBox[{"r18`Km", " ", 
            RowBox[{"(", 
             RowBox[{"1", "+", 
              FractionBox[
               RowBox[{"m`G2", "[", "t", "]"}], "r18`Ki"]}], ")"}]}]}], ")"}],
          "2"]}]]}], ",", "0", ",", "0", ",", "0", ",", "0", ",", "0", ",", 
     RowBox[{
      RowBox[{"-", 
       FractionBox[
        RowBox[{"r16`Vmax", " ", 
         RowBox[{"m`O", "[", "t", "]"}]}], 
        SuperscriptBox[
         RowBox[{"(", 
          RowBox[{"r16`Km", "+", 
           RowBox[{"m`O", "[", "t", "]"}]}], ")"}], "2"]]}], "+", 
      FractionBox["r16`Vmax", 
       RowBox[{"r16`Km", "+", 
        RowBox[{"m`O", "[", "t", "]"}]}]]}]}], "}"}], ",", 
   RowBox[{"{", 
    RowBox[{"0", ",", "0", ",", "0", ",", "0", ",", 
     RowBox[{
      RowBox[{
       RowBox[{"-", "2"}], " ", "r20`a", " ", 
       RowBox[{"m`G", "[", "t", "]"}]}], "-", 
      FractionBox[
       RowBox[{"r6`Vmax", " ", 
        RowBox[{"m`F", "[", "t", "]"}]}], 
       SuperscriptBox[
        RowBox[{"(", 
         RowBox[{
          RowBox[{"m`F", "[", "t", "]"}], "+", 
          RowBox[{"r6`Km", " ", 
           RowBox[{"(", 
            RowBox[{"1", "+", 
             FractionBox[
              RowBox[{"m`G", "[", "t", "]"}], "r6`Ki"]}], ")"}]}]}], ")"}], 
        "2"]], "+", 
      FractionBox["r6`Vmax", 
       RowBox[{
        RowBox[{"m`F", "[", "t", "]"}], "+", 
        RowBox[{"r6`Km", " ", 
         RowBox[{"(", 
          RowBox[{"1", "+", 
           FractionBox[
            RowBox[{"m`G", "[", "t", "]"}], "r6`Ki"]}], ")"}]}]}]]}], ",", 
     "0", ",", 
     RowBox[{
      RowBox[{"-", "r22`a"}], "-", 
      RowBox[{"2", " ", "r20`a", " ", 
       RowBox[{"m`F", "[", "t", "]"}]}], "+", 
      FractionBox[
       RowBox[{"r7`Vmax", " ", 
        RowBox[{"m`G", "[", "t", "]"}]}], 
       SuperscriptBox[
        RowBox[{"(", 
         RowBox[{"r7`Km", "+", 
          RowBox[{"m`G", "[", "t", "]"}]}], ")"}], "2"]], "-", 
      FractionBox["r7`Vmax", 
       RowBox[{"r7`Km", "+", 
        RowBox[{"m`G", "[", "t", "]"}]}]], "-", 
      FractionBox[
       RowBox[{"r6`Km", " ", "r6`Vmax", " ", 
        RowBox[{"m`F", "[", "t", "]"}]}], 
       RowBox[{"r6`Ki", " ", 
        SuperscriptBox[
         RowBox[{"(", 
          RowBox[{
           RowBox[{"m`F", "[", "t", "]"}], "+", 
           RowBox[{"r6`Km", " ", 
            RowBox[{"(", 
             RowBox[{"1", "+", 
              FractionBox[
               RowBox[{"m`G", "[", "t", "]"}], "r6`Ki"]}], ")"}]}]}], ")"}], 
         "2"]}]]}], ",", "r23`a", ",", "0", ",", "0", ",", "0", ",", "0", ",",
      "0", ",", "0"}], "}"}], ",", 
   RowBox[{"{", 
    RowBox[{"0", ",", "0", ",", "0", ",", "0", ",", "0", ",", 
     RowBox[{
      RowBox[{
       RowBox[{"-", "r21`a"}], " ", 
       RowBox[{"m`G2", "[", "t", "]"}]}], "-", 
      FractionBox[
       RowBox[{"r18`Vmax", " ", 
        RowBox[{"m`F2", "[", "t", "]"}]}], 
       SuperscriptBox[
        RowBox[{"(", 
         RowBox[{
          RowBox[{"m`F2", "[", "t", "]"}], "+", 
          RowBox[{"r18`Km", " ", 
           RowBox[{"(", 
            RowBox[{"1", "+", 
             FractionBox[
              RowBox[{"m`G2", "[", "t", "]"}], "r18`Ki"]}], ")"}]}]}], ")"}], 
        "2"]], "+", 
      FractionBox["r18`Vmax", 
       RowBox[{
        RowBox[{"m`F2", "[", "t", "]"}], "+", 
        RowBox[{"r18`Km", " ", 
         RowBox[{"(", 
          RowBox[{"1", "+", 
           FractionBox[
            RowBox[{"m`G2", "[", "t", "]"}], "r18`Ki"]}], ")"}]}]}]]}], ",", 
     "r22`a", ",", 
     RowBox[{
      RowBox[{"-", "r23`a"}], "-", 
      RowBox[{"r21`a", " ", 
       RowBox[{"m`F2", "[", "t", "]"}]}], "+", 
      FractionBox[
       RowBox[{"r19`Vmax", " ", 
        RowBox[{"m`G2", "[", "t", "]"}]}], 
       SuperscriptBox[
        RowBox[{"(", 
         RowBox[{"r19`Km", "+", 
          RowBox[{"m`G2", "[", "t", "]"}]}], ")"}], "2"]], "-", 
      FractionBox["r19`Vmax", 
       RowBox[{"r19`Km", "+", 
        RowBox[{"m`G2", "[", "t", "]"}]}]], "-", 
      FractionBox[
       RowBox[{"r18`Km", " ", "r18`Vmax", " ", 
        RowBox[{"m`F2", "[", "t", "]"}]}], 
       RowBox[{"r18`Ki", " ", 
        SuperscriptBox[
         RowBox[{"(", 
          RowBox[{
           RowBox[{"m`F2", "[", "t", "]"}], "+", 
           RowBox[{"r18`Km", " ", 
            RowBox[{"(", 
             RowBox[{"1", "+", 
              FractionBox[
               RowBox[{"m`G2", "[", "t", "]"}], "r18`Ki"]}], ")"}]}]}], ")"}],
          "2"]}]]}], ",", "0", ",", "0", ",", "0", ",", "0", ",", "0", ",", 
     RowBox[{
      RowBox[{"-", 
       FractionBox[
        RowBox[{"r17`Vmax", " ", 
         RowBox[{"m`O", "[", "t", "]"}]}], 
        SuperscriptBox[
         RowBox[{"(", 
          RowBox[{"r17`Km", "+", 
           RowBox[{"m`O", "[", "t", "]"}]}], ")"}], "2"]]}], "+", 
      FractionBox["r17`Vmax", 
       RowBox[{"r17`Km", "+", 
        RowBox[{"m`O", "[", "t", "]"}]}]]}]}], "}"}], ",", 
   RowBox[{"{", 
    RowBox[{"0", ",", "0", ",", "0", ",", "0", ",", "0", ",", 
     RowBox[{"-", 
      FractionBox[
       RowBox[{"m`H", " ", "r10`Km", " ", "r10`Vmax"}], 
       RowBox[{"r10`Ki", " ", 
        SuperscriptBox[
         RowBox[{"(", 
          RowBox[{"m`H", "+", 
           RowBox[{"r10`Km", " ", 
            RowBox[{"(", 
             RowBox[{"1", "+", 
              FractionBox[
               RowBox[{"m`F2", "[", "t", "]"}], "r10`Ki"], "+", 
              FractionBox[
               RowBox[{"m`G2", "[", "t", "]"}], "r10`Ki2"]}], ")"}]}]}], 
          ")"}], "2"]}]]}], ",", "0", ",", 
     RowBox[{"-", 
      FractionBox[
       RowBox[{"m`H", " ", "r10`Km", " ", "r10`Vmax"}], 
       RowBox[{"r10`Ki2", " ", 
        SuperscriptBox[
         RowBox[{"(", 
          RowBox[{"m`H", "+", 
           RowBox[{"r10`Km", " ", 
            RowBox[{"(", 
             RowBox[{"1", "+", 
              FractionBox[
               RowBox[{"m`F2", "[", "t", "]"}], "r10`Ki"], "+", 
              FractionBox[
               RowBox[{"m`G2", "[", "t", "]"}], "r10`Ki2"]}], ")"}]}]}], 
          ")"}], "2"]}]]}], ",", 
     RowBox[{
      FractionBox[
       RowBox[{"r11`Vmax", " ", 
        RowBox[{"m`J", "[", "t", "]"}]}], 
       SuperscriptBox[
        RowBox[{"(", 
         RowBox[{"r11`Km", "+", 
          RowBox[{"m`J", "[", "t", "]"}]}], ")"}], "2"]], "-", 
      FractionBox["r11`Vmax", 
       RowBox[{"r11`Km", "+", 
        RowBox[{"m`J", "[", "t", "]"}]}]]}], ",", "0", ",", "0", ",", "0", 
     ",", "0", ",", "0"}], "}"}], ",", 
   RowBox[{"{", 
    RowBox[{
    "0", ",", "0", ",", "0", ",", "0", ",", "0", ",", "0", ",", "0", ",", "0",
      ",", 
     RowBox[{
      RowBox[{"-", 
       FractionBox[
        RowBox[{"r11`Vmax", " ", 
         RowBox[{"m`J", "[", "t", "]"}]}], 
        SuperscriptBox[
         RowBox[{"(", 
          RowBox[{"r11`Km", "+", 
           RowBox[{"m`J", "[", "t", "]"}]}], ")"}], "2"]]}], "+", 
      FractionBox["r11`Vmax", 
       RowBox[{"r11`Km", "+", 
        RowBox[{"m`J", "[", "t", "]"}]}]]}], ",", 
     RowBox[{
      FractionBox[
       RowBox[{"r12`Vmax", " ", 
        RowBox[{"m`K", "[", "t", "]"}]}], 
       SuperscriptBox[
        RowBox[{"(", 
         RowBox[{"r12`Km", "+", 
          RowBox[{"m`K", "[", "t", "]"}]}], ")"}], "2"]], "-", 
      FractionBox["r12`Vmax", 
       RowBox[{"r12`Km", "+", 
        RowBox[{"m`K", "[", "t", "]"}]}]]}], ",", "0", ",", "0", ",", "0", 
     ",", "0"}], "}"}], ",", 
   RowBox[{"{", 
    RowBox[{
    "0", ",", "0", ",", "0", ",", "0", ",", "0", ",", "0", ",", "0", ",", "0",
      ",", "0", ",", 
     RowBox[{
      RowBox[{"-", 
       FractionBox[
        RowBox[{"r12`Vmax", " ", 
         RowBox[{"m`K", "[", "t", "]"}]}], 
        SuperscriptBox[
         RowBox[{"(", 
          RowBox[{"r12`Km", "+", 
           RowBox[{"m`K", "[", "t", "]"}]}], ")"}], "2"]]}], "+", 
      FractionBox["r12`Vmax", 
       RowBox[{"r12`Km", "+", 
        RowBox[{"m`K", "[", "t", "]"}]}]]}], ",", 
     RowBox[{
      FractionBox[
       RowBox[{"r13`Vmax", " ", 
        RowBox[{"m`L", "[", "t", "]"}]}], 
       SuperscriptBox[
        RowBox[{"(", 
         RowBox[{"r13`Km", "+", 
          RowBox[{"m`L", "[", "t", "]"}]}], ")"}], "2"]], "-", 
      FractionBox["r13`Vmax", 
       RowBox[{"r13`Km", "+", 
        RowBox[{"m`L", "[", "t", "]"}]}]]}], ",", "0", ",", "0", ",", "0"}], 
    "}"}], ",", 
   RowBox[{"{", 
    RowBox[{
    "0", ",", "0", ",", "0", ",", "0", ",", "0", ",", "0", ",", "0", ",", "0",
      ",", "0", ",", "0", ",", 
     RowBox[{
      RowBox[{"-", 
       FractionBox[
        RowBox[{"r13`Vmax", " ", 
         RowBox[{"m`L", "[", "t", "]"}]}], 
        SuperscriptBox[
         RowBox[{"(", 
          RowBox[{"r13`Km", "+", 
           RowBox[{"m`L", "[", "t", "]"}]}], ")"}], "2"]]}], "+", 
      FractionBox["r13`Vmax", 
       RowBox[{"r13`Km", "+", 
        RowBox[{"m`L", "[", "t", "]"}]}]]}], ",", 
     RowBox[{
      FractionBox[
       RowBox[{"r14`Vmax", " ", 
        RowBox[{"m`M", "[", "t", "]"}]}], 
       SuperscriptBox[
        RowBox[{"(", 
         RowBox[{"r14`Km", "+", 
          RowBox[{"m`M", "[", "t", "]"}]}], ")"}], "2"]], "-", 
      FractionBox["r14`Vmax", 
       RowBox[{"r14`Km", "+", 
        RowBox[{"m`M", "[", "t", "]"}]}]]}], ",", "0", ",", "0"}], "}"}], ",", 
   RowBox[{"{", 
    RowBox[{
    "0", ",", "0", ",", "0", ",", "0", ",", "0", ",", "0", ",", "0", ",", "0",
      ",", "0", ",", "0", ",", "0", ",", 
     RowBox[{
      RowBox[{"-", 
       FractionBox[
        RowBox[{"r14`Vmax", " ", 
         RowBox[{"m`M", "[", "t", "]"}]}], 
        SuperscriptBox[
         RowBox[{"(", 
          RowBox[{"r14`Km", "+", 
           RowBox[{"m`M", "[", "t", "]"}]}], ")"}], "2"]]}], "+", 
      FractionBox["r14`Vmax", 
       RowBox[{"r14`Km", "+", 
        RowBox[{"m`M", "[", "t", "]"}]}]]}], ",", 
     RowBox[{
      FractionBox[
       RowBox[{"r15`Vmax", " ", 
        RowBox[{"m`N", "[", "t", "]"}]}], 
       SuperscriptBox[
        RowBox[{"(", 
         RowBox[{"r15`Km", "+", 
          RowBox[{"m`N", "[", "t", "]"}]}], ")"}], "2"]], "-", 
      FractionBox["r15`Vmax", 
       RowBox[{"r15`Km", "+", 
        RowBox[{"m`N", "[", "t", "]"}]}]]}], ",", "0"}], "}"}], ",", 
   RowBox[{"{", 
    RowBox[{
    "0", ",", "0", ",", "0", ",", "0", ",", "0", ",", "0", ",", "0", ",", "0",
      ",", "0", ",", "0", ",", "0", ",", "0", ",", 
     RowBox[{
      RowBox[{"-", 
       FractionBox[
        RowBox[{"r15`Vmax", " ", 
         RowBox[{"m`N", "[", "t", "]"}]}], 
        SuperscriptBox[
         RowBox[{"(", 
          RowBox[{"r15`Km", "+", 
           RowBox[{"m`N", "[", "t", "]"}]}], ")"}], "2"]]}], "+", 
      FractionBox["r15`Vmax", 
       RowBox[{"r15`Km", "+", 
        RowBox[{"m`N", "[", "t", "]"}]}]]}], ",", 
     RowBox[{
      FractionBox[
       RowBox[{"r16`Vmax", " ", 
        RowBox[{"m`O", "[", "t", "]"}]}], 
       SuperscriptBox[
        RowBox[{"(", 
         RowBox[{"r16`Km", "+", 
          RowBox[{"m`O", "[", "t", "]"}]}], ")"}], "2"]], "-", 
      FractionBox["r16`Vmax", 
       RowBox[{"r16`Km", "+", 
        RowBox[{"m`O", "[", "t", "]"}]}]], "+", 
      FractionBox[
       RowBox[{"r17`Vmax", " ", 
        RowBox[{"m`O", "[", "t", "]"}]}], 
       SuperscriptBox[
        RowBox[{"(", 
         RowBox[{"r17`Km", "+", 
          RowBox[{"m`O", "[", "t", "]"}]}], ")"}], "2"]], "-", 
      FractionBox["r17`Vmax", 
       RowBox[{"r17`Km", "+", 
        RowBox[{"m`O", "[", "t", "]"}]}]]}]}], "}"}]}], "}"}]], "Output",
 CellChangeTimes->CompressedData["
1:eJxTTMoPSmVkYGDQAeKg+09f1Mi8cZz2+Gh5newbRzaTDZuX6b1xvHH3js5n
IF3l/4D/L5BeMo3x2Wf9N479G9Z/Pmb8xvHEmoXMx4H0O3sxIRCds6LB/zyQ
7rj4gzHK4o2j+aPrkxbYvXHU+zDxxpHON47rdzD9AtGX0kL1jwLpnOaTm4S6
3jie8t3qIwWkv2yOF3QC0mmTw88Kdb9xTHC/4CwKpNcsb38qAaS3WW0y0dv/
xjHPdqe4wsE3jgKB/EuUgfSrwzkiqkB6WoeYhxeQdpFu+x8IpBUm8B0KAtIG
xu26wSBx13m5JUDaZtMC37lAemtcxEfZQ28c+Vr4nhcA6UdGp9IWAukcz1ce
h4F0xHb9NZ6HgfbvvlmbB6RPr21feejoG8dvvktkjU++cVzwNMM9GUhPEr6i
0wGkSzf9f9966o2j3ZpP3K8ev3H0n/uU2ebJG0cAIYi93g==
  "],
 CellLabel->"Out[25]=",ExpressionUUID->"c3ed9d10-4974-4575-92f6-157a2956f2aa"]
}, Open  ]],

Cell[CellGroupData[{

Cell["\<\
EqsToSolve = Join[Table[((DepVars[[i]]))'[t] == RateEqsAllSubs[[i]], {i, 1, \
Length[DepVars]}], DepVarsConc]\
\>", "Input",
 CellLabel->"In[26]:=",ExpressionUUID->"ad8fd84c-eaee-4691-8775-0ec5eb70ee64"],

Cell[BoxData[
 RowBox[{"{", 
  RowBox[{
   RowBox[{
    RowBox[{
     SuperscriptBox["m`B", "\[Prime]",
      MultilineFunction->None], "[", "t", "]"}], "\[Equal]", 
    RowBox[{
     FractionBox[
      RowBox[{"0.35`", " ", "r1`Vmax"}], 
      RowBox[{"0.35`", "\[VeryThinSpace]", "+", 
       RowBox[{"r1`Km", " ", 
        RowBox[{"(", 
         RowBox[{"1", "+", 
          FractionBox[
           RowBox[{"m`B", "[", "t", "]"}], "r1`Ki"]}], ")"}]}]}]], "-", 
     FractionBox[
      RowBox[{"r2`Vmax", " ", 
       RowBox[{"m`B", "[", "t", "]"}]}], 
      RowBox[{
       RowBox[{"m`B", "[", "t", "]"}], "+", 
       RowBox[{"r2`Km", " ", 
        RowBox[{"(", 
         RowBox[{"1", "+", 
          FractionBox[
           RowBox[{"m`C", "[", "t", "]"}], "r2`Ki"]}], ")"}]}]}]]}]}], ",", 
   RowBox[{
    RowBox[{
     SuperscriptBox["m`C", "\[Prime]",
      MultilineFunction->None], "[", "t", "]"}], "\[Equal]", 
    RowBox[{
     FractionBox[
      RowBox[{"r2`Vmax", " ", 
       RowBox[{"m`B", "[", "t", "]"}]}], 
      RowBox[{
       RowBox[{"m`B", "[", "t", "]"}], "+", 
       RowBox[{"r2`Km", " ", 
        RowBox[{"(", 
         RowBox[{"1", "+", 
          FractionBox[
           RowBox[{"m`C", "[", "t", "]"}], "r2`Ki"]}], ")"}]}]}]], "-", 
     FractionBox[
      RowBox[{"r3`Vmax", " ", 
       RowBox[{"m`C", "[", "t", "]"}]}], 
      RowBox[{
       RowBox[{"m`C", "[", "t", "]"}], "+", 
       RowBox[{"r3`Km", " ", 
        RowBox[{"(", 
         RowBox[{"1", "+", 
          FractionBox["0.01`", "r3`Ki2"], "+", 
          FractionBox["0.01`", "r3`Ki3"], "+", 
          FractionBox["0.01`", "r3`Ki4"], "+", 
          FractionBox["0.01`", "r3`Ki5"], "+", 
          FractionBox[
           RowBox[{"m`D", "[", "t", "]"}], "r3`Ki"]}], ")"}]}]}]]}]}], ",", 
   RowBox[{
    RowBox[{
     SuperscriptBox["m`D", "\[Prime]",
      MultilineFunction->None], "[", "t", "]"}], "\[Equal]", 
    RowBox[{
     FractionBox[
      RowBox[{"r3`Vmax", " ", 
       RowBox[{"m`C", "[", "t", "]"}]}], 
      RowBox[{
       RowBox[{"m`C", "[", "t", "]"}], "+", 
       RowBox[{"r3`Km", " ", 
        RowBox[{"(", 
         RowBox[{"1", "+", 
          FractionBox["0.01`", "r3`Ki2"], "+", 
          FractionBox["0.01`", "r3`Ki3"], "+", 
          FractionBox["0.01`", "r3`Ki4"], "+", 
          FractionBox["0.01`", "r3`Ki5"], "+", 
          FractionBox[
           RowBox[{"m`D", "[", "t", "]"}], "r3`Ki"]}], ")"}]}]}]], "-", 
     FractionBox[
      RowBox[{"r4`Vmax", " ", 
       RowBox[{"m`D", "[", "t", "]"}]}], 
      RowBox[{
       RowBox[{"m`D", "[", "t", "]"}], "+", 
       RowBox[{"r4`Km", " ", 
        RowBox[{"(", 
         RowBox[{"1", "+", 
          FractionBox[
           RowBox[{"m`E", "[", "t", "]"}], "r4`Ki"]}], ")"}]}]}]]}]}], ",", 
   RowBox[{
    RowBox[{
     SuperscriptBox["m`E", "\[Prime]",
      MultilineFunction->None], "[", "t", "]"}], "\[Equal]", 
    RowBox[{
     RowBox[{"-", 
      FractionBox[
       RowBox[{"r5`Vmax", " ", 
        RowBox[{"m`E", "[", "t", "]"}]}], 
       RowBox[{"r5`Km", "+", 
        RowBox[{"m`E", "[", "t", "]"}]}]]}], "+", 
     FractionBox[
      RowBox[{"r4`Vmax", " ", 
       RowBox[{"m`D", "[", "t", "]"}]}], 
      RowBox[{
       RowBox[{"m`D", "[", "t", "]"}], "+", 
       RowBox[{"r4`Km", " ", 
        RowBox[{"(", 
         RowBox[{"1", "+", 
          FractionBox[
           RowBox[{"m`E", "[", "t", "]"}], "r4`Ki"]}], ")"}]}]}]]}]}], ",", 
   RowBox[{
    RowBox[{
     SuperscriptBox["m`F", "\[Prime]",
      MultilineFunction->None], "[", "t", "]"}], "\[Equal]", 
    RowBox[{
     FractionBox[
      RowBox[{"r5`Vmax", " ", 
       RowBox[{"m`E", "[", "t", "]"}]}], 
      RowBox[{"r5`Km", "+", 
       RowBox[{"m`E", "[", "t", "]"}]}]], "-", 
     RowBox[{"r8`a", " ", 
      RowBox[{"m`F", "[", "t", "]"}]}], "+", 
     RowBox[{"r9`a", " ", 
      RowBox[{"m`F2", "[", "t", "]"}]}], "-", 
     RowBox[{"4", " ", "r20`a", " ", 
      RowBox[{"m`F", "[", "t", "]"}], " ", 
      RowBox[{"m`G", "[", "t", "]"}]}], "+", 
     FractionBox[
      RowBox[{"r7`Vmax", " ", 
       RowBox[{"m`G", "[", "t", "]"}]}], 
      RowBox[{"r7`Km", "+", 
       RowBox[{"m`G", "[", "t", "]"}]}]], "-", 
     FractionBox[
      RowBox[{"r6`Vmax", " ", 
       RowBox[{"m`F", "[", "t", "]"}]}], 
      RowBox[{
       RowBox[{"m`F", "[", "t", "]"}], "+", 
       RowBox[{"r6`Km", " ", 
        RowBox[{"(", 
         RowBox[{"1", "+", 
          FractionBox[
           RowBox[{"m`G", "[", "t", "]"}], "r6`Ki"]}], ")"}]}]}]]}]}], ",", 
   RowBox[{
    RowBox[{
     SuperscriptBox["m`F2", "\[Prime]",
      MultilineFunction->None], "[", "t", "]"}], "\[Equal]", 
    RowBox[{
     RowBox[{"r8`a", " ", 
      RowBox[{"m`F", "[", "t", "]"}]}], "-", 
     RowBox[{"r9`a", " ", 
      RowBox[{"m`F2", "[", "t", "]"}]}], "-", 
     RowBox[{"3", " ", "r21`a", " ", 
      RowBox[{"m`F2", "[", "t", "]"}], " ", 
      RowBox[{"m`G2", "[", "t", "]"}]}], "+", 
     FractionBox[
      RowBox[{"r19`Vmax", " ", 
       RowBox[{"m`G2", "[", "t", "]"}]}], 
      RowBox[{"r19`Km", "+", 
       RowBox[{"m`G2", "[", "t", "]"}]}]], "-", 
     FractionBox[
      RowBox[{"r18`Vmax", " ", 
       RowBox[{"m`F2", "[", "t", "]"}]}], 
      RowBox[{
       RowBox[{"m`F2", "[", "t", "]"}], "+", 
       RowBox[{"r18`Km", " ", 
        RowBox[{"(", 
         RowBox[{"1", "+", 
          FractionBox[
           RowBox[{"m`G2", "[", "t", "]"}], "r18`Ki"]}], ")"}]}]}]], "+", 
     FractionBox[
      RowBox[{"r16`Vmax", " ", 
       RowBox[{"m`O", "[", "t", "]"}]}], 
      RowBox[{"r16`Km", "+", 
       RowBox[{"m`O", "[", "t", "]"}]}]]}]}], ",", 
   RowBox[{
    RowBox[{
     SuperscriptBox["m`G", "\[Prime]",
      MultilineFunction->None], "[", "t", "]"}], "\[Equal]", 
    RowBox[{
     RowBox[{
      RowBox[{"-", "r22`a"}], " ", 
      RowBox[{"m`G", "[", "t", "]"}]}], "-", 
     RowBox[{"2", " ", "r20`a", " ", 
      RowBox[{"m`F", "[", "t", "]"}], " ", 
      RowBox[{"m`G", "[", "t", "]"}]}], "-", 
     FractionBox[
      RowBox[{"r7`Vmax", " ", 
       RowBox[{"m`G", "[", "t", "]"}]}], 
      RowBox[{"r7`Km", "+", 
       RowBox[{"m`G", "[", "t", "]"}]}]], "+", 
     FractionBox[
      RowBox[{"r6`Vmax", " ", 
       RowBox[{"m`F", "[", "t", "]"}]}], 
      RowBox[{
       RowBox[{"m`F", "[", "t", "]"}], "+", 
       RowBox[{"r6`Km", " ", 
        RowBox[{"(", 
         RowBox[{"1", "+", 
          FractionBox[
           RowBox[{"m`G", "[", "t", "]"}], "r6`Ki"]}], ")"}]}]}]], "+", 
     RowBox[{"r23`a", " ", 
      RowBox[{"m`G2", "[", "t", "]"}]}]}]}], ",", 
   RowBox[{
    RowBox[{
     SuperscriptBox["m`G2", "\[Prime]",
      MultilineFunction->None], "[", "t", "]"}], "\[Equal]", 
    RowBox[{
     RowBox[{"r22`a", " ", 
      RowBox[{"m`G", "[", "t", "]"}]}], "-", 
     RowBox[{"r23`a", " ", 
      RowBox[{"m`G2", "[", "t", "]"}]}], "-", 
     RowBox[{"r21`a", " ", 
      RowBox[{"m`F2", "[", "t", "]"}], " ", 
      RowBox[{"m`G2", "[", "t", "]"}]}], "-", 
     FractionBox[
      RowBox[{"r19`Vmax", " ", 
       RowBox[{"m`G2", "[", "t", "]"}]}], 
      RowBox[{"r19`Km", "+", 
       RowBox[{"m`G2", "[", "t", "]"}]}]], "+", 
     FractionBox[
      RowBox[{"r18`Vmax", " ", 
       RowBox[{"m`F2", "[", "t", "]"}]}], 
      RowBox[{
       RowBox[{"m`F2", "[", "t", "]"}], "+", 
       RowBox[{"r18`Km", " ", 
        RowBox[{"(", 
         RowBox[{"1", "+", 
          FractionBox[
           RowBox[{"m`G2", "[", "t", "]"}], "r18`Ki"]}], ")"}]}]}]], "+", 
     FractionBox[
      RowBox[{"r17`Vmax", " ", 
       RowBox[{"m`O", "[", "t", "]"}]}], 
      RowBox[{"r17`Km", "+", 
       RowBox[{"m`O", "[", "t", "]"}]}]]}]}], ",", 
   RowBox[{
    RowBox[{
     SuperscriptBox["m`J", "\[Prime]",
      MultilineFunction->None], "[", "t", "]"}], "\[Equal]", 
    RowBox[{
     FractionBox[
      RowBox[{"0.006`", " ", "r10`Vmax"}], 
      RowBox[{"0.006`", "\[VeryThinSpace]", "+", 
       RowBox[{"r10`Km", " ", 
        RowBox[{"(", 
         RowBox[{"1", "+", 
          FractionBox[
           RowBox[{"m`F2", "[", "t", "]"}], "r10`Ki"], "+", 
          FractionBox[
           RowBox[{"m`G2", "[", "t", "]"}], "r10`Ki2"]}], ")"}]}]}]], "-", 
     FractionBox[
      RowBox[{"r11`Vmax", " ", 
       RowBox[{"m`J", "[", "t", "]"}]}], 
      RowBox[{"r11`Km", "+", 
       RowBox[{"m`J", "[", "t", "]"}]}]]}]}], ",", 
   RowBox[{
    RowBox[{
     SuperscriptBox["m`K", "\[Prime]",
      MultilineFunction->None], "[", "t", "]"}], "\[Equal]", 
    RowBox[{
     FractionBox[
      RowBox[{"r11`Vmax", " ", 
       RowBox[{"m`J", "[", "t", "]"}]}], 
      RowBox[{"r11`Km", "+", 
       RowBox[{"m`J", "[", "t", "]"}]}]], "-", 
     FractionBox[
      RowBox[{"r12`Vmax", " ", 
       RowBox[{"m`K", "[", "t", "]"}]}], 
      RowBox[{"r12`Km", "+", 
       RowBox[{"m`K", "[", "t", "]"}]}]]}]}], ",", 
   RowBox[{
    RowBox[{
     SuperscriptBox["m`L", "\[Prime]",
      MultilineFunction->None], "[", "t", "]"}], "\[Equal]", 
    RowBox[{
     FractionBox[
      RowBox[{"r12`Vmax", " ", 
       RowBox[{"m`K", "[", "t", "]"}]}], 
      RowBox[{"r12`Km", "+", 
       RowBox[{"m`K", "[", "t", "]"}]}]], "-", 
     FractionBox[
      RowBox[{"r13`Vmax", " ", 
       RowBox[{"m`L", "[", "t", "]"}]}], 
      RowBox[{"r13`Km", "+", 
       RowBox[{"m`L", "[", "t", "]"}]}]]}]}], ",", 
   RowBox[{
    RowBox[{
     SuperscriptBox["m`M", "\[Prime]",
      MultilineFunction->None], "[", "t", "]"}], "\[Equal]", 
    RowBox[{
     FractionBox[
      RowBox[{"r13`Vmax", " ", 
       RowBox[{"m`L", "[", "t", "]"}]}], 
      RowBox[{"r13`Km", "+", 
       RowBox[{"m`L", "[", "t", "]"}]}]], "-", 
     FractionBox[
      RowBox[{"r14`Vmax", " ", 
       RowBox[{"m`M", "[", "t", "]"}]}], 
      RowBox[{"r14`Km", "+", 
       RowBox[{"m`M", "[", "t", "]"}]}]]}]}], ",", 
   RowBox[{
    RowBox[{
     SuperscriptBox["m`N", "\[Prime]",
      MultilineFunction->None], "[", "t", "]"}], "\[Equal]", 
    RowBox[{
     FractionBox[
      RowBox[{"r14`Vmax", " ", 
       RowBox[{"m`M", "[", "t", "]"}]}], 
      RowBox[{"r14`Km", "+", 
       RowBox[{"m`M", "[", "t", "]"}]}]], "-", 
     FractionBox[
      RowBox[{"r15`Vmax", " ", 
       RowBox[{"m`N", "[", "t", "]"}]}], 
      RowBox[{"r15`Km", "+", 
       RowBox[{"m`N", "[", "t", "]"}]}]]}]}], ",", 
   RowBox[{
    RowBox[{
     SuperscriptBox["m`O", "\[Prime]",
      MultilineFunction->None], "[", "t", "]"}], "\[Equal]", 
    RowBox[{
     FractionBox[
      RowBox[{"r15`Vmax", " ", 
       RowBox[{"m`N", "[", "t", "]"}]}], 
      RowBox[{"r15`Km", "+", 
       RowBox[{"m`N", "[", "t", "]"}]}]], "-", 
     FractionBox[
      RowBox[{"r16`Vmax", " ", 
       RowBox[{"m`O", "[", "t", "]"}]}], 
      RowBox[{"r16`Km", "+", 
       RowBox[{"m`O", "[", "t", "]"}]}]], "-", 
     FractionBox[
      RowBox[{"r17`Vmax", " ", 
       RowBox[{"m`O", "[", "t", "]"}]}], 
      RowBox[{"r17`Km", "+", 
       RowBox[{"m`O", "[", "t", "]"}]}]]}]}], ",", 
   RowBox[{
    RowBox[{"m`B", "[", "0", "]"}], "\[Equal]", "0.01`"}], ",", 
   RowBox[{
    RowBox[{"m`C", "[", "0", "]"}], "\[Equal]", "0.01`"}], ",", 
   RowBox[{
    RowBox[{"m`D", "[", "0", "]"}], "\[Equal]", "0.01`"}], ",", 
   RowBox[{
    RowBox[{"m`E", "[", "0", "]"}], "\[Equal]", "0.01`"}], ",", 
   RowBox[{
    RowBox[{"m`F", "[", "0", "]"}], "\[Equal]", "0.01`"}], ",", 
   RowBox[{
    RowBox[{"m`F2", "[", "0", "]"}], "\[Equal]", "0.01`"}], ",", 
   RowBox[{
    RowBox[{"m`G", "[", "0", "]"}], "\[Equal]", "0.01`"}], ",", 
   RowBox[{
    RowBox[{"m`G2", "[", "0", "]"}], "\[Equal]", "0.01`"}], ",", 
   RowBox[{
    RowBox[{"m`J", "[", "0", "]"}], "\[Equal]", "0.01`"}], ",", 
   RowBox[{
    RowBox[{"m`K", "[", "0", "]"}], "\[Equal]", "0.01`"}], ",", 
   RowBox[{
    RowBox[{"m`L", "[", "0", "]"}], "\[Equal]", "0.01`"}], ",", 
   RowBox[{
    RowBox[{"m`M", "[", "0", "]"}], "\[Equal]", "0.01`"}], ",", 
   RowBox[{
    RowBox[{"m`N", "[", "0", "]"}], "\[Equal]", "0.01`"}], ",", 
   RowBox[{
    RowBox[{"m`O", "[", "0", "]"}], "\[Equal]", "0.01`"}]}], "}"}]], "Output",
 CellChangeTimes->CompressedData["
1:eJxTTMoPSmVkYGDQBuKq+OcvamTeOP7xPFFeJ/vGUWoS05ZlekD63Bedz0A6
S+kV/18gnePF9eyz/htH/dOXPh8zfuMoNsdU6DiQvtB20P88kI76fI0pyuKN
4yVT8ckL7N44vns/7caRzjeOQdsMfoHoAs6D+keBdGvu901CXW8cU243+EoB
6fMaDwSdgLRSXuRZoe43jiySl5xFgXRiXedTCSBtobjZRG//G8d5ervEFQ6+
cayyEliiDKQvHckVUQXSMgniHl5Auu5z2/9AIB3Ry38oCEjPq2/XDQbSalrz
c0uAtNnZhb5zgTRnUORH2UNvHL8l8D8vANK8bqfTFgLpbrvXHoeBdIKHwRrP
w28c+Xpv1eYB6aTdHSsPHQWGT9hSWeOTbxzzDmS6JwPpZ2+v6HQA6YOHGD60
nnrjeGbmZ+5Xj984vnnzjNnmyRtHAKX2teU=
  "],
 CellLabel->"Out[26]=",ExpressionUUID->"5f192ad8-be96-4971-8c96-9979d158e5c0"]
}, Open  ]]
}, Closed]]
}, Open  ]],

Cell[CellGroupData[{

Cell["Steady State Simulation (Table 1)", "Title",
 CellChangeTimes->{{3.77303173976581*^9, 3.773031754101256*^9}, {
  3.877499754960399*^9, 
  3.877499759856665*^9}},ExpressionUUID->"f1c1d80e-4017-469c-913d-\
6daca5a36338"],

Cell[BoxData[{
 RowBox[{
  RowBox[{"MetSSWT", "=", 
   RowBox[{"{", "}"}]}], ";"}], "\[IndentingNewLine]", 
 RowBox[{
  RowBox[{"ti", "=", "0"}], ";"}], "\[IndentingNewLine]", 
 RowBox[{
  RowBox[{"tf", "=", "10000"}], ";"}], "\[IndentingNewLine]", 
 RowBox[{
  RowBox[{"tStep", "=", "0.1"}], ";"}], "\[IndentingNewLine]", 
 RowBox[{
  RowBox[{"RateEqsAllSubs", "=", 
   RowBox[{
    RowBox[{"RateEqsWithT", "/.", "IndVarVals"}], "/.", "ParNumVals"}]}], 
  ";"}], "\[IndentingNewLine]", 
 RowBox[{
  RowBox[{"EqsToSolve", "=", 
   RowBox[{"Join", "[", 
    RowBox[{
     RowBox[{"Table", "[", 
      RowBox[{
       RowBox[{
        RowBox[{
         RowBox[{
          RowBox[{"(", 
           RowBox[{"(", 
            RowBox[{"DepVars", "[", 
             RowBox[{"[", "i", "]"}], "]"}], ")"}], ")"}], "'"}], "[", "t", 
         "]"}], "\[Equal]", 
        RowBox[{"RateEqsAllSubs", "[", 
         RowBox[{"[", "i", "]"}], "]"}]}], ",", 
       RowBox[{"{", 
        RowBox[{"i", ",", "1", ",", 
         RowBox[{"Length", "[", "DepVars", "]"}]}], "}"}]}], "]"}], ",", 
     "DepVarsConc"}], "]"}]}], ";"}], "\[IndentingNewLine]", 
 RowBox[{
  RowBox[{"Sols", "=", 
   RowBox[{"First", "@", 
    RowBox[{"NDSolve", "[", 
     RowBox[{"EqsToSolve", ",", "DepVars", ",", 
      RowBox[{"{", 
       RowBox[{"t", ",", "ti", ",", "tf"}], "}"}]}], "]"}]}]}], 
  ";"}], "\[IndentingNewLine]", 
 RowBox[{
  RowBox[{"SolsWT", "=", "Sols"}], ";"}], "\[IndentingNewLine]", 
 RowBox[{
  RowBox[{"SSSol", "=", 
   RowBox[{"MapThread", "[", 
    RowBox[{
     RowBox[{
      RowBox[{"(", 
       RowBox[{"#1", " ", "\[Rule]", "#2"}], ")"}], "&"}], ",", 
     RowBox[{"{", 
      RowBox[{"DepVarsWithT", ",", 
       RowBox[{
        RowBox[{"Evaluate", "[", 
         RowBox[{"DepVarsWithT", "/.", "Sols"}], "]"}], "/.", 
        RowBox[{"t", "\[Rule]", "tf"}]}]}], "}"}]}], "]"}]}], 
  ";"}], "\[IndentingNewLine]", 
 RowBox[{
  RowBox[{"MetSSWT", "=", 
   RowBox[{"Append", "[", 
    RowBox[{"MetSSWT", ",", "SSSol"}], "]"}]}], ";"}]}], "Input",
 CellLabel->"In[27]:=",ExpressionUUID->"68d9dcb2-4c22-4e8d-b9dd-21f24a968264"],

Cell[CellGroupData[{

Cell[BoxData[
 RowBox[{"DepVarsString", "/.", "CaptionSubList"}]], "Input",
 CellChangeTimes->{{3.8776030033245873`*^9, 3.877603024886693*^9}, {
  3.8776031459165936`*^9, 3.877603148612344*^9}},
 CellLabel->"In[37]:=",ExpressionUUID->"ddba6588-e840-4824-acc9-11c30eb03c3c"],

Cell[BoxData[
 RowBox[{"{", 
  RowBox[{"\<\"\\!\\(\\*SubscriptBox[\\(HMGCoA\\), \\(cyt\\)]\\)\"\>", 
   ",", "\<\"\\!\\(\\*SubscriptBox[\\(MVA\\), \\(cyt\\)]\\)\"\>", 
   ",", "\<\"\\!\\(\\*SubscriptBox[\\(MVP\\), \\(cyt\\)]\\)\"\>", 
   ",", "\<\"\\!\\(\\*SubscriptBox[\\(MVPP\\), \\(cyt\\)]\\)\"\>", 
   ",", "\<\"\\!\\(\\*SubscriptBox[\\(IPP\\), \\(cyt\\)]\\)\"\>", 
   ",", "\<\"\\!\\(\\*SubscriptBox[\\(IPP\\), \\(pla\\)]\\)\"\>", 
   ",", "\<\"\\!\\(\\*SubscriptBox[\\(DMAPP\\), \\(cyt\\)]\\)\"\>", 
   ",", "\<\"\\!\\(\\*SubscriptBox[\\(DMAPP\\), \\(pla\\)]\\)\"\>", 
   ",", "\<\"DXP\"\>", ",", "\<\"MEP\"\>", ",", "\<\"CDPME\"\>", 
   ",", "\<\"CDPMEP\"\>", ",", "\<\"MECPP\"\>", ",", "\<\"HMBPP\"\>"}], 
  "}"}]], "Output",
 CellChangeTimes->{3.877603025602892*^9, 3.8776031493544316`*^9, 
  3.877756964966421*^9},
 CellLabel->"Out[37]=",ExpressionUUID->"67b5930e-1dbb-48bc-aea6-a0eac3bd0dd7"]
}, Open  ]],

Cell[CellGroupData[{

Cell["\<\
{DepVarsString/.CaptionSubList,SSSol[[All,2]]}// Transpose// TableForm\
\>", "Input",
 CellChangeTimes->{{3.87760316178732*^9, 3.8776031771955442`*^9}, {
  3.8776032813086357`*^9, 3.8776033528511906`*^9}},
 CellLabel->"In[38]:=",ExpressionUUID->"dc5c5c80-c7e2-4883-8514-e42b6cdc7b42"],

Cell[BoxData[
 TagBox[GridBox[{
    {"\<\"\\!\\(\\*SubscriptBox[\\(HMGCoA\\), \\(cyt\\)]\\)\"\>", 
     "0.9830051957557403`"},
    {"\<\"\\!\\(\\*SubscriptBox[\\(MVA\\), \\(cyt\\)]\\)\"\>", 
     "0.00003500003367956443`"},
    {"\<\"\\!\\(\\*SubscriptBox[\\(MVP\\), \\(cyt\\)]\\)\"\>", 
     "0.0003983248405116501`"},
    {"\<\"\\!\\(\\*SubscriptBox[\\(MVPP\\), \\(cyt\\)]\\)\"\>", 
     "0.00003359305973359388`"},
    {"\<\"\\!\\(\\*SubscriptBox[\\(IPP\\), \\(cyt\\)]\\)\"\>", 
     "0.10866755127809209`"},
    {"\<\"\\!\\(\\*SubscriptBox[\\(IPP\\), \\(pla\\)]\\)\"\>", 
     "0.08011098562928053`"},
    {"\<\"\\!\\(\\*SubscriptBox[\\(DMAPP\\), \\(cyt\\)]\\)\"\>", 
     "0.13563845206207126`"},
    {"\<\"\\!\\(\\*SubscriptBox[\\(DMAPP\\), \\(pla\\)]\\)\"\>", 
     "0.12361056373840737`"},
    {"\<\"DXP\"\>", "0.013312630083178786`"},
    {"\<\"MEP\"\>", "0.0011529508429652046`"},
    {"\<\"CDPME\"\>", "0.00011086855988763483`"},
    {"\<\"CDPMEP\"\>", "0.0920300963634224`"},
    {"\<\"MECPP\"\>", "0.6569388819649684`"},
    {"\<\"HMBPP\"\>", "0.0003515353987682996`"}
   },
   GridBoxAlignment->{"Columns" -> {{Left}}, "Rows" -> {{Baseline}}},
   GridBoxSpacings->{"Columns" -> {
       Offset[0.27999999999999997`], {
        Offset[2.0999999999999996`]}, 
       Offset[0.27999999999999997`]}, "Rows" -> {
       Offset[0.2], {
        Offset[0.4]}, 
       Offset[0.2]}}],
  Function[BoxForm`e$, 
   TableForm[BoxForm`e$]]]], "Output",
 CellChangeTimes->{
  3.7730322654642286`*^9, 3.782555083004684*^9, 3.782711812921873*^9, 
   3.7827319312073045`*^9, 3.7832374878755836`*^9, 3.785242788803339*^9, 
   3.785259669084931*^9, 3.7876408842001677`*^9, 3.7909316146679397`*^9, 
   3.877500960031319*^9, 3.87750871435793*^9, 3.8775810476857433`*^9, 
   3.877589169754567*^9, 3.877603283930646*^9, {3.8776033355078535`*^9, 
   3.877603353676084*^9}, 3.8777569649894204`*^9},
 CellLabel->
  "Out[38]//TableForm=",ExpressionUUID->"ba68392d-67f4-4c40-9797-\
a897a2a74617"]
}, Open  ]]
}, Closed]],

Cell[CellGroupData[{

Cell["Stability analysis (Table 2)", "Title",
 CellChangeTimes->{{3.773031782078871*^9, 3.773031800738879*^9}, {
  3.877506114586998*^9, 
  3.877506126201727*^9}},ExpressionUUID->"67db7532-9e40-441d-9b7f-\
3283ad01db2b"],

Cell[BoxData[
 RowBox[{
  RowBox[{"Parameters", "=", 
   RowBox[{"ParNumVals", "[", 
    RowBox[{"[", 
     RowBox[{"All", ",", "1"}], "]"}], "]"}]}], ";"}]], "Input",
 CellChangeTimes->{{3.7832376101865845`*^9, 3.783237708655656*^9}, 
   3.8774993952251387`*^9},
 CellLabel->"In[46]:=",ExpressionUUID->"138b8606-84b3-408a-9f64-3d2ca69e2059"],

Cell["\<\
eigenValues = Eigenvalues[Jac /. Join[ParNumVals, IndVarVals, SSSol]];\
\>", "Input",
 CellChangeTimes->{3.8774993965118504`*^9},
 CellLabel->
  "In[221]:=",ExpressionUUID->"9fd83cd1-01e7-4c6a-b710-c37a20bd92ec"],

Cell["\<\
eigenValues=Table[Join[{Re[eigenValues[[i]]]},{Im[eigenValues[[i]]]}], \
{i,1,Length[eigenValues]}];\
\>", "Input",
 CellChangeTimes->{3.8774994045754747`*^9},
 CellLabel->
  "In[222]:=",ExpressionUUID->"928bba91-5b9a-4a81-9438-49b43a57642b"],

Cell["\<\
columnList = {Join[{\" \"},Map[ToString,{ToString[Real],ToString[Im]}]]};\
\>", "Input",
 CellChangeTimes->{3.877499407552642*^9},
 CellLabel->
  "In[223]:=",ExpressionUUID->"a5375ff3-003c-401e-846e-b0cf6e07fc49"],

Cell["\<\
rowList = Map[ToString,Table[ToString[Eigenvalue]<>ToString[i], \
{i,1,Length[DepVars]}]];\
\>", "Input",
 CellChangeTimes->{3.8774994142641263`*^9},
 CellLabel->
  "In[224]:=",ExpressionUUID->"57d2d057-cd37-4a97-b669-6f1a5c92808e"],

Cell["\<\
tab = Join[columnList, Table[Join[If[rowList != {}, \
List[rowList[[j]]],{}],eigenValues[[j]]], {j, 1, Length[rowList]}]];\
\>", "Input",
 CellChangeTimes->{3.8774994253677406`*^9},
 CellLabel->
  "In[225]:=",ExpressionUUID->"4cb683da-71c7-47b7-84d6-9fc8df79d5fa"],

Cell["\<\
gridColor = Flatten[Table[{i, j} -> If[i == If[columnList != {}, 1,0] || j == \
If[rowList != {}, 1,0], RGBColor[0.86, 0.86, 0.86],If[(Chop[tab[[i, j]]]) < \
0., RGBColor[1.0, 0.43, 0.43],If[(tab[[i, j]]) > 0., RGBColor[0.62, 1.0, \
0.43], RGBColor[0.97, 0.97, 0.97]]]], {i, 1, Dimensions[tab][[1]]}, {j, 1, \
Dimensions[tab][[2]]}]];\
\>", "Input",
 CellChangeTimes->{3.877499439623828*^9},
 CellLabel->
  "In[226]:=",ExpressionUUID->"9b0ebabf-649b-4aee-a92a-88b15d0605dc"],

Cell[CellGroupData[{

Cell["\<\
Rasterize[Grid[tab, Background -> {None, None, \
gridColor},ItemStyle->Directive[FontSize->16],Frame->All,ItemSize->9], \
ImageResolution->880.0, ImageSize->678.0]\
\>", "Input",
 CellLabel->
  "In[228]:=",ExpressionUUID->"04bb4c62-3210-47cd-b107-166be88e2d8c"],

Cell[BoxData[
 GraphicsBox[
  TagBox[RasterBox[CompressedData["
1:eJzs3bGOZMl1oOHCypG5WEO+XiEtedo119VCYJqkIO5gHS5ACSAWSEA2HyJt
PYOMxBDgA/AF5l20lVW3Z7qrq6vzZpyIjDjn+wyBIrtnIm7cbCPy1N9/+0//
9x/+9395enr6l79+/j//8Js//I/f//43/+9//dfn/+cff/cv/+eH3/32n//n
7/71tz/89vd/909/9fxf/vt/e3r6j795err+5/8EAAAAAAAAAAAAAAAAAAAA
AAAAAAAAAAAAAAAAAAAAAAAAAAAAAAAAAAAAAAAAAAAAAAAAAAAAAAAAAAAA
AAAAAAAAAAAAAAAAAAAAAAAAAAAAAAAAAAAAAAAAAAAAAAAAAAAAAAAAAAAA
AAAAAAAAAAAAAAAAAAAAAAAAAAAAAAAAAAAAAAAAAAAAAAAAAAAAAAAAAAAA
AAAAAAAAAAAAAAAAAAAAAAAAAAAAAAAAAAAAAAAAAAAAAAAAAAAAAAAAAAAA
AAAAAAAAAJby3wEAAAAAAAAAAAAAAAAAAACAyfzlL3/5OhXyBAAAAAAAAAAA
AAAAAAAAAABM5scff5QKAQAAAAAAAAAAAAAAAAAAAID5SYUAAAAAAAAAAAAA
AAAAAAAAwBKkQgAAAAAAAAAAAAAAAAAAAABgCVIhAAAAAAAAAAAAAAAAAAAA
ALAEqRAAAAAAAAAAAAAAAAAAAAAAWIJUCAAAAAAAAAAAAAAAAAAAAAAsQSoE
AAAAAAAAAAAAAAAAAAAAAJYgFQIAAAAAAAAAAAAAAAAAAAAAS5AKAQAAAAAA
AAAAAAAAAAAAAIAlSIUAAAAAAAAAAAAAAAAAAAAAwBKkQgAAAAAAAAAAAAAA
AAAAAABgCVIhAAAAAAAAAAAAAAAAAAAAALAEqRAAAAAAAAAAAAAAAAAAAAAA
WMK7qZC/3+OHH374NwAAAAAA6OxXv/rV7XfXz7/40esFAAAAAGBVf/jDH3YN
VD//+kcvGQAAAACAhe29l/7zn//8dSpkV2zkj3/8408AAAAAANDZr3/969vv
rp9/8aPXCwAAAADAqv70pz/tGqh+/vWPXjIAAAAAAAvbey/9448/SoUAAAAA
ADA/qRAAAAAAAMaQCgEAAAAAYCSpEAAAAAAAUpIKAQAAAABgDKkQAAAAAABG
kgoBAAAAACAlqRAAAAAAAMaQCgEAAAAAYCSpEAAAAAAAUpIKAQAAAABgDKkQ
AAAAAABGkgoBAAAAACAlqRAAAAAAAMaQCgEAAAAAYCSpEAAAAAAAUpIKAQAA
AABgDKkQAAAAAABGkgoBAAAAACAlqRAAAAAAAMaQCgEAAAAAYCSpEAAAAAAA
UpIKAQAAAABgDKkQAAAAAABGkgoBAAAAACAlqRAAAAAAAMaQCgEAAAAAYCSp
EAAAAAAAUpIKAQAAAABgDKkQAAAAAABGkgoBAAAAACAlqRAAAAAAAMaQCgEA
AAAAYCSpEAAAAAAAUpIKAQAAAABgDKkQAAAAAABGkgoBAAAAACAlqRAAAAAA
AMaQCgEAAAAAYCSpEAAAAAAAUpIKAQAAAABgDKkQAAAAAABGkgoBAAAAACAl
qRAAAAAAAMaQCgEAAAAAYCSpEAAAAAAAUpIKAQAAAABgDKkQAAAAAABGkgoB
AAAAACAlqRAAAAAAAMaQCgEAAAAAYCSpEAAAAAAAUpIKAQAAAABgDKkQAAAA
AABGkgoBAAAAACAlqRAAAAAAAMaQCgEAAAAAYCSpEAAAAAAAUpIKAQAAAABg
DKkQAAAAAABGkgoBAAAAACAlqRAAAAAAAMaQCgEAAAAAYCSpEAAAAAAAUpIK
AQAAAABgDKkQAAAAAABGkgoBAAAAACAlqRAAAAAAAMaQCgEAAAAAYCSpEAAA
AAAAUpIKAQAAAABgDKkQAAAAAABGkgoBAAAAACAlqRAAAAAAAMaQCgEAAAAA
YCSpEAAAAAAAUpIKAQAAAABgDKkQAAAAAABGkgoBAAAAACAlqRAAAAAAAMaQ
CgEAAAAAYCSpEAAAAAAAUpIKAQAAAABgDKkQAAAAAABGkgoBAAAAACAlqRAA
AAAAAMaQCgEAAAAAYCSpEAAAAAAAUpIKAQAAAABgDKkQAAAAAABGkgoBAAAA
ACAlqRAAAAAAAMaQCgEAAAAAYCSpEAAAAAAAUpIKAQAAAABgDKkQAAAAAABG
kgoBAAAAACAlqRAAAAAAAMaQCgEAAAAAYCSpEAAAAAAAUpIKAQAAAABgDKkQ
AAAAAABGkgoBAAAAACAlqRAAAAAAAMaQCgEAAAAAYCSpEAAAAAAAUpIKAQAA
AABgDKkQAAAAAABGkgoBAAAAACAlqRAAAAAAAMaQCgEAAAAAYCSpEAAAAAAA
UpIKAQAAAABgDKkQAAAAAABGkgoBAAAAACAlqRAAAAAAAMaQCgEAAAAAYCSp
EAAAAAAAUpIKAQAAAABgDKkQAAAAAABGkgoBAAAAACAlqRAAAAAAAMaQCgEA
AAAAYCSpEAAAAAAAUpIKAQAAAABgDKkQAAAAAABGkgoBAAAAACAlqRAAAAAA
AMaQCgEAAAAAYCSpEAAAAAAAUpIKAQAAAABgDKkQAAAAAABGkgoBAAAAACAl
qRAAAAAAAMaQCgEAAAAAYCSpEAAAAAAAUpIKAQAAAABgDKkQAAAAAABGkgoB
AAAAACAlqRAAAAAAAMaQCgEAAAAAYCSpEAAAAAAAUpIKAQAAAABgDKkQAAAA
AABGkgoBAAAAACAlqRAAAIA3LqfDrjmfhzmcLo9+VgAAu0iFAAAAAAAwklQI
AAAAAAApSYUAAAC8IRUCANCJVAgAAAAAACNJhQAAAAAAkJJUCAAAwBtSIQAA
nUiFAAAAAAAwklQIAAAAAAApSYUAAAC8IRUCANCJVAgAAAAAACNJhQAAAAAA
kJJUCAAAwBtSIQAAnUiFAAAAAAAwklQIAAAAAAApSYUAAAC8IRUCANCJVAgA
AAAAACNJhQAAAAAAkJJUCAAAwBtSIQAAnUiFAAAAAAAwklQIAAAAAAApSYUA
AAC8IRUCANCJVAgAAAAAACNJhQAAAAAAkJJUCAAAwBtSIQAAnUiFAAAAAAAw
klQIAAAAAAApSYUAAAC8IRUCANCJVAgAAAAAACNJhQAAAAAAkJJUCAAAwBtS
IQAAnUiFAAAAAAAwklQIAAAAAAApSYUAAAC8IRUCANCJVAgAAAAAACNJhQAA
AAAAkJJUCADQx1w/Z3/45PjidDo/uzx79GMC5jTXH2EfkAoBAFYjFQIAUMQy
N2yDHc+PPhkAAChHKgQAAAAAgJSkQgCAPpaaAn5piJxe4iGPfm7AFJb5I0wq
BABYjVQIAEARy9ywDSYVAgAAw0mFAAAAAACQklQIANDHylPAh8NLN+TRjxB4
nGX+CJMKAQBWIxUCAFDEMjdsg0mFAADAcFIhAAAAAACkJBUCAPSRYwr4JRpy
8YP4UM4yf4RJhQAAq5EKAQAoYpkbtsGkQgAAYDipEAAAAAAAUpIKAQD6SDYF
LBkCtSzzR5hUCACwGqkQAIAilrlhG0wqBAAAhpMKAQAAAAAgJakQAKCPnFPA
h8Px7MfygUCNf1hKhQAAq5EKAQAoIueXBO2kQgAAYDipEAAAAAAAUpIKAQD6
SD0FLBgCRJEKAQCKkQoBACgi9ZcEDaRCAABgOKkQAAAAAABSkgoBAPrIPwV8
OJ4EQ4BWUiEAQDFSIQAAReT/kuA+UiEAADCcVAgAAAAAAClJhQAAfRSZAj4c
/Zg+0EIqBAAoRioEAKCIIl8S7CYVAgAAw0mFAAAAAACQklQIANBHpSngw/Hs
Z/WB+0iFAADFSIUAABRR6UuCPaRCAABgOKkQAAAAAABSkgoBAPqoNgUsFwLc
RSoEAChGKgQAoIhqXxLcSioEAACGkwoBAAAAACAlqRAAoI+KU8B+ZB/YTSoE
AChGKgQAoIiKXxLcQioEAACGkwoBAAAAACAlqRAAoI+iU8B+ah/YRyoEAChG
KgQAoIiiXxJ8l1QIAAAMJxUCAAAAAEBKUiEAQB91p4D94D6wg1QIAFCMVAgA
QBF1vyT4mFQIAAAMJxUCAAAAAEBKUiEAQB+lp4D97D5wK6kQAKAYqRAAgCJK
f0nwAakQAAAYTioEAAAAAICUpEIAgD6qTwGb9gVuIhUCABQjFQIAUET1Lwm+
xZcHAAAwnFQIAAAAAAApSYUAAH2YAvYD/MANpEIAgGKkQgAAivAlwfukQgAA
YDipEAAAAAAAUpIKAQD6MAXsR/iBG0iFAADFSIUAABThS4L3SYUAAMBwUiEA
AAAAAKQkFQIA9NE6BRz14++XV+dnp9PxeDgMHU72Q/zAd0iFAADFSIUAABDu
fGy5YnPJBgAAyUmFAAAAAACQklQIANDHLKmQb6zucj6fjiOyISaMgQ9JhQAA
xUiFAAAQTioEAAD4gFQIAAAAAAApSYUAAH3MnQr5fKHXZkjTUr/jeB6zEWBJ
UiEAQDFSIQAAhJMKAQAAPiAVAgAAAABASlIhAEAfy6RCPq23XzHEkDHwbVIh
AEAxUiEAAISTCgEAAD4gFQIAAAAAQEpSIQBAH6ulQrZVn7v0Qo7nB+wFWIJU
CABQjFQIAADhpEIAAIAPSIUAAAAAAJCSVAgA0MeaqZCXlZ8blz7VboDJSYUA
AMVIhQAAEE4qBAAA+IBUCAAAAAAAKUmFAAB9rJsKCVn+ZNsBpiUVAgAUIxUC
AEA4qRAAAOADUiEAAAAAAKQkFQIA9LF4KiRgB7PtB5iSVAgAUIxUCAAA4aRC
AACAD0iFAAAAAACQklQIANDH+qmQgE1MtyFgOlIhAEAxUiEAAISTCgEAAD4g
FQIAAAAAQEpSIQBAHylSIT+1TxjPtyNgKlIhAEAxUiEAAISTCgEAAD4gFQIA
AAAAQEpSIQBAH1lSIYGxkHm2BMxDKgQAKEYqBACAcFIhAADAB6RCAAAAAABI
SSoEAOgjTyokLhZyPD96J8B0pEIAgGKkQgAACCcVAgAAfEAqBAAAAACAlKRC
AIA+MqVCmjcz456AOUiFAADFSIUAABBOKgQAAPiAVAgAAAAAAClJhQAAfaRK
hbQPGk+5KWACUiEAQDFSIQAAhJMKAQAAPiAVAgAAAABASlIhAEAfyVIhzft5
dTw/eh/AZKRCAIBipEIAAAgnFQIAAHxAKgQAAAAAgJSkQgCAPrKlQmJaIdPt
Cng0qRAAoBipEAAAwkmFAAAAH5AKAQAAAAAgJakQAKCPdKmQkFbIfLvq6nK5
nM/n0+n47PDqm09mc/2lp9Pz73r+vaWeVUfXR3k9iO0kfj6Lb5/G5yfyciTH
65E4k06kQgCAYqRCAAAIJxXyIJfLy73ze9fNr7fLp9N51LXy9Rp8W8vbxWxX
3afzsMUAADAZqRAAAAAAAFKSCgEA+siXCmkeNr46nh+9i85eB4O/U6HYxQDv
Llue5fj+cHbYmTiUQFIhAEAxUiEAAISTChnscj4dd11rHo6nc6dnvHstPRcD
AMCkpEIAAAAAAEhJKgQA6CNhKqR1S5NuK8Jl/yzufY/vZYI35SO83y9/VWL/
A/jmqRisbiAVAgAUIxUCAEA4qZDN3gexv25+OR/vv4sObnS0fTFxOBzdawMA
lCEVAgAAAABASlIhAEAfCVMhzdPGk26rwaVpKrjpQZb+W/+uaZbTg578Rw61
j+VeUiEAQDFSIQAAhJMK2fRNhVxCkuExhY6YtSQ6egAAPiQVAgAAAABASlIh
AEAfGVMhrXuadFv3eGmEtD6MAJX+2r9rH+Q4xVP/rpdjqXIu7aRCAIBipEIA
AAgnFbLplwoJ+H7k8we+r1HSdS2Jjh8AgG+SCgEAAAAAICWpEACgj4ypkOZx
46e9f0ffhK69iulyFYfjKWsx5CUQcpjuid8k8bGEkgoBAIqRCgEAIJxUyKZT
KqRHOvzOZ94pY57mDQAA4H1SIQAAAAAApCQVAgD0IRXyvpVTIdcR3JmbFYdj
njDFZcoky10yHUsfUiEAQDFSIQAAhJMK2ex9ELdsPOCLkW/Y/X3Jpd9a1v72
BgCA75EKAQAAAAAgJakQAKCPlKmQ1k09LTts2ukv6utg8TBFnkLIlxY/lr6k
QgCAYqRCAAAIJxWyCU+FdP5qYNeD79kJ2b8aAACWIhUCAAAAAEBKUiEAQB9S
Ie9bMBVyWS9ecTgtGaYIeL9mdjjO+KGegFQIAFCMVAgAAOGkQjaxqZARV9a3
fmcy5vo8zYsAAMAbUiEAAAAAAKQkFQIA9CEVss62vu3S+W8M7OlwXC4XkjwV
ciUX8g6pEACgGKkQAADCSYVsIlMhgy6sb3r2rQccvBwAAJYjFQIAAAAAQEpS
IQBAHylTIe3TqFNu630rZ0I+WSwXUiAVcnW49a+JrEIqBAAoRioEAIBwUiGb
3Q/im7e14+Ic317DA9bylOhlAADgM1IhAAAAAACkJBUCAPQhFfKuVSIJiaIV
U75J70v01L9nrYZLZ1IhAEAxUiEAAISTCtlEpUIminM84N58lS9yAAC4nVQI
AAAAAAApSYUAAH1kTIUETKSuMGF6OR+TFSsOKzz2n0qlQp7W+CyMIRUCABQj
FQIAQDipkE1MKmRsKOTpo+f/mFtzt9cAAOlIhQAAAAAAkJJUCADQh1TIKrv6
UtpaxfE8+6NP/PC/YZWES29SIQBAMVIhAACEkwrZRKRChodCnr59AI9Yy0fr
AQBgVVIhAAAAAACkJBUCAPSRMBUSEHKYPI2QPFUx+dNP//zfM+HnfDypEACg
GKkQAADCSYVsdj+Ir3b+oGvqd6/vHxUKeUr0RgAA8EoqBAAAAACAlKRCAIA+
EqZC2qdSJ9zULyp0Kg5z10IqHMFXpv5QjCEVAgAUIxUCAEA4qZBNayrkcZfU
X1/eP/bCPM0rAQDAC6kQAAAAAABSkgoBAPrIlwppH0udb08/qxOpmPgQCp3C
F2Y+kiGkQgCAYqRCAAAIJxWyaUyFtAfT7/b2CB5+XZ7mnQAA4EoqBAAAAACA
lKRCAIA+0qVCAuZSv/5b8SbRd/z3cDgeT+fz+XL19b/85b++PP/vp9PxeBgx
/DvtOTx89vlRpvu0jyUVAgAUIxUCAEA4qZBNUypk503l4XA8f37pf7mcT8f7
7zq/vLjfu5HD8XSOW8vrPzLLSwEAwE9SIQAAAAAAJCUVAgD0kS0VkrcU0qlP
cXiZzL1zSS9TvB2zGaWO4nC4xlpecy1bsOX9aMu2iC/aLWPiLfN93oeSCgEA
ipEKAQAgnFTIZv+D+OW2fM/vPXzz+v9y71ncHS25Fku+8Tja7l4n/SIBAIB7
SIUAAAAAAJCSVAgA0EeyVEjroPF8O9oEbOztPu9PhHzlcjl3alVMeRohqZCX
LsjpfP6gBnLHyi7XcEjXakjhqWupEACgGKkQAADCSYVs7k+F7Pid305z3LuI
L1ay6x/wvZNruX1N81YAACAVAgAAAABAUlIhAEAfqVIhEQmHqTb0SWwoJDIS
8oXLuUOmYsIDufc9u9ZBXuIgI9bY4yxedzHfgQwiFQIAFCMVAgBAOKmQzb2p
kNsvKW+KPt91Hp/+ybev5aZja3g30rwWAABIhQAAAAAAkJNUCADQR6ZUSERQ
Y6b9bCICKD9vr1cl5LPlhjcqbhppHmnfiTw/89OYPMg7K72cOwRDpjuQQaRC
AIBipEIAAAgnFbK5MxVy6x3lzc/pngPZ/uE3/9ZbL5QbLmCr3lkDACQkFQIA
AAAAQEpSIQBAH3lSIRGhkIm280lcKORw7F0J+WzVsYWKyeZ8bzmT10DIo1f6
KrwXMt/HZAipEACgGKkQAADCSYVs9j+I69Zv/F17LtTvOJGXQ7j5tnTHYu6/
gU3zXgAAIBUCAAAAAEBKUiEAQB9ZUiEhoZDZkhSBoZAHnFNooGKqk/ngVA7H
0/kyx0fiS7G5kFk+9mNJhQAAxUiFAAAQTipkc08q5HzbBeW+y/Q7bj13REt2
ntf9r8dU3yAAANBAKgQAAAAAgJSkQgCAPnKkQmJCIXPs5TNBoZDD46Zkw1In
Ux3O17s6PD/jKQshXwishcx0HMNIhQAAxUiFAAAQTipkc0cq5NAhFHLfSm6N
luw+rfuvYKVCAACykAoBAAAAACAlqRAAoI8EqZCoHMUEW/lSSADlgZ2QV2G1
kEdv5Be/bGmNRMhnYqI6TxN+WgaQCgEAipEKAQAgnFTIJuym9kt33KLvv/a8
MVpyz1nd/VjSvBgAAOVJhQAAAAAAkJJUCADQx+qpkLAQxaM38pWQUeE58hpB
hzTNEV1Ox9USIZ8JmkGf5jTGkQoBAIqRCgEAIJxUyKZLKuS+pzNPtaTlDnaO
70IAAGgmFQIAAAAAQEpSIQBAH0unQsI6IfPNkUZsbaap6Zhp49lOaVEO4z5S
IQBAMVIhAACEkwrZdOhz3PtsAr9n+cW918d3P5d699UAAElJhQAAAAAAkJJU
CADQx7KpkNDx1enmiwPmhGebjA05sNk2taqQOfRyhyEVAgAUIxUCAEA4qZBN
fCrk7vvaDqmQ+4/p7ueS5s0AAKhOKgQAAAAAgJSkQgCAPlZMhVzOsaOr082Q
BozmzphxiJg4nu6sVhUwiV7uLKRCAIBipEIAAAgnFbKJToW0fCMQvZaWQ7r7
EjbNmwEAUJ1UCAAAAAAAKUmFAAB9LJYKuZxPx+C/4W6+CdL2wdwZQyFXAbGQ
+Y5rUUl7ND1JhQAAxUiFAAAQTipkE5vnaHsswamQpntjqRAAgOqkQgAAAAAA
SEkqBADoY5lUSIdIyNV8tYP2hMN8e/pF+9Cxid8g7S9ataOQCgEAipEKAQAg
nFTIJjTP0fiVQOhaGk/o/kvYmb8XAQDgdlIhAAAAAACkJBUCAPQxfSrk0qkR
MmTxd2ieyp18IFagYh7Z37VoUiEAQDFSIQAAhJMK2QTmOZqfSWQqpPXOWCoE
AKA6qRAAAAAAAFKSCgEA+pg0FXINhHQrhGymnBwtMCndPHe8wB7X0JxtKXYS
UiEAQDFSIQAAhCtwAX6buDxH+xcd7X3vGdYy5Rc+AADsJhUCAAAAAEBKUiEA
QB+PToVcXp2fnY7H4+HQNw8Stu4+mkdyl5iGVaiYxaM//YuRCgEAipEKAQAg
nFTIJioVEvFAolIhj13LEl+OAADwXVIhAAAAAACkJBUCAPQR9/fFLWTWceIq
5QatkFm0zqPXmr6WCgEAipEKAQAgnFTIJigVEnJDG/Qt0YPXUuuyGgAgL6kQ
AAAAAABSkgoBAPqolwqZd5a4SinkJ4mKWbS+crXOQSoEAChGKgQAgHBSIZuQ
VEjQ0wj5lujha6l1WQ0AkJdUCAAAAAAAKUmFAAB91EqFHI7neQeJS2UbtELm
0HgOtY5BKgQAKEYqBACAcFIhm4hUSNT1bMS3RI9fS63LagCAvKRCAAAAAABI
SSoEAOijTirkcJx7iLhUKaR5t2kmwh+s8RzWeulaSYUAAMVIhQAAEE4qZNOe
Col7FO3fEs2wllqX1QAAeUmFAAAAAACQklQIANBHjVTI7JmQn6qVQurtd1JS
ITtIhQAAxUiFAAAQTipk05wKCbybbf6WaIq11LqsBgDISyoEAAAAAICUpEIA
gD7yp0IOx/MCw8P1yhn1djwjqZAdpEIAgGKkQgAACCcVsml8EKHPYaaLT6kQ
AIDqpEIAAAAAAEhJKgQA6CN1KuRwXGZuuHEweMUp2JlmocuSCtlhpol5AIAB
pEIAAAgnFbJpexCxF7NtF5+zrKXWZTUAQF5SIQAAAAAApCQVAgD0kTUVcjie
VxoZLlgKaX71ltz0bKRCdpAKAQCKkQoBACCcVMim5UFEP4SWi8951lLrshoA
IC+pEAAAAAAAUpIKAQD6yJcKORxPS1VCrhrnoxcdj66567lIhewgFQIAFCMV
AgBAOKmQTcODCL+Vbbj4nGgttS6rAQDykgoBAAAAACAlqRAAoI9EqZAVGyGv
iiYIWt89o7/tpEJ2KPo5BQDqkgoBACCcVMjm7gfR4QncffE501qKXVYDAOQl
FQIAAAAAQEpSIQBAHwlSIS+JkKXngxvHo1cdgZUKeTypkB2kQgCAYqRCAAAI
JxWykQoJXkuxy2oAgLykQgAAAAAASEkqBADoY9VUyOFwPK1eCPmkcTp63eHo
shufh1TIDlIhAEAxUiEAAISTCtlIhQSvpdhlNQBAXlIhAAAAAACkJBUCAPSx
ZCrkcDgmqYRctR7BuhOwrWPh6+58GlIhO0iFAADFSIUAABBOKmQjFRK8lmKX
1QAAeUmFAAAAAACQklQIANDHkqmQTZJgSONw9MKz0XUjKdOQCtlBKgQAKEYq
BACAcFIhG6mQ4LUUu6wGAMhLKgQAAAAAgJSkQgCAPlZOhbw4HBefDS7cy2jd
epqx8MeRCtlBKgQAKEYqBACAcFIhG6mQ4LUUu6wGAMhLKgQAAAAAgJSkQgCA
PpZPhbxYeT64cTZ65a1LhTycVMgOUiEAQDFSIQAAhJMK2UiFBK+l2GU1AEBe
UiEAAAAAAKQkFQIA9JEjFXK16oxw42z0yvOvUiFfujw7X52Orw4/a3pO/az8
9u0nFQIAFCMVAgBAOKmQjVRI8FqKXVYDAOQlFQIAAAAAQEpSIQBAH8NqDZet
g3A6XQsITf/O9sVMpPUAVp5/be7UrLz560fi08dh1hLId619AHtJhQAAxUiF
AAAQTipkIxUSvJZil9UAAHlJhQAAAAAAkJJUCADQx7BUyDv/6vMpPhqy3KRw
62h0aesN/17rICu3Qd5Y7wBaSIUAAMVIhQAAEE4qZCMVEryWYpfVAAB5SYUA
AAAAAJCSVAgA0McDUyGfVnA5H0PLCWtNhEqFNFjlqLtUcWawygHEkAoBAIqR
CgEAIJxUyEYqJHgtxS6rAQDykgoBAAAAACAlqRAAoI/Hp0K2dUT2QhYaF259
/rVNPvx7eUmEPPoh9TT5AQSTCgEAipEKAQAgnFTIRiokeC3FLqsBAPKSCgEA
AAAAICWpEACgj1lSISGL+cwqY6FSIS1mPeXLtXxT4WBnPYA+pEIAgGKkQgAA
CCcVspEKCV5LsctqAIC8pEIAAAAAAEhJKgQA6GOqVMjV+RiUWFhjMLR1Mrq2
+c74cj5FvcArmO8AepIKAQCKkQoBACCcVMhGKiR4LcUuqwEA8pIKAQAAAAAg
JakQAKCP6VIhAWv6ZIXRUKmQFlOd8OV8PBSqhLyY6gC6kwoBAIqRCgEAIJxU
yEYqJHgtxS6rAQDykgoBAAAAACAlqRAAoI8ZUyEBy9rMPxwqFdJilvO9nIPq
NquZ5QDGkAoBAIqRCgEAIJxUyEYqJHgtxS6rAQDykgoBAAAAACAlqRAAoI9J
UyE/RUU0Zh8PlQppMcPpXs7HmpmQqxkOYBypEACgGKkQAADCSYVspEKC11Ls
shoAIC+pEAAAAAAAUpIKAQD6mDcV0r62V1MPiMZssaxHn23pTMjVow9gLKkQ
AKAYqRAAAMJJhWykQoLXUuyyGgAgL6kQAAAAAABSkgoBAPqYORUSVNKYeXhY
KqTFQ0+2fCbkqtb0tVQIAFCMVAgAAOGkQjZSIcFrKXZZDQCQl1QIAAAAAAAp
SYUAAH3MnQpJHwuRCmnxuHN1bq9qTV9LhQAAxUiFAAAQTipkIxUSvJZil9UA
AHlJhQAAAAAAkJJUCADQx+ypkKAqw7RToq2T0aU9aCxcJ+Rn036uupAKAQCK
kQoBACCcVMhGKiR4LcUuqwEA8pIKAQAAAAAgJakQAKCP+VMhQTmNSedEpUIa
PGIs/OLEPjPpp6oTqRAAoBipEAAAwkmFbKRCgtdS7LIaACAvqRAAAAAAAFKS
CgEA+lghFRIT1Jhzhlh4osH42V/H9aVa09dSIQBAMVIhAACEkwrZSIUEr6XY
ZTUAQF5SIQAAAAAApCQVAgD0sUYqpHmZL2YcFdWeaDD4QENewhscDofj8Xg6
X11ezbqnGT9S/UiFAADFSIUAABBOKmQjFRK8lmKX1QAAeUmFAAAAAACQklQI
ANDHIqmQmKbGhGPEUiH3G3ucfUMhh8O1DdKxCdJnV7Wmr6VCAIBipEIAAAgn
FbKRCgleS7HLagCAvKRCAAAAAABISSoEAOhjmVRITKphumnR5l1Nt6OceoVC
roWQR862S4XsIBUCABQjFQIAQDipkI1USPBail1WAwDkJRUCAAAAAEBKUiEA
QB/rpELap4hHr/cWUiEr6BAKeXQjJGZntd4+qRAAoBipEAAAwkmFbKRCgtdS
7LIaACAvqRAAAAAAAFKSCgEA+lgpFRJTbJhsYLR1NHqy7WQUHQo5HGeIhLyS
CtlBKgQAKEYqBACAcFIhG6mQ4LUUu6wGAMhLKgQAAAAAgJSkQgCAPpZKhbQP
Ej9gyd8hFTK7iHfuZ3O9fFIhu0iFAADFSIUAABBOKmQjFRK8lmKX1QAAeUmF
AAAAAACQklQIANDHYqmQmG7DTDOjqx1ANa3n8/lRzfTebaRCdpAKAQCKkQoB
ACCcVMhGKiR4LcUuqwEA8pIKAQAAAAAgJakQAKCP5UoVIemGieaJlzuAWkLS
NBOfk1TIDlIhAEAxUiEAAISTCtlIhQSvpdhlNQBAXlIhAAAAAACkJBUCAPSx
YKkipN4wz9ho63bm2UlCUaWQaQ9JKmQHqRAAoBipEAAAwkmFbKRCgtdS7LIa
ACAvqRAAAAAAAFKSCgEA+lgwFdK85oct/F2tuzEA209MKWSaV+0dUiE7SIUA
AMVIhQAAEE4qZCMVEryWYpfVAAB5SYUAAAAAAJCSVAgA0MeKqZCghMMsk6ON
m0kzGz2fkNds7vORCtlBKgQAKEYqBACAcFIhG6mQ4LUUu6wGAMhLKgQAAAAA
gJSkQgCAPtZMhaRqhbQewSTbyCfiJZt9cl0qZAepEACgGKkQAADCSYVspEKC
11LsshoAIC+pEAAAAAAAUpIKAQD6WDQV0rzuhy7+jcbp6El2kU5EKWT66WSp
kB2kQgCAYqRCAAAIJxWykQoJXkuxy2oAgLykQgAAAAAASEkqBADoY9VUSEzJ
YY7p0XXPILOIGM0Ur9eHpEJ2kAoBAIqRCgEAIJxUyEYqJHgtxS6rAQDykgoB
AAAAACAlqRAAoI+FMxURLYc5Jotbx6PNwHYQkKJZ4FykQnaQCgEAipEKAQAg
nFTIRiokeC3FLqsBAPKSCgEAAAAAICWpEACgj4VTITGtkBkGSJs3MsEesgl4
uVY4FamQHaRCAIBipEIAAAgnFbKRCgleS7HLagCAvKRCAAAAAABISSoEAOhj
5VRI+1zxBFsI2ccEW8im/dVaYjJZKmQHqRAAoBipEAAAwrkK30iFBK+l2GU1
AEBeUiEAAAAAAKQkFQIA9LF2KqR5+a8eP0NqQHoy7S/WGkciFbKDVAgAUIxU
CAAA4dyEb6RCgtdS7LIaACAvqRAAAAAAAFKSCgEA+lg8FdI+WjzHLtrLFOZg
Q7W/VmsciFTIDlIhAEAxUiEAAISTCtlIhQSvpdhlNQBAXlIhAAAAAACkJBUC
APSxfCokphXy8DFSrZC5NL9Vj/9g3EQqZAepEACgGKkQAADCSYVspEKC11Ls
shoAIC+pEAAAAAAAUpIKAQD6WD8VElDZmGEj7cUTk7Bx2t+pR79PN5IK2UEq
BAAoRioEAIBwUiEbqZDgtRS7rAYAyEsqBAAAAACAlKRCAIA+EqRCIjIbE+yk
fROP3kEiUiG3qTV9LRUCABQjFQIAQDipkI1USPBail1WAwDkJRUCAAAAAEBK
UiEAQB8pUiEBZYerB4+SBgRPDMMGqZEKad9lrRdOKgQAKEYqBACAcFIhG6mQ
4LUUu6wGAMhLKgQAAAAAgJSkQgCAPnKkQkI6Gw/fTMQejMOGKJAKCcnr1Hrd
pEIAgGKkQgAACCcVspEKCV5LsctqAIC8pEIAAAAAAEhJKgQA6CNLKiSmFfLg
adKIPUxzIEtLngq5nI8BnZCnR39eRpMKAQCKkQoBACCcVMhGKiR4LcUuqwEA
8pIKAQAAAAAgJakQAKCPNKmQgLrD4/cT0juZ50gW1n4S0w4mx3xQJt9kF1Ih
AEAxUiEAAISTCtlIhQSvpdhlNQBAXlIhAAAAAACkJBUCAPSRJxUSFNp47EBp
ht5JCu3v0pSHcDkf4zohT9Wmr6VCAIBipEIAAAgnFbKRCgleS7HLagCAvKRC
AAAAAABISSqE/8/e/eM2lp3rHu5pEPAQGDESBIOxI8aMiAMIYOjEKSdgQIEi
ZwzvAJQo4zAUNGTgTONm9/KPVK2qoqokcq1vr/Xt58EvOe7yMbm3JFaxud4C
gDoyTYVkGNoo8xR8LPZaBe5DU98a/y0/E3Iwri8zUyEAwMiYCgEAoDhTIa9M
hRR+LCN7sxoAIC9TIQAAAAAApGQqBACoI9VUSKmhjUE/U3rtZ6XftHVnelPi
K6mhjybvtoUmaNp9igFMhQAAI2MqBACA4kyFvDIVUvixjOzNagCAvEyFAAAA
AACQkqkQAKCOXFMhpYY2Bn1WpbZC2rs5PSlxF9r4bHKtmZB2nmEUUyEAwMiY
CgEAoDhTIa9MhRR+LCN7sxoAIC9TIQAAAAAApGQqBACoI9tUyNVP6NWQHyst
9BSOmrs/vShyEwa/+rvtstpMyMG4Pn1tKgQAGBlTIQAAFGcq5JWpkMKPZWRv
VgMA5GUqBAAAAACAlEyFAAB1pJsKuf7DxieDfq60zFN4NVtum7tHHej+y2i3
qTsTMvDTG4CpEABgZEyFAABQnKmQV6ZCCj+Wkb1ZDQCQl6kQAAAAAABSMhUC
ANSRcCrk6ufUwjMrOhZyeDLmQr6q0C0Y4gPKu239lZDBntxwTIUAACNjKgQA
gOJMhbwyFVL4sYzszWoAgLxMhQAAAAAAkJKpEACgjoxTIYW2Qob9aGmh5/DO
bGku5CuK3YHQr6OwlZD4pzY4UyEAwMiYCgEAoDhTIa9MhRR+LCN7sxoAIC9T
IQAAAAAApGQqBACoI+VUyPUfOG7hyZUfCznMhWzshXxWuRsQ8oW0224iV0KO
xvXpa1MhAMDImAoBAKA4UyGvTIUUfiwje7MaACAvUyEAAAAAAKRkKgQAqCPp
VEipmYdhP11aYyzkYLbc7tq8bWfsdtvNZjmbDfCVVvL613z4+0sUPhJyMq5P
X5sKAQBGxlQIAADFmQp5ZSqk8GMZ2ZvVAAB5mQoBAAAAACAlUyEAQB1Zp0Ku
/8xxE8+v1ljI8aktN9smb97utA6ynH333Ie4E4Uv/6z4Bd9fqIFGQk7G9elr
UyEAwMiYCgEAoDhTIa9MhRR+LCN7sxoAIC9TIQAAAAAApGQqBACoI+9USKGt
kKE/YFpzLOTkOBky4F08LINst5vlj9sgPz7MIb7Syl/9MgMt+0v266sVZFyf
vjYVAgCMjKkQAICRqP8edJ+qvvtpKqTwYxnZm9UAAHmZCgEAAAAAICVTIQBA
HYmnQkp9wnnopxj2Qe3ZbLk5rIbUe7q73V+7IMvZ17YuBroNhQZnfr7Ul8yz
7C/eZtnSx/aH+vS1wwu/NvTPLAAgCVMhAAAj4d2280yF9PRYTIUAACRhKgQA
AAAAgJRMhQAAdWSeCim28zD4Z0zr7FX80mw2O+x5bLZ7u1e/fIy7b7Ynm+Mg
yGER5IujIB88oIG+0up+Tv5wlTdvl/jn/+1vyyolruBHD2Gzu/jry1RIm9r+
sQwAdMNUCADASHi37TxTIT09luH/NQ4AAEWYCgEAAAAAICVTIQBAHbmnQkp9
yHn4Z+nT2sPdgwGGWsKcrqqpkGSG/4EFAKRgKgQAYCS823aeqZCeHoupEACA
JEyFAAAAAACQkqkQAKCO5FMhebZCRv+B7QFvQdYr/+2SXvwETYW0qYWfVwBA
AqZCAABGwrtt55kK6emxmAoBAEjCVAgAAAAAACmZCgEA6sg+FXLFR26/18Tn
TMf8me1Bv9LyXfjZcru7/umZCmlT+z+WAYAumAoBABgJ77adZyqkp8fSxr/C
AQDgaqZCAAAAAABIyVQIAFBH/qmQUh90buSZjvZj2wNf/1TX/cdraSokmUZ+
WAEAvTMVAgAwEt5tO89USE+PxVQIAEASpkIAAAAAAEjJVAgAUMcIpkKu+NTt
91r5qOmu0PPpy/BfaTku++zMl7GpkGSG/2YBAFIwFQIAMBLebTvPVEhPj6WZ
f38DAMB1TIUAAAAAAJCSqRAAoI5RTIWU+qxzQ092fJ/ebuHi937VZ8vt2Yto
KiSZFr5ZAIAETIUAAIyEd9vOMxXS02MxFQIAkISpEAAAAAAAUjIVAgDUMY6p
kGIfdm7p06a77ag+wd3IV9p22elF/2gm5MBUSDKNfLMAAL0zFQIAMBLebTvP
VEhPj6Wpf3kDAMDlTIUAAAAAAJCSqRAAoI6RTIVc8cnbtp/vbtPrdMVXtXPl
+1sLmW0+ngl5fUqX/T82FdKmdr5ZAICumQoBABgJ77adZyqkp8diKgQAIAlT
IQAAAAAApGQqBACoYzRTIcU+79zeB053/W1XXKCpr7R+Pjw/W/5mJeTIVEgu
TX2zAAD9MhUCADAS3m07z1RIT4+lwX9zAwDAJUyFAAAAAACQkqkQAKCO8UyF
XPHh2x6e8m67yT0Y0tpl31/wxq/3bLn5zEzIgamQXFr7ZgEAOmUqBABgJLzb
dp6pkJ4ei6kQAIAkTIUAAAAAAJCSqRAAoI4xTYWU2gpp9zOnu9027V5Ii19p
ze6zzJafHQk5MRWSS4vfLABAh0yFAACMhHfbzjMV0tNjafdf2wAA8CWmQgAA
AAAASMlUCABQx6imQop95rnxD50eBkPSfbi72a+0tvZCZsvN11ZCjkyF5NLs
NwsA0BdTIQAAI+HdtvNMhfT0WFr/tzYAAHySqRAAAAAAAFIyFQIA1DGuqZAr
PoDb4dNua8PiQrPZbLnZbHeNX+/dYZ5l4Au1vPwqXfpjwFRIm7r4+QQAtM9U
CADASHi37TxTIT09FlMhAABJmAoBAAAAACAlUyEAQB1jmwop9rHnjj53epwM
6efD3odxkOVm2/w6yDmHwZDoKz3bX6xrL5WpkFy6+7EMALTJVAgAwEh4t+08
UyE9PZae/pUNAAC/YCoEAAAAAICUTIUAAHWMbiqk2Oee+3vm/921OBpyXAY5
TINsdz2Og5wVcZ1ny831EyHfHrCpkFQ6/OEEALTIVAgAwEh4t+08UyE9PRZT
IQAASZgKAQAAAAAgJVMhAACUs9vtttvNcjkLXA6ZzV5nQV53QUawZnAYZ9mU
u8iHy7e/eCO4cAAADM9UCAAAAAAAkUyFAAAAAACQkqkQAAAq2h3HQ47zIQez
N7//vefsveWrwxrI9nURxLLFyekKbzbvr++vr+nblXQNAQCIZyoEAAAAAIBI
pkIAAAAAAEjJVAgAAAAAADFMhQAAAAAAEMlUCAAAAAAAKZkKAQAAAAAghqkQ
AAAAAAAimQoBAAAAACAlUyEAAAAAAMQwFQIAAAAAQCRTIQAAAAAApGQqBAAA
AACAGKZCAAAAAACIZCoEAAAAAICUTIUAAAAAABDDVAgAAAAAAJFMhQAAAAAA
kJKpEAAAAAAAYpgKAQAAAAAgkqkQAAAAAABSMhUCAAAAAEAMUyEAAAAAAEQy
FQIAAAAAQEqmQgAAAAAAiGEqBAAAAACASKZCAAAAAABIyVQIAAAAAAAxTIUA
AAAAABDJVAgAAAAAACmZCgEAAAAAIIapEAAAAAAAIpkKAQAAAAAgJVMhAAAA
AADEMBUCAAAAAEAkUyEAAAAAAKRkKgQAAAAAgBimQgAAAAAAiGQqBAAAAACA
lEyFAAAAAAAQw1QIAAAAAACRTIUAAAAAAJCSqRAAAAAAAGKYCgEAAAAAIJKp
EAAAAAAAUjIVAgAAAABADFMhAAAAAABEMhUCAAAAAEBKpkIAAAAAAIhhKgQA
AAAAgEimQgAAAAAASMlUCAAAAAAAMUyFAAAAAAAQyVQIAAAAAAApmQoBAAAA
ACCGqRAAAAAAACKZCgEAAAAAICVTIQAAAAAAxDAVAgAAAABAJFMhAAAAAACk
ZCoEAAAAAIAYpkIAAAAAAIhkKgQAAAAAgJRMhQAAAAAAEMNUCAAAAAAAkUyF
AAAAAACQkqkQAAAAAABimAoBAAAAACCSqRAAAAAAAFIyFQIAAAAAQAxTIQAA
AAAARDIVAgAAAABASqZCAAAAAACIYSoEAAAAAIBIpkIAAAAAAEjJVAgAAAAA
ADFMhQAAAAAAEMlUCAAAAAAAKZkKAQAAAAAghqkQAAAAAAAimQoBAAAAACAl
UyEAAAAAAMQwFQIAAAAAQCRTIQAAAAAApGQqBAAAAACAGKZCAAAAAACIZCoE
AAAAAICUTIUAAAAAABDDVAgAAAAAAJFMhQAAAAAAkJKpEAAAAAAAYpgKAQAA
AAAgkqkQAAAAAABSMhUCAAAAAEAMUyEAAAAAAEQyFQIAAAAAQEqmQgAAAAAA
iGEqBAAAAACASKZCAAAAAABIyVQIAAAAAAAxTIUAAAAAABDJVAgAAAAAACmZ
CgEAAAAAIIapEAAAAAAAIpkKAQAAAAAgJVMhAAAAAADEMBUCAAAAAEAkUyEA
AAAAAKRkKgQAAAAAgBimQgAAAAAAiGQqBAAAAACAlEyFAAAAAAAQw1QIAAAA
AACRTIUAAAAAAJCSqRAAAAAAAGKYCgEAAAAAIJKpEAAAAAAAUjIVAgAAAABA
DFMhAAAAAABEMhUCAAAAAEBKpkIAAAAAAIhhKgQAAAAAgEimQgAAAAAASMlU
CAAAAAAAMUyFAAAAAAAQyVQIAAAAAAApmQoBAAAAACCGqRAAAAAAACKZCgEA
AAAAICVTIQAAAAAAxDAVAgAAAABAJFMhAAAAAACkZCoEAAAAAIAYpkIAAAAA
AIhkKgQAAAAAgJRMhQAAAAAAEMNUCAAAAAAAkUyFAAAAAACQkqkQAAAAAABi
mAoBAAAAACCSqRAAAAAAAFIyFQIAAAAAQAxTIQAAAAAARDIVAgAAAABASqZC
AAAAAACIYSoEAAAAAIBIpkIAAAAAAEjJVAgAAAAAADFMhQAAAAAAEMlUCAAA
AAAAKZkKAQAAAAAghqkQAAAAAAAimQoBAAAAACAlUyEAAAAAAMQwFQIAAAAA
QCRTIQAAAAAApGQqBAAAAACAGKZCAAAAAACIZCoEAAAAAICUTIUAAAAAABDD
VAgAAAAAAJFMhQAAAAAAkJKpEAAAAAAAYpgKAQAAAAAgkqkQAAAAAABSMhUC
AAAAAEAMUyEAAAAAAEQyFQIAAAAAQEqmQgAAAAAAiGEqBAAAAACASKZCAAAA
AABIyVQIAAAAAAAxTIUAAAAAABDJVAgAAAAAACmZCgEAAAAAIIapEAAAAAAA
IpkKAQAAAAAgJVMhAAAAAADEMBUCAAAAAEAkUyEAAAAAAKRkKgQAAAAAgBim
QgAAAAAAiGQqBAAAAACAlEyFAAAAAAAQw1QIAAAAAACRTIUAAAAAAJCSqRAA
AAAAAGKYCgEAAAAAIJKpEAAAAAAAUjIVAgAAAABADFMhAAAAAABEMhUCAAAA
AEBKpkIAAAAAAIhhKgQAAAAAgEimQgAAAAAASMlUCAAAAAAAMUyFAAAAAAAQ
yVQIAAAAAAApmQoBAAAAACCGqRAAAAAAACKZCgEAAAAAICVTIQAAAAAAxDAV
AgAAAABAJFMhAAAAAACkZCoEAAAAAIAYpkIAAAAAAIhkKgQAAAAAgJRMhQAA
AAAAEMNUCAAAAAAAkUyFAAAAAACQkqkQAAAAAABimAoBAAAAACCSqRAAAAAA
AFIyFQIAAAAAQAxTIQAAAAAARDIVAgAAAABASqZCAAAAAACIYSoEAAAAAIBI
pkIAAAAAAEjJVAgAAAAAADFMhQAAAAAAEMlUCAAAAAAAKZkKAQAAAAAghqkQ
AAAAAAAimQoBAAAAACAlUyEAAAAAAMQwFQIAAAAAQCRTIQAAAAAApGQqBAAA
AACAGKZCAAAAAACIZCoEAAAAAICUTIUAAAAAABDDVAgAAAAAAJFMhQAAAAAA
kJKpEAAAAAAAYpgKAQAAAAAgkqkQAAAAAABSMhUCAAAAAEAMUyEAAAAAAEQy
FQIAAAAAQEqmQgAAAAAAiGEqBAAAAACASKZCAAAAAABIyVQIAAAAAAAxTIUA
AAAAABDJVAgAAAAAACmZCgEAAAAAIIapEAAAAAAAIpkKAQAAAAAgJVMhAAAA
AADEMBUCAAAAAEAkUyEAAAAAAKRkKgQAAAAAgBimQgAAAAAAiGQqBAAAAACA
lEyFAAAAAAAQw1QIAAAAAACRTIUAAAAAAJCSqRAAAAAAAGKYCgEAAAAAIJKp
EAAAAAAAUjIVAgAAAABADFMhAAAAAABEMhUCAAAAAEBKpkIAAAAAAIhhKgQA
AAAAgEimQgAAAAAASMlUCAAAAAAAMUyFAAAAAAAQyVQIAAAAAAApmQoBAAAA
ACCGqRAAAAAAACKZCgEAAAAAICVTIQAAAAAAxDAVAgAAAABAJFMhAAAAAACk
ZCoEAAAAAIAYpkIAAAAAAIhkKgQAAAAAgJRMhQAAAAAAEMNUCAAAAAAAkeKn
Qv71r3/9HwAAAAAAqOwf//jH59+73v/ioR8vAAAAAAC9enh4+NIHqve/fuiH
DAAAAABAx/7zn/986X3p66dC/v73v3/p1wMAAAAAAAAAAAAAAAAAAAAAe3/7
29++9OtNhQAAAAAAAAAAAAAAAAAAAADAIEyFAAAAAAAAAAAAAAAAAAAAAEAX
TIUAAAAAAAAAAAAAAAAAAAAAQBdMhQAAAAAAAAAAAAAAAAAAAABAF0yFAAAA
AAAAAAAAAAAAAAAAAEAXTIUAAAAAAAAAAAAAAAAAAAAAQBdMhQAAAAAAAAAA
AAAAAAAAAABAF0yFAAAAAAAAAAAAAAAAAAAAAEAXTIUAAAAAAAAAAAAAAAAA
AAAAQBdMhQAAAAAAAAAAAAAAAAAAAABAF0yFAAAAAAAAAAAAAAAAAAAAAEAX
TIUAAAAAAAAAAAAAAAAAAAAAQBdMhQAAAAAAAAAAAAAAAAAAAABAF0yFAAAA
AAAAAAAAAAAAAAAAAEAX4qdC/v3vf/8XAAAAAAAq+5//+Z/Pv3e9/8X/75//
lCRJkiRJkiTpgv73K+9I7/3555//FwAAAAAALvXnn39+6X1pUyEAAAAAAHTB
VIgkSZIkSZIkKSZTIQAAAAAARDIVAgAAAABASqZCJEmSJEmSJEkxmQoBAAAA
ACCSqRAAAAAAAFIyFSJJkiRJkiRJislUCAAAAAAAkUyFAAAAAACQkqkQSZIk
SZIkSVJMpkIAAAAAAIhkKgQAAAAAgJRMhUiSJEmSJEmSYjIVAgAAAABAJFMh
AAAAAACkZCpEkiRJkiRJkhSTqRAAAAAAACKZCgEAAAAAICVTIZIkSZIkSZKk
mEyFAAAAAAAQyVQIAAAAAAApmQqRJEmSJEmSJMVkKgQAAAAAgEimQgAAAAAA
SMlUiCRJkiRJkiQpJlMhAAAAAABEMhUCAAAAAEBKpkIkSZIkSZIkSTGZCgEA
AAAAIJKpEAAAAAAAUjIVIkmSJEmSJEmKyVQIAAAAAACRTIUAAAAAAJCSqRBJ
kiRJkiRJUkymQgAAAAAAiGQqBAAAAACAlEyFSJIkSZIkSZJiMhUCAAAAAEAk
UyEAAAAAAKRkKkSSJEmSJEmSFJOpEAAAAAAAIpkKAQAAAAAgJVMhkiRJkiRJ
kqSYTIUAAAAAABDJVAgAAAAAACmZCpEkSZIkSZIkxWQqBAAAAACASKZCAAAA
AABIyVSIJEmSJEmSJCkmUyEAAAAAAEQyFQIAAAAAQEqmQiRJkiRJkiRJMZkK
AQAAAAAgkqkQAAAAAABSMhUiSZIkSZIkSYrJVAgAAAAAAJFMhQAAAAAAkJKp
EEmSJEmSJElSTKZCAAAAAACIZCoEAAAAAICUTIVIkiRJkiRJkmIyFQIAAAAA
QCRTIQAAAAAApGQqRJIkSZIkSZIUk6kQAAAAAAAimQoBAAAAACAlUyGSJEmS
JEmSpJhMhQAAAAAAEMlUCAAAAAAAKZkKkSRJkiRJkiTFZCoEAAAAAIBIpkIA
AAAAAEjJVIgkSZIkSZIkKSZTIQAAAAAARDIVAgAAAABASqZCJEmSJEmSJEkx
mQoBAAAAACCSqRAAAAAAAFIyFSJJkiRJkiRJislUCAAAAAAAkUyFAAAAAACQ
kqkQSZIkSZIkSVJMpkIAAAAAAIhkKgQAAAAAgJRMhUiSJEmSJEmSYjIVAgAA
AABAJFMhAAAAAACkZCpEkiRJkiRJkhSTqRAAAAAAACKZCgEAAAAAICVTIZIk
SZIkSZKkmEyFAAAAAAAQyVQIAAAAAAApmQqRJEmSJEmSJMVkKgQAAAAAgEim
QgCq2e22m+Vytvf+x+Dh/14uN9vdbujHBwAAAJCbqRBJkiRJkiRJUkymQgAA
AAAAiGQqBKC83Xb5/TzIR2az5dZiCAAAAEAdpkIkSZIkSZIkSTGZCgEAAAAA
IJKpEICidpvlp0ZC3pstN/ZCAAAAAIozFSJJkiRJkiRJislUCAAAAAAAkUyF
ABSz23x5JeQvM3MhAEDXrvqtUCS/7QKAMTEVIkmSJEmSJEmKyVQIAAAAAACR
TIUAlLFdXn04drbcDv0sAAAuZSoEAGiQqRBJkiRJkiRJUkymQgAAAAAAiGQq
BKCAYidjnVwFAHplKgQAaJCpEEmSJEmSJElSTKZCAAAAAACIZCoE4Grb5Zd+
Dv7Gcjv08wEAuICpEACgQaZCJEmSJEmSJEkxmQoBAAAAACCSqRCAK5UdCjkw
FgIAdMhUCADQIFMhkiRJkiRJkqSYTIUAAAAAABDJVAjAVcoPhRwYCwEAumMq
BABokKkQSZIkSZIkSVJMpkIAAAAAAIhkKgTgCtVOxDrBCgD0xlQIANAgUyGS
JEmSJEmSpJhMhQAAAAAAEMlUCMDltssv/QD8CkdYAYDOmAoBABpkKkSSJEmS
JEmSFJOpEAAAAAAAIpkKAbhYxaWQveV26OcHAPAFpkIAgAaZCpEkSZIkSZIk
xWQqBAAAAACASKZCAC5V+TisQ6wAQFdMhQAADTIVIkmSJEmSJEmKyVQIAAAA
AACRTIUAXKj6adjlduinCADweaZCAIAGmQqRJKlGL6vV02LxNJ+up9P1ZHJ7
6KMX2NM/nRx+5XS+/2/t/7svQz/+XK1Ot+Phu9vx4f04/dPbw+2YPuxv4v52
rAZ/CinbX9jFz/fl9le/G337NZPpt+8XN0hSTF7Zh2m1ervy8+P1nN7+7nX8
eAcm71/N1/OFuyBJTWUqBAAAfun5+fnx8fH+/m7v5tUHv1t+/aeHX3l3v/8v
7f+rQz96AABokKkQgAtVPw3rFCsA0BNTIQBAg0yFSJJUpsM51vl6+uuhgy85
7iHMF09mEL7ey+o4QPHrc8RfdDj0PZ8/rVaDP7tuW70s5g/HU94F78s7375l
3CNJJfLKHt7rtNdpjKXYZf/5PhwmRB4O4yHDP2VJGmemQgAA4AeHbZD7wy5I
qfc/Dush9/ePhkMAAODIVAjU0s1RyeqW26HvRSXbpUsHAPBNN7//NRUCDGm3
2y4v/XHpz4hwCVMhkiRd02GSouQh4g/dTqYPi9XL0M+36Y7zILeVVih+4HZ8
uuM8SMT3yE/36DTtMvwVkAZutdq/VD0tFk/z+Xo6XZ9GGF678rtsnvLHoFf2
2Ku9On5lDvEy8e5GrOdmQyQpNFMhAABw9Pz8eF9wHuRDN3dGQwAAGDlTIVBL
N0clq0t7lslUCADAO938/tdUCDCQw0jIVT8p/RkRLmEqRJKkS4o6R3zG8WTx
8FegnVarp+GOGN+6HR/0slqsJzG7Lb93O50/rdwmjaHTKshhEuSwBFL7WyvZ
VIhX9qheIqe9vmZyfL0Y/hJJUvpMhQAAMHLPz48RCyE/uTluhgz97AEAYACm
QqCWbo5KVpf2LJOpEACAd7r5/a+pECDcbrtZFvgZ6c+IcAlTIZIkfamXRSOH
Wye308XLuE+zvizm6ybuxd5kPV+kOjJ/cYMut/yO7xplbP9NN5+vB/m+yzIV
4pU9osMXaiPX+TO8rEtS3UyFAAAwVs+P93cDTIT8yGIIAACjYyoEaunmqGR1
ac8yVb/FTrECAD3p5ve/fpMFBCo0EnKS9o/XUJWpEEmSPtfxiGup37qWczud
P2U9VtzbvRj7yeLV4mHaxyHw28l0fN81StbquJU09Hdc91Mhjb6apHplP740
NHiRPynVvZCkljIVAgDA+DQyEvLezc2dwRAAAMbCVAjU0s1RyerynmXaLl05
AIA33fz+11QIEGO3LTcScuIPiXAJUyGSJP2u1cuixaPE70xupyNZqGj0WPf3
JuvFaugLFVs/IyHvGQxRf62OPwPb+W7reCrEK3tIi+nQl7EMgyGSVDxTIQAA
jMrzY2sjIe/d3N0bDAEAID9TIVBLN0clq8t7lqnyPXaIFQDgrCt/F+Z3WUBt
u+2m9ErIUd4/XkNNpkIkSfpFL4v5up1D2b8xeUi9UNH8se7vjWWGYvXU4UjI
exkO4yt/jS2EfNPnVIhX9riyTIWceL2QpIKZCgEAYCzaXgn5y83dvbkQAABS
MxUCtZgKeZP4LFPVm+wMKwDAeaZCgGbVGgk5SfzHa6jIVIgkSedbLR463EDI
eY51tejnWPd7k/W85yPev6uz8ZZfmay7PoyvvL0cfvo1/OOvu6kQr+zB5ZoK
Oep8vEWSmslUCAAAI/D8eN/FSshfbu4f7YUAAJCVqRCoxVTIm8xnmSreZUdY
AQA+YCoEaNBut604EnKS+Y/XUI+pEEmSfq7vDYTJ9Gk1/DUs1Oqpw2Pd3+nu
KP3n7stD57flZx0fxlfGDi9D7X+XdfXzzSv7ACWcCjnweiFJ12cqBACA5J4f
7zqbCXlzc2cuBACAlEyFQC2mQt6kPstU7TY7wQoA8BFTIUBbDiMhIe8ApP7j
NVRjKkSSpO9bPfS+TXEwWff/t96/LOYdH+t+r9Mj3h+1ynJffpbsTqnLVj0t
WnQzFeKVfaCSToUceL2QpOsyFQIAQGL9zoS8ubm3FgIAQDqmQqAWUyFvkp9l
2i5dNACAUKZCgFbstptl4J/9/UkRLmEqRJKkv8q1gXA77+1M8V+tnjIc635v
8pDiTPHLPNl9+VmSO6Ue62kk5KSLqRCv7AOWeCrkwOuFJF2eqRAAALJ6vu98
JuTN3aO5EAAAUjEVArWYCnmT/ixT+bGQ9JcMAOAapkKA4QWPhJz4syJcwlSI
JEmn+juj/QmdnSk+tVqsc85RdH+mON1+y0e6v1PqrpfFvMufe81PhXhlH7jk
UyF7k/Vi6IssSX1mKgQAgIyeH++S7ISc3NxbCwEAIA9TIVCLqZA3IzjLVHYs
ZAQXDADgGqZCgEHttvEjISf+tAiXMBUiSdK+l3mPh7Q/paczxUmPdb/T8QbF
aHZCTjq+U+qs1eKh32+utqdCvLIPX/6pkD+shUjSZZkKAQAgnef7VDMhr6yF
AACQhqkQqMVUyJtRnGUqdrudXAUA+B1TIcBADiMhQ/5RfxR/vIbiTIVIkpT4
NPFJL2eK09+Ioy43KJ7GcNr7R13eKfVV9+NIDU+FpH9B6eOVfRRTIX94vZCk
CzIVAgBALjl3Qk6shQAAkIOpEKjFVMibsZxlKvD3Ss/Gcq0AAK5hKgQIt9tu
rv8j39X8kREuYSpEkjTynqbJTxOfrBeNnylePYziPpxMn4a/4F8o/Yn7j3V2
p9RVKX7otToV4pW9lcYyFfKH1wtJ+mqmQgAASCTzTsiJtRAAABIwFQK1mAp5
M6KzTFfddGdWAQA+x1QIEGi3K7ALWciI/ngNBZkKkSSNuTFtILT8V96nODL/
Ja2erx/398g508Xgt0AJW81vh/7SLqPJH2Vj+qnV8iv7sRFNhTT67SBJzWYq
BACANB7v6rzV0Ji7x6EvNAAAXMdUCNRiKuTNyM4y7S74q6ZnS+dVAQA+zVQI
EKOhkZCTkf3xGgoxFSJJGm31TxNPbifT9XzxtFi9rPadewyH/3z/CxYP0+l6
UvvxNPlX3q8W6/Gc6n7ndr4a/uL//u7UHzSYTG6n04fDt8ni+O2w+uio9emf
7n/Z03y+nk5vq3+/vFovhr4LylWqIYv2thG8srfVqKZCenlll6Q2MhUCAEAO
z/c3dd5maNDN/fPQlxsAAK5gKgRqMRXyZoxnmQ4Hyj51/2ez5dZRVQCALzEV
AtS2214wAlnfGP94DdczFSJJGmn1jq9ODrsHl5+eXq2e5tPbSmeLWzvWvVqs
6zzRH9xOJuvp/GGxePpwjOL4n7/OUEyq72McTB7OnTFvqWp3Z3875od7UeJL
aHW4ZXXP4rd9El89tXpKNpzQ2muKV/bWKnBHJsdX8NM8y7eFlg9HpV5fzU8v
6IvQXanTo23+lV2SWslUCAAAGTze1XmH4S83N3d394+Pj88HP/3vH//T/T+9
v7u7iZgsMRYCAEDPTIVALaZC3oz4LNPucLxsOZt9Pxty+L+Xy81254wqAMAl
TIUA9TQ6EnIy4j9ewxVMhUiSxthqXmEL4rB+UPK47mr1VGGzoqG/8r72Tshx
j+Ll8kO7NU92vz7Chs93//OfFTYNSn+PfH+/Xha17ldD3zXquNVD5GJBjKZ+
iHllb7AvT4VMbifT9Xx+nAQp+2D2rxHzh2n9b8KmvikkqeFMhQAA0L3n+2rr
HDd3949nlkE+8Zge7yuPhtw9Fr+QAAAQw1QI1HLtVIgTjAAAcI6pEKCK3bbd
kZATUyFwCVMhkqTxVXyhou4AwmGwouijbeOvvF9VWKJ4fYK302sWQn5qtah3
uDjR+e5fmkwfFkHP9GW1WJe/XdOnwe+Iuq7Kl+UX3E72Pxin6+n8YbF4Wux/
Qq5eG/zKFMsr++C34FyfeCm5Pex6zZ8ivxprvqzvrRdDX3ZJ6iFTIQAAdO7x
rsbbCjd3l02E/Og4GVLjAf5hLAQAgG6ZCoFaTIUAAEANpkKAwg4jIY2vhByZ
CoFLmAqRJI2tsgsVh1WKgIe9WjwUPNXayl95X/pk92SyrrdHUeukf5sbFKty
X29Vj9t/2Mui7DH8hkdd1H6r4isWv3McBnk4ToIM//RD8srezCv79300FTKZ
7l8angaeNyk+2NL2vZCkxjIVAgBA18oPhRxGQko/ylqDIcZCAADokqkQqMVU
CAAA1GAqBChmt90sexgJOTEVApcwFSJJGlef+AvuP23yUG+Y4lwv82KHilvZ
PVjNC53SrTkS8v4WlB6g+KOde1HjK20yHfQkeMHBkz9aHXVR88XthExup/On
2FelVvLKftTgq8n3t2ay3n+JNjdfs3qalh8CWy8Gf16S1HqmQgAA6FjhoZAa
KyF/eX68Lz8XYiwEAIAOmQqBWkyFAABADaZCgAL6Ggk5MRUClzAVIkkaU+WO
bA/0V8aXm6poZvfg6iPet9NF6L0of/C/mXvxWqEnGHxfPqjgMXxHv/X1AnZC
Juv54mXITZ7B88r+TWuvJseX+Mn0Yd7Ey8GvKjZc9u1WLIZ/UpLUdqZCAADo
VtGhkLozId88F58LMRYCAEB3TIVALaZCAACgBlMhwHV22+5GQk5MhcAlTIVI
ksbT07WjFG+G3UAodKD1dr4a/I6cunzMYTJ9GuaA/GJdbH+irXtx6OrxloOW
TkkXWwtp6Umph1YPRX9Q/OB2Oh/oB2BbeWV/r61Xk84q+w07efDtKUm/zFQI
AACdKjgUEjQT8qbwXMjNfeSDBwCA65kKgVpMhQAAQA2mQoBL7babAVZCZsvt
brss8P/IVAhcwlSIJGkslfor41uYCygy5tDSOdavn/WerAc+EF12LWT6NPQt
eKvEWenJfMgT9+cqNCbQzm1SBxWbsPjRZL1YtfYtNlhe2X/U0Ct7h5VcCzHb
Ikm/zlQIAABdKje3McjSxnPBoRNjIQAA9MZUCNRiKgQAAGowFQJ83TAjIceV
kOP/vqkQGIypEEnSOCp0/HO6aOSA9su8xPNp4XD0BTdoMn1q4ij0Yl3gHrxa
LwZ/OscKnLtvc0+jzE+AVm6Tmq/Mj+gfTA4jIYM/tZbyyn7+6Qz+RHqu3Ct7
e6tZktRUpkIAAOhQsaGQAUc2iq6F3D0O9TQAAODrTIVALaZCAACgBlMhwFfs
dtthRkI223c/bUyFwGBMhUiSRtFiWuD3m42d+nwq8JwmD01sbpz61Pnc22bO
dB8q8nX1/9m7Y6RWcnYNwGzDe3BERDnwEjomckKVw7sClkDABlgEiTOWQcQs
5M/mYgNngGODbUmtT+rnqTe6d/4Zq9Xd6pmq7z3vWxHi7kofVI9bppFjsxZL
RQ1yRDK+Gd4pCSl2nWO8e/+ku5O9wWSozLIRIiK/R1UIAADtyVSyUbEn5E22
xpMAawEAgOOpCoFSVIUAAEAJqkKAE6T+y/k5r5nrh7/eM6pCoBpVISIiMoGs
7lP7Dy5Cjnwe1a3xs1jVB7/N58b6tbvkGOt+E+EGS35Sgg3d59+s2AuUGMnw
Zv4sVj9SoDjZD98z8c7KtpLemvUmbneWiEiAqAoBAKA1mQo2bh5rL2QrU+tJ
mPUAAMARVIVAKapCAACgBFUhwEmytHQc+4bZ0xKS70eoCoFzqAoREZH+M2Ro
cwg6eJthafNN9VV8zsG2kFnUkdtstQD177Hfqlp+FXWPPtLf8yLhkqW/4sNs
Hq/IIkyc7D/xpkpMppN9PtReiIhI3KgKAQCgLXmKQq7unmsv5EOm5pNQawIA
gB+pCoFSVIUAAEAJqkKA04zSFXJ5fXugJSTfb1AVAudQFSIiIr0nx+D2bPlS
fyH7s0keKQ5X77BnSnoWel4+x8T6bpWVb7OXZeKjEn84Pf1tEPtWlNpJfoj+
s5gPYc+dAHGy/yLcyd5a8jzLge8xEZHqURUCAEBTshRrRCvVeLxJX9PWzWPt
lQAAwDFUhUApqkIAAKAEVSHAiVL/Bf2318r1TyUhb1SFQDWqQkREpPOslovU
78zY5QDpC4w3yvp1RHe+iXz9t8kxtP620qoLSR1Onw+1N+L3pE9/G8CXg8lw
3LyZrYdV/eVEjpP99/WFO9lby7BOvccuqh/rIiKRoyoEAICW5CjViFYUspWp
LERXCAAATVAVAqWoCgEAgBJUhQCnKtYVckxLyI6qEKhGVYiIiPSd1PaDiwYK
EJLXGHFi+mNR8XtCtkkvoHhTtYYitfBksWyh3GBIfVpUhciB5KoMivhCjhYn
uxuphS2wCyIiP0VVCAAA7Xi+u0r+jwQRi0K28pSFRF0dAAB8pioESlEVAgAA
JagKAU6Xparjy7vk+vbIlpB8/3xVIXAOVSEiItJ10v9Q+BbGPFfLRdoiQ5Y8
rO7n8039n3Fk0u+06huRuIQWnpQcOxXyYZEASW6h2WmjHKl2nOxH8bJKTYaH
uoU7TUSkUlSFAADQjAxtGoGrNHL0oIReIAAAfFAVAqWoCgEAgBJUhQBnSP2X
9M+vketTSkLeqAqBalSFiIhIz0kf85wP9VdxRDapC22olCNokreg9v2WOpbe
yi20up8lrdP0vexLlrIgPSHHxcl+/B1VewmNJ8NzvR6qr0JEJGhUhQAA0Ir0
ppDgPRp5ykJuHmuvAwAAfqEqBEpRFQIAACWoCgHOkaUr5JyWkB1VIVCNqhAR
Eek46e0Nzcx4Jo9ON7PSsEmfXn81W760+vtbmUlXFSL587JMu6veniA9IcfF
yd7hSoMm9by4cGSIiByOqhAAANqQoUcjfolGehtKE8sEAGDqVIVAKapCoKan
p6eHV7fXW5dvDj5tb7Z/5e3t6//o9X9b++d37W1vbm+P35ove2Nzxva+Yb/t
1+e98hjRge3r5u0geTtJPu7/w2+sz2+t3aOwexa8twpRFQKH+db6SVJdx+Xr
mz3h+qgKgWpUhYiISL9J/uPgK/Y2nJzkgdb5UHsJrSf5ftttQ7XCjcSZ9HYe
lsSeAXPf8j2r5SLpnto+P/d6Qo6Nk/0UTva0pPfSODJERA5FVQgAAE1Ibwq5
unuuvYjfZShE0RUCAEB4qkKgFFUhMLKnXZvBL1PcJz2Fl5fbmcne5yXH8PS0
HVfNuDcX25HW2webU8p2x7ZPU6aNsk9E918jzm9dIEmPgxdXRqpC4AvfWsc7
s6/j8jqlJCTpH/2VqhA4h6oQERHpNonVB60NeL4sUyeKq5VUdJLkme6tao0B
qfdPO9P3qkIkb9LLBNZD/VU0Eyf7aZzsda9/Y/ebiMiYURUCAEAL0is0WunP
eLxJXGhDawUAYKpUhUApqkLiSd2T0dj8U2wbDYrNdcfR5Ezgrm5ihL25vOym
jOLc2dVs74ySW3a5HbENtk1ZJnb7fGfnODFjX5in7PVSp16etzKq2tehXapC
9kt7rbVwWfpf4Ul8a53l5PdHjpaQHVUhUI2qEBER6TXJA57VShvOzGq5mNR6
4yV9pviiXmmAqpAjmfuWL0l98bqjTouTvfP1BouqEBGRclEVAgBAA5KbQq7u
nmuv4Vi6QgAA6J6qEChFVUg8qkJ68vT0MIWGkD+amgmstzm7Odbay09Rrypk
xD0L1RiiK+SAPptCtiP1EculLpt/dVWhKmS//os0+l/hUXxrpTn+BZJ5vapC
oBpVISIi0mlW96nznfNN/VWMumQDrakZ0kooqu6CqpDgGyQxk3g7XcyH6kto
Kk72k3llJSX5WHf9RUQORVUIAADxJbdnNNQUkqEX5UJXCAAAsakKgVJUhcSj
KqQLu9HI2ls0vjZmAqNszmW2P/t9bOcOkKbcH5WGjaPsUZ6ukEae0OPluCxR
rsm2H+Q6xJvpV5ehenTCUxWyX/9FGv2v8Ge+tTI54kYq8U5WFQLVqAoREZFO
M6wTvy4bnOBOHVpvp+0haFbLReJd125VSDsD+ImPyXqovwSJktRHvpmnJkyc
7KdzsqdEVYiISLGoCgEAILzkppDGijN0hQAA0DlVIVCKqpB4VIU0bjvu3cgW
5hd9JjDk5jT4596PXBVSfdw4wpxxppMh+iN6mg6aQnYFITVKcDJo8NVVhaqQ
/fov0uh/hYf41srrxzup2AeKqhCoRlWIiIj0meTShianO1NnWs2tJyZ5jP2i
3iR76s0zu19Vv/7HZHWf1omiKkT+JLFgx710cpzs53CyV7z4bd5yIiKjRFUI
AADRTa0pRFcIAAC9UxUCpagKiUdVSLuqNxpUF3gmcLs5kXcnQhvF0carCgn0
TNV+4+kK+UvDTSFPIUfpz9LUq6sKVSH79V+k0f8K9/CtVcL+l0jh8hNVIVCN
qhAREekzydOdbQ5xp1ZVtLnqOJlyVUgrN0/iHrXSiCIjJO1emi1f6i+htUzl
NfUtTvZ6megtJyIyRlSFAAAQXGpvxtXdc+0lnC65HqXNZQMAMBGqQqAUVSHx
qAppUqBGg5pizgS2szmtzLCOUhXy9BDvXVj1racr5JsMc8yjb2g/DSFftfLq
qkJVyH79F2n0v8KvfGuV8/0tsl1B6SWoCoFqVIWIiEiXeVnO0r4tGy0EWN2n
rXuxXNVeQtNJvf5btapCVstF2g9v4+ZJXeZ8U30JEiNpp0yjR0zT17zdy+5k
rxdVISIixaIqBACA2CbZFKIrBACArqkKgVJUhcSjKqQ1ERsNaok3E/jU3mD+
ZdE/Jj6LcwdIj35pBJ44vqx4k2cZ3A34lJ6nvaaQZk7381xe+yjYS1XIfv0X
afS/wv/41irtz900Ws+JqhCoRlWIiIh0mU3qcGerhQCpk9S1eio6yaSrQi5m
y5f6W/BLUh+QFtYooyTtYfemPStOdvfb2EmtCmm0nUZEZIyoCgEAILSJNoUk
r/vVzWPtRQAAwH6qQqAUVSHxNDNMbPP/Cd1oUEWomcCWNyf4H3lftCqkgX2r
dp/n6Qrp4t2d46Qc+0I0c7qfT13IHqpC9uu/SKP/Fe40cGYfFPxb64vXy3w9
aruJqhCoRlWIiIj0mPTGhlYHipPHWptdeIwkT7JXnOke1qk/Pf5MdPKbwcS9
vCWpWif+kxIzTvbpLbx2UktaXHkRkcNRFQIAQGiPN0n/SaDRppDnx5vkphBd
IQAAhKUqBEpRFRJPM8PENr+ZrRpPmJnAlkdXPwQeYS1XFdLKQ3VZ6VbPc306
eHnnuBCj72Erd3eiWg9HWKpC9uu/SKP/FfrW6pmqEKhGVYiIiPSY5IHi2fKl
/irOStIA+4UZ9sS0XBWSPoYfvkkj9em4WA+1lyAxkvSkB39M4sbJfv7Knezn
JfVMb/eWExEpH1UhAABENsGmkDw1Ia2uHgCASVAVAqWoComnmWHiaW/+U5YR
uu7EmAls5hn6XdCnrExVSGMzx3X2RlfITpNNIT29mX5j9v4TVSH79V+k0fsK
O3qjxb/YFagKgWpUhYiISI8Z1omflg1Pd6auXRlCSlquCvm/l2V6V0jogfTk
BYZenYyYlNesu6jKZX+79k52OS2pZ7peIBGRw1EVAgBAYIlNIRc3j7VXcJp8
NSE7ukIAAIhJVQiUoioknmZG7ya8+c3s0ejqzwQ2VjdxhMv6F/UvZw+QHl5L
kw9Vja3RFfJPq00hbd7kZwv44qpEVch+vRdp9L1C31r9UxUC1agKERGRHpM8
UNzwdOfqPq0OYbFc1V5Cw2m6KuTfIf3XRx7Gn3LPgGRNypPiLjo/TvbzOdnP
Suot57KLiPwQVSEAAMT1fJdWnNFUU0jmmpD2LgAAANOhKgRKURUSTzPDxFPd
/GY2qIbKM4Hd7s31Q6yHLXdVSLszxzXu+Czju02/vzM86FXW3+0L6gCj929U
hezXc5HGm25X2O2rLNq3Vl2qQqAaVSEiItJjpjxQnNxW0fLaq6ftqpD0B2cn
5nB0+tbEXJeMn5R7yV2UECf7RNdeLavlIumiz+5XtZcgIhI4qkIAAIjr8Sbp
Pwm0U5RRoiZk6+ruufbSAADgb6pCoBRVIfE0M4E3yc1/yjI516+aM4HNPDnn
CTVumbUqpN2ekJ0KG5PnLRTqjjpJhvXXOb46f0ftM8nvhO9UhezXbZHGH32u
sPP3WLsnY3aqQqAaVSEiItJjJj1Q/LKcJa19tnypvYRms7pPu/YXtZsEMlSd
bMWbjx7SFxZvUVInKefLfFP/97cbJ3sCJ7trLiISLKpCAAAIK7EppJGejFI1
ITvttKUAADAlqkKgFFUh8TQzhDfBzdcT8ptqM4HNPDYJLuNMXOarCmm8J2Rn
/H2ZdldIs00hk3hN/WWCXwrfqQrZr88ijc86XOEUXmKBvrXqUhUC1agKERGR
DpP6B8G3PVCc3IpgmP3sNF8VkqNS402ouyi5YeDC0Ld8JOUZafpkqR4ne9ri
I72Tm0jqgV75NBcRCR9VIQAARPV8l1Sh0UJTSNGakB1dIQAABKQqBEpRFRJP
M3N4U9v8whtzeXl9fXv78PC0teefvvXwcHt7fX0Z+AapMxPYzDOTLMpDd/YA
6dcF9NATsjX+tuS55dsc4c0wvVxr4dN5U30R5bVVjaqQ/Tos0vimtxVO5w0W
79rXoCoEqlEVIiIiHSZ9oLjpWoDU5RsoPjsZKinWQ/NLeDcLciNl6G+5qL8v
EiUvy/PvJ3dRUpzsSYsP8kJuJ6kXfHa/qr0EEZHYURUCAEBUjzdJ/00geklG
+ZqQrRYKUwAAmBxVIVCKqpB4mhnFm9bml9qWy+vbh33VIL/+nqeH24A9CzVm
ArMMMx60q3B5+LnC5elhxBKXEGOXOapCmnnTHWP0XZluV0jDTSF93fOnmNbX
wl9UhezXW5HG3/paoW+tqVEVAtWoChERkR6TXHfQ9EBx6vLNt9a68iEu/mae
uoZPq5lv+lhO2y8EyZiU5hldDYlxsictvvrh0lZSSoHav9lERMaIqhAAAIJ6
vktq0gjdkTFOTchO9MYUAACmSFUIlKIqJJ5mhomntPkFNmXXEZLhlz09RGoM
abQx4S+XCdvz1uJScFMCDF4mV4Vk37ftlPHt25Tx9x/7MWBcdL549NfhVLtC
Wm4KKfS6urzcDtm/jdm/D9rvH7Z//xFfZu7HGbqf1vfCX1SF7NdXkcY+Ha3Q
t9YEqQqBalSFiIhIjzFQnGQ9VF9Cm1ktF4k3XoQygQyr+KzmfPpmnjbr/cET
Ie9JeTraPlYixMmexHtszKu9WK5qL0FEJHpUhQAAENTjTdJ/FAhbkTFiTchW
6MoUAAAmSlUIlKIqZMqMrx4p94jk5XWOkpAvv3A7MJnzFzayt/n/kPtMDS47
uxqXMtO1tfcnsSok275dbp+lE69F7oflw+jzsFmuYvVb6TQZ3sU1V5zlKNn1
grzV4mT8ZU/b4pCirSETHhj3rbVfR0UaB3SzQt9ak6QqBKpRFSIiIj0meaA4
QmPD+VndpxUkGHE9M8M89b6LMcm+SV7Ht1Wthwp3VK6ekCCbIiGS8Ix7rybH
yZ60eHfg8XlZJh4fTd9pIiIjRVUIAAAxPd8lFWrEbAoZuSYk8JUAAGDSVIVA
KapCpsz46lGyFoXkbwn59EMfMv7SFnY37/BqzsHVL4pUU1Ten/Mv/fVDnm1L
3a7dbHGOH/IfXSHFNd4Ucvbv37aD7MpBxviNhap0GrvVsvKttV83RRoHdbJC
31oTpSoEqlEVIiIiPSZ1orbxMU8DxXWSPFz8et8N1VexzWq5SF3Jd4v5MGLh
Rvob4I/Z/ar2dkiYJLTouJHS42RPWryT/dgkn4AutYjIMVEVAgBATI83Kf9V
4OruufYCvqtRE7KlKgQAgHBUhUApqkKmzPjqMfLNSJasCfkjX7FJ8P3N2eBS
bHL108/NPsNadfwy7+TwifI9SFnbdXSFFNd6U8iJC3h9L92OUw+y55fmr9K5
mO7MuG+t/Top0vhBDyv0rTXR19Y/qkKgIlUhIiLSY9IHitse606YZ98JUljR
WlIve6T54gy1J3+bzTcjPFarYZ3vt8fZEQmQlJOl6ZKKIHGyp63eyX5UJt5I
IyIyXlSFAAAQ0vNdUq9GsH6MWjUhWwFbUwAAmDpVIVCKqpApM776u2yVCCNe
rWwz3oF3OGMjyhgFLh+/Ou/0fcUBzFpVISV2K+OmjP7EZHkOAj/nX2VYbeWh
5WNW8FYQUvVn/pG9L6SZey0v31r79VCk8bP2V+hb66L6uVGPqhCoRlWIiIh0
mfTShvVQfxXVlm+g+JwM69SbLtRdl2E5ey2Ww0uxn/0yzBcZf+tsWe6nSntZ
Lc+/u9xLOeJkT+JkPyLpNVlN32MiImNGVQgAACE93qT8d4FI9Rg1a0J2gtWm
AACAqhAoRlXIlBlf/U2uIcnxL1WmOcmgI37Zhlcr3MNZR1ir7U+NqpCCg8bZ
bqjRN2RKXSHtN4X8tITL69uHp4j7kHfovpF7LTPfWvu1X6Txm9ZX6FvrXe2j
oxJVIVCNqhAREeky6QPFi+Wq+irOTuqsq6n2M5JSI/Buvqm+is8Zkp+iQ2bz
+yH787XazFNHvL8Kth1SPSlPhJaGHHGyJy3eyf5r0k89T7qIyNFRFQIAQETP
d0n1GlHaMarXhGxF6k0BAIAtVSFQiqqQKTO++os8U5K1rlOWGb+Im5xpePWy
3vxitvHbtm+uU9ZZriYk74ra7AppYpY3ww5VX+bfu3W5vbXjvWS/yThzH/FI
Kc631n6tF2n8ru0V+tb6tIgG7rb8VIVANapCRESky6T/ufBND9UaKG7vmoe8
7BkWddhivtysMv3OYbnO/Etn95l+m3STlMdhPdT//R2ky9fseMtvee1jJEM7
loIpEZEToioEAICIHm+S/ttAhKqQ57sANSE7Ea4GAAB8oioESlEVMmXGV3/W
fNdGlinJcFN+ebal9rKyTbDWWcioVSEjPUN51jT+fkxkmDd9mQFOrP8e+zYq
Qj7J9sgH2IbR+dbar+0ijWM0vULfWl/UXkgNE/m6gIhUhYiISJ+Z9shn8jx1
w2uvlNV98gj7YrmqvYoi6/rRbL0ckqbXV8P9PP9PVOwgf2dz/qmieSZTnOxT
XXvxa5vh1vKYi4icFlUhAAAE9HyX1LJxdfdc+/dHqQnZUhUCAEAwqkKgFFUh
U2Z89Uc5ZuRqj8jlGJKsvYavOppczDTBWuU5HK0qZFuo0NSqKmxHR8/EYV00
hbw+89etVYR8kumpj7ARI/OttV/TRRpHaXiFHZ0rLX9r1dXRTQCtURUiIiJ9
ZrVcJH9fNlwXkDr0aqD4xGS438JOGQ/r1KX9vvazCkNWm+U8/TH/W8jOFqme
lAch6xt1tXpZDZthuJ/P16+ZzRa7HP6nv/8Fi91ffz+8/m9f/w7Vr+d5a3ey
p3Cy783rUZKhb6rh+0pEpFJUhQAAEFBiVUjVboxYNSFb1ZtTAADgK1UhUIqq
kCkzvvqDXko2Mqwj0Ebn2JVAy8k0e1/hPhunKmT0rWr0/prAOG/6EmOvrxHN
vrAq8621X8NFGkdqdoWNnoUHeXWdZQLfFhCVqhAREek0GfoNGm4MMFA8bjaJ
1/vVbHl6V8ZYyTGef8wlWA+rIy/Cy7BcZ5jt3qPhp16KJukpSHqjbotBlsv1
fLbIfs/PZuv58v7o5y5AnOwpnOx/ZTVkOUoavqlEROpFVQgAAAE93qT8F4J6
1RjxakK2VIUAABCMqhAoRVXIlBlfPayjho30Wb8oK8kxthhtaDHLH3c//qJG
qAqpc9e1eYs1ehcdT1NIFEbHz+Fba79mizSO1uoK2zwIf9T9KVmC9z1UoypE
RER6TeftDT/HQPGomcD0+khtIRe/Foa8ZJrs3iv6LkjFpLxUTz9KXu/z++U8
fzfIj79yvRxeVrWv829xsidwsn/OavP6iCXfTa8W86H2WkREmoyqEAAA4nm+
SyrcqFONkfijS7p5rHA9AADgIFUhUIqqkCkzvnpQhqHCONNx6YuJsdVdbcp/
cgywjr5BpatC6t1xbT4tWaagYzzme3T65Dcqw7Mf9k4rxbfWfq0WaRyvzRV2
+sZt8lurLlUhUI2qEBER6TUvywxT1uuh/kLOSepA8ew+/MB4nOS401qY4B6v
LeTivbXg23UuWRJysX3Y9YTIwSQ95sc2CaxehuV6Nmo/yD57nr44cbKn7KyT
fZdsJSEXekJERBKiKgQAgHgSWzfGb8YoWRNydfN4d5P2t1AVAgBALKpCoBRV
IVNmfPWg5Pm4WBeni+WkzyxGHVjMMMA69gYVrQqpe7el70aN+6znrpA221v6
1WmPQEm+tfZrs0jjFE2u0LdWvD2pRFUIVKMqREREuk2WZoNGh0ANFI+XYT2d
22zUtpCtxXx4Wf3frj+h6D9n1mp1gIyVTco79bcHPEZDyHeL+XIT8CBwsp9v
8if7arif53zQFksFUyIi50dVCAAA8TymVWOM24xRuCbkOcM/4uruecwrAgAA
v1AVAqWoCpky46uHJI/HRRuNa39BbRY4HCt9HnPkp7FcVUj910ryrVZnCTm2
pP7F30NTSDR25FS+tfZrskjjJA2u0LdWwE2pRVUIVKMqRERE+k2ODodGR2sN
FI+Vl2WGueOWeipWQ+HWjtHN5hH7ECRWVvcJt/3BPoHcxQUlxCsMcbJPbNXJ
edk9aNl7rvSEiIgkRlUIAADxpFWFjFiMMUJNSI5/jKoQAABiURUCpWT4I5Yb
N6mpr2+Mrx6Q/FjEm4xrvRSo/a6Tn7U2fF+qKiTENjX6/HfaFdLaozEJvb+P
c/OttV+DRRonam+FvT/bDpRTqAqBalSFiIhIx9kkjtW+mQ/VF3JyDBSPlBxD
67PlS/2FnJSk2oRY2rv4UiWZq0JehmVblTuL+RDnSXGyn6v/k/1ltXrNZhg2
y/l6PluUesr6v5IiIiNEVQgAAOEkNmOMVIwxUk3ITlp3ysXFzeMYVwQAAI6k
KgRKURUypaGv74yvHpA6HRdxMC51TXV3u+1ff5TkkcxR11ikKuT6IcguNVqs
02VXSPo3SsTXceuSdyXcfVaWb6392ivSOFVzK/St1cUac1EVAtWoChERkZ6T
Olf7bj3UXsjYCzcGe1SyTKy3d3dts9rMm2o62GO2/qvAQeRAkkqBPj/jL8O8
WH1BabP1EOORcbKfu4PRT/ZMO1vWbL4JfhlFRBqJqhAAAMJJLOEYoRdjzJqQ
LVUhAAB0RVUIlKIqZEIzX38xvrpf6lMRcy6u4f6T5NdUzB35pqnp+/xVIaFe
J40+LFnO81gPi6aQmBpt06nFt9Z+zRVpnKyxFfrWirkv1agKgWpUhYiISNdJ
mu/+ZL6pv5ajsxrWqaPo4QeKI2S1XKTfWbPlS/WFnJtt6UH6FajCrLeclKSH
/f11+jIsk9/M9S3mEV5ZTvbzhD/Zw1eFLJZDgPtfRKSTqAoBACCcxGKMwr0Y
Y9eE5PhnqgoBACAUVSFQiqqQ6Yx8/c346n6Jw3FBr0u7s93t/vLTtDS/mrsq
JNgsaattQd11haTfZ5FW05NG23Qq8a21X2NFGmdoa4W+tTpbaDJVIVCNqhAR
Eek7m1yDp/Oh+lqOyGqzzNLeEH6guH5W9zmm/tdD9YWkZTVkuQ5jMustJyep
wWB2P6SXPIRS/4Bwsp+l/sb9kshVIQqmRERyR1UIAADhxK0KqVETkuOfqyoE
AIBQVIVAKapCJjPxtYfx1b1arQn4TasNKFOZXv2npfH7rFUhAXdoqg/LTpw3
WPJtFvDW6kSvx2QZvrX2a6tI4xxNrdC31tGm8v5SFQLVqAoREZHOs1rmGLDd
WixX9ZdzOC/DMt80eviB4tp5Wea41rNlH50VL3nG2Msz6y3nJXKDQSXroeqB
6GQ/R/iTPeiDNqt8t4uIdBpVIQAAhJNWFXJ1d7BxI0mtmpAMl6TYNQEAgLOo
CoFSVIU0NNuWnfHVvVptCfhNo7Pdjf7s8zQzv5qvKiTm89LuuzHHzkR5ZjSF
BJa4OVHusXG0+z4pq6kijbO0tELfWr0u9nyqQqAaVSEiItJ7VvfZxmyDzhS/
rIZ8o8Rvwg8U102mKfX1UHshOa/JcD/PfBdmZdZbzk+eaqDuVD0QnexnCH+y
h6sKmS3mQx+NXiIiAaMqBACAcMJVhTw/1qwJSb8kqkIAAIhFVQiUoiqkhWHD
Uoyv7tXtCHSTC5vU9Gryakd7JnNVhYTdniYflhy/vPbP/0RTSGSJ76oYt9hY
fGvt11KRxnkaWqFvrbBbU4+qEKhGVYiIiPSfrMOni/lQf0UfKTBK/Cb8QHHN
ZBpRj3Qj5crLMM9SopKXWW9JjKqQQ2qWbDjZTxb+ZA9UFaIkRESkeFSFAAAQ
zXNaL0fmWoyyNSF3R9SExLsmAACQRlUIlKIqZCLzXnsZX92rodnO0yQO/VVZ
2bSmV9tZb5YB0sDPSstFCDn2JsLWJK+jtYe/LQ0/IePzrbVftx9bf7Szwla+
PXKZ2nrPoyoEqlEVIiIiE0imboc/ZsvqA6Qvw7LMKPH7CqMPFNfLJs8oc8dX
eLVZRikMWcyXm26vs4yXTE99n+q1hTjZT15h9HMnTFXIYj6/H4aX4JdLRKTx
qAoBACCaOLUYMWpCYl0TAABIpyoESlEV0sKwYSnGV/fp96o0uLLpTXM2suIM
A6SBn5R/2i5CyHGsV9+d9EW09/A3peUnZHQNnr2jaKdI41zNrLCRL4+Mprfi
M6gKgWpUhYiIyCSSf/50th5qzEevVpv5rHwPQ/iB4lrJdCPVG64fK7sbNcu1
SjC7r/KQSm/JXUnRnWovNCf7iauLfrKHqQr5bDGbvx4l1WtkRET6i6oQAACi
iVGL8fx4E6QmJM41AQCAPFSFQCmqQloYNizF+Oo+/V6VBleWOKfY4oRi4pJH
2qXkAdLwW5O2wrrL66ArRFNIdKpCTtDg2TuKZoo0ztbMCn1rBd6celSFQDWq
QkREZBopM+s9m29W44wVr16G5Xq8cfXwA8VVslrmGeWeLacydLwa6ncs7Ka8
618KaTiqQn63HjraGid7rYSsCvmP00REJGtUhQAAEE39WozCNSFn/L761wQA
APJRFQKlqAqZxLTXAcZX9+n3qrS3sglOrzbyR903MwB9tqZX2HxXSPICWrjF
2qYq5ATtnb3jaPote5RWVuhbayKLPpGqEKhGVYiIiEwluXoe/lZuenS12izH
nCP+Y76pvl/hMqzzXNvww9rZ8nr3zks9dKfazv5XvyDSaFSFHKPSqeFkP0H4
kz14Vci72Xo5TKXvS0SkZFSFAAAQTd1ajHg1ITuPN0n/4JvHlGsCAAB5qQqB
UlSFtDBsWIrx1X36vSrNDYNO8w99b2LVrQxAn6/xFWaY8K24Bk0h8akKOUG/
XxVpGn/LHqGRFTbx1ZHdNFd9ElUhUI2qEBERmU5elmVHcxfz5f2wSh0gXa02
w3I9n1XtWAg/UDx6NpkmmBfLMrPnwfIyhCkJ+WQxN98tZyRXTVAGi9lsPZ/f
L4fN61mz2mbfD37/f22G4X4+X8/GOk1myyrPl5P9aOFP9jaqQt45UEREEqMq
BACAaOpVhQStCdlSFQIAQEdUhUApqkKmMOx1iPHVvZpr1DhWawub6P3ZxB91
38gAdILWV5hjxLfWu0xTSANUhZxgomfZr1p/y/6ujRVO9P5s4lurLlUhUI2q
EBERmVJW92VHiv+YLWbz9XK5GYbD09z/92eae7OcbyeIR/ptxwg/UDxuso2i
VxqlH/VaDct1oDv5b7P1MIm2FsmXulUhs8V8fr89ShJXsdosiz+blaqQnOxH
Cn+yN1UVsjNbLxWGiIicGVUhAABEU6cqJHBNyJaqEAAAOqIqBEpRFdLqjFsO
Ex0P/E2vf9J4c9vdWrVJJk2Mr7YxAJ2i+RXmONzrPEPJ08mtPvpNURVyguYO
35E0/5b9VRsr9K01qXWfQFUIVKMqREREppXVcpHhy7N3E2i0OD4v2YaXZ/ep
w/6xsxru54Gm4n8ym2/63gvJmCqnxmx+v0yvB9mb1WY5L7aiSm85J/sx4p/s
7VWF7Lw+rRqoREROj6oQAACiGb8qJHhNyJaqEAAAOqIqBEpRFdLCsGEpxlf3
6rUqpLV1tfZ7s2lh4W0MQKdof4WtdoVoCmmCqpAT+Nbar/237G+aWGELnxxF
THbhR1MVAtWoChERkcml0VnUMcUfKG7wblkPtddSMi8FywcKma2Xg/tcfs+Y
NRSz2XpYjXNbvgxlntn5UGebnOy/in+yt7yJi7kDRUTktKgKAQAgmnGrQhqo
CdlKqwrJ9zsAACADVSFQiqqQCcx6HWR8da9O/6Tx1pbV2u/NJ3U4c4yVNzEA
naSDFbbZFaIppA2qQk7gW2u/Dt6yv2hhhb61prfyY6kKgWpUhYiIyATzspxl
+PzsWPyB4nGSsSKg1vj8GFdpWLf7PM3mm1XtCyjBM0ZVyGzbM1DhVlxt5tmf
3tl9pWfKyf6L+Cd7y1UhWw4UEZFToioEAIBoxqsKaaQmZEtVCAAAHVEVAqWo
Cmlh2LAU46v7dTk+mPqoj77b0/3z3lsY3G1hADpNFyvMMOc79tss9ScHufL9
UxVyAt9a+3Xxlv1RCyv0rXWu/t9iqkKgGlUhIiIyzRSYj+5Ix70WJ2RY57qe
8Qe0z83Lcl6+RaG02XpYVb+SEjdFq0JmAW6/7Aus98Zzsv8k/sneelXIVoAn
WkSkkagKAQAgmnGqQhqqCdlSFQIAQEdUhUApqkIannJLZnx1v+ZaNY7RWv/J
hGc4W7j/WhiATtPHCjMM+o67FE0hrVAVcgLfWvv18Zb9SQMr9K0Ve3+qUhUC
1agKERGRyWbTwUxqIfEHiotnWGebOJ/dr6ovp0BWGS9RfYv50Gudi6SmUH3B
bH4fqFJgdZ/zca750nOyHxT/ZO+hKmRrsYzzaIuIxI2qEAAAoilfFdJYTcgo
1wQAAMajKgRKMSg1ZcZXD+hwXL25JU33D7pv4q3cwAB0ok5W2FZXSHJ3WZjr
3j9VISfwrbVfJ2/ZHzSwQt9ak1z7cVSFQDWqQkREZMrZzDsqO8hn8lOuOafm
10P15eTPyzBfZLtCYczmmy5LXSQx2esLtndawHfsKmfJRtVWCif7XtM42Vcv
q7cMm2G4X87X8/liVuF+mMbVFhFJiqoQAACiKVuL0V5NSPlrAgAA41IVAqUY
lJoy46sH9DewnjzvN/qsX+Ivbnk2sYW3cgMD0Il6WWHyy2zExST/1pYf+yRP
rx62bq/fXP6RuvuFTGurfGvt18tb9rAGVuhbK/b+VKUqBKpRFSIiIhPPy9JM
8XfTHnHN2RPS45VcbYo/MrP1sHrZ/oPGLySZ3WsLkW/JWBUym98Pkd8JGd9+
lR8lJ/vfejyPTru9t/0hy/l6rOaQyV9wEZFfoioEAIBwHm9S/lPAD7UYJWtC
rm5K1nGoCgEAoCeqQqAUg1JTZnz1kPTxuFCzceltAaMvJ/Unh7r+J2qhMKGB
AehE3aywna6QFm78GLa9ILe3u0KQ1L2tZTJ7teNba79u3rIHxV+hb62JLv4o
qkKgGlUhIiIiL8P4jQQFLebLzTJptn091N+UWtnkawW4mA/Vl5M7OXtU9nkr
CfnyTxy9MGQ25ftf9iRPVchsvRxeSv/UDMn2jFfvSXCyf+PN9iWr3eFSuDWk
+lMgIhI5qkIAAAinSFVIuzUhu1+fVhVy81j25wEAwElUhUApqkKmzPjqQenz
cYGuTovFJ1kGFKdKVUgG/awwQ1fIKG8AXyM/2raDtNwN8s20psd9a+3Xz1v2
kPgr9K2VoPvXmKoQqEZViIiIyDarYT3SnzNf0mx+P+zmUpNm22f3q9rbUSk5
e0JmyxZqAU5J2Wfk5yKF1bhT/9pC5FPSq0Jmy01DL9XVMs+zFuEd6GT/9HeZ
7Mn+202y2sxn5c4Xp4mIyKGoCgEAIJy0qpA9vRht14QUuSQAAFCRqhAoxXDu
lBlfPSzDgFyQ8bgMRQEVdtr4agJVIRn0tMIm3mY+RvZ52vWDJG9fPEGOx5H4
1tqvp7fsfvFX6FsrQfevMVUhUI2qEBERkT95WY5ZR5DVn1Hi94WkTEdPdKB4
M884Uj7f1F5O5uRqD9hnMf+hJORzRi0MMd8t70mtCmnvjZp2goRbuJP97e8V
ZDvC5mVYlimWceVFRPZHVQgAAOFk7cUoWxPyOEJNSPZLAgAAlakKgVJM506Z
8dUfZJiQC3GBmmgJ+EuGfpMJUxWSQVcrbOAtkPoTg13xRE+7ipDkTQtsWtPj
vrX26+otu1f4FfrWStH9a0xVCFSjKkRERORLVsN9zsqI4haz+Wa1+raKtIHi
7moujkim0fg33c0Fl+sJ2d69p/6e1WaswX9tIbLN9KpCXp+y+xxvxMXy+9lU
LU72SZ7sZ6RIYchseVwdlojItKIqBACAcJ7vkso9/uvF6KMmZCutKuTqbsSf
CgAAv1IVAqWoCpky46s/yTEiV/0S5VhEjTE/46spVIVk0NcKw3eFpP7AXoaR
n54eri+n8PLrZcOO41trv77esvuEX6FvrRTdv8ZUhUA1qkJERET2ZDWU+cPl
M5ot5sPLgQn0Tcpo+/RmWvWE/JRSPSGz9ZBSI7DajDH4391uyhmZYlVI+qrf
lh7sNHGyy1HJX0gVqDZHRCRMVIUAABBOYlXIWzFGPzUhua4IAABEoSoESlEV
MmXGV3+UZYSy5kXKMwNaZcovy3ziZKkKyaCzFWZ4GZS8rTSF/PP0cHs9oaH9
DnbsBL619uvsLbtH+BX61krR/WtMVQhUoypERETkYLZjxeHmihez+Wb188zp
6j7lV8+H+ld+xGTtCblYD/VXlDNlekIW80xD62MM/s831XdB6maaVSGJ50jk
tTvZ5dj7JNv+Bn0WRESqRlUIAADxPN6k/Nv/1d3jXUc1IVuJVSE3j6P/YgAA
+IGqEChFVciUGV/9WaY/br3SmFyeX19pk42vplAVkkFvK8zwPii3qIk3hTw9
XF9OqCVkp/EtO5Fvrf16e8v+LfwKfWul6P41pioEqlEVIiIi8lvy//nyZ1jM
l/fDkX8qfdJA8WJ55D+lh+gJ+THDOuPVeTdbH3sbH72JQ+HHc5ap2EQazUSr
QtIXvhX4rehklyNuknm+jwRHiYjI16gKAQAgnrSqkHKq1IRkuCCqQgAAiEVV
CJSiKmTKjK/+JtMU5fhXKlPLSbURP+OrKVSFZNDdCgN3hSQ+7gEv9tGeHjK9
qlszrelx31r7dfeW/Uv4FfrWStH9a0xVCFSjKkREROTYrIb7kSeLZ7P1crk5
ecw8qeEh8GR35uTtCeluEDtpLH2/2Rk389G/NuNA99/mQ+3tkHqZbFVIjrKg
Bl6MTnb5MRk/FeyCiMjnqAoBACCeiFUh1WpC0i/I1V29Xw4AAHuoCoFSVIVM
mfHV3+Wao7wccVguV09IxR02vppCVUgGHa4w/akqsqzJfoU8PVxPsyZka1rT
47619uvwLftN+BX61krR/WtMVQhUoypERETk9KxehuX9fLbI36UwW8zn98th
s0oYr14tE6ae251qPy16Qn7OJrEdocYlehkKzvsb8Z5uplsVkuM9MFu+1F7F
0XGyy/5k+2Bo6XEQESkeVSEAAMTzfHeV578BZFK1JiT9eqgKAQAgGFUhUMpk
h3T5x/jqUbL1boxzwXJOn9eb78t40adIVUgGPa4wZFfIND9CJl0TsjWt6XHf
Wvv1+Jb9KvoKfWsl6f41pioEqlEVIiIikprV6mUYNsvlej5fz2aLXX44Txfv
f818+9fPl5thOz78knGMN2mgeL6pfj3LR0/ImNfn4mK2Hsa6RKthnX3M/90k
Hg3Zk6Q36lbDPTOpNSktPzhOdvmUXPVZDb8NRERyR1UIAAABPd7k+S8AGdSu
CclwOW4eay8AAAC+UBUCpUxzSpc3xlePknWW8vL2odhVyzt9XnN7ja+mGGPn
og9Ap+tyhQG7QlKf9QankCdfE7LV4L4l8K21X5dv2S+ir9C3VooW7sA0qkKg
GlUhIiIivSVluHsCf+R95p6Q+VB9RZmTXIzw1ew+47D8UVlt5mXqQvrbazkm
U64KyfA2GP8N0Gmc7JWzus9ysDhHREQ+oioEAICAglSFRKgJ2Uq7HFd3IRYB
AAB/qAqBUlSFTJnx1SNlnqa8vM7eF/L0cJt3+rzu5hpfTaEqJIc+V5jhyco7
9ju5phDvtjfNbVwS31r79fmW/Sz6Cr2PUrRwB6ZRFQLVqAoRERHpLElVGL0P
sebtCenxcmWahn4zm28qtQS8DPOshSfv61F6MMVMuSokxwuh5eUHipO9fvL0
aDlHRETeoyoEAICAnu+uMvzbf5IoNSH/S74aqkIAAIhGVQiUoipkyoyvHq3A
POXl9cNThgv49PSQtyRk99tqb22W+cSpUhWSQ6crDNYVMrGmEHP5fzS2c4l8
a+3X6Vv2k/Ar9K2VoIU7MI2qEKhGVYiIyK/J8J3Su+p7JJ+zmZ+/lYvlqvrv
Lxc9IaNeotl8U3c5eca6v+px0+W3DOu0u6bproyUA+VN38dKExthC3IlyxFp
O0RE3qIqBACAgCpXhQSqCdl6vElazc1j7QUAAMBXqkKgFFUhU2Z89RSFJiov
r2/Pqgx5enq4zd8R8vaT6m+s8dUEqkJy6HWFobpCEp/zuFd5nydvtU+mNT3u
W2u/Xt+y/wm/Qm+lBC3cgWlUhUA1qkJERH5Nhu+U3lXfI/mUlKn2nv+w++w9
IS+1V1QgqZUIny9Q5Z6Qt+RvC+n5GZEDSX0umm4GSH9zNr38MHGyB0mOU3K2
7PH7QUTk5KgKAQAgosR2jATBakL+l9ybcnUXbD0AAKAqBEpRFTJlxldPU3am
8vLy+vr29uHhaevvf/ju//zwcHt7fX1ZpiHkXYipPuOrCcbYwfAD0Mn6XWH6
w5XrDptSU4hX2lchzpnR+Nbar9+37IfwK/RiStD/W0xVCFSjKkRE5Ndk+E7p
XfU9kv+S1I0Qo96hQPSEjHuV5ps4k+mrjP0nb4sb6i9KRs2kq0L+HeYemfpx
sodJjoPSjoiIbKMqBACAiBLrMc4UryZkK7E25eax9gIAAOAbVSFQiqqQKTO+
eqrU5yW8KHtqfDWBqpAcOl5hlK6Q6TSFjHVwXG4Lp65vH7aeng60TsVY07Sm
x31r7dfxW/Zd+BX61krQ/1tMVQhUoypEROTXZPhO6V31PZL/kjLW3elAt56Q
45KtUmM9VF/L1yRN2f9tdh+nCEXGyOo+8RXS9Ks1/fFpevlB4mSPkxwHSrhT
UkSkRlSFAAAQUmI/xuli1oT8L7k15eou5rIAAJgyVSFQiqqQKTO+eqLem0Li
DPQZXz3fKM9l+AHoZD2vMP3xyrG+xF8R5231m7LnxuXlthukYCdImVW1s305
+Nbar+e37JvwK/Stdb4WbsBEqkKgGlUhIiK/JsN3Su+q75H8ySZhnnixXFX/
/dmjJ2TkCxX0LhrmGdtCgq5RSmXaVSHpJUKzZa+vzdHiZA+VlO2wKSIif6Iq
BACAkBILMk4TtiZkK7E05eax9gIAAOA7VSFQiqqQKTO+eor+e0ICbWfyxTab
WFb4AehkXa8w/WWWvsCpNIWUOji2DSE1bzJVISfwrbVf12/ZnfAr9K3FD1SF
QDWqQkREfk2G75TeVd8j+UjKTPfsflX992eOnpCjk1yG8CZwJ0DWm2G+qb0c
GTOpzQCBn4sjoiqkepzssZLhNGm7PkhEJE9UhQAAEFNiQ8bRQteE/C+5M+Xq
LvTqAACYJlUhUIqqkCkzvnq8zotCQvWE/GN8NbzwA9DJ+l5h9a6Q1B/QygNe
4OCo3RGSZ2WtbGAevrX26/stuxV+hb61+IGqEKhGVYiIyK/J8J3Su+p7JO9Z
LRfnb2Nv7Qd6Qk7IkFiF8Cb6THpq4cMn66H+cmS0TLsqJLlHqO3lB4iTPVqS
dsRDISLyHlUhAADENEZVSPSakK3E63DzWHsBAADwF1UhUIqqkCkzvnqsLONy
UV1GnONLveIR19ST8APQyTpfYeWukImcPbmLQi4DdTqpCjnBRO73k3X+lv2n
hRX61uIwVSFQjaoQEZFfk+E7pXfV90jeklSO0defca8n5KTk6dBo4BYa1jkW
+mqxXNVei4yX5PdJ03UNyVUhbS+/fpzs8ZJ8lKgKERFRFQIAQFiFu0Ku7uLX
hPwv+Spc3bWwSAAApkZVCJSiKmTKjK8eJfe4dyhRN9H4amzxB6BTdb/C5Bng
hDVO5OjJWjEVbdGqQk4wkRv+ZN2/ZRtYoW8tDlMVAtWoChER+TUZvlN6V32P
ZJekge71UP33Z4uekBOTpUCjjTaAbPeGQe9JZUgs05ndr2ov4fyoCmn4+vd0
skeKh0JEJENUhQAAENTz3VXiv/cf1EhNyP/SL8LNY+0VAADA31SFQCmqQqbM
+OoROi4KibyB3kyxxR+ATmWFvzt3AngaJ0/Go+My4Ky1qpATTOOOP523bP0V
+tbiMFUhUI2qEBERkU6yWi7O/5buZ2o1b0/IYj5UX1HxpNYg7DRzobL0olz0
9MjI70l6u16oCvGwnB8ne8R4KEREMkRVCAAAUT3eJP57/17t1IRsJV4DTSEA
AISkKgRKMSQ2ZcZXf9VrUcjldfDN82aKLf4AdKr+V1itK2QaJRNZZqy3gt5L
09jFTHxr7df/Wzb+Cn1rcZiqEKhGVYiIiEgf2aT0PTTT8/DrRdATcnJylKu0
1ISQq0xmPdRfi4yU1KqQpu+W5FaE2fKl/ipajZM9ZpL2Zbc3qkJERFSFAAAQ
1fPdVeK/+H93dddQS8hWYlNIc+sFAGAiVIVAKYbEpsz46i+yDXuHcnn90MDG
pV57w4lFxR+ATtX/CnM0IZ3zmE2jYyLX4RF2udPYxkx8a+3X/1u2gRX61uIg
VSFQjaoQERGRLjKsE76kWx5j/y96Qs5Kcg/ARXNVAEkPyx+L5ar2QmS0pN4z
Ld8tqkIqxskeNKpCRETSoyoEAICwEosyvmqxNiO1LOXmsfYKAABgH1UhUIqq
kCkzvvqj/opCLq9vW2gJ2Ul9NRlOLKqBAehE/a/wnzpdIYnv1UYe7DynR+Tb
SFXICXxr7df/W7aBFfrW4iBVIVCNqhAREZEeMqSMrfYwspq5J6Thuf5Tk6M3
o7ValeQp7yZXLQlJrsto+G5RFVIvkz/Zw0ZViIhIelSFAAAQVmpTxh8t1oT8
T1MIAADdUhUCpagKmTLjqz9IuTiX19fXqSP4mV1ePzy1tV2JI4p9353VNTAA
naj/FW6N3xUyjeuaZcA69mJVhZzAt9Z+/b8NWlihby0OURUC1agKERERaT9p
o9wNz7C/R0/I+VktF8lXbD3UXsWJeVnmuGHaf3Dk+KQ2AzRclzHlmpSWr7zL
XjITfiGIiGSLqhAAAOLK0RXSaE3I/9JX3+7KAQDonaoQKEVVyJQZXz0oqSjk
7bo8PT1E6Au53JaE1L6c5/BH3UfWwgB0mv5X+CZ5FPi0pU7jsuaYr46+VlUh
J/CttV//r4MWVuhbi0NUhUA1qkJERESaz5A0s9pcz8O36AlJStrNszO7X9Ve
xanJUZBi1ntSSa6XmW9qL+HcDOvEJ0VnxXmZ9skeO8n9OY4PERFVIQAAhPZ4
k/av/hcXN4+113AuTSEAAHRLVQiUoipkyoyvHpChKOS/v9fDbZ3GkMvr2zY7
Qj74o+4Da2EAOk3/K3w3aldI2j+slYnjHOPV4deqKuQEvrX26/8t28QKfWtx
gKoQqEZViIiISONJG1ltfF5VT0hikgsQLtrsQEhuP7ho/tmR05JcqtNsdUPq
wzLB92qOTPpkD5/kqhD9OSIiqkIAAIhtul0hqU0hzS4cAIAJUBUCpagKmTLj
q/slDMcdviZPI3WGXF7fNl4R8sHLKbAmBqCT9L/CD6kP2gmLnUZTSPIFbWKt
qkJO4Ftrv/7fsk2s0LcWB6gKgWpUhYiIiDSdxKqHpoe49YTkuIbJF67JmfTk
Qe+tFjtS5Nyslou026XVN0zywpvtSKmZKZ/sLSS5bEpViIiIqhAAAGJLLsxo
tTJDUwgAAB1TFQKlmBCbMuOr+6RclaMm4ralIbfX15fZekMuL9/6QXrbjtQh
RfOJ5TQxAJ2k/xX+MVZXyFTKJTJMVzew1qnsZha+tfbr/y3bxgp9a7GfqhCo
RlWIiIhIy0mcV22460BPSKbLmHzt2hx5zrDwlh8fOT3J9TJtPin/DomPyux+
VXsJ7WW6J3sbmWxxkIhI1qgKAQAgtIl2hWgKAQCgZ6pCoBRVIVNmfHWPhMm4
s+bhnp6eHh523SHb9pCdgxf8zfavvL59/R89dVcO8lVyg4EBxWLaGIBO0f8K
/zNOV0jaP6WdK5p8Ndt4c6kKOYFvrf06f8uOVcJU/4dO63GeEFUhUI2qEBER
kXaTWHfQ7rBqjp6H/6yHVq9DcpLbDy5aLUB4WWZYuXn8SSX5tdPkDZP8pDS5
6rqZ7MneTFL7c16/OmovQUQkQFSFAAAQ2yS7QjSFAADQNVUhUIqqkCkzvvq3
8wfjurwcdaVOKdqSYjof8f5nCiv8bIRHbSpNIRmGq5uYrFYVcgLfWvslPiux
b6IMLQujbbxvLfZSFQLVqAoRERFpNanDqrP7Ve0lnBU9IfmSoSqk0bF0VSFy
apLvmSZfuanv29nypfYSGstUT/aGMs1XgYhI9qgKAQAguMebtP8AcNFecUZy
U8jV3XPtNQAAwGGqQqAUVSFTZnz1L+fPxRmGK8D8alT9F2n0v8Ivij9qk2kK
Sf2oamWxqkJO4Ftrv35vovTXwLgb71uLfVSFQDWqQkRERNrMsE78fJ4PtZdw
TvSEZI2qkBS9V4WsVpvlfD2bLb5dqu3/Zb5eDpupTbuvlou0O6bBh2WiB40L
LoeTfm72fnaIiBwXVSEAAESXoSukreqM5AW3tVwAAKZHVQiUoipkyoyvfqcp
JJb0cVv7Ukb/RRr9r/CrwqPiaY9yS49x+mx1G6vtt+WhAN9a+/V6XbIULIy6
QN9a7KMqBKpRFSIiItJg0idVW/xD7Ve5e0Kqr6h6MlSFNDqZrirkcLYNIUd3
YswW8+Gl/m8eJ8k1DrNlY9dqSH3nes2ekmme7M1FnYuISJ6oCgEAILxpdYU8
310lLvbmsfYaAADgR6pCoBRVIVPW65jm2TSFRGN+Naj+izT6X+E3ZT8Gki5n
Uw9x8mx1I/eOqpAT+NbaL/WlE/IuSv9q+WPEjfetxR6qQqAaVSEiIiLNJUNj
RnuTqnl7QmYG2N+uqqqQhJuotdqHI+6HU0pCvphIYUjyW6ixJofkx6Sx9dbN
JE/2BpPcn7NYruqvQkQkQFSFAAAQX4aukGb6MzSFAADQP1UhUIqqkCkzvvrV
+deju0sRRvqgoinFEvov0uh/hd+V/BqYTlNI+sR9I/eOqpAT+NY6IPGAD3hh
snQr1Fifby3+pioEqlEVIiIi0lYyVBxczDe1V3Fi9ISUurAZqkLabMzIcEe1
ufCDWS3XqTfD65PV+wj8tFoCkt8PnT0jJTPJk73JTK0vSESkXFSFAADQgBxd
IVd3z7WXcYT0lWoKAQAgPFUhUIqqkCkzvvpFwuUwCVdM+qRib/dpCP0XafS/
wr+U+xxIuZiNXUpVIceZ1pnpW+uA1PM92G2U/vR/NerG+9biL6pCoBpVISIi
Ig0lxzRxW7Pq/6cnpGhyXNsW59NzdKTMh9qryJYsL5Y3i44uy56slovEC9RQ
e8a0elFqZpIne5uZ1BtARKRwVIUAANCCHF0hDZRoPN9d9b9IAABQFQKlqAqZ
MuOrX5w/E9fblQglw6iiQcXs+i/S6H+FeyQ+bIdWPaGmkIlUhaSvclovZd9a
B3T1ryBZahUqLs+3Ft+pCoFqVIWIiIi0kjzj/I2NqWbuCblfVV9RrOS4vC1e
1WGdvOxuBvMz9oS8mw9NvWROSoaSmVbaitJfDq2stG4mebK3mvSHopuDQ0Qk
PapCAABoQoYSjYuLq7vn2uv4SYY1Bl8hAADsqAqBUrqa0+NExle/UBUSU45Z
RaOKmfVfpNH/Cvcp0hUypaaQKVSFpC/xYmqvZN9ah6Qe72HuoyxPxXcjb7xv
Lb5RFQLVqAoRERFpIrnG+Zua3dYTUjxZ7qv2Zp+HDDdWU49S2Rtgj/lQfWlx
r1gTF2e1XCQuU3nFEZnkyd5s0h8K3yEiIp+iKgQAgDZk6Qq5uHmsvY7DHm+S
l6cpBACAJqgKgVJUhUyZ8dXPUq6GSbiScgwrdnazVtd/kUb/K9yrQFdIyt+y
vTdr51UhTw/XeRoR2tvZFL61Dkk+3UPcSEV6Qi7G33jfWnylKgSqURUiIiIS
PvkaM5oYUc++6i3zuQeSozSjuU6AHLdWF3dUlt0/oL0CmSMzjbqA9Gek2xsg
W6Z5sjecDPvV2lkpIlI0qkIAAGhEnq6QsGUhGYpCwq4NAAC+UhUCpagKmTLj
q5+lXI3OLkU0WaYV7VFO/Rdp9L/C/bKfCtNqCsnxtgq76pyFCGEXWYRvrUPS
76nqd9JTlg+UvUbfeN9afKEqBKpRFSIiIhI6q2E9y/CtvDPfVF/OsdETMlYy
9B5srYfaCzkhwzp9wT1MfOe4Dj9eo06fu9V9+js5eLfDNOpQql7haZ7sLSdH
sVJTB6WISPGoCgEAoBk52jQuYhZq5Fja1d1z7WUAAMBRVIVAKapCpsz46mdp
V8MsXEl5RtQ7u2Gr6r9Io/8VHpD5WJhaU0iG2eqQN8/Tw3W+npCLRvf2bL61
Dmq8WqdgT8hFjY33rcVnqkKgGlUhIiIiYfMyzLPUOLxpZ0Y1xyT+f0ys/5xM
fRHtVGe8LHPcXsGrHo5I1jaeA9q5K05LhtKAyO+lCXShVM1UT/aWk6dTS6mL
iMiXqAoBAKAdmbpCwpWFZFlXtEUBAMBBqkKgFFUhU2Z89TNXI7A886tGFrPp
v0ij/xUekvVNmHAZG72GGd5V0VaeuyZka1qvYl8XB2V4XqrdS2V7Qi6qbLxv
LT5RFQLVqAoRERGJmNVwP8/Zl7FYruov6qjoCWn1gjdyj+WpRml+PD9D2cVR
GrkrTk2Ouyhsj0qOe6P5B6RQpnuyN508p4bNEhH5FlUhAAA05PnuKsd/HgjV
q5FnTVd3z7UXAgAAx1IVAqWoCpky46ufpU9ImocrKNdMbmd3bS39F2n0v8LD
0tb++T04vaaQLKP2gY6Sp4dM1QFxlzgC31qHZTjaq1yf4j0htRbmW4s/VIVA
NapCREREgmW1Wc5z/Pn1n4SdSf9r7Vl7QuYbPSFH5GWZ66I3UMyyydOQMd/U
Xkha8j5ofV+r/cny1ESsDlgtM5w+zZw4Y2bKJ3vTyfW27PNNKCKSElUhAAA0
5fEmy38hCNOtkWk9gapPAADgV6pCoBRVIVNmfPWLHBOr1w99XZNA8s3l9nbj
1tB/kUb/K/xBrq6QCTaF5HlTxZitLlUTEmeFY/Gt9YMWH5gxekIuam28by0+
qAqBalSFiIiIxMnLkHuUeKuVAVU9IZWSpRzgz2WvvpzDyVaKMh+qryXMjv9u
PdReb9xrGK1dJ89LuM8dT8i0T/aWsxrWmQ6NiL1AIiK1oyoEAIC2PN9d5fnP
BAH6NXKtJUjtCQAAHElVCJSiKmTKjK9+kfowfFwWdSFlZNqft03q7N4dXf9F
Gv2v8Cd5ukIS/i4NDxdneVFVv4GeHq6L1YRsNbzBZ/Ct9YPmHpicnyJxVlVo
gX3fu91TFQLVqAoREREJkFWZUeKLeKPoB6+AnpBOLv5s+VJ/RXvy+ojlWmLr
TQibbFfiOFFviRiXMU7hwyrPijrd7vMu6eRP9paTsVLJQyEisi+qQgAAaM3j
Ta7/VnBxVbEt5DnbOqpXngAAwGlUhUApqkKmzPjqVxn/nPjL61uFIdll3CCV
Lmn6L9Lof4U/Sjsc3kaDp9kUkus9VfESPN2WrQmpvLwKfGv9JE8zxTgXqXSF
To017eFbix1VIVCNqhAREZGaWa0281mZUeKtRjoN8lZVxBm9byYvy5xFLQHH
ojP2hARc3YkZ1tmuxbGXrM9ag1xNAjHuqEzNJ53u9alxsred1SbrmWi/RET2
RlUIAADNeb67yvcfDK5uHp+bXoKiEAAAmqMqBEpRFTJlxle/yv9nxV9e394+
PHV2mWrKOsC6vYWNsJ6n/yKN/lf4s/SukKk2hWR7TdW4CqM1ITS+xSfyrfWj
TA9M8cuU/xOx9ooO863FP6pCoCJVISIiIjWyehmW66z1DH9bD6vayzzqUugJ
qZ9cpQefNyJMY0DeIpTmh76z7/UULtqBZKrXqN4Wssq2kPlQfVOqxsneflZD
5h2c+kMhInIwqkIAAGhQ1rKQi4uruzHbQp4fb/L9+nF/OgAAZKEqBEpRFTJl
xle/KTkIevnqeuv24Yunr2pfguhK1LkYYT1d/0Ua/a/wF6ldIedfwOYvXra3
1Kgj1qO1hIy/tOp8a/0sWy9FsSv19DB2TUjR5RyzYt9aqAqBelSFiIiIjJjV
Zll8jvjNYtnENLGekCjJ1hXwaT/qj7Svhpw32EX1SoccGfLv9K8aeR2dnoy9
K9VurYwv4cm+gZ3sXeT1vJjn3sUOjgwRkWJRFQIAQJMeb/L+x4Orm8cxOjee
H7OWnCgKAQCgSapCoBRVIVNmfPW70f/Q+N9dfnX91bfekYcJ9I6U2KPLa3/k
/Wn6L9Lof4W/yja/P7lrl+8lNcrFeHq4HbMlZGda0+O+tX6R8V2T/2KNW6JT
di0nrdu31uSpCoFqVIWIiIiUzWr1Mizv57NsE+VHaGSaOG9PiIHctGQsPfiy
L/PNqsqKVpvlPPuK1kPtbUrOy3KURoNv5kP1hRdKzo6d8R+WrE99B0/HKZfO
yd5PXlbDelbixTi7r3P8iYi0EVUhAAA0KndZyLYu5K5kX8jz403OmhBFIQAA
NEtVCJSiKmTKjK/+JWBXSA5/WkZu3+pEal/mNKU2aftn3jdzaZ6eHm5vr1+3
tc5T2H+RRv8r/F2VrpAuxopzvqNK3ktP1VoQutjmo/nW+k3Wd832KM/zs2q0
6HxeSOWN9631T/VvrbpUhUA1qkJERETy5mW12gzD/XxeZvL0d41ME2ftCZmE
+abwpuQsPfhqMV+O2IFQpCRkq4u+i3K7/JOem3yGddYrtR7pBb7azLO+grt4
On6Ik73HFDssdqZVniMicnpUhQAA0Kz8ZSEXhfpCsreEXCgKAQCgYapCoBRV
IVNmfHWPKtPxVWzLQ24fGprY/E/JRpewf+r909vE6vXll7WrCimk/xUeocLb
sJOp4syvqMvsL6XKHQi97PORfGv9Kve7JvUgz9aic/1w/u7X33jfWiE2o9MS
w8zqPy6Qk6oQERGRU7J6Wb1nMwzbLOfr3ezwotL48Fez9dDGNPHLMsLlakvx
qpB/V8tyQ9Nbs+39Wa4y4mU13OdtP/ii/PUfJapC8mfIfU1n8/uCb/LVy5C9
HqH1p8PJnjPb8/310s3n98thsyr4zj/z572eFCUbQt6odhER+TWqQgAAaFiR
spCtXIUhz9uSkOwtIa9uHjP8OgAAqENVCJRi/ujDtAZX3xhf3WeSz8Tl5fVt
0KnN/crv0m6MteIV2U6rPjzcXn+fV/3+M1WFlNH/Co8x+tuwm4M4/5XLM1i/
a0AIcMR1s9FH8a31uyLvmtcvm1OP8V2JTq6fstu5lqtCfGuF2IxJ/mvJySI8
LpCPqhAREZla+i2pmN2v6l/eye9COWMM44+0L7PZejdCnuE3b0f7l+uCDSHv
1kP9pyZLVIUUyOq+xA2Yv1pntSnSkBDi6On3TAlxeTPsxa48ZD1fbptYtq0s
I/6k13/cMNzP54vR7pH5UH0XRETiR1UIAABNK1YWsrNrDDmnMuT5+fHupkRF
yBtFIQAANE1VCJRi/uhD3cFV+/CzcSfAJr0bYf+g9+9G26X3GpWCo6xPT//N
ql5fnjalrCqkkP5XeJRxX4bdXLattDvo4CU6vftg62lXgFDiB52p1hfXpE/3
I1R8BItuzeX165fNw/Yc/2t9/x2/mTt0Lj9u8rNfBTFeiL613n6dqpDgYjwu
kIuqEBERmVr6HCiezTdNTRP3uQtljVEVUqr04Adv8+PLYTMML9v58UPdCKu3
/+92zHy5XG+Hvkf8oR3NfasKKZNhXeziLWbz+6TOkNXLsFwXe1yCtOj0eaa0
drKfsxevR8Bstt62iMzvdwfBR5fInxzxT/zzF7/9z5fbv9t6+3cutjU/mA+9
v+5ERPJEVQgAAI17vitXyfGfq6ubm7vHx8fnrb9/w9br//fu7ubmqvTPubo7
p7wEAADiUBUCpZg/+qAqJLKxJ8Dsx5kD6eMqM4v/y3W53M6YboeOd1PH+yaP
v3j64+HN7W5IdTuleuKg6oEfpCqkjP5XeJwx34X9XLWdspfu8lP5wd+XrVj9
wZefcPt09mOiKiSmqs9ghRO9nE93eONVIf/41tr9IFUhwYV5XCALVSEiIjK1
9DdQvGhwLrW/XShvnKqQ//t3tVzUXmosfdVc1Hn0OupaOZhhhBKW7706e37G
n8KEbVvCrPSzvFju+w3TubFLavFk73UvTtDsromIjB9VIQAANG+cspAgbh5r
X24AAEilKgRKMX/0QVVIZBUmwLoaWj1b9MIQD46qkEL6X+GxRnsV9nTR3vR8
irztlqqQztR9CLvZndcPp0/Lar8qpKOtOZuqkOgCPS6QgaoQERGZWvoaYp2t
hyiT2hPehXGMVRXyf+OUHrRixMve8aM3haqQ6b3WFpG2ta+L3+rJ3uNenKDd
dhcRkSpRFQIAQA8eb8r8Z4Zgru6ea19pAABIpyoESjF/9EFVSGRVJsBsyrvL
69uHuBN4E98mVSGF9L/Co41UeFH3DC6j17fTn/v77AWqComp9purh/25/v69
1ENVyD997E0CVSHRxXpcIJWqEBERmVr6GWKdLTer+tdz6rswnlE7K2zQzuy+
2UfsYFbLxejXcT3UXvVY2UymZSdUT8i/Pb2yWj7Ze9uLUyyWDbe7iIhUiaoQ
AAD68Nx9W4ieEAAAeqEqBEoxf/RBVUhktSbA7Msfl3+Nv8Yx5W1SFVJI/ys8
3ihdIT02hfzT48vpy1GgKqQz9d9cIzUTlbLvQ6mTqpB/pv34qAqJLtzjAklU
hYiIyNTSxRDrbD20PZTaxS6MbNSqkH+3pQcT36Mee0K2GdauZMGs7ifw3ETr
Cfm3kzOl+ZO9o704SScbJyIyclSFAADQjee7qzL/zSEAPSEAAHREVQiUYv7o
g6qQyCpOgD09XNubD3En8Sb7BKkKKaT/FZ5ghMer06aQfzp7N32/sVWFdCbC
m6vZspDLA3f12TddhN34brJPkKqQ6CI+LnA+VSEiIjK1tD7EupgPL7WvoV2o
YeyqkH8n3RYy3/TbbrGZj3stZ8sOXlmnZFh3/dwslhFbEVo/U/o42fvYi9PM
ej4sRESKRlUIAAA96bMtRE8IAAB9URUCpZg/+qAqJLLKE2BPD7f6Qt5dXj8E
ncZ7anbAOIWqkEL6X+EpSp9QvV2vb/p4Ne0rQlAV0pkYT2KLu/TDleuqKuQf
31oVrniDD8T4gj4ucCZVISIiMrU0PMTa0URqw7tQTYWqkInuVPfVFsOoXSEx
myUKp9e2kNl6CLqbDb+pOjrZm9+LE/VU8CIiMn5UhQAA0Jne2kL0hAAA0B1V
IVCK+aMPqkIiizAB9vT0oC/kTYTt2G96D5KqkEL6X+FJyj5Z3V2uv7T+ZjpU
EaUqpDNRHsXG9unny9ZbVchWYxuUgaqQ6AI/LnAGVSEiIjK1NDnEuh0lDjqg
PaFdqKxOVch2s8ZtlqhrGqPfq/vxnr9q923tjHmRxzG7D9xo0eSZ0t3J3vBe
nGx2H7U2R0SklagKAQCgP8+PN33UhVzdPOoJAQCgP6pCoBTzRx9UhUQWYgLM
Jn0SYkf2enqY1D6pCimk/xWeKO2CTO1q7dFs1dShmpAtVSGdCfQstrJVl7/e
yz1WhfzjW2vMSz2pK32u2I8LnEpViIiITC1tDbEujBLzrmrlwmq5qL3+8mbr
6Yx+j1X/slhO5pLuST9tIYv5MniFTltnSq8ne4t7cYZpNEqJiBSPqhAAAPr0
fNd4W4iaEAAAuqUqBEoxf/RBVUhk1SfAbNDffpgfr+7pttWx/FOpCimk/xWe
qlhXSN3Dd0zttYVc3v7ymj/3rlAVElOsN1f4B+anGp0v6zjzbx9qN/byrTXO
VZ7IRU7SwOMCJ1AVIiIiU0srQ6yL+XKzqn+5Jr4LkVStCtlmdT/vdtf6ftz2
7+YYm1n9pq2f9t91bVTotHKdp/CqaWUvzjCF7RMRGS2qQgAA6Nbz402jdSFq
QgAA6JqqECjF/NEHVSGRVZ0Aewo/rlpL7MG8aeybqpBC+l/hyQodU9NpCtlq
56w/rgVBVUhfwr254h7jR9aEvC3izH9EtN3Yz7dW8SvstXWERh4XOJKqEBER
mVqiD7HOtnPZ3f+B9dF3IaIQrQsvw3JR+0JkNpvft9CEkD+r4lu5HmqvMUjK
X+pCGipGiH6mTONkb2MvzjObt/IsiIi0ElUhAAB07fnxrrG6EDUhAAB0T1UI
lGL+6IOqkMjqTYDZmZ9FH/N/euj8z7xXFVJI/ys8XZG3YfRXSH6vL6Xg76TL
69tjWxBUhfQl4psr4J6dUBOy1XlVyI5vrZIXN94jEFBLjwv8TlWIiIhMLUGH
WGez9XJ4mcwgatBdCC1EVcguq81y3mj1wVe7h67+9ayXYV7u4i6WkyxgOZjV
Zt7US6+1Cp2gZ8rETvbQe3GuhZIQEZEyURUCAED/nh9vmugLubq50xICAMAE
qAqBUswffVAVElmdCbBp/FHpqRqY9H/qeCdVhRTS/wrPkP+g6vRC/SrsXP2J
HQiqQjoT9YGMs28n9Oj8MYWqkB3fWoWua5jbP7LmHhf4kaoQERGZWmINsc7m
95MsK4i1C22IUxXyltaqD76YfEnIR0o9ifOh+tIiZjWsG3hoZuumSkLeEutM
merJHnEvzjdbzCdX8yIiMmZUhQAAMBGx+0Kubu4e1YQAADARqkKgFPNHH1SF
RFZhAuwprSrgy6+/vn344vb2+pvL73L9s8fQQFnIznaItakLewxVIYX0v8Kz
5Hst9n2djhKrL+ScCgRVIb2J/ERWr6E47xH5Z0JVIe98a+W+oF5bR2j1cYH9
VIWIiMjUUn+IdTZbL5ebVXuz2F3tQnuiVYW8ZbVZzhe1L80JZtsahMmO8O9N
/sqX2dIV/iEvwzJoYcisyZKQ96ta/UxxssfZi0Sz+X2zD4KISENRFQIAwJQ8
P95FKwy5urpREgIAwLSoCoFSzB99UBUS2egTYNkG4i+vzxst3ePpm2/1I586
RzL99uMX2dSAXqz5/DO97vL17e3DU60L33+RRv8rPE/WrpB+L9PxnuoXIGxP
qXM34txvF1UhMYV/JCs9LmlfcufedeF342e+tbJdSa+tIzT+uMA3qkJERGRq
qTDEOpst5vP75fBiiLjiLjQvZlXIx4aGbT/4sJgvN6v6FypmMj6Pi/mgJ+So
ax7qkZnNW++4cLLHSavn+2y3m7WvnojIdKIqBACA6QlSGHJ1c6ckBACAKVIV
AqWYP/qgKiSycSfAcg3DX575J9Bn8tYmcns9xh/vXvfxOc9ujLWd5247sHp9
+1B5YvVD/0Ua/a/wTBm7Qlp8bZSybUAY+210eZ1+RKkK6Usbb64R+3WSinT+
/N5pVoV88K2VymvrGJ08LvBOVYiIiEwtpYdYF7vx4fVyuRlMEFfbhR6Frgr5
yGqznC8i7e1ivrwfPIZHZJXeXDFbu9QnX/bVZj5bZLnXz9uybdNF7YuQI072
OGnrfF/M5q9nhIYQEZHxoyoEAIDJen5+vLmqURmiIwQAgGlTFQKlmD/6oCok
shEnwDJtRdqfQV/CU9E/4b3lGb2niIOsu2nV7bjqw1OggdU/+i/S6H+F58p2
WmkK+dsY76LL69t8LVaqQvrS1JvrqWTBzq5IJ9PFmHhVyB++tc7ktXWM3h4X
pk5ViIiITC3nD7HOZos/mc/X2yzvh2HzmtXK7PBIuzBdTVSF/MnqZVje1+pA
mM22E/1dFCCMvGvbppezLvliPpi1T8pquD/34p9s1k9DyJ842eMk/Pm+3ej7
7h4BEZHmoioEAIDJe35+vBujM+Tq5k5FCAAAqAoBYBRp/QAfYg+slakMib3m
Yz09PT28Xp7ryxGnWS8v30dV32dVe7iOQJLtUP1tvhfR9hXz+oLxcqFHuwqK
HB0Ub8+JQ7g831oAP1EVIiIiIiIls3oZhvv5fD0r1hyym/G/HwZz/Vn265TC
kJmSkOzXf1ezM19krVtYvPXnDB4QGSfblpVt3cpy277y1sSS84Y+9ebfdYNs
u1/qXxkREXmPqhAAAPjj+fnx8e4mY23I1dVbP4iCEAAA+I+qEACKy1IU0khn
xtND5j+mvJF1n+hpN9C6G2nduvxwxPX47PrddkL14X1KtcfLBeT39ha6vf38
Dvr5vfPxtvGeYWLeH5ZPz8pPT4oHJQrfWgCfqAoRERERkTHzstqWh2x2fQh/
psgXvxSJfPw1s+3/ZFd6YO67cFbbzpBtwcu3Ef+3XdjO3df+hVPIx8Oyve3n
vz4p73/B7i/2jEjIrLYtIi+rYXt/vrVIveXPQfD7cbD3aNgWRu1Oh+H9ztcc
JSISO6pCAADggOdtc8jj3d3NzbY9ZOfQd/L7/3v7V97cvf6PnpWDAADAQapC
ACjrKUd1RmN9GVnW3OjaAQAAIBBVISIiIiIiIiIiIiIyTlSFAAAAAAAwJlUh
AJSUozSjza6Mh+vkhb+7fqi9FgAAAGiUqhARERERERERERERGSeqQgAAAAAA
GJOqEAAKytCX0WZRyFaOmpQdXSEAAABwHlUhIiIiIiIiIiIiIjJOVIUAAAAA
ADAmVSEAFJOhK6PdopCdDFUp7V8EAAAAqEZViIiIiIiIiIiIiIiME1UhAAAA
AACMSVUIAKWk92S035GRoS2lh8sAAAAAdagKEREREREREREREZFxoioEAAAA
AIAxqQoBoIwMJRnXD7UXkS5LV0gPFwIAAAAqUBUiIiIiIiIiIiIiIuNEVQgA
AAAAAGNSFQJAEekVGZe3T7UXkUOOrhBVIQAAAHAWVSEiIiIiIiIiIiIiMk5U
hQAAAAAAMCZVIQCUoCnkj4frxCvR0bUAAACAcakKEREREREREREREZFxoioE
AAAAAIAxqQoBoABNIf9JvxYdXQwAAAAYlaoQERERERERERERERknqkIAAAAA
ABiTqhAACni4Puls+FtP5RjJF6OrqwEAAAAjUhUiIiIiIiIiIiIiIuNEVQgA
AAAAAGNSFQJAfunlGNcPtdeQj6sBAAAAlagKEREREREREREREZFxoioEAAAA
AIAxqQoBILun28uTjoa/Xd4+1V5ENulXQ1UIAAAAnEdViIiIiIiIiIiIiIiM
E1UhAAAAAACMSVUIANmll2P01I2hOAUAAID/Z+/+cRtLDzUPaxkm4CUwMBgJ
gkHcDZiRA0aEAQHK3N4AjRsbUKANnEUoUcZlKGiogbuNyTwiWaqSqkiJ5Pf/
O8+DXzIz3ffy8IhHrMJ8b1OKqRBJkiRJkiRJUp5MhQAAAAAAkJOpEACiG5Zn
/Wb4VVfbGMHvRlfDKQAAAJCTqRBJkiRJkiRJUp5MhQAAAAAAkJOpEABi26xn
Z/1m+FVPUyHhSyE9vRsAAACQlakQSZIkSZIkSVKeTIUAAAAAAJCTqRAAYjMV
8k74m3G1HEpfBAAAADTKVIgkSZIkSZIkKU+mQgAAAAAAyMlUCACxWcf4IcJ7
0dFuCgAAAGRmKkSSJEmSJEmSlCdTIQAAAAAA5GQqBIDYzGN8NyxD34lu3goA
AAAowFSIJEmSJEmSJClPpkIAAAAAAMjJVAgAsUWYCrlaDqWvIoIYb0Qf7wQA
AACUYSpEkiRJkiRJkpQnUyEAAAAAAORkKgSA6IblWb8ZDupgISPG29DD+wAA
AADFmAqRJEmSJEmSJOXJVAgAAAAAADmZCgEguigbGbP1pvR1hNisZxHeBEsh
AAAAEMJUiCRJkiRJkiQpT6ZCAAAAAADIyVQIANGZyYgyltL8XAoAAACUZipE
kiRJkiRJkpQnUyEAAAAAAORkKgSA+CItZTQ6FjIsoyylWAoBAACAUKZCJEmS
JEmSJEl5MhUCAAAAAEBOpkIASCDWVkhzaxmbaFfe6lAKAAAAVMRUiCRJkiRJ
kiQpT6ZCAAAAAADIyVQIAAls1rOzfjl8ZrYc2pgL2QzLeFfd3EgKAAAAVMhU
iCRJkiRJkiQpT6ZCAAAAAADIyVQIACnE3Aq5qn8uZDPEvd6rq+VQ+poAAACg
faZCJEmSJEmSJEl5MhUCAAAAAEBOpkIASCLyVshWlXshm2G9jH6lhkIAAAAg
ClMhkiRJkiRJkqQ8mQoBAAAAACAnUyEApJFgK2RntlxXsRiy2QzLWZpLNBQC
AAAAcZgKkSRJkiRJkiTlyVQIAAAAAAA5mQoBIJVhedYviDPNdpsh2UdDNpth
nWoiZM9QCAAAAMRiKkSSJEmSJEmSlCdTIQAAAAAA5GQqBIBkNuuUkxrfzWbL
5Xo9pNsN2WyGYZ14IOTtWtbZx08AAACgX6ZCJEmSJEmSJEl5MhUCAAAAAEBO
pkIASCjTWMhHs+12yKv1sLN588VLfbP7l9bb/wGzHOMg7y2HPLcFAAAARsJU
iCRJkiRJkiQpT6ZCAAAAAADIyVQIAEkNy7N+S4zYbP3FmAkAAABwJlMhkiRJ
kiRJkqQ8mQoBAAAAACAnUyEAJLZZz876RTFKdkIAAAAgAVMhkiRJkiRJkqQ8
mQoBAAAAACAnUyEApDcsz/pVMTZ2QgAAACANUyGSJEmSJEmSpDyZCgEAAAAA
ICdTIQDksFnPzvptMRqz5WAnBAAAABIxFSJJkiRJkiRJypOpEAAAAAAAcjIV
AkAm1kJ+MVubCQEAAICETIVIkiRJkiRJkvJkKgQAAAAAgJxMhQCQz2ZYmgv5
xkwIAAAAJGcqRJIkSZIkSZKUJ1MhAAAAAADkZCoEgLw269GvhcyWg5kQAAAA
yMBUiCRJkiRJkiQpT6ZCAAAAAADIyVQIAPlt1suR7oXMlmszIQAAAJCLqRBJ
kiRJkiRJUp5MhQAAAAAAkJOpEADK2Awj2wuxEgIAAAC5mQqRJEmSJEmSJOXJ
VAgAAAAAADmZCgGgoHHshRgJAQAAgDJMhUiSJEmSJEmS8mQqBAAAAACAnEyF
AFBcv4Mhs+WwMRICAAAApZgKkSRJkiRJkiTlyVQIAAAAAAA5mQoBoBYdLYbM
bIQAAABABUyFSJIkSZIkSZLyZCoEAAAAAICcTIUAUJlNw5Mhs9lyPZgIAQAA
gEqYCpEkSZIkSZIk5clUCAAAAAAAOZkKAaBWu82QJkZDZsu1hRAAAACoj6kQ
SZIkSZIkSVKeTIUAAAAAAJCTqRAAGrBdDVkvZ7OKdkNm+30QAyEAAABQL1Mh
kiRJkiRJkqQ8mQoBAAAAACAnUyEAtGaz2Qzb5ZDtdEi27ZDt/67ldhzEOggA
AAA0w1SIJEmSJEmSJClPpkIAAAAAAMjJVAgAHdhsdvshw35CZGv2zgm/nX78
w/t/fbne/U/b/o8tfW0AAADApUyFSJIkSZIkSZLyZCoEAAAAAICcTIUAAAAA
ANAlUyGSJEmSJEmSpDyZCgEAAAAAICdTIQAAAAAAdMlUiCRJkiRJkiQpT6ZC
AAAAAADIyVQIAAAAAABdMhUiSZIkSZIkScqTqRAAAAAAAHIyFQIAAAAAQJdM
hUiSJEmSJEmS8mQqBAAAAACAnEyFAAAAAADQJVMhkiRJkiRJkqQ8mQoBAAAA
ACAnUyEAAAAAAHTJVIgkSZIkSZIkKU+mQgAAAAAAyMlUCAAAAAAAXTIVIkmS
JEmSJEnKk6kQAAAAAAByMhUCAAAAAECXTIVIkiRJkiRJkvJkKgQAAAAAgJxM
hQAAAAAA0CVTIZIkSZIkSZKkPJkKAQAAAAAgJ1MhAAAAAAB0yVSIJEmSJEmS
JClPpkIAAAAAAMjJVAgAAAAAAF0yFSJJkiRJkiRJypOpEAAAAAAAcjIVAgAA
AABAl0yFSJIkSZIkSZLyZCoEAAAAAICcTIUAAAAAANAlUyGSJEmSJEmSpDyZ
CgEAAAAAICdTIQAAAAAAdMlUiCRJkiRJkiQpT6ZCAAAAAADIyVQIAAAAAABd
MhUiSZIkSZIkScqTqRAAAAAAAHIyFQIAAAAAQJdMhUiSJEmSJEmS8mQqBAAA
AACAnEyFAAAAAADQJVMhkiRJkiRJkqQ8mQoBAAAAACAnUyEAAAAAAHTJVIgk
SZIkSZIkKU+mQgAAAAAAyMlUCAAAAAAAXTIVIkmSJEmSJEnKk6kQAAAAAABy
MhUCAAAAAECXTIVIkiRJkiRJkvJkKgQAAAAAgJxMhQAAAAAA0CVTIZIkSZIk
SZKkPJkKAQAAAAAgJ1MhAAAAAAB0yVSIJEmSJEmSJClPpkIAAAAAAMjJVAgA
AAAAAF0yFSJJkiRJkiRJypOpEAAAAAAAcjIVAgAAAABAl0yFSJIkSZIkSZLy
ZCoEAAAAAICcTIUAAAAAANAlUyGSJEmSJEmSpDyZCgEAAAAAICdTIQAAAAAA
dMlUiCRJkiRJkiQpT6ZCAAAAAADIyVQIAAAAAABdMhUiSZIkSZIkScqTqRAA
AAAAAHIyFQIAAAAAQJdMhUiSJEmSJEmS8mQqBAAAAACAnEyFAAAAAADQJVMh
kiRJkiRJkqQ8mQoBAAAAACAnUyEAAAAAAHTJVIgkSZIkSZIkKU+mQgAAAAAA
yMlUCAAAAAAAXTIVIkmSJEmSJEnKk6kQAAAAAAByMhUCAAAAAECXTIVIkiRJ
kiRJkvJkKgQAAAAAgJxMhQAAAAAA0CVTIZIkSZIkSZKkPJkKAQAAAAAgJ1Mh
AAAAAAB0yVSIJEmSJEmSJClPpkIAAAAAAMjJVAgAAAAAAF0yFSJJkiRJkiRJ
ypOpEAAAAAAAcjIVAgAAAABAl0yFSJIkSZIkSZLyZCoEAAAAAICcTIUAAAAA
ANAlUyGSJEmSJEmSpDyZCgEAAAAAICdTIQAAAAAAdMlUiCRJkiRJkiQpT6ZC
AAAAAADIyVQIAAAAAABdMhUiSZIkSZIkScqTqRAAAAAAAHIyFQIAAAAAQJdM
hUiSJEmSJEmS8mQqBAAAAACAnEyFAAAAAADQJVMhkiRJkiRJkqQ8mQoBAAAA
ACAnUyEAAAAAAHTJVIgkSZIkSZIkKU+mQgAAAAAAyMlUCAAAAAAAXTIVIkmS
JEmSJEnKk6kQAAAAAAByMhUCAAAAAECXTIVIkiRJkiRJkvJkKgQAAAAAgJxM
hQAAAAAA0CVTIZIkSZIkSZKkPJkKAQAAAAAgp/xTIf/85z//FwAAAAAAEvvL
X/5y+t9dv/7DpV8vAAAAAACt+te//nXW/4fq13++9EsGAAAAAKBh//73v8/6
e+nwqZC//vWvZ/3zAAAAAAAAAAAAAAAAAAAAAMCrP//5z2f986ZCAAAAAAAA
AAAAAAAAAAAAAKAIUyEAAAAAAAAAAAAAAAAAAAAA0ARTIQAAAAAAAAAAAAAA
AAAAAADQBFMhAAAAAAAAAAAAAAAAAAAAANAEUyEAAAAAAAAAAAAAAAAAAAAA
0ARTIQAAAAAAAAAAAAAAAAAAAADQBFMhAAAAAAAAAAAAAAAAAAAAANAEUyEA
AAAAAAAAAAAAAAAAAAAA0ARTIQAAAAAAAAAAAAAAAAAAAADQBFMhAAAAAAAA
AAAAAAAAAAAAANAEUyEAAAAAAAAAAAAAAAAAAAAA0ARTIQAAAAAAAAAAAAAA
AAAAAADQBFMhAAAAAAAAAAAAAAAAAAAAANCE/FMhf//73/8HAAAAAAAS+9Of
/nT6312//sOlXy8AAAAAAK26vr4+6/9D9es/X/olAwAAAADQsL/97W9n/b10
+FTIf/7znz8AAAAAACCxf/zjH6f/3fXrP/zf336TJEmSJEmSJOmC/u+cv5F+
9fvvv/8/AAAAAAC41O+//37W30ubCgEAAAAAoAmmQiRJkiRJkiRJeTIVAgAA
AABATqZCAAAAAADokqkQSZIkSZIkSVKeTIUAAAAAAJCTqRAAAAAAALpkKkSS
JEmSJEmSlCdTIQAAAAAA5GQqBAAAAACALpkKkSRJkiRJkiTlyVQIAAAAAAA5
mQoBAAAAAKBLpkIkSZIkSZIkSXkyFQIAAAAAQE6mQgAAAAAA6JKpEEmSJEmS
JElSnkyFAAAAAACQk6kQAAAAAAC6ZCpEkiRJkiRJkpQnUyEAAAAAAORkKgQA
AAAAgC6ZCpEkSZIkSZIk5clUCAAAAAAAOZkKAQAAAACgS6ZCJEmSJEmSJEl5
MhUCAAAAAEBOpkIAAAAAAOiSqRBJkiRJkiRJUp5MhQAAAAAAkJOpEAAAAAAA
umQqRJIkSZIkSZKUJ1MhAAAAAADkZCoEAAAAAIAumQqRJEmSJEmSJOXJVAgA
AAAAADmZCgEAAAAAoEumQiRJkiRJkiRJeTIVAgAAAABATqZCAAAAAADokqkQ
SZIkSZIkSVKeTIUAAAAAAJCTqRAAAAAAALpkKkSSJEmSJEmSlCdTIQAAAAAA
5GQqBAAAAACALpkKkSRJkiRJkiTlyVQIAAAAAAA5mQoBAAAAAKBLpkIkSZIk
SZIkSXkyFQIAAAAAQE6mQgAAAAAA6JKpEEmSJEmSJElSnkyFAAAAAACQk6kQ
AAAAAAC6ZCpEkiRJkiRJkpQnUyEAAAAAAORkKgQAAAAAgC6ZCpEkSZIkSZIk
5clUCAAAAAAAOZkKAQAAAACgS6ZCJEmSJEmSJEl5MhUCAAAAAEBOpkIAAAAA
AOiSqRBJkiRJkiRJUp5MhQAAAAAAkJOpEAAAAAAAumQqRJIkSZIkSZKUJ1Mh
AAAAAADkZCoEAAAAAIAumQqRJEmSJEmSJOXJVAgAAAAAADmZCgEAAAAAoEum
QiRJkiRJkiRJeTIVAgAAAABATqZCAAAAAADokqkQSZIkSZIkSVKeTIUAAAAA
AJCTqRAAAAAAALpkKkSSJEmSJEmSlCdTIQAAAAAA5GQqBAAAAACALpkKkSRJ
kiRJkiTlyVQIAAAAAAA5mQoBAAAAAKBLpkIkSZIkSZIkSXkyFQIAAAAAQE6m
QgAAAAAA6JKpEEmSJEmSJElSnkyFAAAAAACQk6kQAAAAAAC6ZCpEkiRJkiRJ
kpQnUyEAAAAAAORkKgQAAAAAgC6ZCpEkSZIkSZIk5clUCAAAAAAAOZkKAUhm
sxnWy+Xs1fvH4Pb/vFyuh82m9OsDAAAA6JupEEmSJEmSJElSnkyFAAAAAACQ
k6kQgPg2w/LjPMgxs9lysBgCAAAAkIapEEmSJEmSJElSnkyFAAAAAACQk6kQ
gKg26+VJIyHvzZZreyEAAAAA0ZkKkSRJkiRJkiTlyVQIAAAAAAA5mQoBiGaz
Pnsl5IeZuRAAoGlBX4Vy8rULAMbEVIgkSZIkSZIkKU+mQgAAAAAAyMlUCEAc
wzL4cOxsOZS+CgCAS5kKAQAqZCpEkiRJkiRJkpQnUyEAAAAAAORkKgQggmgn
Y51cBQBaZSoEAKiQqRBJkiRJkiRJUp5MhQAAAAAAkJOpEIBgw/Ks5+AXlkPp
6wEAuICpEACgQqZCJEmSJEmSJEl5MhUCAAAAAEBOpkIAAsUdCtkyFgIANMhU
CABQIVMhkiRJkiRJkqQ8mQoBAAAAACAnUyEAQeIPhWwZCwEAmmMqBACokKkQ
SZIkSZIkSVKeTIUAAAAAAJCTqRCAAMlOxDrBCgC0xlQIAFAhUyGSJEmSJEmS
pDyZCgEAAAAAICdTIQCXG5ZnPQDP4QgrANAYUyEAQIVMhUiSJEmSJEmS8mQq
BAAAAACAnEyFAFws4VLIq+VQ+voAAM5gKgQAqJCpEEmSJEmSJElSnkyFAAAA
AACQk6kQgEslPg7rECsA0BRTIQBAhUyFSJIkSZIkSZLyZCoEAAAAAICcTIUA
XCj5adjlUPoSAQBOZyoEYGfzahiG9Xq5Nfvm6DNpb/fPrl//te2/XfoKoC+m
QiRJStPqZbV4Wiwe5tO76fRuMrnZ99lv2rd/ZrL7V6bz13/9afX6P6f4tfTQ
y2q1fT8/3I4vbsT3u/D6776Ufv2SxpanlrRt+0Vo/1mY737Cp29flo5+Hnaf
ibfvVLt/5W6+8LmQpKoyFQIAAJ96fn5+fHy8v799df3NkW/L3/5ft//k7f3r
v/T6r5Z+9QAAUCFTIQAXSn4a1ilWAKAlpkKA0dpsdsMgx/dALnlWzWbL9Xqw
GwLBTIVIkhSp1cti/rA7wRrxe+87uwmR+XY8pPSVNtL2ZPH8bvr5PMtlt6D0
pUnqMk8tjb79KsjDfh4n2gfh10/GdkLkYTseUv6SJWmcmQoBAICfbLdB7re7
ILH+/mO7HnJ//2g4BAAAdkyFQCrNHJVMbjmUvheJDEtvHQDAd818/zUVAkSx
mweJug7yyYNraTQELmYqRJKkkHbzIClPsx4zmdzN505/H7gjq0WeO3IzmT4s
Vi+lr7fHVi+L6aV3cPpU/vVL5+WpFa/FXfq3sVLTRek3/8K22yDzuAs5Z9sv
6pgNkaScmQoBAICd5+fH+4jzIEdd3xoNAQBg5EyFQCrNHJVMrtu9C1MhAADv
NPP911QIEGKzGXINhBx4gO02Q0q/BdAYUyGSJF3Qy2pxN5kk+2J7npvp/Gm1
Kv6eFC7XWfsDdqfvy78DXbQdCQn6YJkKUTt5asXPVEgbbedx5oFP+0Qmu+9U
5d8iSeo+UyEAAIzc8/NjjoWQX1zvNkNKXz0AABRgKgRSaeaoZHLd7l2YCgEA
eKeZ77+mQoCLbIb1spbnnMUQOIOpEEmSzmi1eir6H77/1ORmungZ3/nW4HGJ
WEb6/se7j/O7CPfRVIgayFMrWaZCKu71G1Sl8yAHTe7mi5fib5ok9ZupEAAA
xur58f62wETIzyyGAAAwOqZCIJVmjkom1+3eRfJb7BQrANCSZr7/+pIFnKem
jZAPDIbASUyFSJJ0UqvFw7SNA643k+lTV0e/j7U7dFz63f7VzXQ+jvc/WpFG
QvZMhajmPLVSZyqkvnZfnyr8sT9RR58OSaorUyEAAIxPJSMh711f3xoMAQBg
LEyFQCrNHJVMrtupkD+GpXcOAOBNM99/TYUAp6p2JOS92dJeCHzKVIgkSV/U
zkjIe10PhqxeFjUet39ncjNdvJR/o6pvtYg3ErJnKkR15qmVJ1MhlbWYln5f
4jAYIknRMxUCAMCoPD/WNhLy3vXtvcEQAAD6ZyoEUmnmqGRy/Q5eJL7HDrEC
ABwU+C3MtyzgBJuh/pGQd+yFwHGmQiRJOt7qqcGRkPe6OPr9oZfFPPa4RDqT
h8Wq+DtWaakWeEyFqLo8tTJmKqSyepkK2evvO5UkFcxUCAAAY1H3SsgP17f3
5kIAAOiaqRBIxVTIm36nQtLeZGdYAQAOMxUCJNXYSsh3s6XHGxxiKkSSpIO9
LKY3yb6b5jW5a/vo91upxiXScrI47300FaKa8tTKnamQyuprKmSn9TkdSaol
UyEAAIzA8+N9EyshP1zfP9oLAQCgV6ZCIBVTIW86ngpJeZcdYQUAOMJUCJBK
qyshP3jEwS9MhUiS9Eurh/bOdn+h5aPf29pebplMn1bl38PyrVZPyWcTTIWo
ljy1SmQqpLI6nArZav07lSTVkKkQAAA69/x429hMyJvrW3MhAAB0yVQIpGIq
5E3PUyHpbrPjXQAAx5gKARLYDL38KX62HDzm4B1TIZIkfWg1b/hw9+daPfq9
eki+L5HB5G6xKv1OlryJT9NJlk+WqRDVkKdWqUyFVFanUyFbrX6nkqRaMhUC
AEDH2p0JeXN9by0EAIDumAqBVEyFvOl6KuSPP4alNw0AICtTIUBkm2HZ2Z/g
PengB1MhkiR972XeweHuz00e2jrZ2tdyy828uXP34a2e5tOMN9FUiErnqVUy
UyGV1fFUyFZr36kkqaZMhQAA0Kvn+8ZnQt7cPpoLAQCgK6ZCIBVTIW+6X72I
PxbS/VsGABDCVAgQUX8zId942ME3pkIkSdr3NO1+J2SvmZOtL4ucExOZtHbu
PqTMIyF7pkJUMk+t0pkKqazOp0JeTe4Wpd9kSWozUyEAAPTo+fG2k52Qvet7
ayEAAPTDVAikYirkzQh2L+KOhYzgDQMACGEqBIik25mQbzzvYMtUiCRJ/x3R
TsheA2shL/Nu70hT5+4vvX3FBhNMhahYnloVZCqksvqfCrmyFiJJl2UqBACA
7jzfdzUT8o21EAAAumEqBFIxFfJmFMsX0W63k1wAAF8xFQLEMI4/tXvkgakQ
SZJ+exrDSdafVb0W0vGJ+712zt2ff+8W05uSd89UiMrkqVVHpkIqaxRTIVeV
f6eSpDozFQIAQF/63AnZsxYCAEAfTIVAKuM4dHSKUUyFvIrwX6OejeW9AgAI
YSoECDWqP7H7gyZjZypEkjTyuj/ffVylowpP01HckbtFE+fuz/koLeZ35W9d
pT/V6jtPrWoyFVJZY5kKufLbR5LOzVQIAAAd6XknZM9aCAAAHTAVAqmM6uDR
p0Z0KinopjuzCgBwGlMhQJDx/XHdc49xMxUiSRpzI94J2anvZPGY7sjkYVX+
DY9z11aLCkZC9hzWVu48tWrKVEhljWgq5PXzMX8p/oZLUjuZCgEAoBuPt2n+
qqEyt4+l32gAAAhjKgRSGd/Zo2NGNBWytVkvz77zs6VzWwAAJzMVAlxsM5z/
J7YeePIxZqZCJEnjbTW/SfYN85vJ5GY6fZgvnhaLl9Vq25EXs/9/ff3Hnubz
u+n0ZpLp7PndovRdeP8mJD9xP7mZTO+2t2N3Lw6ded/932/v18N0epf8LrS/
a1HRSMhe+2+pmspTq7JMhVTWqKZCrq5u5qvy77kkNZKpEAAA+vB8f53mrxkq
dH3/XPrtBgCAAKZCIBVTIW9GNhWysz19dtL9n82WgwNbAABnMRUCXOb1T2oh
T4/THzOvf9JbrtfDMGx2Dr2Urdd/YL1envinx+AX5dnHaJkKkSSNtWQHiieT
7bHuVYzjoqvVdjkk7cnvas59pztQPNmutRwbaTntLkxvEt2FyfzyF1a21eJh
WtdKyE41P88aQ55a1WUqpLIifEYmN69fq6b7wZzvmzlHh9f++9vbP7D9h7Nu
r+1f7cOhPR9J0q+ZCgEAoAePt2n+huGH6+vb2/vHx8fnrV/+9+/+b1//X+9v
b69zTJYYCwEAoGWmQiAVUyFvxjgV8s1mM+yOfX08+DXbHxsbDp4XAwDgK6ZC
gAuk3gl5/XNe0B/ztn98TDsa4unHWJkKkSSNs6f4J7y3CyHJDlCvXhapzn3f
zGOsmgS2mt/Ev7LYd2S1eppOor/OKt7/896HOkdC9kyFKFeeWjVmKqSyzp4K
mdxMpnfz+W4SJO6Lef0eNc/xy6vqLR1JqihTIQAANO/5Ptk6x/Xt/eOBZZAT
XtPjfeLRkNvH6G8kAADkYSoEUgmdCnGGBwAADjEVApwt3VDIbLaMOgS5mwxJ
9Vo9/xglUyGSpDEW4T9z/85k+rDIdG76ZbW4i3/Otfi6QvTD3WlnW57m06hH
7ycPkQ9Ep2s7OxDz0uMr/sOskeSpVfwWRL4vFe+ftNwJX7duJpPtNshqlW9h
I/Hg1d2i9NsuSS1kKgQAgMY93qb4a4Xr28smQn62mwxJ8QKvjIUAANAsUyGQ
iqkQAABIwVQIcInYYyG7jZBUL3YzpNkLWQ6pXjHUy1SIJGl8rR6inRBNerj7
aC+LuIe+Cx+Rfoo63HIzzXJHVot4P0WvP0fz/D9FZ7YdCYn7U5eGqRDlyFOr
1qeWqZDKOjYVMpm+fn16Kjw4E31C5/vV1fnpkKS6MhUCAEDT4g+FbEdCYr/K
VIMhxkIAAGiSqRBIxVQIAACkYCoEuEzon9N/PEcSjoS8f70J9kI8AhkhUyGS
pLH1Mo90WHoyLXrKNeLgyVXJgYVj54gvMXlYZD3rHe1nqepT6skOUydhKkTp
89TaqfKpZSqksj58WCZ30/nTqrb3eTuEFeHz8NHdovh1SVLtmQoBAKBhkYdC
UqyE/PD8eB9/LsRYCAAADTIVAqmYCgEAgBRMhQAXG5ZBf1LPthLy3Sb4Ff9s
OeR8/VABUyGSpJF1+TniD6aLGv6T8REPfRc61hrpdryazIvckZdFrBmNCjcu
2hoJ2avwbVRneWp9V+HHzVRIZS2mV5Ppw7yKr0yftZpH/mU3XZS/KEmqO1Mh
AAA0K+pQSNqZkO+eo8+FGAsBAKA5pkIgFVMhAACQgqkQIMDlj5DcKyHfDcuw
v1/wFGTkTIVIksbVh//A/aVqOgEabS2kxEU9xbgb+xdf8hhypCPGVR1Ujzcm
kFmF2wXqKk+t96p6au0yFaKLWz1EW197NXlYFb8iSao6UyEAADQq4lBIppmQ
N5HnQq7vc754AAAIZyoEUjEVAgAAKZgKAcIMy7MfHMvCT464ayHLoejFQGam
QiRJYyrGOdDJvOT57kNFOrqefWMh0ln1KpZbokzQ1HGy+GUxv4t5XPrES58+
rS4/4/+OqRClzFPrZ1U8td5lKkQhxVwL8RMlSZ9nKgQAgCbFm9sosrTxHHHo
xFgIAACtMRUCqZgKAQCAFEyFAKHOeY7MlkMVT43zB06OsxXCqJgKkSSNqAin
vOscIohzuPVu0d5rvpouKllueZnHuJ6iAwJlRkKuJneL/XlqUyGqPE+tw5dT
/ELeZSpEgUX5TbRT37KcJFWVqRAAABoUbSik4MhG1LWQ28dSlwEAAOczFQKp
mAoBAIAUTIUAEZy0vFHLTMhexLEQT0LGxFSIJGk8hR+LzjumcU6LaeClXWU+
KB3jBdd2DvcpwjVNHlYFXvnLalFmJGT+fjPBVIjqzlPryCUVeWodyVSIgosw
K1fhR0OSqstUCAAA7Yk0slFwJ2Qv2uJJBdcCAACnMxUCqZgKAQCAFEyFAFF8
9TCp8GkRbyykwouDVEyFSJJG0+ohcAyhsiPePxXhxHe+Cwy+F7uXW98h3Ahj
FyWOq0e5HWde5nTxyw+bqRDVnKfWUTWNbJgKUYTCl+X26t2Xk6QKMhUCAEBr
Ig1s3D6WvpCtSKsn1VwPAACcwFQIpGIqBAAAUjAVAsRy9HkyWw6lX9th0cZC
PAsZD1MhkqSxFPyfia/9yOcifCsk18xChJda67Huhu5C7Dtyqsn06fBagqkQ
VZynVhufO1MhilKU30evn4xF6QuRpHozFQIAQFviDIVc3z+XvpA3kZZPqrom
AAD4lKkQSMVUCAAApGAqBIjowPZG3Y+JWGMhdV8lRGQqRJI0koL/G/H1HIU+
1uoh8BKvJg+HNxxqe52vr3T+Uv4NP9xT8LH7EqM0kY5Ff24yfVh8chjfVIiq
zVPrC9VMaZkKUZyCvzTuVPypl6TimQoBAKApUYY1ahvVeLwNv6at28fSVwIA
AKcwFQKpmAoBAIAUTIUAUX18qCyH2p8RoX/d8ONKS18J5GEqRJI0kkKPQrfw
n4YPP9ma47j3an4T+CozTZqUu8ASh4vjHIs+fkl3n42E7DMVolrz1Pr6+iqZ
RDAVolj5lSRJaTMVAgBAS2KMatQ2FLIVaSzEVggAAE0wFQKpmAoBAIAUTIUA
sQ3L/QOi/p2QLVshcBZTIZKkcbR6CBtCaOMQ8SJwDyXHVEjoZstVA7MtwddY
YlUgwhjCYTfTxWkbAs5lq9I8tU5QyRaKqRBFK8IHv5bPhSTVmKkQAADa8Xx/
HfyXBDUOhWzFGQup9eoAAOA9UyGQiqkQAABIwVQIEN9mvWxoOeNt2iSMxyEj
YSpEkjSOAlcIWjnsGTq2kP6sdPgcRAv3Inh2o8ih9RjHoj9exXT+dMbNMhWi
OvPUOkkdUxumQhSv4Pm1Nj77klQoUyEAADQjwppGxVMaMXZQqr5AAAB4YyoE
UjEVAgAAKZgKAUYvzlZIQ+MoEMBUiCRpFIUegm5lf2D1MAm6zuRnpcMP3k4X
pd/kkwqe3SjxIxe8FfDDZHrOSMg+UyGqMk+tlj59pkIUsQi/le4Wxa9CkirN
VAgAAK0IXwqpfEcjzljI7WPp6wAAgC+YCoFUTIUAAEAKpkIAomyFeB4yDqZC
JEmjKPSsdw0noE+p9qmQ4KPo7Zy6DZ4XKHGloT8/O5O7xWU/RaZCVGOeWk1d
qakQRSzC70Q/V5J0LFMhAAC0IcKORv0jGuFrKE1cJgAAY2cqBFIxFQIlbTab
4dV6uTXbO/pp29v+k+v167/0+u+Wfvld29+b9fr0W/Ph3rg5uX27YV/dr/f3
yseIDmwfN/tfJPvfJG8//8efWO+fWruPwu6z4LmViKkQOM53rdGIshWyHEpf
BmRgKkSSNIoCT0BP5i/FL+G0Ak+1Jz7TGrwF0c6NiHDEeLoo8LKDPimTu/ki
4AaZClGFeWqd9flblL4EUyGKWfhSkJ8rSTqWqRAAAJoQvhRyff9c+iK+FmEQ
xVYIAADVMxUCqZgKgcw2uzWDL05xn/UpnM22Zyadlwy32WyPq0a8N1fbI63r
wc1JZXvHtp+mSDfKfaJ2PxZxvtoCCfo4eHBFZCoEPvBda5xC/9Jhf6s9EBkD
UyGSpDH0Mg87/9zOWe+qp0ICB1taO3Ib+lNXZvXiwoP2N9OQkZCg/9UVvGnq
N0+txj6ApkIUs+BPhJ8rSTqaqRAAAFoQPqHRyn7G423ghTZ0rQAAjJWpEEjF
VEh9opykysHNP8d20SDZue56NPlf+97NTWS4N9tJl04Osl74n4aP98xIecte
71N1t+nCN/znK+vxmR3jN2bdb8wm+rzUuW/Pfoyq9PvQLlMhh4U91lp4W/q/
wrP4rjV6Uf6E2+QfNOBMpkIkSWPIVMiJkp5pDT5yO3lYlX+Hz2g1v2nwes++
TZPpU5zXaSpE1eWp1dr1mgpRzEyFSFK6TIUAANCA4KWQ6/vn0tdwKlshAAB0
z1QIpGIqpD6mQnqy2QxjWAj5rqkTfOVuzu4ca+nLD1FuKiTjPatqMcRWyBF9
LoVsj9TXOC41a/7RVYSpkMP6H9Lo/wpP4rsWb2J8lenmgwGfMBUiSRpDpkJO
lPJM6+oh9MRtcysQoZdc5ojx6VsBk+nDIuIrNBWi2vLUOlvpYQRTIYraIuxL
lZ8rSTqeqRAAAOoXvJ7R0FJIhF2UK1shAADUzVQIpGIqpD6mQrqwOxpZ+hbl
18ZUSC03Z7Ydoyj9Zlzk0tOeIT8fhQ4b13KP4myFNPIJPV2Mt6WW92S7D7Ks
4sn0pVlVOzrVMxVyWP9DGv1f4ed81+InfY57QXymQiRJYyj4vwvfzHHvwKmQ
u0W61xY8BDFdFH97M9+OUhs1J7zsyd1iFfu1mQpRbXlqna/wspapEEXNVIgk
JctUCAAA1QteCmlsOMNWCAAAnTMVAqmYCqmPqZDGbY97N3IL46vl0P0xVd6c
Bv+795mnQoofN67hnHGk3wy1f0TP08FSyG4gpMQITgQNPrqKMBVyWP9DGv1f
4TG+a3FYB7+0IQdTIZKkURR62HPysCp9CSe1egjbREk4FbKa34TdgybP24b+
4BUavvj0Zd9MF2mmAEyFqLI8tdr7DJoKUdRMhUhSskyFAABQu7EthdgKAQCg
d6ZCIBVTIfUxFdKu4osGxVV8gG97c2q+OzWsUZws31RIRZ+p0k88WyG/aPjQ
8abKo/QXaerRVYSpkMP6H9Lo/woP8F2LTzT8WxtyMhUiSRpFwYc9E25oxCxw
bCHlIspYbkHcO1Lqqg9vztxM508JN3NMhaiyPLXau2pTIYraSB8CkpQjUyEA
AFQudDfj+v659CWcL3gepc3LBgBgJEyFQCqmQupjKqRJFS0alFTnAb52bk4r
Z1izTIVshvqehUWferZCfhLhzHH2G9rPQshHrTy6ijAVclj/Qxr9X+FHvmvx
lRjfY/r5EgNHmQqRJI2i1fwm7IthG4eIQy8z4czCy/zQ9sQZUs6YJOzw5sbp
Sv3g/Xy/JtOnVepXYipEdeWpdZmivy5NhShqpkIkKVmmQgAAqNsol0JshQAA
0DVTIZCKqZD6mAppTY2LBqXUd4Bv097B/Nm6+jOslx6APvmhUfGJ41nBH/II
2xhXNX5KL9PeUkgzv90vM1v6UnCQqZDD+h/S6P8Kf/Bdi1OYCoGTmAqRJI2i
4KmQq8n8pfhVfFXowfaU1/gUety21QmI0JsyXRR65d9P3E/uFnlO0JsKUV15
al163YtyL95UiKIWOhXS6F6QJOXIVAgAAFUb6VJI8HW/un0sfREAAHCYqRBI
xVRIfZo5TOzm/1H1okERVR3ga/nmVP6fvE86FdLAfSv2cx5nK6SLZ3eM35S5
34hmfrtfzlzIAaZCDut/SKP/K9xp4Hf2UZV/1+pQhG8xVf1JA9IwFSJJGkfh
KwT1n/dcPYQd7055vjv4tTV76D74oHGxC3+aTu7mi4wLOaZCVFWeWi1euKkQ
xSx0Nqfdh4Akpc9UCAAAVXu8DforgUaXQp4fb4OXQmyFAABQLVMhkIqpkPo0
c5jYzW/mVuVTzQG+lo+uvqn4CGu6qZBWPlSzQj/qcd6fDh7eMd6I7PewlZ/u
QKU+HNUyFXJY/0Ma/V+h71qcyVQInMJUiCRpHIUf+k66pBGj1fwm7PruFhW/
/5N5xs2Kqu5L/Rs1sTIVoqry1Lr8yss9tUyFKGZPgas57T4EJCl9pkIAAKjZ
CJdC4syEtHr1AACMgqkQSMVUSH2aOUw87pu/iXDarUN1HOBr5jP0tUo/ZWmm
Qho7c1zm3tgK2WlyKaSnJ9NXnL1/x1TIYf0PafR+hR090ep/s3thKgROYSpE
kjSSgv/T8FeVjzYEX2DSqwtegWj4vG3otaeccKkqUyGqKk+ty5V7apkKUcxC
p0Iqn5iTpKKZCgEAoGKBSyFXt4+lr+A88WZCdmyFAABQJ1MhkIqpkPo0c/Ru
xDe/mXuUXfkDfI3NTZxgVv5N/cXFZz2PX0uTH6oSt8ZWyB+tLoW0+UN+sQof
XIWYCjms9yGNvq/Qdy0uYioETmEqRJI0lhaBBz536j36Xfmp9uCX1/B529VD
2IjLaA6wmwpRVXlqXa7cU8tUiCIW+hDwQyVJn2QqBACAej3fhw1nNLUUEnkm
pL03AACA8TAVAqmYCqlPM4eJx3rzm7lBJRQ+wNftvVkOdX3YYk+FtHvmuMRP
fISTto0/vyN80Itcf7cPqCMcvd8zFXJYz0Mae91eYbePstq+a3XIVAicwlSI
JGk0RRkiqPTgZ+h/+D75dY350H3w3Wn52s/JVIiqylOrxWs3FaJ4reY3QR+D
ycOq9CVIUsWZCgEAoF6Pt0F/JdDOUEaKmZCt6/vn0pcGAAC/MhUCqZgKqU8z
J/BGefM3UU7p96vkAb5mPjmXqepsZNSpkHZ3QnYK3Jg4T6GqfqLOEuH6y/z6
6vwZdcgovyf8zFTIYd0OaXzX5xV2/hxr9zdjE1od+oLMTIVIksZT+J7GTn1n
PxfhF5b6okZ96P5lPgm7OfOX0peQJVMhqipPrQDFnlqmQhStZj8FktRGpkIA
AKhW4FJIIzsZqWZCdtpZSwEAYExMhUAqpkLq08whvBHefDshXyl2xrKZj02A
WT0nWONNhTS+E7KT/76Meyuk2aWQUTymfjHCbwo/MxVyWJ9DGu91eIVjeIhV
9F2rP6ZC4CSmQiRJIyrCpMZeVXMEMQYWUh9oXc1vQt/yRen3OaDQH7yqft7S
ZSpENeWp1eQn0VSIYrV6CFsK8RMlSZ9nKgQAgFo93wdNaLSwFJJ0JmTHVggA
ABUyFQKpmAqpTzPn8MZ28xPfmNlsuVyvh2GzdeB/+9YwrNfL5aziH5AyByyb
+cwEq+VDd/EB6I8X0MNOyFb+2xLnR77N89ARlkJKXfh4nlQf1PLYKsZUyGEd
Dmn8pLcrHM8TrL73vhcN/wKHnEyFSJLGVJQtgp1JJYsEoUdZ9+4WiV9n+KH7
1GMmVV9+JT9sqTMVopry1Gryk2gqRJEK/QhMHlalL0GS6s5UCAAAtXq8Dfo7
gdpHMtLPhGy1MJgCAMDomAqBVEyF1KeZo3jjuvmpbstsuR4OTYN8+Xo2w7rC
nYUSJ/giHDz8xG7CZfh8wmUzZBxxqeKQZIypkGaedKfIflfGuxXS8kHjrn7m
zzGubwu/MBVyWG9DGr/q6wp91yJc+E9RbZ8LSMJUiCRpVD1NQ78j/jCZPpU+
BxrncnKcZw9egWj60H3o5Y/kxLGpEFWVp1bQxRd6apkKUZxe5mFDbG1//CUp
R6ZCAACo1PN90JJG1RsZeWZCdmpfTAEAYIxMhUAqpkLq08xh4jHd/AQ3ZbcR
EuGVbYaaFkMaXUz4xSzg9uxXXBLelAoOsAZPhUS/b9tTxuv9KeOfX+zbAeOk
54uzPw7HuhXS8lJIosfVbLY9ZL8/Zv/toP3hw/bfXsSHM/d5Dt2P6/vCL0yF
HNbXkMYhHV2h71rEEOHnyG1hFEyFSJLGVeh/Jv4nJTccnqZh51jf3C0yvFqH
7uu/R8UzFaKq8tQKUuipZSpEUQr9+ffjJElfZioEAIBKPd4G/aVAtRMZGWdC
tqqeTAEAYKRMhUAqpkLGzPHVE8U+IjlbxhgJ+fAKtwcmY77CRu5t/P/IfaQF
l53djEua07Wl70/gVEi0+zbbfpbOfC9if1jeZD++GuVdLP6jdJ4Iz+KSVxzl
V8luF2Q/ixPxlW22wyFJV0NGfL7bd63DOhrSOKKbK/RdizjCf5LcE8bBVIgk
aWw9TUO/J340uVsUOBAaayck12H28BWIpicgVg9ht2sch45NhaiqPLWCLr7Q
U8tUiCL0Mg/8itX0Z1+SMmUqBACAOj3fBw1q1LkUknkmpOJ3AgCAUTMVAqmY
Chkzx1dPEnUoJP5KyLsXOkR8pS3c3biHV2MeXP0gyTRF4ftz+Vu/HOLcttDb
tTtbHOOF/GArJLnGl0Iufv3bdZDdOEiO15hoSqexH7WofNf6/+zdvVEr28Ku
UdJQDrJkUTIUQtuy5FCFeSMgBAwSIAgceQoDix3I8b6LxPoBlgBJ83/OMeqx
7j3f2avVqOmzq+a7jutmSONLnVyhdy0iifA7fODRKYZiKkSSNFyb1TL0TfGz
5XzKMrjxVugJ7ndmD5tW/sxNH7xt9NB95kyFqKo8tYIu3lSIWi34LdHPkiSd
kqkQAADq9HQT8m8Fru+fS1/AZyVmQvZMhQAAUB1TIZCKqZCROb56inhnJFPO
hPwRb9ik8vsbc8El2cnVd3/c6GdYix6XjHty+EzxvkhR13VshSTX+lLImRfw
+ly6yzMPcuRPGn9K52rcM97etY7rZEjjGz1coXetQR9bSYS/tNTxrYDkTIVI
kgYs+O+LP2Y232aY3dhMt/H+7BlPs4Yfus+2apKk7Tzs6udT8UtIn6kQVZWn
VuB3cSrxxzYVosAG3wiSpHyZCgEAoErP90G7GpXtY5SaCdmrcDUFAIDRmQqB
VEyFjMzx1Z9Fm0TI+GlFO+Nd8R2OuIiSY8Dl95867un7ggdYS02FpLhbEW9K
9m9MlO9Bxd/zjyJcbeFD36dcwdtASNE/5h/R90Ka+VmLy7vWcT0MaXyv/Sv0
rnVV/PdGRyK8OroZDMJUiCRpyKKMEhyxXE0vyf7YL9M88G+6/2C2SvdH/bfQ
U+dXV7dT8R+bcpdvKuTkT8oZbcXKUyvsuziV+GObClFQ4VNyTX/rJSlnpkIA
AKjS003IvxeoaR6j5EzIQWWzKQAAYCoEkjEVMjLHV38S65Bk/o8q0jnJSs/k
RTu8WuBnOOoR1mL3p8RUSMKDxtF+oLLfkJG2QtpfCvnuEhbru8ddjfch7qH7
Rn7WIvOudVz7Qxo/af0KvWv9UvpXRyc6+CUOuZgKkSQN2hR8CPwrs/nDFP3E
8WY7Dz2++lHuRYXwQ/dNn+MOPX2cd9elUKZCVFeeWkEXX+apZSpEAYW/GQ6x
6yVJcTIVAgBAjZ7vg+Y1alnHKD4TslfTbgoAAOyZCoFUTIWMzPHVH8Q5JVnq
c4qy5lDjTY50eHVR7sRhtOO3bf9wnXOd6WZC4l5Rm1shTZy+jXCHil/mv3dr
sf/Rru8h+0nEM/c1/kpJzrvWca0Pafys7Sv0rvXuIhr4aatehNvhPjAMUyGS
pGEL/7vjv7Gcr7abSH/OaXUb+U86e4j0Z8v6abc8l9HmofvMmQpRXXlqNXjt
pkJ0aREW5PwCkqQzMhUCAECNnm6C/t1ADVMhz/cVzIQc1PBpAADAO6ZCIBVT
ISNzfPV7zW9tRDklWfx0/Wdxbkvpy4p2grXMhWSdCsn0HYpzTfnvR5Q/d+nv
w8/CL7OC31h/v/ZtTIS8E+0rX8FtyM671nFtD2mcoukr9K71QekLaZ+lEDiD
qRBJ0sBtHhKOhbya3a6moLPSm+lhHv+PeDuV+LTHPoQbvDnQ8LWfnKkQVZan
VnvXbipEl/QS4cteYIRNkprOVAgAABV6vg9a2bi+fy79569lJmTPVAgAAJUx
FQKpmAoZmeOr34pxTLL02cIYhyRLX8NHHe0iRDrBWuR7mG0qZD+o0NRVFbgd
HX0nvtbFUsjrd37d2kTIO5G+9TXciMy8ax3X9JDGSRq+wo5+r7T8rtURSyFw
DlMhkqSxi7JO8L3LBkM229V8meBPU+w09GYVfjllRk6iFHoMueHBgZMzFaLK
8tRq78toKkTn9vq6FWGTreFvuiQVylQIAAAVCpwKKbqNUddMyF7x5RQAAPjI
VAikYipkZI6vfqOXkY2+DufFuCsVXU6ks/cFfs7yTIVkv1WN/nx1dKb7K+GX
WPf1NaLZB1Zh3rWOa3hI40TNXmGjvwu/5NFVXIRbUNNPFKRmKkSSNHoxDoOf
YHY7bU4cDHmZVrcRzq0eUfQodIQhiIaPcjd56D5zpkJUW55azX0ZTYXonDZT
lNctPzySdEGmQgAAqNDTTci/ISg3jVHfTMieqRAAACpjKgRSMRUyMsdXv9bR
wkb4+bxariTGUcPajnpG+evu819UhqmQMj91bf6INfpTdDpLIbUYYJYmAe9a
xzU7pHGyVq+wzV+E3+r+t2TlLIXAeUyFSJKUay3k6sfBkJdIp1aPKn6UdRt4
7vzVbHXi3Ep1NXnoPnOmQlRdnlqtfRmjPEbONJstfzW/nb+2epim7TS9bE7d
B1OJNtvVPMq733I+lb4WSWoyUyEAANTn+T5ocKPMNEbgHzqlm6cCnwcAAHzJ
VAikYipkZI6vfinCocJ6jhSGX0wdt7qrm/JXjAOs2W9Q6qmQcj9xbX5bopyC
ruNrfkSn3/xGOfF9Pu9ax7U6pHG6Nq+w0yduk+9anYjx2df4MwXpmAqRJGlf
vrWQq/1gyGr6dII46UjIq9up/F95/7KKcIW3U+kflcsKPXQ/e9iUvoTkmQpR
dXlqBSjy1CoxFfKjXysiq7f9kPJ3dvSijYRc2QmRpIBMhQAAUJ/A1Y38yxgp
Z0Kub57ub8L+K0yFAABQF1MhkIqpkJE5vvql4NPQdX04XVxO+An1Wg8aRjhE
mfsGJZ0KKfvTFn43Svyc9bwV0uZ6S7863RFIybvWcW0OaZyjySv0rlXfPWlc
jDfGWn+oIBFTIZIk/SrrWsjecj69bP7fy7RKOhKyXyaZSn+2ET/hRo/lNnno
PnOmQlRfnlqXMxXytdlsOZ8/TJ9Hw5S2zfQwj/m+tVwZfpGkyzMVAgBAfZ7C
pjHyLmMkngl5jvCPuL5/zvmJAADAD0yFQCqmQkbm+OpXgo+11Xamrf0LanPA
4VTh5ygzfxvTTYWUf6wE/6iVuYQYt6T8h3+EpZDauCPn8q51XJNDGmdp8Aq9
a1V4U9oWZcms5p8qSMFUiCRJf9tMiVc7spvNtxVNTEQ5xN3maEaTh+4zZypE
Feap1dZVNzIV8sFsOV9tN0YnUvVyWAiJvgVnJ0SSAjMVAgBAfcKmQjIOY2SY
CYnxjzEVAgBAXUyFQCpRDvA0beRTX46vfiH4a1HfmbbWR4Ha3zr5XmuH71NN
hVRxmxr9/ne6FdLaV2MIvT+PY/OudVyDQxpnau8Ke/9u+4WSXaevJpCYqRBJ
kj62eehmLWS2ein/eX5oG3j0/M18Kn4hZ9fkofvMmQpRjXlqXcpUyNlshgT2
stm8tp2m7Wp+O58tU73OjfAbWZKSZyoEAIDqBC5jZBrGyDQTchC2nXJ1dfOU
4xMBAIATmQqBVEyFjHz+yPHVL4QebKvxqGToNZW9223/6U8SfJoy6zUmmQpZ
P1Zylxod1unyQG74O0qNj+PWBd+V6n7O0vKudVx7Qxrnau4KvWt1cY0VifKy
6Lc4AzIVIknSP22289bnQma3df5996Fnz3+5nUpfSO4LH+FgsqkQVZmn1oVM
hVzs9Tf4VNvSVws/clnM5tv+fx1LUo5MhQAAUJ3AEY4Muxg5Z0L2TIUAANAV
UyGQiqmQkc98Ob56XOi3os5DbQ3vnwQ/puq8I580dfo+/lRIVY+TRr8sUX6f
1/VlsRRSp0bXdErxrnVcc0MaZ2vsCr1r1Xlf2hXlpcTnzZBMhUiSdLSXab4M
f8MsoupzrLHOcTe1CLGZbkO3Z0yF9PiDoTby1LqMqZBQy/mq4t/mCap+KmQ5
5oSLJKXJVAgAANUJHMZIvIuReyYkxj/TVAgAAFUxFQKpmAoZ+QiS46vHBe4E
VPq5tHu2u90/+XlaOr8aeyqksgPGra4FdbcVEv5zVtPV9KTRNZ1CvGsd19iQ
xgXaukLvWp1daGlx/hXDWL8s4DdTIZIkfdlmegg9K51b/edYt7GOAs+n4tdy
QpvtKsrmjKmQEzW1xqBG8tS6iKmQOAYaDKl5KqTqETZJajJTIQAAVKfeqZAS
MyEx/rmmQgAAqIqpEEjFVMjIJ74cXz2q1ZmAn7S6gDLK6dX/Wjp+H3UqpMI7
NOqX5aCeJ1jwj1mFP1qd6PXXZBretY5ra0jjEk1doXetk431/LpQnH/B0NBP
FURlKkSSpO97iXNoOr1WzrFuVrE+z+VqU/5yvvnJmVa30aZmTIWcyFSIEuSp
dQlTITEt57XvgEWo0qmQ2e1U9ddWkhrNVAgAANUJmwq5vv9ycSNIqZmQCB9J
ss8EAAAuYioEUjEVMvIpJMdXj2p1JeAnjZ7tbvSPfZlmzq/Gmwqp8/vS7rMx
xp2p5TtjKaRigTenlp+xPNp9nqTV1JDGRVq6Qu9avV5sEZH+9YIPmmGZCpEk
6ec208M82vHpBNo6x7p5iPdZ1nnu/mUzxTtu/8ZUyIlMhShFnloXMBUSXVu/
68+vuqmQ2RALLZJUKFMhAABUp7qpkOenkjMh4R+JqRAAAOpiKgRSMRXSwmHD
VBxfParbI9BNXthQp1eDrzbbdzLWVEi1t6fJL0uMP3npP/47lkJqFvisquNH
LBfvWse1NKRxmYau0LtWtbemQYZCIJSpEEmSTuxlmi9jvHvG1eQ51qjHgV8/
gfJX9OeHJP5x+zemQk5kKkRp8tQ6m6mQJJbzVXu/9E+soqkQIyGSlDxTIQAA
1OY5bJcj8ixG2pmQ+xNmQur7TAAAIIypEEjFVMjI570cXz2qobOd5wk8eV/k
ysY6vdrO9UaZCqn4u9LyEEKMe1PDrQm+jta+/G1p+BuSn3et47p92fqjnSts
5d0jltGuN6tIW3ItfMMhGVMhkiSd02a7qmUwZDlfbVudj9g8xD2ZPit/dPpl
WqU5bv/rCk2FnMZUiBLlqXX2FZoKSabT3wjVTIUs5/OHaXrp8kOWpGoyFQIA
QG3qmcWoYyakrs8EAADCmQqBVEyFjHwUyfHVY/r9VBq8svFOczZyxRFOglb8
Tfmv7SGEGL/Wi9+d8Ito78vflJa/Idk1+Ls3i3aGNC7VzBU28uYR0XhXnIuh
EIjBVIgkSWe32WznCc9Xn2b2MG3KfxQXF/9E8Oy2yAdy+GFIvx7T6cHwD5kK
Ud15ap15daZCUir0w5O0aqZC3lvO5q+vW8WHfSSpv0yFAABQmzpmMZ6fbiqZ
CannMwEAgDhMhUAqpkJGPozk+Oox/X4qDV5Z4JHDFs9yBl5yprsUfBa0+lsT
doVlL6+DrRBLIbUzFXKGBn/3ZtHMkMbFmrlC71oV35yWxPq3Cj5ehmcqRJKk
C9tMD+X3QubNDoZsknx6s/l2k+cD2bxMq9t8PwCmQk5kKkTp8tQ678JMhaS2
XDX6AvBFVU6F/NXwG5ck1ZipEAAAalN+FiPxTMgFf77ynwkAAMRjKgRSMRUy
8nEkx1eP6fdTae/KBjy92shfdd/MAeiLNX2FzW+FBF9ACz9ibTMVcob2fvfm
0fRT9iStXKF3rUEuOrHgEblfWvhuQ2KmQiRJuqjNdjVfxnkpDbY/aV78Azm/
zSrVB5juPO/m9b7nPGv/xwgLGKZCVH2eWmco8mUcayrkqrO1kMqnQn6Z3a6m
l+KflSS1n6kQAABqU3YWo76ZkIOnm6B/8M1TyGcCAABxmQqBVEyFjHwgyfHV
Y/r9VJo7DDrmX/rexFW3cgD6co1fYYQTuwWvwVJI/UyFnKHft4owjT9lT9DI
FTbx1hHdmFedkKEQiMhUiCRJ5/YyVTMS8s5y3t7Z1ZdV2uPry/nqYdqEfiyb
zXZa3c5nRW/6CAsYpkLUQJ5aJzMVkkk/ayFtTIX80uJLlyRVlakQAABqU24q
pNKZkD1TIQAAdMRUCKRiKmTkI0mOrx7V3KLGqVq7sEF/Ppv4q+4bOQAdoPUr
jHFot9SzzFJIA0yFnGHQ32U/av0p+7M2rnDQn88m3rWaEe1fJ7T64wSRmQqR
JOn0XqbVbdpj4oFmt1NbR4Y3D5k+z9lyNr9drbbT9LLZvHb8/h7+v17/M9vV
fH/KvqJ7PcIChqkQNZGn1olMheTTyVpIU1MhB7PblcEQSbowUyEAANSmzFRI
xTMhe6ZCAADoiKkQSMVUyMiHkgY9HviTXv+m8eZud2vTJpE0cXy1jQPQIZq/
whi/3Mt8h4JXTlr96jfFVMgZmvvlm0nzT9kftXGF3rWGuu4EdjG2yQ5a+FZD
FqZCJEk6qc30MK/oDPZ3ZvPtpvTHdcYHu1qW/sAaMFsNcBjZVIgayVPrFGWe
WoNOhby6nUp/L8JrbyrkYDZ/aGylTZKqyFQIAAC1yT8VUvlMyJ6pEAAAOmIq
BFIxFTLysSTHV4/qdSqktetq7c8bTQsX3sYB6BDtX2GrWyGWQppgKuQM3rWO
a/8p+5MmrrCFV44khr3wyKLthAz2ewG+ZSpEkqQfe1nNWzsY3tTfdN/o6eCc
TIWcylSIsuSp9aO+n1qbzctb07R9bTW/nc+Xs1nRV4XZQ0MrYUdr+Wu1nLfz
0iVJdWQqBACA2uSdCmlgJmQvbCok3p8DAAAiMBUCqZgKGfmsl+OrR3X6N423
dlmt/XnjCT12mePKmzgAHaSDK2xzK8RSSBtMhZzBu9ZxHTxlf9DCFXrXGu/K
I4r4rxF8nvCOqRBJkr5rM93OYr2GZjebbxs5OPyyavdTzqLvQ/e/MhWilvLU
+sEQT60vfjY2m+20epjPlpl/Rlr/zFueCtlr56VLkmrIVAgAALXJNxXSyEzI
nqkQAAA6YioEUjEV0sJhw1QcXz2uy+ODoV/17Hd73L/vvYWDuy0cgA7TxRUG
z27kf5qF/pEr+eT7ZyrkDN61juviKfutFq7Qu9alxnqKHRXhHeOXhn+OIAlT
IZIkfdXLar6M9RZazOx22hT/JE9pO3fu/mvzqfgNSp+pEDWWp9Z3hnhqndLm
5TAb4mP/udanQvaaeemSpOKZCgEAoDZ5pkIamgnZMxUCAEBHTIVAKqZCRj6d
5Pjqcc2tapyitf2Tgc9wtvDz18IB6DB9XGGEc7x5L8VSSCtMhZzBu9ZxfTxl
v9PAFXrXqvv+VOxxHe3fIIz+UcK/TIVIknSkzXTb0RHw5Xx6Kf6RntC2g1PC
iTR9+vvUTIWovTy1vjTEU+u8XvavFqnfLWYPm/JXemE9TIXsLVfWQiTp50yF
AABQm/RTIY3NhGT5TAAAIB9TIZCKg1Ijc3z1Cx0eV2/uksb9i+6beCo3cAA6
UCdX2NZWSPB2WTWfe/9MhZzBu9ZxnTxlv9HAFXrXGvLag8VcGh3r1wGcxlSI
JEmfepnmy2hvoNWYzbctHB/ezjuaaIlnjHPHpkLUZJ5aR43x1LqszXaV8jVj
tmpiHCzRZ/uyeWvaTtPDan47ny+Tz7Mc4edfkn7MVAgAALVJO4vR3kxI+s8E
AADyMhUCqTgoNTLHV7/Q34H14MGA7Cf5Av/ELZ88bOGp3MAB6EC9XGGE87zZ
Lib4z9ry1z7I7tXj3t36zeKP0LufyFi3yrvWcb08Zb/WwBV616r7/lQp5k7I
uJ8ifMtUiCRJ79psV6mPlM5up81L6pPCX/yjH1pYC3lJfgvaM8ahY1MhajVP
rX+N8dQKKeFrgA//6Ae+3w9ZzW9zLYe4C5L0faZCAACoztNNyL8K+GYWI+VM
yPVNyjkOUyEAAPTEVAik4qDUyBxf/UrwskZdxyfDT/Vlv5zQP3JVn/+ZWhhM
aOAAdKBurrCdrZAWfvDrsN8Fubs7DIKE3ttShrlXB961juvmKful+q/Qu9ag
Fx8g/H8hDf8Rws9MhUiS9LvNQ9rzo28jIR/+idkHQ17/DMU/5597mfLvqCS0
nK9eb3TIf0MTdy04UyFqOE+tT8Z4agW3mR7mKd48PAl//OQPL2CJV0OshUjS
N5kKAQCgOkmmQtqdCTn86cOmQm6e0v7xAADgLKZCIBVTISNzfPVL4SfhKvp0
Whw+iXkUcTimQiLo5wojbIVkeQJ4G/nWfh2k5W2QT8Y6IO5d67h+nrJfqf8K
vWsFGOsx9ibmD0wLX2EoxVSIJEn7NtNtwhOjs9vV9PLlP32T94x5G2shie9I
LrP5w3Q4KTyFHLqfPWxK344cmQpR43lqvftvGeOpFacU7wBGKk5ts9nOZ+ne
wdp445KkEpkKAQCgOmFTIUd2MdqeCUnykQAAQEGmQiAVh3NH5vjq1yKchqvk
EGGEoYACd9rx1QCmQiLo6QqbeJp5GTlmd9gHCb599ank12Mm3rWO6+kpe1z9
V+hdK8BYj7H/9j8tEX8bDffpwVlMhUiS9H+bVbpTosv5NyMh78s6GNLK2dWX
Vc4Rlaj+HLf/dSEhCwKDHLo3FaIe8tR6++8a46kVr02UB+D7O7A67d1Dv3qZ
VmmmfnwXJOl4pkIAAKhO1F2MtDMhTxlmQqJ/JAAAUJipEEjF6dyROb76jQjn
J6v4gJpYCfhHhH2TgZkKiaCrK2zgKRD6R6zsEw+0O0yEBN+0io11Sty71nFd
PWWPqv4KvWuF8Bi7WAvfXijKVIgkafTS7YTM5tuzz4dutrmOmbeyFvJ/m+lh
nuT4biLL/X3ffLqKsEP3g8xfmApRL3lq+SZe0hR3qqKZ3/I1lWQwxGyLJB3L
VAgAANV5vg8a9/i7i9HHTMhe2FTI9X3GPyoAAPzIVAikYipkZI6vfifG37Ve
/COKcRElDkM6vhrCVEgEfV1h9VshoX/AXo5s73aP68UID79ebthpvGsd19dT
9pjqr9C7VoiBHmN2QiAzUyGSpKFLtRMyu50+H7s+p802xzHzpv6m+03kM9QJ
zJbz6eWLj3Q7D/kvHuSUsakQ9ZWnls4uymPwt/lU+nIaLf5o23IV8k4oSX1m
KgQAgOoEToW8DWP0MxMS6xMBAIBamAqBVEyFjMzx1W9FORlX8kOKc7SvyFnI
GBMn4zIVEkFnVxjhYZDyx8pSyH+7x7v1QIf2O7hjZ/CudVxnT9kjqr9C71oh
RnmMxR2UGeVTgzCmQiRJ45ZmJ2Q5j3REOscx89Z2FfafSXVn75ez+Xbz/Sng
zUPIn3qU496mQtRjnlo67wcm4puJ52HIjYj7DtbUOJskZclUCAAA9Xm6Cflf
/9f3T/cdzYTsBU6F3Dxl/xMDAMA3TIVAKqZCRub46vcinY4rdCwuzp++0E12
fDWEqZAIervCCM+DdBc1+FLI7nG9GGgl5KDxW3Ym71rH9faU/Vf1V+hdK8QQ
jzE7IVCEqRBJ0qhF2SX4ZHY7Rf6L41+myH+1/T9/5EjDJlnbbFeJP5YTLOer
h1Nvd9Ch++Uq8g9VrZkKUcd5aunkpnmsO347lb6Wttts5/HmQpp83ZKkhJkK
AQCgPmFTIekUmQmJ8IGYCgEAoC6mQiAVUyEjc3z1J5FOUeb/pGKd7St1qs/x
1RCmQiLo7gor3goJ/LpX+GGfbPcY9Rh2O8Y6MO5d67junrL/qP4KvWuF6P8x
FncnpIWvLNTCVIgkaciCDkEfN1ttU/2V8ZuHiIdV/zWfSt+OS9tMD5lP389m
t6sLbnTQCMYwZ71NhWiAPLX0c9FeUWy2hPeyivYC5nshSe8zFQIAQH1qnAop
NhMS/oFc35f7kwMAwBGmQiAVUyEjc3z1Z7HOUS4yHimMdrav3B12fDWEqZAI
OrzC8G9Vkssa9i1k97gecyZkr/8z9u951zquw6fsJ9VfoXetEJ0/xuyEQEGm
QiRJA7adR3z93MtwGvdlSni6vP3jq5uXafUwny3jL8DMlvP5w2rabgJu8WYV
cO9mD6kmaGrLVIiGylNLiT7/97di9VL8Wtov2lqI2yFJ7zIVAgBAfZ7vr+P8
O4BIis6EhH8epkIAAKiMqRBIZdhDuvzn+OpJIp6Vy/GBxTx9Xu4UZNwDisMx
FRJBj1dY5VbImC8hQ8+E7HV+xv4T71rH9fiU/aj2K/SuFaTnx5idECjLVIgk
abQi/gXxB7PbKflOyK820230Q+W/9DWwsNm8TNN2tbqdz29ns+Whby5++es/
M9//5+er7bQ/Yv8S8ah70KHvvm7Nd5kK0cB5auljkTbN3IuqbkcHy2ySFC1T
IQAAVOjpJs6/AYig9ExIhI/j5qn0BQAAwAemQiCVMU/p8sbx1ZNEPTC3uHtM
9qnFPX1e8vY6vhoix52r/QB0uC6vsMKtkNDveoNntYefCdlr8L4F8K51XJdP
2Q9qv0LvWiFa+Am8TOSdkLEe9xCHqRBJ0lgFHX/+1+wh4tHsk9ps52nmQuZT
+bvTa1PAGePZ6qX4nz9TpkKkavLUKl6c15X8bym9tnmI8vLlXUuSfmcqBACA
ClUyFVLDTMhe2MdxfV/FRQAAwB+mQiAVUyEjc3z1RJFPUy7W0fdCdo93cU+f
l725jq+GMBUSQ59XGOGbFffQ73BLIZ5tb5q7cUG8ax3X51P2vdqv0PMoRAs/
gReI/EMx1rMeojEVIkkaqUgnPd/M5ttCJ3BfpnnUwZNf1+NAcar7tQr4sRvo
WLGpEKmWPLUqKM4by+1U/EJ6yXiLJEXNVAgAABV6vr+O8L/+g9QyE/K/4E/D
VAgAALUxFQKpmAoZmeOrJ0twnnKxftxF+AB3u8e4IyGHP1vpWxt2vnZwpkJi
6PQKK9sKGWwpxLn8Pxq7c4G8ax3X6VP2neqv0LtWgBZ+As9lJwQqYSpEkn4s
5ktLp4rfoxMLOvv8yaz0IkGcI6sfOd+dpu388nuyXG2K//lzZSpEqiVPrRqK
8tLidrgjklRnpkIAAKhQ4amQimZC9p5ugq7m5qn0BQAAwEemQiAVUyEjc3z1
HIlOVC7WdxdNhux2j3fxN0Le/kjlb6zjqwFMhcTQ6xVWtRUS+D2v91M+Zuep
9s5YJ8i9ax3X61P2r+qv0FMpQAs/gWeJvhPS2ecDOZkKkaQfi/ne0qni9+i0
ogwRvKljjiD+Woi/7D5FIT94Q90RUyFSJXlq1VGU3/JGwGIW4/fUbPVS/kIk
qXymQgAAqFHgOkaAymZC/he8m3J9X9n1AACAqRBIxVTIyBxfPU/aM5WLxXp9
d/f4uNv79x9++H9+fLy7W68XaRZCfqniCLfjqwFy3MHqD0AH6/cKw79csX7C
RloK8Uj7qIrfM9l41zqu36fsb9VfoQdTgL6eYnZCoCqmQiTpx2K+unSq+D06
pSh/F/zBfFvPOehNxP2Tt4ubyl9UZwWd9R5q+MJUiFRHnlq1ZJiiumK8TPqO
SNI+UyEAANQocB7jQvXNhOwFzqbcPJW+AAAA+MRUCKRiKmRkjq+eK/JRuvrU
ck8dXw1gKiSGjq+wlq2QcZZCcv3iWOwHp9Z3j3u73RerU3VcU1+H7H/iXeu4
jp+yv1R/hd61AnT0FLMTArUxFSJJPxbz7aVTxe/RCUWb1Lidil/Lx4LOdP9r
9lDPEEofTfPL78ZYyy2mQqQ68tSqpc1D+C6FqZC4xXjpqu5NUpJKZCoEAIAq
Be5jnK/OmZD/Ba+mXN/XeVkAAIzMVAikYipkZI6vnqn3pZB6zj06vnq5LN/L
6g9AB+v5CsO/XjGuL/BPUc/T6idpf28sFvttkISbIGmuqp3bF4N3reN6fsq+
qf4KvWtdroUfwJPYCYEKmQqRpB+L+QLTqeL36Mdi/C3we8vVpvi1HGmaR1wL
qfQam20bcOZ+sHthKkSqIk+tegq5F56K1d4UXxNJ+j9TIQAAVCpwIOM81c6E
7AWOptw8lb4AAAD4zFQIpGIqZGSOr56j/52Qim5n8Ic91kH0/Ko/AB2s6ysM
f5iFX+AoSyGpfnHsF0JK/pCZCjmDd63jun7KHlR/hd61RmcnBOpkKkSSfizm
O0ynit+jn9o8RFkKma1eyl/L8WJtoRw4VhyxkPmL2cOm+J+/lc/KT68UK0+t
iorxy91Tsb6bMp+KX4UkFc9UCAAAdQpcyDhZ1TMh/wveTLm+r/rqAAAYk6kQ
SMVUyMgcXz1d50MhtZ3uc3y1ctUfgA7W9xUW3woJ/QO08gVP8Iuj9EZInCtr
5QbG4V3ruL6fsnvVX6F3raHZCYFqmQqRpB+L+RrTqeL36Iem4L8Afq/2E9Dh
f839H7dT+cvppM1qefl9GO18t6kQqYI8taoqwguMmxK7oO/IQcXTc5KULVMh
AADUKcdUSO0zIXuBn8PNU+kLAACAf5gKgVRMhYzM8dVThR33rNyixqOeoZ94
jdfUk+oPQAfr/AoLb4UM8rsn9lDIoqKT2KZCzjDIz/vZOn/K/tfCFXrXGpad
EKiZqRBJ+rGYbzKdKn6Pvi/OhkYDfwV8lKWFveVqU/paOullNev6Ry5upkKk
8nlq1ZWpkBoL/m1lKkSSTIUAAFCtxFsh1/f1z4T8L/hTuL5v4SIBABiNqRBI
xVTIyBxfPUns495VqfUmOr5at/oPQIfq/gqD948CrnGQXz1RJ6Zqu2hTIWcY
5Af+bN0/ZRu4Qu9aY7ITApUzFSJJPxbzZaZTxe/Rtw20PxB0xPs9h1jjtHkI
uCG3U/E/f+YG+qpKteapVVmmQmos6GvipkjSW6ZCAACo1PP9deD/7v9SIzMh
/wv/EG6eSl8BAAD8y1QIpGIqZGSOr56g46GQmm+gJ1Pd6j8AHcoV/uzSQ+Jj
/OaJ+KtjUeFxfFMhZxjjJ/58nrLlr9C71oDi/u+aGn8/QftMhUiSOi/CMdur
q/lU/kJOKsrYwpVDrHHarJZuwRmZCpFK56lVW6ZCasxUiCRFyFQIAAC1eroJ
/N/9R7UzE7IX+BlYCgEAoEqmQiAVh8RG5vjqj3odClmsK795nkx1q/8AdKj+
r7DYVsgYIxPhn+4vlf4sjXEXI/GudVz/T9n6r9C71mge13ZCoAGmQiRJffey
Cj3PeXU1e9iUv5CM17t3O5W/ltbbhpzwbmadJmKmQqTCeWpVl6mQKgv6prgp
knTIVAgAALV6vr8O/B/+n13fN7QSshe4FNLc9QIAMAhTIZCKQ2Ijc3z1B9EO
e1dlsX5s4MaFfvaOLyZV/wHoUP1fYYwlpEu+ZmNsTMT65VHt5Y5xGyPxrnVc
/0/ZBq7Qu9ZI7IRAK0yFSJK6Lvxvfr+6mq1eyl/I6UXZW7harjalL6T1gm7E
kFMtpkKksnlq1ZepkCozFSJJ4ZkKAQCgWoFDGR+1OJsROpZy81T6CgAA4BhT
IZCKqZCROb76rf6GQhbruxZWQg5CH01OMCbVwAHoQP1f4X9ltkICn6uNfLHj
/Pao+cfIVMgZvGsd1/9TtoEr9K41jMg7IQ18/6BhpkIkSV0XY3xgPpW+ivMK
PsHa5FVXV9D57jEPEZsKkYrmqVVh4VMhjc2dtZGpEEkKz1QIAADVCl3K+KPF
mZD/WQoBAKBbpkIgFVMhI3N89RshH85ivY56Ii+Cxfpx19btCjxr3/dPZ3EN
HIAO1P8V7uXfChnjc42yFFL3xZoKOYN3reP6fxq0cIXetYZgJwTaYipEktRz
m9Uy+I30dip9FWf2spoFX7SpkMA2DyE3YdAP31SIVDBPrRqL8AvdrUlQ6FSI
/RZJMhUCAEDNYmyFNDoT8r/wq2/3ygEA6J2pEEjFVMjIHF/9UtBQyNvnstvF
PZl36Z9mPxJS+uO8hL/qvmYtHIAO0/8VvgketTjvUsf4WGMshdR+raZCzuBd
67j+HwctXKF3rf7ZCYHmmAqRJPXcFPr3vl9dzR42pa/i3GIMpDjHGlTYD15z
6zSRMhUilctTq8pMhVRZ2K7OlVcsSdpnKgQAgIo93YT9T/+rq5un0tdwKUsh
AAB0y1QIpGIqZGSOr34hwlDI3/+ux7syiyGL9V2bGyG/+avuK9bCAegw/V/h
L1m3QsL+Ya0cSY+xFFL9tZoKOYN3reP6f8o2cYXetfpmJwRaZCpEktRxEc7Y
Nrk8EGNywTnWyws7RDzuJ28qRCqVp1albYMHz5arTfGr6K7gqRD7LZJkKgQA
gLqNuxUSuhTS7IUDADAAUyGQiqmQkTm+elzAucmvP5Ndps2Qxfqu8YmQ3zyc
KtbEAegg/V/hb6FftDMudoylkOAPtIlrNRVyBu9ax/X/lG3iCr1rdcxOCDTK
VIgkqePCz9i2eQI6+BDrnsmFCwscqBn4WLepEKlMnlq1FuGpeDsVv4r+Cr4v
pkIkyVQIAAB1Cx7MaHUyw1IIAAAdMxUCqTghNjLHV48J+VROOv68Hw25W68X
0c7vLRZv+yC93Y7Av+p+sMPoeTVxADpI/1f4R66tkFHGJUIfXG1c6yh3Mwrv
Wsf1/5Rt4wq9a3XKTgi0y1SIJKnjIkyFtHmcM8KFm1y4sMATxCN/7KZCpCJ5
atXaZrUMfSTOHjalr6K/gu+LdR1J+j9TIQAAVG7QrRBLIQAA9MxUCKRiKmRk
jq8eEXBm8qLjkrvd7vHxsB2yXw85+PIDf7P/T67vXv+Pdt2Ng3wUvGDg/Goy
bRyADtH/Ff6VZysk7J/Szica/Gm28eQyFXIG71rHdf6UzTXCVP4POtbXuRER
Nqs+3OLKv23QG1MhkqR+2zzMgl9P25wKeVlFuHKnvy8ocKRl7OPDpkKkAnlq
1dsUYe/MI7HC+3I7lb4ESaogUyEAANRtyK0QSyEAAHTNVAikYipkZI6v/uvy
w3VdfhxlhZ50dEuS6fyI938jXOF7Gb5qoyyFRDig3cS5e1MhZ/CudVzgd6Xu
H6IISw3Zbrx3rd7YCYHWmQqRJPVbhKmQRg9BmwopU+jx4dnDpvQllMxUiJQ9
T62KC1xxOTwRp+JX0V/Br1i+NZK0z1QIAACVe7oJ+xcAV+0NZwQvhVzfP5e+
BgAA+JqpEEjFVMjIHF/9x+XH6+o+tNoo51dr1f+QRv9X+EHyr9owSyGhL1Wt
XKypkDN41zqu3x+i8MdA3hvvXasndkKgA6ZCJEn9ZiokhMmFcwteuhj9TLep
kMrabLar+e1stvz0ONn/v8xvV9PWaffm89SquQiPxEbfYeou/N3S7ylJ2mcq
BACA2kXYCmlrOiP4gtu6XAAAxmMqBFIxFTIyx1c/sxRSl/Djtu5LGv0PafR/
hR8lPioe9lVu6Wscfkq7javtd+UhAe9ax/X6ucSaash3gd61erGLvRNS+oJg
VKZCJEn9FmEqpNFz0KZCshf+wzZ7GH14wVRIJe0XQpYn/9wu59NL+T+zLshT
q+6meeDtcYPSZGBHkuJkKgQAgOqNtRXyfH8deLE3T6WvAQAAvmUqBFIxFTKy
Xo9pXsxSSG2cX61U/0Ma/V/hJ2lfBoI+zqa+xMEHtRv52TEVcgbvWseFPnSq
/CkKf2v5I+ON967Vg7g7IQu3FAoyFSJJ6jdTIQFmK8f/T28bfqS7zZ+0qJkK
Kd5ZIyEfGAxpLk+tuovxAuP3eIqCJ1yWq035q5CkCjIVAgBA/SJshTSzn2Ep
BACA/pkKgVRMhYzM8dWPLv88uvsoqhF+8NFhxxT6H9Lo/wo/S/k2MM5SSPiJ
+0Z+dkyFnMG71hcCf8FX+MHE3WrIeH3etVpnJwS6YipEktRv4560jXAGvM0L
L1KEYRYDF/tMhRRts7oN/UGe3U6OwLeRp1btBe9RXJmkSFPw+9XsYVP+KiSp
hkyFAADQgBhbIdf3z6Uv4wThV2opBACA6pkKgVRMhYzM8dUPAj4OZ+qSCT/8
2NvPaRX6H9Lo/wr/ke51IOTDbOyjNBVymrF+Z3rX+kLo7/fKfozCv/0fZb3x
3rVaZicEemMqRJLUcREWM5o8DR1jI2U+lb6KNopx4t6B7rdMhRQryo/xm6VH
R/V5alVfjF/iJilStFktQ2+LHTZJ+pWpEAAAWhBjK6SBEY3n++v+LxIAAEyF
QCqmQkbm+OoHl5+06+2TqEqEA5BOPUbX/5BG/1d4ROCX7aurHmgpZJCpkPCr
HOuh7F3rC139T5CoYw0FLs+7Vqsi74TU9KWCcZkKkSR1XIypkBYP20aYXHAM
/JTiDCw4OPwrUyFlirgT8vsmTH6kq81Tq4GmCO8u9r5SFP5W6eVKkv5kKgQA
gCZEGNG4urq+fy59Hd+JcI2VXyEAAByYCoFUujqnx5kcX/3AVEidYhyCdIA1
sv6HNPq/wmOSbIWMtBQywlRI+CVejfZI9q71ldBf79X8HEX5VnyW+cZ712qR
nRDok6kQSVLHRTkT3d65zhinjG+n0ldRfbEGFnzUvzMVUqD4OyG/7sNU/NL0
b55aLRTlSegeJWizWobelhbX5yQpVaZCAABoQ5StkKubp9LX8bWnm+DLsxQC
AEATTIVAKqZCRub46nshn4bTkSnFOAjZ2Q9rcf0PafR/hUcl2AoJ+a9s78na
+VTI7nEdZxGhvTsbwrvWV4J/u1fxg5RkJ+Qq/433rtUaOyHQLVMhkqSeizGa
cTVbvRS/kHMK/1vvnWb9qU2MD/nAosLfTIVkL8oT8gvtjSx1nqdWG8W5Ta29
tzRRhFvjvkjSu0yFAADQiDhbIdWOhUQYCqn22gAA4CNTIZCKqZCROb76Xsin
0dlHUZsohyHdo5j6H9Lo/wqPi/5bYaylkBhPq2qvOuYgQrUXmYR3ra+E/0wV
/0mKu9bwQfYb712rJXZCoGemQiRJPRfhr4Dfu51KX8gZxdhbcJr1mzbT7Sz8
I35j1+J9pkJa/MC/YXGomjy1GullFec+NfXS0kgxhpXcF0l6n6kQAACaEWNN
46rOQY0Yl3Z9/1z6MgAA4CSmQiAVUyEjc3z1vbBPo/hx1a7FOaLe2Q9sUf0P
afR/hV+I/GthtKWQCIftq/zh2T2u4+2EXDV6by/mXetLjU/rJNwJuSpx471r
tSLmcJM7BhUyFSJJ6rpIZ+Hbmc6Ic9B4PhW/kDp7meZRxmfeODX8MVMhWdtG
OPj+k3aenB3nqdVMMcYo9nzvohdnd86vJ0n6kKkQAADaEWkrpLqxkCjXVdtF
AQDAl0yFQCqmQkbm+Op7Po2KxToVOdb59IT6H9Lo/wq/EvVJGPAxNvoZRnhW
1XblsWdC9sZ6FHu7+FKE70uxn6W0OyFXRW68d60W2AmB/pkKkSR13eYhxnLG
q+VqU/paTinONIrD4EfaTA/zSD9MB438ROXMVEjGYo0S/MTPeck8tRoqzhjF
nt/gsYvzZuXrI0mfMhUCAEBDnu+vY/zrgap2NeJc0/X9c+kLAQCAU5kKgVRM
hYzM8dX3ws/eORuZUKwzuZ391JbS/5BG/1f4tbBrf/8cHG8pJMoh7op+lewe
ox5Kr/ESM/Cu9bUIv9qLfD7Jd0JKXZh3rcrF3QlZP7pNUCVTIZKkvntZxToo
PXvYlL+c79vGOf1vbOFTm+1qHusQ9y+z1Uv566otUyHZirah5I7UmqdWU8Xb
CbmaT+Uvp6tiPS09CSXpc6ZCAABoytNNlH9DUM22RqTrqWj6BAAAfmQqBFIx
FTIyx1c/iHFi1am7ZOKdy+3tB7eE/oc0+r/Cb8TaChlwKSTOk6qOIY1UMyH1
XGEu3rW+0eIXJsdOyFWpG+9dq2J2QmAUpkIkSZ0X8QRu3Sc9o42iOGj8/lOd
Yh+3P3zENf8glctUSK5iPhV/djuVvt7B8tRqq6j3q4FNs5baTLeRXqyWq035
y5GkyjIVAgBAW57vr+P8a4IK9jViXUslsycAAHAiUyGQiqmQkTm++kGkI3jm
QhKJeUSyt5/d7Pof0uj/Cr8TZysk4L+l4SWJKA+q4j9Au8d1spmQvYZv8AW8
a32juS9M3LWGWq4q0QX2/bObmZ0QGIipEElS78X6G+EPZquX8ld0pJdpHusS
nes/tElz3P7KUe6vMxWSqW20p8Vpan1sdpenVnNttvOILyj2KKIWcVLJM1CS
jmUqBACA1jzdxPp3BVfXBddCnqNdR/HJEwAAOI+pEEjFVMjIHF/9KOLfE79Y
3zmFF13EG2TSJUz/Qxr9X+G3wn45vO1AjLkUEus5VfAj2N2lnQkpfHkFeNf6
TpwBhDwfUuoJnRLXdIR3rfpE3QlZjPUAhhaZCpEkdd/LKuZR3AqPfEbcCanw
6nK32Z/dTnPcfs8Sy9eZCmnocz6LoYnEeWq12Ga6jfpu4td3vDbbqO+NvkGS
dDRTIQAANOf5/jrevzC4vnl6bvoSDIUAANAcUyGQiqmQkTm++lH8vyt+sb67
e9x19jGVFPUA6/5H2BHWy/Q/pNH/FX4vfCtk1KWQaI+pEp9CtiWExm/xmbxr
fSvSFyb5xxT/FbH0FX3Nu1ZV7ITAcEyFSJL6L+JfDf9mNt9Wc/I97hDKwAda
Ny/TKvLB7SMf76b0ZdacqZAsRX8enmDgB0vSPLUabbNdzWN/DT36IhV9wmU+
lb8oSaoyUyEAADQo6ljI1dX1fc61kOenm3h/+rx/dAAAiMJUCKRiKmRkjq9+
kvIg6OLVeu/u8YPdR6U/gtqlmHNxhPV8/Q9p9H+FPwjdCrn8A2z+w4v2lMp6
ojvbSkj+SyvOu9b3ou1SJPukdo+5Z0KSXs4pV+xdqxZ2QmBEpkIkSSO0ncd7
0f1lVv4A9WZ6iHugdbZ6KX2nsrfZrpKftX+zXJX+gak9UyFZmuI/DX/khz9q
nloNl2jdxRpPhF7fqeax782Ir1WSdGqmQgAAaNLTTdx/eXB985Rjc+P5KerI
iaEQAACaZCoEUjEVMjLHVz/L/pfG/2zx0fqjT7sjjwPsjqS4R4u1v/L+PP0P
afR/hT+Kdn5/uM8u3kMqy4exe7zLuRJyMNZ5de9aP4j4rIn/YeUd0Ul7LWdd
t3etCsTdCen+SQL9MBUiSRqizWoZ7233r9l8uylyRZvtah79ikY5a7zZvEyr
h/ksyY/EF5y4PyFTITl6WWXZmPh8W6biF952nlrt9zLNl2m+fO5U6K3ZTLez
FPdm9lDmFVGS2shUCAAAjYo9FrKfC7lPuRfy/HQTcybEUAgAAM0yFQKpmAoZ
meOr/6hwKySGPysjd29zIqU/5jCpbtL+77xv5qPZ7R7v7tavt7XMt7D/IY3+
r/BnRbZCutiQiPmMSvmztCu2gtDFbT6Zd62fRH3W7H+Vx/ljlVjReX8hhW+8
d63/yr5rdfq/SBIa6xcLfTMVIkkapO081avhcr7KOBiSZCRkr9+z/C+bzXaa
HubzNGeBf+Yc92mZCslRuifhd2arl9IX3laeWv30eiuTbrz0+7s7fcleqA5G
mV+TpEszFQIAQLPij4VcJdoLib4ScmUoBACAhpkKgVRMhYzM8dUjipyOL2I/
HnL32NCJzb9Snp+s9m+9372dWF0vPly7qZBE+r/CExR4GnZy0jfyI2oR/aFU
eAOhl/t8Iu9aP4r9rAn9RR5tRWf9ePndL3/jvWsVvBmGQs431i8W+mYqRJI0
SptVwrO6r2az22mT7jj8y2Z6mKc7M97uwMLmZfOr7TTtW81vD+frl4WO2H+0
/6ko/RGdWepvSh+a3b4wFVJBnlrxP9KH2dVyNn9YTdtNHX/4zWGGIvX9rPKb
9bKavb4RLee/bkdtf8L921TKhZA3xnYk6cdMhQAA0LAkYyF7sQZDnvcjIdFX
Ql7dPEX40wEAQBmmQiAVJ5F+G/F8keOrxwz5nVgs1neVnto8Lv1dOhxjLfiJ
7E+rPj7erT+fV/38xzQVkkb/V3iK7E/Dbn4Rx//k4hysPywgVPArrpsbfRLv
Wj9L8qx5fbM599f4YUQn1h/lcOdangrxrlXwZgz5P0YCjfWLhb6ZCpEkjdP+
+GoGs9ltrNPK+4Pkq9uECyG/3E4D3JcCZg+b8j/25//UmQo5QZUn9E/JVEiU
PLUqaz8V8ulClrP57Xz1MB3WKvLsh/z+lZ3pEVrr1+r4t+MwHvJ6R7a/7kjG
P9LrP26aHubpl1v+mE/F74Ik1Z+pEAAAmpZsLOTgsBhyyWTI8/PT/U2KiZA3
hkIAAGiaqRBIxUmk38qeL3Ifvpf3jN7Qd6Pav+j9s2x36deMSsKjrLvd37Oq
68V5p5RNhSTS/xWeJO/DsJuPbS/sJ+jLj+j87YO93WEAIcUf6EKl3riG/u1+
goJfwaS3ZrF+fbN53P8e/+f6/v76jbyhs/j9Q37xo6COB6J3rbc/namQBpgK
oR+mQiRJI/XvaeLE3s7GrqbtNL0cTit/cbB38/b/uz9Cu1rd7g+0ZvyDlj7T
2ueh+9l82+SJe1Mhp6n1kP6PmQqJkqdWZZ38y/31l/KvzYrXX82H2Yp9v34F
v5w0KvL7P3n4v33Y/1fN8m1Q/L2Qer9T5307Dnfk9nBHHlbTrzuyeX9HTvgn
bj7clO3qcH9nJe7L1f6dqtpbI0lVZSoEAIDGPd+nm+T46/r65ub+6enpee/f
P8Pe6//v/f3NzXXqP871/SXjJQAAUA9TIZCKk0i/mQqpWe4zeu7HhQfS80pz
Fv+Hz2WxP2O6P3R8OHV87OTxB7s/Ht/cHQ6p7k+pnnlQ9Ys/kKmQNPq/wtPk
fBb286kdpP3oFu/GD/792JLNH3z4I9ztLv6amAqpU9HvYIHf6Om8+wlvfCrk
P+9ahz+QqZAGmAqhH6ZCJEljZQbhkwqOG/d36H7Z9Elh35FTVPDFaenrVnqP
qJOPMaW2n1r5d8DKqvv509+34wxtf48kKWumQgAAaF6esZBK3DyV/rgBACCU
qRBIxUmk30yF1KzAgcmuDq1erPbBEF8cUyGJ9H+Fp8r2KOzpQ3vT82+Rt7tl
KqQzZb+E3dyd1xend5fV/lRIR7fmYqZCWmAqhH6YCpEkDdc0T/aW2Jz5tvjt
6O1Y8ex22hT/SIMyFXKKuo/qV/d1MxVStfafWkNNhVQ/RtHXt+MMje/tSFLu
TIUAANCDp5s0/5qhMtf3z6U/aQAACGcqBFJxEuk3UyE1K3Jg0k35ZbG+e6zm
wOo/Br9NpkIS6f8KT5Zp8KLHM769Pp3+/HxffIGmQupU+snVw/1Zf35f6mEq
5L8+7k0AUyEt6PE1glGZCpEkDdiw51g/mj1syt+Lrm7HbLWt4yMNylTIKZqd
Cilyf2+n0lcdO0+tyhplKmS5amDUpZ9vxzmauDWSVFWmQgAA6MNz92shdkIA
AOiFqRBIxUmk30yF1KzUgUn35Y/FP8df6zHybTIVkkj/V3i6LFshnR7x7e/h
9OFXgamQzpR/cmVaJkrl2ItSJ1Mh/4399TEV0oJO3yMYkqkQSdKYbecjHmV9
p5adkP/r5Fjx7Hbq5ZiwqZBTtDsV8v+m2+wfVj1Pm1h5alXWCFMhzdyvLr4d
Z2nm1khSVZkKAQCgG8/312n+nUMF7IQAANARUyGQipNIv5kKqVnBA5O7x7V7
81t1B1f/GPYbZCokkf6v8AwZvl79nvDt6tn0+QfbVEhnanhyNTsWsvjip/ri
H7oa7sZnw36DTIW0oN8XCcZjKkSSNGwDr4XMtzWd3G/9WPFyPjW7GnEsUyGn
aHgq5PXR57MKzVOrsnqfCpnV9Vu772/HeZq6NZJUVaZCAADoSZ9rIXZCAADo
i6kQSMVJpN9MhdSs8IHJ3eOdvZBfFuvH+g6vHuyaPWAcwlRIIv1f4TlS/4bq
7fP6pI9H07EhBFMhnanjm9jiXfrmk+tqKuQ/71rZPucGvwalmQqhH6ZCJEkj
N9aB1jf1Hdtv+C50eUbYVMgp6vsendGUdStkudqUv+TYeWpVVs9TIc3tujT8
7ThTc7dGkqrKVAgAAJ3pbS3ETggAAN0xFQKpOIn0m6mQmtVwYHK3e7QX8qaG
23HceF8kUyGJ9H+FZ0n7zeru4/pH60+mryaiTIV0ppavYmP36fuPrbepkL3G
blAEpkJaYCqEfpgKkSQN3kveU/Nl1Xmstcljxfvj9h0OIOwzFXKKpqdCsu4q
zLflrzd+nlqV1elUyGz+0OCuS5PfjrPNHqZev02SlClTIQAA9Of56aaPuZDr
myc7IQAA9MdUCKTiJNJvpkJqVsWBSTfpnSruyFG7x6Huk6mQRPq/wjOFfSCj
fVpHNDs19dVMyJ6pkM5U9F1s5VYtfvxZ7nEq5D/vWuk/4KE+3zhMhdAPUyGS
JI2xjTC7rfVYa1vHipc9H7cf5+sQrO2pkP/3f7kmkparPr8snlqV1d9UyOx2
VeO01ym19e24QJ2ra5LUXKZCAADo0/N942shZkIAAOiWqRBIxUmk30yF1Kz4
gUk36F/fnB8vbnfX6rH8c5kKSaT/KzxXsq2QcQ73trcWsrj74TF/6U+FqZA6
1fXkqv4L892MzofruPC/vqq7cZR3rZSf7SAfbUTjvE3QP1MhkiQd2jzMuz3c
upyvtpvin/CXtXKsuPKPMVqmQk7R+lRIpmmF+bb8lSbJU6uyupoKaf2utfLt
uEDrt0aSqspUCAAA3Xp+uml0LsRMCAAAXTMVAqk4ifSbqZCaFT0wuav+uGop
dZ9jHeO+mQpJpP8rPFuiX1Njne1t53f9aSsIpkL6Ut2Tq95f4yfOhLxdxIX/
iNruxnHetRJ9rh5WZxvrdYK+mQqRJOlPL1N3Iwmz+cO0Kf7B/vCxV36seDa7
nTaN70Kck6mQUzQ/FZLjRt9Opa8xWZ5aldXLVMhs3sESRe3fjst0cWskqapM
hQAA0LXnp/vG5kLMhAAA0D1TIZCKk0i/mQqpWbkDk+7M92o/l7d77PzvvDcV
kkj/V3i+JE/D2h8h8b0+lCp/Ji3Wd6euIJgK6UuNT64K79kZMyF7nU+FHHjX
iv+R1veDX73x3ifol6kQSZI+ttmu5l1MJcxuV1MTR8UrPVY8O3yAAx4NNhVy
ig6mQl6b5uk+oeWq9pGikDy1Kqv5qZBlR0sUlX47LtXTrZGkqjIVAgBA/56f
bprYC7m+ubcSAgDAAEyFQCpOIv1mKqRmZQ5MjvFXpYdq4GTeruM7aSokkf6v
8ALxf1F1+kH9qNpz9WduIJgK6UytX8h67tsZOzp/jDAVcuBdK+qnWc0PfTsa
+B8kcCJTIZIkHWuznbd71rWZkZC36jpWPJs/NPXpxc9UyCn6mApJ9+2bT8Uv
rcnP7TKeWi1PhSznq86WKOr6dlxutpyPObwjSZkyFQIAwCDq3gu5vrl/MhMC
AMAgTIVAKk4i/WYqpGYFDkzuwqYCPvzp13ePH9zdrT9ZfBbrn51DK2fz9odY
m/pgT2EqJJH+r/Ai8R6LfX9OJ6lrL+SSCQRTIb2p+RtZfIbisq/IfwNNhfzi
XSvOx+hhdbZW/ucI/MxUiCRJX7fZruYtzSbMZrfTprkD4+WPFb9+bqvVdrMp
/lFUkamQU/QyFfJa/Fmkjj6cr/LUqqwGp0La/H19SuW/HYFm84fJN0uSkmcq
BACAkTw/3dc2GHJ9fWMkBACAsZgKgVScRPrNVEjNsp/Ri3YgfrG+7GjpEbtP
Ps2PvNscifRnP/0imzrPWtf5/Au93uX13d3jrtQH3/+QRv9XeJmoWyH9fkyn
25UfQNj/lrr0Rlz67mIqpE7VfyULfV3C3uQu/amr/m58z7tW4OfnYXU2UyH0
w1SIJEk/9jKtbus++bqcr7ab8h/UhR9v/mPFs9lyPn9YTS8O2v+bqZBT9LWG
EfE7uJxPPX0yGT6xU3lqfVdDUyGzpn9fn1KrUyGzw/er9KcnSeNkKgQAgPFU
MhhyfXNvJAQAgBGZCoFUnET6zVRIzfIemIx1GH5x4d9AH8nbmsjdOsdf797i
8bzDMdZ2vnf7A6vru8dy6yAf9D+k0f8VXijiVkiLj41U9gsIuZ9Gi3X4ryhT
IX1p48mVcV8naEjnz593zKmQ37xrXfi5eVidzUsF/TAVIknSyW22q/mypiOw
y/nqYWr+2HjqY8XLwxH729VqOzllf0KmQk7R11TI230PHkSa3bb/ODoxT63K
qn8qZLa/m10vhPypramQ5Wz++h7V2/NcklrIVAgAAMN6fn66uS4xGWIjBACA
sZkKgVScRPrNVEjNMh6YjHQrwv4O+hR2Sf+G95aPtO5qPMh6OK26P676uCt+
YPWI/oc0+r/CS0X7beVQ779yPIsW67t4K1amQvrS1JNrl3Jg5zCkE+nDGHwq
5A/vWmfxsDqftwr6YSpEkqTz27xMq4f5rMyiwqy3E8eXHyuezZZ/ms9v960e
pmn72mbjfP2FmQo5RX9TIfsOa0gXfR7L+dTjB/JlnlqVVedUyOxtzmuor8b/
NTAVsv/qPayml47eoySpxUyFAAAwvOfnp/scmyHXN/cmQgAAwFQIAFmE7QP8
Vvf5zjSTIXVf86l2u93j68ezXmQ8zbpY/Dqq+uusag+fIxBkf6j+Lt6DaP+I
eX3AeLjQo8MERYwNirfviV/C6XnXAviOqRBJksLavEzTw3x+O0u2HHI4Uf4w
TU6RS0rfWYMhs9FGQlRtr78iXw6jKw+HDZa3PZZEv5a/+Da8/hPnt6vD6kvp
T6N0+92b/QDOqtC9eOf1H3172AZxXySpqkyFAADAH8/PT0/3NxFnQ66v3/ZB
DIQAAMBfpkIASC7KUEgjmxm7x8h/YXkj132m3eFA6+FI697itxM+j/fWv+xP
qD7+OqXa48cFxPf2FLq7e/8M+v658/tp4znDYH59Wd59V777pvii1MK7FsA7
pkIkSYrb79PKq/enlZc/DIn8/s/M9v8nt6vV/oCtM62SCrbZb4bsR5A+HfH/
u4dQ+k8ondz+V/PvLZE/cyKHZn9/Tf88Z/HFL2vfhdN7uxGbf27E7MONOGOt
6M//ydt/z2r6fVOsq0lS1ZkKAQCALzzvl0Oe7u9vbvbrIQdfvSf/+v/e/ydv
7l//j56NgwAAwJdMhQCQ1i7GdEZjexlRrrnRawcAAICKmAqRJEmSJEmSJOXJ
VAgAAAAAADmZCgEgpRijGW1uZTyugy/8l/Vj6WsBAACARpkKkSRJkiRJkiTl
yVQIAAAAAAA5mQoBIKEIexltDoXsxZhJObAVAgAAAJcxFSJJkiRJkiRJypOp
EAAAAAAAcjIVAkAyEbYy2h0KOYgwldL+hwAAAADFmAqRJEmSJEmSJOXJVAgA
AAAAADmZCgEglfCdjPY3MiKspfTwMQAAAEAZpkIkSZIkSZIkSXkyFQIAAAAA
QE6mQgBII8JIxvqx9EWEi7IV0sMHAQAAAAWYCpEkSZIkSZIk5clUCAAAAAAA
OZkKASCJ8ImMxd2u9EXEEGMrxFQIAAAAXMRUiCRJkiRJkiQpT6ZCAAAAAADI
yVQIAClYCvnjcR34SXT0WQAAAEBepkIkSZIkSZIkSXkyFQIAAAAAQE6mQgBI
wFLIX+GfRUcfBgAAAGRlKkSSJEmSJEmSlCdTIQAAAAAA5GQqBIAEHtdn/W74
V0/jGMEfRlefBgAAAGRkKkSSJEmSJEmSlCdTIQAAAAAA5GQqBID4wscx1o+l
ryEenwYAAAAUYipEkiRJkiRJkpQnUyEAAAAAAORkKgSA6HZ3i7N+Nfxrcbcr
fRHRhH8apkIAAADgMqZCJEmSJEmSJEl5MhUCAAAAAEBOpkIAiC58HKOnbQzD
KQAAAFCKqRBJkiRJkiRJUp5MhQAAAAAAkJOpEACie1yf9ZvhX11tYwR/Gl0N
pwAAAEBOpkIkSZIkSZIkSXkyFQIAAAAAQE6mQgCIbXe3OOs3w796mgoJXwrp
6dMAAACArEyFSJIkSZIkSZLyZCoEAAAAAICcTIUAEJupkHfCP4yr9WPpiwAA
AIBGmQqRJEmSJEmSJOXJVAgAAAAAADmZCgEgNusYf0X4LDraTQEAAIDMTIVI
kiRJkiRJkvJkKgQAAAAAgJxMhQAQm3mMPx7XoZ9ENx8FAAAAFGAqRJIkSZIk
SZKUJ1MhAAAAAADkZCoEgNgiTIVcrR9LX0UEMT6IPj4JAAAAKMNUiCRJkiRJ
kiQpT6ZCAAAAAADIyVQIANE9rs/6zXBUBwsZMT6GHj4HAAAAKMZUiCRJkiRJ
kiQpT6ZCAAAAAADIyVQIANFF2chY3O1KX0eI3d0iwodgKQQAAABCmAqRJEmS
JEmSJOXJVAgAAAAAADmZCgEgOjMZUcZSmp9LAQAAgNJMhUiSJEmSJEmS8mQq
BAAAAACAnEyFABBfpKWMRsdCHtdRllIshQAAAEAoUyGSJEmSJEmSpDyZCgEA
AAAAICdTIQAkEGsrpLm1jF20K291KAUAAAAqYipEkiRJkiRJkpQnUyEAAAAA
AORkKgSABHZ3i7N+OXxnsX5sYy5k97iOd9XNjaQAAABAhUyFSJIkSZIkSZLy
ZCoEAAAAAICcTIUAkELMrZCr+udCdo9xr/fqav1Y+poAAACgfaZCJEmSJEmS
JEl5MhUCAAAAAEBOpkIASCLyVshelXshu8e7dfQrNRQCAAAAUZgKkSRJkiRJ
kiTlyVQIAAAAAAA5mQoBII0EWyEHi/VdFYshu93jepHmEg2FAAAAQBymQiRJ
kiRJkiRJeTIVAgAAAABATqZCAEjlcX3WL4gzLQ6bIdlHQ3a7x7tUEyFvDIUA
AABALKZCJEmSJEmSJEl5MhUCAAAAAEBOpkIASGZ3l3JS44/FYr2+u3tMtxuy
2z0+3iUeCPl9LXfZx08AAACgX6ZCJEmSJEmSJEl5MhUCAAAAAEBOpkIASCjT
WMhHi/12yKu7x4Pdbz/8UX87/B/d7f8LFjnGQd5bP+a5LQAAADAIUyGSJEmS
JEmSpDyZCgEAAAAAICdTIQAk9bg+67fEwBZ3P4yZAAAAAGcyFSJJkiRJkiRJ
ypOpEAAAAAAAcjIVAkBiu7vFWb8ohmQnBAAAABIwFSJJkiRJkiRJypOpEAAA
AAAAcjIVAkB6j+uzflWMxk4IAAAApGEqRJIkSZIkSZKUJ1MhAAAAAADkZCoE
gBx2d4uzflsMY7F+tBMCAAAAiZgKkSRJkiRJkiTlyVQIAAAAAAA5mQoBIBNr
If9Y3JkJAQAAgIRMhUiSJEmSJEmS8mQqBAAAAACAnEyFAJDP7nFtLuQXMyEA
AACQnKkQSZIkSZIkSVKeTIUAAAAAAJCTqRAA8trdDb8Wslg/mgkBAACADEyF
SJIkSZIkSZLyZCoEAAAAAICcTIUAkN/ubj3oXshifWcmBAAAAHIxFSJJkiRJ
kiRJypOpEAAAAAAAcjIVAkAZu8fB9kKshAAAAEBupkIkSZIkSZIkSXkyFQIA
AAAAQE6mQgAoaIy9ECMhAAAAUIapEEmSJEmSJElSnkyFAAAAAACQk6kQAIrr
dzBksX7cGQkBAACAUkyFSJIkSZIkSZLyZCoEAAAAAICcTIUAUIuOFkMWNkIA
AACgAqZCJEmSJEmSJEl5MhUCAAAAAEBOpkIAqMyu4cmQxWJ992giBAAAACph
KkSSJEmSJEmSlCdTIQAAAAAA5GQqBIBaHTZDmhgNWazvLIQAAABAfUyFSJIk
SZIkSZLyZCoEAAAAAICcTIUA0ID9asjderGoaDdk8bYPYiAEAAAA6mUqRJIk
SZIkSZKUJ1MhAAAAAADkZCoEgNbsdrvH/XLIfjok23bI/p+13o+DWAcBAACA
ZpgKkSRJkiRJkiTlyVQIAAAAAAA5mQoBoAO73WE/5PFtQmRv8c4Jv53+/off
/s/Xd4f/tv1/belrAwAAAC5lKkSSJEmSJEmSlCdTIQAAAAAA5GQqBAAAAACA
LpkKkSRJkiRJkiTlyVQIAAAAAAA5mQoBAAAAAKBLpkIkSZIkSZIkSXkyFQIA
AAAAQE6mQgAAAAAA6JKpEEmSJEmSJElSnkyFAAAAAACQk6kQAAAAAAC6ZCpE
kiRJkiRJkpQnUyEAAAAAAORkKgQAAAAAgC6ZCpEkSZIkSZIk5clUCAAAAAAA
OZkKAQAAAACgS6ZCJEmSJEmSJEl5MhUCAAAAAEBOpkIAAAAAAOiSqRBJkiRJ
kiRJUp5MhQAAAAAAkJOpEAAAAAAAumQqRJIkSZIkSZKUJ1MhAAAAAADkZCoE
AAAAAIAumQqRJEmSJEmSJOXJVAgAAAAAADmZCgEAAAAAoEumQiRJkiRJkiRJ
eTIVAgAAAMD/Z+/+cRtZF3Nfaxgm4CFUYCg5AmEQdwKuyIGiggEBjAyf3BBw
YwMKOAENQgkzDUPBBhdwp3Gzc0SqtVrdTUkkv/9fPQ9+yT1eey8VS2RxN+73
NkBOpkIAAAAAAOiSqRBJkiRJkiRJUp5MhQAAAAAAkJOpEAAAAAAAumQqRJIk
SZIkSZKUJ1MhAAAAAADkZCoEAAAAAIAumQqRJEmSJEmSJOXJVAgAAAAAADmZ
CgEAAAAAoEumQiRJkiRJkiRJeTIVAgAAAABATqZCAAAAAADokqkQSZIkSZIk
SVKeTIUAAAAAAJCTqRAAAAAAALpkKkSSJEmSJEmSlCdTIQAAAAAA5GQqBAAA
AACALpkKkSRJkiRJkiTlyVQIAAAAAAA5mQoBAAAAAKBLpkIkSZIkSZIkSXky
FQIAAAAAQE6mQgAAAAAA6JKpEEmSJEmSJElSnkyFAAAAAACQk6kQAAAAAAC6
ZCpEkiRJkiRJkpQnUyEAAAAAAORkKgQAAAAAgC6ZCpEkSZIkSZIk5clUCAAA
AAAAOZkKAQAAAACgS6ZCJEmSJEmSJEl5MhUCAAAAAEBOpkIAAAAAAOiSqRBJ
kiRJkiRJUp5MhQAAAAAAkJOpEAAAAAAAumQqRJIkSZIkSZKUJ1MhAAAAAADk
ZCoEAAAAAIAumQqRJEmSJEmSJOXJVAgAAAAAADmZCgEAAAAAoEumQiRJkiRJ
kiRJeTIVAgAAAABATqZCAAAAAADokqkQSZIkSZIkSVKeTIUAAAAAAJCTqRAA
AAAAALpkKkSSJEmSJEmSlCdTIQAAAAAA5GQqBAAAAACALpkKkSRJkiRJkiTl
yVQIAAAAAAA5mQoBAAAAAKBLpkIkSZIkSZIkSXkyFQIAAAAAQE6mQgAAAAAA
6JKpEEmSJEmSJElSnkyFAAAAAACQk6kQAAAAAAC6ZCpEkiRJkiRJkpQnUyEA
AAAAAORkKgQAAAAAgC6ZCpEkSZIkSZIk5clUCAAAAAAAOZkKAQAAAACgS6ZC
JEmSJEmSJEl5MhUCAAAAAEBOpkIAAAAAAOiSqRBJkiRJkiRJUp5MhQAAAAAA
kJOpEAAAAAAAumQqRJIkSZIkSZKUJ1MhAAAAAADkZCoEAAAAAIAumQqRJEmS
JEmSJOXJVAgAAAAAADmZCgEAAAAAoEumQiRJkiRJkiRJeTIVAgAAAABATqZC
AAAAAADokqkQSZIkSZIkSVKeTIUAAAAAAJCTqRAAAAAAALpkKkSSJEmSJEmS
lCdTIQAAAAAA5GQqBAAAAACALpkKkSRJkiRJkiTlyVQIAAAAAAA5mQoBAAAA
AKBLpkIkSZIkSZIkSXkyFQIAAAAAQE6mQgAAAAAA6JKpEEmSJEmSJElSnkyF
AAAAAACQk6kQAAAAAAC6ZCpEkiRJkiRJkpQnUyEAAAAAAORkKgQAAAAAgC6Z
CpEkSZIkSZIk5clUCAAAAAAAOeWfCvn3f//3/wcAAAAAABL7p3/6p9P/7Pr1
Hy798wIAAAAA0Kqbm5uz/n+ofv3nS//IAAAAAAA07N/+7d/O+nPp8KmQf/3X
fz3rnwcAAAAAAAAAAAAAAAAAAAAAXv3zP//zWf+8qRAAAAAAAAAAAAAAAAAA
AAAAKMJUCAAAAAAAAAAAAAAAAAAAAAA0wVQIAAAAAAAAAAAAAAAAAAAAADTB
VAgAAAAAAAAAAAAAAAAAAAAANMFUCAAAAAAAAAAAAAAAAAAAAAA0wVQIAAAA
AAAAAAAAAAAAAAAAADTBVAgAAAAAAAAAAAAAAAAAAAAANMFUCAAAAAAAAAAA
AAAAAAAAAAA0wVQIAAAAAAAAAAAAAAAAAAAAADTBVAgAAAAAAAAAAAAAAAAA
AAAANMFUCAAAAAAAAAAAAAAAAAAAAAA0wVQIAAAAAAAAAAAAAAAAAAAAADTB
VAgAAAAAAAAAAAAAAAAAAAAANCH/VMg0Tf8FAAAAAACJ/cu//Mvpf3b9+g//
v//rf0mSJEmSJEmSdEH/+5w/kX71n//5n/cAAAAAAHCp//7v/z7rz6XDp0L+
53/+5y8AAAAAAEjsP/7jP07/s+vXf/j//Nd/SZIkSZIkSZJ0Qf/fOX8i/eof
//jH/w8AAAAAAJf6xz/+cdafS5sKAQAAAACgCaZCJEmSJEmSJEl5MhUCAAAA
AEBOpkIAAAAAAOiSqRBJkiRJkiRJUp5MhQAAAAAAkJOpEAAAAAAAumQqRJIk
SZIkSZKUJ1MhAAAAAADkZCoEAAAAAIAumQqRJEmSJEmSJOXJVAgAAAAAADmZ
CgEAAAAAoEumQiRJkiRJkiRJeTIVAgAAAABATqZCAAAAAADokqkQSZIkSZIk
SVKeTIUAAAAAAJCTqRAAAAAAALpkKkSSJEmSJEmSlCdTIQAAAAAA5GQqBAAA
AACALpkKkSRJkiRJkiTlyVQIAAAAAAA5mQoBAAAAAKBLpkIkSZIkSZIkSXky
FQIAAAAAQE6mQgAAAAAA6JKpEEmSJEmSJElSnkyFAAAAAACQk6kQAAAAAAC6
ZCpEkiRJkiRJkpQnUyEAAAAAAORkKgQAAAAAgC6ZCpEkSZIkSZIk5clUCAAA
AAAAOZkKAQAAAACgS6ZCJEmSJEmSJEl5MhUCAAAAAEBOpkIAAAAAAOiSqRBJ
kiRJkiRJUp5MhQAAAAAAkJOpEAAAAAAAumQqRJIkSZIkSZKUJ1MhAAAAAADk
ZCoEAAAAAIAumQqRJEmSJEmSJOXJVAgAAAAAADmZCgEAAAAAoEumQiRJkiRJ
kiRJeTIVAgAAAABATqZCAAAAAADokqkQSZIkSZIkSVKeTIUAAAAAAJCTqRAA
AAAAALpkKkSSJEmSJEmSlCdTIQAAAAAA5GQqBAAAAACALpkKkSRJkiRJkiTl
yVQIAAAAAAA5mQoBAAAAAKBLpkIkSZIkSZIkSXkyFQIAAAAAQE6mQgAAAAAA
6JKpEEmSJEmSJElSnkyFAAAAAACQk6kQAAAAAAC6ZCpEkiRJkiRJkpQnUyEA
AAAAAORkKgQAAAAAgC6ZCpEkSZIkSZIk5clUCAAAAAAAOZkKAQAAAACgS6ZC
JEmSJEmSJEl5MhUCAAAAAEBOpkIAAAAAAOiSqRBJkiRJkiRJUp5MhQAAAAAA
kJOpEAAAAAAAumQqRJIkSZIkSZKUJ1MhAAAAAADkZCoEAAAAAIAumQqRJEmS
JEmSJOXJVAgAAAAAADmZCgEAAAAAoEumQiRJkiRJkiRJeTIVAgAAAABATqZC
AAAAAADokqkQSZIkSZIkSVKeTIUAAAAAAJCTqRAAAAAAALpkKkSSJEmSJEmS
lCdTIQAAAAAA5GQqBAAAAACALpkKkSRJkiRJkiTlyVQIAAAAAAA5mQoBSOb5
+fH+9vb61cePwf3/9+3t/ePzc+mfDwAAAKBvpkIkSZIkSZIkSXkyFQIAAAAA
QE6mQgDie368/XUe5DPX17ePFkMAAAAA0jAVIkmSJEmSJEnKk6kQAAAAAABy
MhUCENXz/e1JIyEfXd/e2wsBAAAAiM5UiCRJkiRJkiQpT6ZCAAAAAADIyVQI
QDTP92evhPx0bS4EAGha0FehnHztAoA5MRUiSZIkSZIkScqTqRAAAAAAAHIy
FQIQx+Nt8OHY69vH0lcBAHApUyEAQIVMhUiSJEmSJEmS8mQqBAAAAACAnEyF
AEQQ7WSsk6sAQKtMhQAAFTIVIkmSJEmSJEnKk6kQAAAAAAByMhUCEOzx9qzP
wW/cPpa+HgCAC5gKAQAqZCpEkiRJkiRJkpQnUyEAAAAAAORkKgQgUNyhkD1j
IQBAg0yFAAAVMhUiSZIkSZIkScqTqRAAAAAAAHIyFQIQJP5QyJ6xEACgOaZC
AIAKmQqRJEmSJEmSJOXJVAgAAAAAADmZCgEIkOxErBOsAEBrTIUAABUyFSJJ
kiRJkiRJypOpEAAAAAAAcjIVAnC5x9uzPgDP4QgrANAYUyEAQIVMhUiSJEmS
JEmS8mQqBAAAAACAnEyFAFws4VLIq9vH0tcHAHAGUyEAQIVMhUiSJEmSJEmS
8mQqBAAAAACAnEyFAFwq8XFYh1gBgKaYCgEAKmQqRJIkSZIkSZKUJ1MhAAAA
AADkZCoE4ELJT8PePpa+RACA05kKAWbnee/x1f397cH1uy8/hd69/Wfu9/8F
+/+i0lcDvTIVIklSmqbdNG7HcbMa1sOwXiyWb331pH3/ZxaH/8iwev2Pb6fX
/57i1yLF7fW3evrz3fHZG+PH+2L/phg23hSaUZ4j0md5jkhS25kKAQCAL728
vDw9PT083L26+eGTb8s//q/7f/Lu4fU/9PofLf3TAwBAhUyFAFwo+WlYp1gB
gJaYCgH69rYKcv82CJLwM2o/IXK/Hw8pfcHQC1MhkiRFatqNq80wfHFSNczh
6Pdqf7619JVKZ7ebDge6o747Xt9r69XKO0Id5TkifZrniCT1lKkQAAD4zX4b
5GG/CxLrzz326yEPD0+GQwAA4MBUCKTSzFHJ5G4fS9+LRB5vvXQAAH9r5vuv
qRDgNPttkPv7/TJIwU+sw26I2RAIYSpEkqSQDse6F8tk33g/9eNwa/lX4JzG
df4XqhfrsfjtO7/Dse5los2D3yyGzTjtil+ydH6eI7NrmnbTuB3H7Wq1HoZ9
i8XyR4H3dNXbx6DniCR1mqkQAAA4eHl5eog4D/KpmzujIQAAzJypEEilmaOS
yXW7d2EqBADgg2a+/5oKAT73tg5SchzkU9fX+9GQ0i8QNMhUiCRJF7Sbxrh/
r32I5bDaTlPx1+SETIVcrqWpkGnaFtk9OFgeznqXfxGk7/IcmUdvqyD7SZD9
EkjqG9nNVIjniCT1nqkQAABm7uXlKcdCyB9uDpshpa8eAAAKMBUCqTRzVDK5
bvcuTIUAAHzQzPdfUyHAb/b7IHXOgxxlMgTOYypEkqQzKnp29TuL5TDuptIv
0VeZCrlcE1Mhu3G1rmX5YLFejZ0cmVdneY503+stXq3WRe5y+1MhniOSNJNM
hQAAMFcvTw93BSZCfmcxBACA2TEVAqk0c1QyuW73LpLfYqdYAYCWNPP915cs
4E1bAyF/sBgCJzIVIknSSU3jZqjl8OrXlothW+lBb1Mhl6t7KmTaroYqpw8c
9FZNeY703HTYuCh9fxueCvEckaR5ZSoEAID5qWQk5KObmzuDIQAAzIWpEEil
maOSyXU7FfLX461XDgDgXTPff02FAH+l/99zuRgMgW+ZCpEk6ZvaOdz9UZUH
vU2FXK7WqZBqD3d/tFiPU+kXSvPOc6TXpsNnYD33tsmpEM8RSZpjpkIAAJiV
l6faRkI+url7MBgCAED/TIVAKs0clUyu38GLxPfYIVYAgKMCv4X5lgX81c9U
yJvrW3sh8ClTIZIkfd60bfBw90fLYazp1LCpkMtVOBWyG+s/3P2B0QOVyXOk
yypbCPlba1MhniOSNNtMhQAAMBd1r4T8dHP3YC4EAICumQqBVEyFvOt3KiTt
TXaGFQDgOFMhQLi+pkIOru/thcAxpkIkSTpaY8dXv7JYj1Px1/OQqZDL1TUV
Mo3rCs/If2+xXlXyXtAs8hzpr93+06/ij7+GpkI8RyRp3pkKAQBgBl6eHppY
Cfnp5uHJXggAAL0yFQKpmAp51/FUSMq77AgrAMAnTIUA4TqcCtm7vjUXAr8z
FSJJ0h9NmyaPr35lOYwVHB82FXK5aqZCpu3Q+NujoaP0ajjPkd7aD7/Uf0/b
+HzzHJEkmQoBAKB3L093jc2EvLu5MxcCAECXTIVAKqZC3vU8FZLuNjvBCgDw
GVMhQLhOp0L2zIXAr0yFSJL0S9NqmeyraGGLYTuVfXlNhVyuhqmQ3djLu6P8
e0Fd5znSVdN+JKT0C3+q6icsPEckSW+ZCgEAoGPtzoS8u3mwFgIAQHdMhUAq
pkLedT0Vkup8WecvGgBACFMhQLiOp0L2fNLBT6ZCJEn6u92q8b/m/nuLTcmT
raZCLld6KmTaDp29O8q+F9RtniM91dJIyJuqp0I8RyRJPzMVAgBAr14eGp8J
eXf3ZC4EAICumAqBVEyFvOt+9SL+CbPuXzIAgBCmQoBwnU+FvLr2vyzhjakQ
SZLe6u4E62cKnmw1FXK5klMh07ju883hlLci5znSTbtx1eTnXrVTIZ4jkqRf
MxUCAECPXp7uOtkJeXPzYC0EAIB+mAqBVEyFvJvB6aS4Z8xm8IIBAIQwFQKE
638q5MpaCLwxFSJJ0v+Z0fnuN6VOtpoKuVypqZDdOCxLX3tKTnkrWp4jnTSN
m3ZvZZVTIZ4jkqQ/MxUCAEB3Xh66mgn5wVoIAADdMBUCqZgKeTeLo0nRbreT
qwAA3zEVAoSbxVTIlY88+MtUiCRJ+/Pdyb5v1qvIyVZTIZcrMhWyWzV7Xv4M
TnkrQp4jfdT8qEV9UyGeI5Kko5kKAQCgL33uhLyxFgIAQB9MhUAqpkLezWIq
5K/9QbPgO+5vfAYAOIGpECDcXKZCrubzP8rhM6ZCJEkzbx6HWI8atrlfbVMh
l8s+FTJtZvTOyP9eUFd5jnRRFx96dU2FdPGSnqqn94Ik5chUCAAAHel5J+SN
tRAAADpgKgRSMRXybkankoJuujOrAACnMRUChJvRVIjPPebOVIgkac7N+Hz3
wTDmfcFNhVwu71TIrM53H9R1vl4t5TlS/BZEaFotS7+QcVT0UeY5Ikn6KlMh
AAB04+kuzR81VObuqfQLDQAAYUyFQCqmQt7NaCpk7/n+9uw7f33r3BYAwMlM
hQDhZjUV4pOPeTMVIkmabxmOBi8Wy2HYrMbtOO6mad8nP8zb//X1H9uuVuth
WC4ynbDNO0BhKuRy+e7UNK7ndr77YLmayn8oqbk8R3I/R+LX1dhLJWsVniOS
pO8yFQIAQB9eHm7S/DFDhW4eXkq/3AAAEMBUCKRiKuTdzKZCDp4fb69Puv/X
17ePDmwBAJzFVAgQLsJUyPWr21f3jwfPP3z6r3z/B/b/8P3rf+76tP/ZGInP
PubLVIgkaa4lm61YLNarcTvFOC46TfsT32nP2w7bDl7zGch0GH/KdI+Wr2+T
YbUZ9++UT6YPDv/vP0YPFsnXGPYWmynbe0F95DnyJudzJG7Tdkj6ymRXw1SI
50jxWyBJLWQqBACAHjzdpfkThp9ubu7uHp6enl72/vj3H/5fX/+vD3d3Nzkm
S4yFAADQMlMhkIqpkHdznAr54fl5f/7r+rfzX2/Hye4fvzhBBgDA50yFAOHO
ngp5+x9y94dJkLg/yv5/Od7fpv8jBJ9+zJWpEEnSPEtwOnh/sjvZEd1pNw7L
NGe9l6sYp9FPylTI5XJMhaQ+331YP9hdfox62q5SvQvef8IKTtmrnTxH/pbx
ORLzBdmkXVApofiHmOdI8VsgSY1kKgQAgOa9PCRb57i5e3g6sgxyws/09JB4
NOTuKfoLCQAAeZgKgVRCp0Kc4QEAgGNMhQDhTpgK2Y+D3N/Hnwb5wn5uMuFm
yIyXPJk1UyGSpDk2Rj3gvRg2Y6ZT0rtpXMc/4jpsM73ypkIul34qZEqwe/Bm
sRxCTnb/0TRuhlQnvdtcPFCJPEd+ke05EqkkL8IZlovXD8ZhPaw247gdXz8h
px8Vf2WC8hzZ8xyRpFMyFQIAQOOe7lL8scLN3WUTIb87TIak+AGvjIUAANAs
UyGQiqkQAABIwVQIEO6zqZDr29v7x8fCHxPJFkN8ADJLpkIkSfNr2kQ7Hnr4
2+2zX8JuHJaxruDAsdbkTauwW5bnGH7sLZfFYp1u/SDVSf/WFg9UJs+R37X0
HJmy71YdhkE2h0mQ8pefNs+RK88RSTolUyEAADQt/lDIfiQk9k+ZajDEWAgA
AE0yFQKpmAoBAIAUTIUA4X6ZCjnsgzzX9tnw/JhgL+T2sfRlQXamQiRJc2u3
inQudDFsI/4F92cX8aD6lWOtqdsOQbcn3xn80EmTv6U83P2h6HMHV20tHqhQ
niPHNPIcybcTslgOq22WT8K68hzxHJGkEzIVAgBAwyIPhaRYCfnp5ekh/lyI
sRAAABpkKgRSMRUCAAApmAoBwj3eXl3f3t8/1v6BEPpnC3+wFcL8mAqRJM2s
SGeEh3FX/lriHVe/ulqP5S+n20LPTec9gD+GzZpcXS0zvzviH/xvZPFAxfIc
Oa6F50iGnZDFejXuSi7AVJDniOeIJH2XqRAAAJoVdSgk7UzI316iz4UYCwEA
oDmmQiAVUyEAAJCCqRBgXuLOhfgQZHZMhUiS5lXw8dW9YSx/Ie9FO+Vd00V1
1jbsl265mjL/wJf/Ui2GbZkD8uM62tpBmddcLeU50sJFHWvaRP2g+M1yWBX6
AKwxzxHPEUn6OlMhAAA0KuJQSKaZkHeR50JuHnL+8AAAEM5UCKRiKgQAAFIw
FQLMTsy1EJ+CzI2pEEnSnIpxTHixyvo33Z9Q4BLFu2Fb+kL6bFotw37hNiUO
TZ//S7VYFz4WHfeUt7eDPstz5AtVv3EiXeOfFutxqu2G1pDnSM1vB0kqnqkQ
AACaFG9uo8jSxkvEoRNjIQAAtMZUCKRiKgQAAFIwFQLM0eNt0B8y+BhkvkyF
SJJmVOhow1WtBz9jHF2/ulqPxS+kw0IPpw9joZ/8nF+qxbAtsWfyR+M67MX+
yNtBx/McafONs1vF3ID4YbEfCSl+aRXnOVL8ciSp3kyFAADQoGhDIQVHNqKu
hdw9lboMAAA4n6kQSMVUCAAApGAqBJin0D9n8DnITJkKkSTNp/CTwvWe+hwD
Byn2litHnmMXuiqw2JQ8On3SienlMO6Kv85/F+ON8P7aryq6LlWT58jXKn2O
RPxk+MFIyIl5jpS+HEmqNVMhAAC0J9LIRsGdkDfRFk8quBYAADidqRBIxVQI
AACkYCoEmKtYYyG3j6WvBDIyFSJJmk3n/O32R9V95HMbfra17gtssdCbMoyF
L+G7qZMKZwEivBF+KLvTojrzHGnxAk9aqzhdXbsW9ec5UvpyJKnOTIUAANCa
SAMbd0+lL2Qv0upJNdcDAAAnMBUCqZgKAQCAFEyFAPP1eBv0Rw3vbIUwJ6ZC
JElz6bvDqt9aj6Uv4evG8KOtw7b4VfRU6K9cHUeMP72KRa3viGizABUeYFfh
PEe+V9tzJHjd5aPFUMXHcnN5jkiS/shUCAAAbYkzFHLz8FL6Qt5FWj6p6poA
AOBLpkIgFVMhAACQgqkQYMZC/7DBJyHzYypEkjSTdqvA08K1HX/+s/AD0XVs
U/TSNvDM/TAWv4QfHVkPqPtXJcLcwdtVrnbFr0U15Tlyytumqg+H4Fv203IY
fSBcnueIJOnXTIUAANCUKMMatY1qPN2FX9Pe3VPpKwEAgFOYCoFUTIUAAEAK
pkKAWXu8DfrThje3j6UvA7IxFSJJmkn97DZ8XviZ6PVY/io6aVotg25FXWeo
f/3VGrY1/WzHCp87eL/S8teiivIcOUVFz5HQz+G/LdbjVP5yGs9zRJL0MVMh
AAC0JMaoRm1DIXuRxkJshQAA0ARTIZCKqRAAAEjBVAgwbzG2QnwUMiOmQiRJ
8yj0yOdy1cIx4THwHHtNR7wbL3RSYLHalb6ET66o/vPd+8LnDt54R+hDniNt
vWtiTT3UNdzUdJ4jkqS/MxUCAEA7Xh5ugv+AoMahkL04YyG1Xh0AAHxkKgRS
MRUCAAApmAoBZi7CVoiPQmbEVIgkaR6N66Dvh62cFA68zEZOstfftFqG3Ygq
TxZPm2HYlv8xTiz0veAdoT/yHGnqXRO8eXLQxqhFO3mOSJJ+ZCoEAIBmRFjT
qHhKI8YOStUXCAAA70yFQCqmQgAAIAVTIcDcRdgKuX0sfRGQi6kQSdIsCp1u
aOVk67RZBF2nA61R2gaeUF+sdqUvoYNC78KbYSx+Iaolz5HT1PEciTLyYCdk
7nmOSFK6TIUAANCK8KWQync04oyF3D2Vvg4AAPiGqRBIxVQIAACkYCoEmLvQ
P3HwWcismAqRJM2iMfC0pyPeOrnQPYGr9Vj6Evoo9F1/YLZFf+c5cpoaniO7
Vdg1vN0vOyHyHJGkZJkKAQCgDRF2NOof0QhfQ2niMgEAmDtTIZCKqRAo6fn5
+fHV/e3e9ZtP321v9v/k/f3rf+j1P1v6x+/a2725vz/91vxyb9yc3H7csO/u
18d75W1EB/YfN28Pkrcnyfvv/+efWB8/tQ5vhcN7wedWIqZC4HO+a83E423I
56DPQubFVIgkaRYFHvZs55jnNuxCazji3XqBt6ChX7bqG9dht+KglXkHpc9z
5DTlnyPBe02vd2tjJ0T7PEckKVWmQgAAaEL4UsjNw0vpi/hehEEUWyEAAFTP
VAikYioEMns+rBl8c4r7rHfh9fX+zKTzkuGen/fHVSPem6v9kdb7Rzcnlf0d
27+bIt0o94na/VzE+W4LJOjt4IMrIlMh8AvfteYo9I8cfBYyJ6ZCJElzaLda
BH07dMRbJxZ8RH09lr6Efpo2Ye/7A4sB+pHnyImKP0dC95p8DutnniOSlCpT
IQAAtCB8QqOV/Yynu8ALbehaAQCYK1MhkIqpkPqEn6XKxM0/x37RINm57nrc
PpZ+oS9wmJvIcG/2ky6dHGS98C+Hj/eZkfKWvd6n6m7ThS/471fW42d2jCdm
3S/Mc/R5qXNfnrcxqtKvQ7tMhRwX9rHWwsvS/xWexXeteTMVAqczFSJJmkOO
eJ+o+BHv1gs9ot7Ob1oThb7xD4wG6C3PkRMVfo4E7zV5DupjniOSlChTIQAA
NCB4KeTm4aX0NZzKVggAAN0zFQKpmAqpj6mQnjw/P85hIeRvTU2FlLs5h3Os
pS8/RLmpkIz3rKrFEFshn+hzKWR/pL7Gcanr5j+6ijAVclz/Qxr9X+FJfNfi
IPh7TDdvCfiWqRBJ0hxyxPtEjkgH5Yh6bY2B0y1uin7mOdLEWyZ0r2kYi7/+
qivPEUlKk6kQAADqF7ye0dBSSIRdlCtbIQAA1M1UCKRiKqQ+pkK6cDgaWfoW
5dfGVEgtN+d6P0ZR+sW4yKUHPkN+PwodNq7lHsXZCmnkHXq6GC9LLa/Jfh/k
topPpm9dV7WjUz1TIcf1P6TR/xV+zXctPjIVAiczFSJJmkPBfyn8sC19CScW
eEraX3xf8MVv6NesmYLHW64c8dZ7niMnKvkcCX3LN3OPlC/PEUlKk6kQAACq
F7wU0thwhq0QAAA6ZyoEUjEVUh9TIY3bH/du5BbGV8uh+89UeXMa/HvvM0+F
FD9uXMM540hPhtrfoufpYCnkMBBSYgQnggY/uoowFXJc/0Ma/V/hZ3zX4k+m
QuBkpkIkSbMo9C+FX2ym0pdwUtMm7Cy7qZDLCz5N7ChxgsZ12E3ZG8bSV6E6
8hw5TcHnSOCciyegjuU5IklJMhUCAEDt5rYUYisEAIDemQqBVEyF1MdUSLuK
LxoUV/EOwf7m1Hx3alijOFm+qZCK3lOlP/Fshfyh4aWQ5yqP0l+kqY+uIkyF
HNf/kEb/V3iE71p8IviJ3dPXF/iaqRBJ0iwKPeLdygniwAOtrZxkr7Ft6K/Y
sC19CT3miLfi5TlykoLPkbCffLHalX/xVWGeI5KUJFMhAABULnQ34+bhpfQl
nC94HqXNywYAYCZMhUAqpkLqYyqkSRUtGpRU5zm+dm5OK2dYs0yFPD/W91lY
9FPPVshvIiyFZL+h/SyE/KqVj64iTIUc1/+QRv9X+CvftfiKqRA4makQSdIs
mlbLsO+Hy9VU/iqSX6a1ilKvfCO/YO01bRZhN+bKEW+9N5O3ebPPkd0q5N1u
KUuf5TkiSUkyFQIAQN1muRRiKwQAgK6ZCoFUTIXUx1RIa2pcNCilvnN8z+0d
zL++r/4M66UHPk/+0Kj4xPF1wV/yCNsYVzW+Sy/T3lJIM0/3y1zf+lJwlKmQ
4/of0uj/Cn/yXYvvhD6z23pHQBBTIZKkWRR8xPtqsdoVv4rvCjso3cY11tl2
CPz1MtKSKEe8FS/PkaqvMezN7m2uT/MckaQkmQoBAKBqM10KCb7uV3dPpS8C
AACOMxUCqZgKqU8zh4nd/L+qXjQooqoRgpZvTuV/5X3SqZAG7lux3/M4WyFd
fHbHeFLmfiGaebpfzlzIEaZCjut/SKP/Kzxo4Jn9qcq/a3Ul+AFY1f/CgLRM
hUiS5tG4DvuCeHW12EzFr+Lrgk+zOsp6WcEDAsvVVP4qOi14xcX7Qn/nOVLx
+yXoc7j++6KSeY5IUopMhQAAULWnu6A/Cmh0KeTl6S54KcRWCAAA1TIVAqmY
CqlPM4eJ3fxmblU+1Rzka/no6ruKj7Cmmwpp5U11XehXPc7r08GHd4wXIvs9
bOW3O1CpN0e1TIUc1/+QRv9X6LsWJwudOmviDQGRmAqRJM2jGfyl8MGDFeux
9CW02W4V+LvllHrCHPFWvDxHvlfqORL0Tq/8pqh0niOSlCJTIQAA1GyGSyFx
ZkJavXoAAGbBVAikYiqkPs0cJp73zX8OPfPWpzqOiDfzHvpepe+yNFMhjZ05
LnNvbIUcNLkU0tMn03ecvf/AVMhx/Q9p9H6FHX2i1f9ity/0fzbV8T8wIA9T
IZKkmRS853BV+aSDwYpCjevAXysniFPmiLci5jlS69WFfA5XfUdUQ54jkpQi
UyEAAFQscCnk6u6p9BWcJ95MyIGtEAAA6mQqBFIxFVKfZo7ezfjmN3OPsit/
kq+xuYkTXJd/Uf9w8YnPz6+lyTdViVtjK+SvVpdC2vwlv1iFH1yFmAo5rvch
jb6v0HctzhO6FFL3+wEiMxUiSZpLY/hRz6urxWpX/EKOFzxYUe+lVV2zJ+vn
kiPeipnnSJ2XFnJf6r0dqiXPEUlKkakQAADq9fIQNpzR1FJI5JmQ9l4AAADm
w1QIpGIqpD7NHCae681v5gaVUPikZbf35vaxrjdb7KmQds8cl/iNDz1we9D0
53eEN3qR6+/2A+oTjt6/MRVyXM9DGm+6vcJuP8pq+67VEX/gAOcwFSJJmk3B
h6APlqup9IUcKfwca53XVX3Bv1SODyfOEW9FzXOkxusK+cnrvBeqKs8RSUqR
qRAAAOr1dBf05wDtDGWkmAnZu3l4KX1pAADwJ1MhkIqTO/Vp5gTeLG/+c5RT
+v0qeTK8mXfOZao6dB91KqTdnZCDAjcmzqdQVb9RZ4lw/WUeX51/Rh0zy+8J
vzMVcly3Qxp/6/MKO/8ca/fJWDV/3gBnMRUiSZpPEQ577i02U/lr+aUx/MLq
u6gW2q0WXva6mzaBt8iSgH7Nc6S+iwrZbxm2xV951Z7niCQlyVQIAADVClwK
aWQnI9VMyEE7aykAAMyJqRBIxdGd+jRzCG+GN99OyHeKnbFs5m0T4LqeE6zx
pkIa3wk5yH9f5r0V0uxSyCw+pv4ww28KvzMVclyfQxofdXiFc/gQq+i7Vjf8
cQOcx1SIJGlGRTgK/aaqw8Uhp6TfLVa78hfSXMGv/DCWvoTuc8RbsfMc+Uyp
50jIHfEhrO/zHJGkJJkKAQCgVi8PQRMaLSyFJJ0JObAVAgBAhUyFQCrO7tSn
mXN4c7v5iW/M9fXt7f394+Pz3pF/+97j4/397e11xb8gZQ5YNvOeCVbLm+7i
A9C/XkAPOyF7+W9LnF/5Ns9DR1gKKXXh8/mk+kUtH1vFmAo5rsMhjd/0doXz
+QSr77Vvmz9tgDOZCpEkzakYp6HfLCo55R3hBOur9Vj8Qtprtwp86RebqfxV
9F6Et7x3h37Nc+S4Uu+UkI9i726dkOeIJCXJVAgAALV6ugv6Y4DaRzLSz4Ts
tTCYAgDA7JgKgVQc3qlPM0fx5nXzU92W69v7x2PTIN/+PM+P9xXuLJQ4gh9h
OeALhwmXx68nXJ4fM464VDHvEGMqpJlPulNkvyvz3QppeCmkr9/5c8zr28If
TIUc19uQxp/6ukLftbiQP2yAc5kKkSTNqu0Q9G3xF4thW3rqIc7lLFa70vel
wYLPDnvZm7hNFl30R54jxy6k1AdayM5JJVMtqjzPEUlKkqkQAAAq9fIQtKRR
9UZGnpmQg9oXUwAAmCNTIZCK0zv1aeYw8ZxufoKbctgIifCTPT/WtBjS6GLC
H64Dbs/bikvCm1LBAdbgqZDo921/yvj+7ZTx7z/s+wHjpOeLs38cznUrpOWl
kEQfV9fX+0P2b8fsfxy0P37Y/scP8cuZ+zyH7uf1feEPpkKO62tI45iOrtB3
LS4W+tiu6p0AeZgKkSTNq2m1DPvG+KuSxz+3w+UHpD/yl91f0G4V+uJ72XMU
4f1uTEB/5Dnyh2IfaCH3wl6TTslzRJLSZCoEAIBKPd0F/TFAtRMZGWdC9qqe
TAEAYKZMhUAqpkLmzPHVE8U+Inl9G2Mk5JefcH9gMuZP2Mi9jf+X3EdacDk4
zLikOV1b+v4EToVEu2/X+/fSma9F7DfLu+yniqO8isV/lc4T4bO45BVHeZQc
dkHeZnEi/mTP++GQpKshMz5277vWcR0NaXyimyv0XYuLBT/3ZvzsYMZMhUiS
5tZ2CPvO+LvFepxKXEWc893OSl/UuPayN9EY/G53p3Qsz5Fff/xyb5OA9/hy
VeA1V3t5jkhSmkyFAABQp5eHoEGNOpdCMs+EVPxKAAAwa6ZCIBVTIXPm+OpJ
og6FxF8J+fCDPkb8SVu4u3EPr8Y8uPqLJNMUhe/P5S/97WOc2xZ6uw5ni2P8
ID/ZCkmu8aWQi3/+/TrIYRwkx8+YaEqnsV+1qHzXOq6bIY1PdXKFvmtxseCn
tjvAPJkKkSTNrgh/QfzvlsOY8RzotIl0vPvqarGZSt+OBtutQm/Aeix/FXMo
/E5dDWPxq1CNeY78VPI5ErDZ4vGnk/IckaREmQoBAKBOT3chfwpw8/BS+gJ+
V2ImZM9UCAAA1TEVAqmYCpkzx1dPEe+MZMqZkL/FGzap/P7GXHBJdnL1w48b
/Qxr0b9nPe7J4TPFeyNFXdexFZJc60shZ17A6+fSfZ55kCM/afwpnavCH1oF
+a51XCdDGl/o4Qp915rpx1YU4b89Xn5mylSIJGmGRTj4+afFsM1w7nga1/F+
9uVqKn4vGmxcB77ui1XGQYBZFzAj4D2ib/IceVP0PRIyeDJsS/8KqYk8RyQp
UaZCAACo0stD0K5GZfsYpWZC9ipcTQEAYO5MhUAqpkLmzPHV70WbRMj4akU7
413xHY64iJJjwOX9p457+r7gCcpSUyEp7lbEm5L9HRPlfVDx+/xXEa628Knj
U67gbSCk6I/5t+h7Ic38rsXlu9ZxPQxpfK39K/Rd66r4c6NdhkLgYqZCJEmz
LHjt4RPL1ZhuBWI3DsuIP6vBisvuQvA+wHosfxXzKMLb3M3S53mOlH6OTKvL
r8UTUCflOSJJqTIVAgBAlZ7uQv4UoKZ5jJIzIQeVzaYAAICpEEjGVMicOb76
nViHJPO/VJHOSVZ6Si/a4dUCv8NRj7AWuz8lpkISHjSO9guV/YbMaSuk/aWQ
ry7h+vb+8bnG+xD30H0jv2uR+a51XPtDGt9p/Qp91/qh9KOjSeHfE73szJip
EEnSTBuD/574zyyGzRj9b5CftkPoQsWvhm3xW9BkwaeGnU/PVsiMgLeJTslz
pN3XfxjL//6o/jxHJClZpkIAAKjRy0PQvEYt6xjFZ0L2atpNAQCAPVMhkIqp
kDlzfPUbcU5Jlnqdoqw51HiTIx1evS53CDHa8du2f7nOuc50MyFxr6jNrZAm
DuRGuEPFL/PPu3W9/9Wu70P2NxHP3Nf4SEnOd63jWh/S+F7bV+i71oeLaOC3
rSo9PLChJFMhkqTZtlvFPTT9i+Ww2k6Rfs5xtY78ky42kX62uRX+O7NcRT/+
r1Q3y66Lvs1zpNEXfz2W/+VR/XmOSFK6TIUAAFCjp7ugPweoYSrk5aGCmZCD
Gl4NAAD4wFQIpGIqZM4cX/1a81sbUU5JVndYL85tKX1Z0U6wlrmQrFMhmd5D
ca4p//2I8nOXfj98L/wyK3hi/XzbtzER8kG0t3wFtyE737WOa3tI4xRNX6Hv
Wr8ofSENeY7wq9PC2xtSMhUiSZpx0ybhIe9Xi/VqDDoiOo2bIf6P6Ij0pY3r
0Nd+2Ja/ipkU4d1t10Un5DlSrO1w8Y9ffudELeQ5IkkJMxUCAECFXh6CVjZu
Hl5K//y1zITsmQoBAKAypkIgFVMhc+b46pdiHJMsfbYwxiHJ0tfwq452ESKd
YC3yPsw2FbIfVGjqqgrcjo7eE5/rYink9T1/29pEyAeR3vU13IjMfNc6rukh
jZM0fIUdPVda/q7VnOfHLjcKITtTIZKkeRc+/vCtyw56T9vVsEzw0zi1enG7
VeiZYS9+vqZV8NvHmIBOzHOkuZc96mrTNO2mcTuOm2FYv7ZYLA99/m//8Q8s
D//8Znz9z77+NxR/PfVHniOSlDJTIQAAVChwKqToNkZdMyF7xZdTAADgV6ZC
IBVTIXPm+OoXehnZiHAdFd3oGHelosuJdPa+wO9ZnqmQ7Leq0d+vjs50fyb8
Euu+vkY0+4FVmO9axzU8pHGiZq+w0Wfhp3x05fD8eBtjlKWmXxwoxlSIJGnu
RTgKeorFepxOPOi9G1fr4L/I/qg6znc3WvgaQNTD6fqy7RD8blmszl9m0Fzz
HGnsNQ/6NN4Pg6xW62GxjP4KLxbrYbU5+S4raZ4jkpQ0UyEAAFTo6S7kDwLK
TWPUNxOyZyoEAIDKmAqBVEyFzJnjq5/raGEj/IhkLVcS47RnbUc9o/x19/kv
KsNUSJnfujZ/xRr9LTqdpZBazGCWJgHftY5rdkjjZK1eYZsPwi91/5Qs6/nx
PspMyNW11xgOTIVIkpTrlPfVtwe9d9OY6HD3VT3nu9tstwq9MV7/jIXvurhf
OjPPkcyNATsO5w84vL6qm9UQfxvky59yvRp3U+nXeb55jkhS2kyFAABQn5eH
oMGNMtMYgT90SndPBV4PAAD4lKkQSMVUyJw5vvqpCIcK6znuFn4xddzqrm7K
TzEOsGa/QamnQsr9xrX5bolyCrqOt/kRnb7zGxXhvV/tb1oqvmsd1+qQxuna
vMJOP3Gb/K5Vv2gjIVd2QuADUyGSJO3Ld8r76sf5319/gKSHu1+tR+dVQwo/
Mjxsy1/FXArfdXG/dEmeIxkLepsP42n/lmk3rtaLrPsgxxy510qd54gkpc5U
CAAA9Qlc3ci/jJFyJuTm7unhLuy/wlQIAAB1MRUCqZgKmTPHVz8VfBq6rhen
i8sJP6Fe6yHECAdYc9+gpFMhZX/bwu9Gid+znrdC2lxv6VenOwIp+a51XJtD
Gudo8gp916rvntQo5kaIlxZ+ZypEkqQfZT3lvbccxt30X4eTyEn/PYv1WPq1
bbzwI8PLVUVH7HsvfNfl9CUB6dc8R3K1HQKu5rs3eB0LIb9bDqvtVP6Vn0ee
I5KUPFMhAADU5ylsGiPvMkbimZCXCP+Km4eXnK8IAAB8w1QIpGIqZM4cX/1M
8EnJ2g5Ktn9BbQ44nCr8aG7md2O6qZDyHyvBv2plLiHGLSn/4h9hKaQ27si5
fNc6rskhjbM0eIW+a1V4UyryfFgIiTkR4mWFY0yFSJL0s2lMfNo6u8XgZHFw
4UeGFxt3IVfhuy6valtFUEt5juRo2gS8yJ9uN03jZqj95hkMyZDniCRlyFQI
AAD1CZsKyTiMkWEmJMa/xlQIAAB1MRUCqUT4K5YbN+fjSY6vfiL4bVHfScnW
R4Ha3zr5WmuH71NNhVRxmxp9/3e6FdLaW2MWev88js13reMaHNI4U3tX2Pt7
2wPldM8Hj6/ub29vr+Pvg8zuFYUzmAqRJOnXgg4g12Wx2pV/PZsvwpHhYSx+
FbMpfNfFG0fheY5U/Qr/ORWyG1dtDbwsh7HK+9JHniOSlCNTIQAAVCdwGSPT
MEammZCDsO2Uq6u7pxyvCAAAnMhUCKRiKmTOR5QcX/1E6FnJGo9Khl5T2bvd
9k9/kuADulmvMclUyO1jJXep0WGdLrdCwr+j1Phx3Lrgu1Ld71lavmsd196Q
xrmau0Lftbq4xoNUi25RXVfzvQ8qYypEkqQ/mrZDU2eGj1is/zgKrYsKPzK8
2EzFr2IubYcIb571WP5C1H6eI0kL+mT++B7fjcOy1Ru1WI/V3qCG8xyRpDyZ
CgEAoDqBIxwZdjFyzoTsmQoBAKArpkIgFVMhrZz5SsHx1eNC3xV1Hk1veP8k
+GOqzjvym6ZO38c/g1rVx0mjb5Yoz/O63iyWQurU6JpOKb5rHdfckMbZGrtC
37XqvC+XqX4q5PreTAh8ylSIJElH2x8fTvYFNa3FsLVNEevXYBV8hnwYi1/F
XJpWEd6zi9Wu+IWolzxHUhX0Zv8x37QbV+tWR0J+Wg4+sur51XrnOSJJJ2Qq
BACA6gQOYyTexcg9ExLj32kqBACAqpgKgVRMhTRy5CsJx1ePCzxfV+nr0u7Z
7nZ/8vO0dH419hnUyg4Yt7oW1N1WSPjvWU1X05NG13QK8V3ruMaGNC7Q1hX6
rtXVhdY8FXJ9ayUEvmYqRJKkT5vGTWvniJer0QHVeI3r0Bvy40y60jdFebeu
x+IXor7yHEnROARc32Izjh2MhHzgQRMrzxFJypepEAAAqlPvVEiJmZAY/15T
IQAAVMVUCKRiKqSNE19pOL56VKszAd9pdQFlLqdX/2rp+H3UM6gV3qG5vlkO
6vkEC/41q/BXqxO9PibT8F3ruLaGNC7R1BX6rnWyJj6/Kp0KsRICJzEVIknS
1+1WQ4S/Yj6DxbB1WDjyrQ8+MzyMxa9iJkW4Wfs30ar2hQS1medI5IKmQvq0
Hqfy96XxPEckKWemQgAAqE7YVMjNw6eLG0FKzYREeEmSvSYAAHARUyGQiqmQ
hs62Ref46lGtrgR8p9Gz3Y3+2Jdp5vxqvDOodb5f2v1sjHFnannPWAqpWODN
qeV3LI92P0/SampI4yItXaHvWp1dbHVTIddWQuB0pkIkSfq+adwMMQ6QprJw
RjhB4zr4vmyaOHTfQdMqyg7Deix9Ieo4z5F4xZl06M5y1cwdrDHPEUnKm6kQ
AACqU91UyMtTyZmQ8JfEVAgAAHUxFQKpmApp4bBhKo6vHtXtEegmL2xWp1eD
rzbbezLWGdRqb0+Tb5YYP3npH/8DSyE1C/ysquNXLBfftY5raUjjMg1doe9a
1d6aC1U0FWIkBM5mKkSSpBPbjUOUY6RxLYfR31+f5HaHH0VfrNyaLE2bKLMB
w1j6QtR/niNxXkZTIZ+wFnJpniOSlDtTIQAA1OYlbJcj8ixG2pmQhxNmQup7
TQAAIIypEEjFVEgL571ScXz1qIbOdp4n8NxgkSub1+nVdq43yhnUit8rLQ8h
xLg3Ndya4Oto7c3flobfIfn5rnVct1+2/tbOFbby3SOWGVxvNVMh17e394+P
z/W/XaEmpkIkSTqnabuq5aD3clhtp+IvSK+N6+AbtB6LX8Us2g4R3k1XV4uN
d5My5TkSWqR3fZ+shZT7jfIckaQzMhUCAEBt6pnFqGMmpK7XBAAAwpkKgVRM
hbRw2DAVx1eP6fdVafDKZnCa8zeNXHGEM6gVv1P+ansIIcZjvfjdCb+I9t78
TWn5HZJdg8/eLNoZ0rhUM1fYyDePiPq/4mqmQj66vr69txoCJzAVIknS2U3T
dojy18+HWGxGx4FTtVsF39/Falf6KmbRGOeAt8P1yp3nyOVNm+KvXN18oJ2X
54gklchUCAAAtaljFuPl6a6SmZB6XhMAAIjDVAikYiqkhcOGqTi+eky/r0qD
VxZ41LH+s5x/CrzkTHcp+Axq9bcm7ArLXl4HWyGWQmpnKuQMDT57s2hmSONi
zVyh71oV35wLVTkV8tNhM6T0awT1MhUiSdKFTWP508qLoc2D3pUX4Rz6eix+
FTNoWi1jvI3suqhYniOXZCrke55Bp+Y5IkmFMhUCAEBtys9iJJ4JueDnK/+a
AABAPKZCIBVTIfWf9krH8dVj+n1V2ruyGZ5ebeSvum/mAPTFmr7C5rdCgi+g
hV+xtpkKOUN7z948mv6UPUkrV+i7VocXXflUyA8WQ+A4UyGSJF3UtF0NcY6X
hlsM26n4C9JR4xB8RxwZztC4jvHueb1bG28flclz5MLXzVTICYZt+TtVf54j
klQsUyEAANSm7CxGfTMhB093Qf/iu6eQ1wQAAOIyFQKpmApp4bBhKo6vHtPv
q9LcYdDu/9L3o5q46lYOQF+u8SuMcEi44DVYCqmfqZAz9PutIkzjn7InaOQK
m/jWEV3vV93GVMgP17cGQ+AXpkIkSTq33VjN4e4PlsNoniJGEQ6hr8fiV9F/
2+BBlzfL1VT8WjTDPEcCijXvEMFysVgPw2Y1bsdpN+079gP/+D9tx3EzDOvF
ItOtN1r1XZ4jklQwUyEAANSm3FRIpTMhe6ZCAADoiKkQSMVUSPWHvRJyfPWo
5hY1TtXahc3097OJv+q+kQPQAVq/whinhEt9llkKaYCpkDPM9Fn2rdY/Zb/X
xhXO9Pezie9aAZqaCjm4vr03GAI/mAqRJOn0duNqHbwjkdJiPTqvGtYYfHLY
6ez07VaR3odulrLnORJc2amQxXIYNuO4mwKvYtqukv8mmLD4Is8RSSqbqRAA
AGpTZiqk4pmQPVMhAAB0xFQIpGIqpNUzbjHM9Hjgd3r9m8abu92tTZtE0sTx
1TYOQIdo/gpjPNzLvIeCDzi3+tZviqmQMzT38M2k+U/Zb7Vxhb5rdXnd7U2F
HNgLgQNTIZIkndQ0boaqT3f/tBi2oUeYZ9u0Cb7Jjmanbhc+5/LDYuOdopx5
jsR5GVfLEi/IZhU+D3K0absakl2RT7njeY5IUvFMhQAAUJv8UyGVz4TsmQoB
AKAjpkIgFVMhLRw2TMXx1aN6nQpp7bpa+3mjaeHC2zgAHaL9K2x1K8RSSBNM
hZzBd63j2v+U/U4TV9jCV44kOr/wRqdCDq5vzYUwd6ZCJEn6tl3CY7yJLNar
0V9zf3YRzg4P2+JX0XfRzndfrcfS16I55TkSrZxTIYvFepzyvAi7Mc1vyDCW
v2W15TkiSRVkKgQAgNrknQppYCZkL2wqJN7PAQAAEZgKgVRMhdR+1islx1eP
6vRvGm/tslr7eeMJPd+Z48qbOAAdpIMrbHMrxFJIG0yFnMF3reM6+JT9RgtX
6LtWp1fe8lTInrkQ5s1UiCRJXzWN60WyL6KpLYatv+z+jKZN8L1erqbSV9F1
EScCHJ9XtjxHIr+eGaZCFsth3BW48Gk7RP9dWWxqu4Pd/P54jkhSQKZCAACo
Tb6pkEZmQvZMhQAA0BFTIZCKqZAWDhum4vjqcV0eHwx9q2e/253/fe9faOHg
bgsHoMN0cYURjgrn/jQL/ZEreeX7ZyrkDL5rHdfFp+yXWrhC37UuVfmnWOtT
IXvmQpgvUyGSJH3WbjWkP4+c2mI9Gq84rXEIfrWHbfGr6LlxHeEdcbBY7cpf
jmaR50j8kk6FLCq42OgX6BPvZ54jklRLpkIAAKhNnqmQhmZC9kyFAADQEVMh
kIqpkIZPuQVzfPW45lY1TtHa/knnZzi/0sLvXwsHoMP0cYURzgrnvRRLIa0w
FXIG37WO6+NT9isNXKHvWnXfn8v1MBWyV/nLDImYCpEk6UjTuF4k+96Z3XIY
HWj9rmkTfMeXq9IHzHsu4ltysZmKX45m0P9l795t2+oatA2rDQJTAiNGgjBg
CYwZMRGg8K+AJShQAyxCiTKWoUgu5M3mNynZlmxK4uY6r3VduKOZ7+C9edj8
XmA99hxJVIRZp1Nm84fiIyF/ivBIen9tvvSOeY5IUkWZCgEAoDbpp0IamwnJ
ck8AACAfUyGQSucHpfiS46uf6PC4enOXNO5fdN/Et3IDB6ADdXKFbW2FBG+X
VXPf+2cqZAK/tU7r5Fv2Cw1cod9aQ177efa/7H7abtc/LRYFFkb7v9PwD1Mh
kiT91ctqfpPsB2cxs/mTY61fFOHs+fyp+FV0W8xT83er4pej/vMcSVj0qZDD
ddUzEvK7zVPEC52vSl9O8TxHJKmuTIUAAFCbtLMY7c2EpL8nAACQl6kQSMVB
qZE5vvqJ/g6sBw8GZD/YHfgnbvkgegvfyg0cgA7UyxUGf5llvJjgP2vLH/sg
v85y745nuV+Pc78JffUTGeul8lvrtF6+ZT/XwBX6rVX361Or4zNne3jWBN1D
Nxs+YSpEkqR3bZ6W8Y6Snja7W21eDv9F+Q+Szx5qOOVdYxFOEN8sKzxp3kcx
z3d7mZQ+z5HERZwKmc0fVjV/J0T89qvghevkTnqOSFKcTIUAAFCdx9uQf2Lw
xSxGypmQ69uUcxymQgAA6ImpEEjFQamROb76meBljbqOT4avBWS/nNA/clX3
f6IWBhMaOAAdqJsrbGcrpIU3fh2OZ7SPh7RrXQL51jCv1ZHfWqd18y37qfqv
0G+tQS8+rp/PpG3y1ZAWPvEQjakQSZJ+FfMk6Smvh7s//DdmP+j9889Q/D7X
V4SD54Ofwk7YU7xVgKv5qvjlqPc8R9IXZypkdrdcvaT+o9b0jhp54MJzRJIq
zFQIAADVSTIV0u5MyPFPHzYVcvuY9o8HAACTmAqBVEyFjMzx1U+Fb4VUdHda
HD4J/zMPzFRIBP1cYYStkCzfAH6NfOmwDtLyNshfxjpj77fWaf18y36m/iv0
WyvAWF9jZ9nvdyknQ9xxxmEqRJKkQ5vVXcLz3V8fSd68rHIe9C59yru6YhzE
dnY4TTHPd8+WLcwCqOU8R/IUPhUyWz41NO60WcZ5ZUf9DvQckaQ6MxUCAEB1
wqZCTuxitD0TkuSWAABAQaZCIBWHc0fm+OrnIhyfrORIW4ShgAKvtOOrAUyF
RNDTFTbxbebHyCn74z5I8MtXn0oej5n4rXVaT9+yp9V/hX5rBRjra2yS46Mr
xT1v4WMPMZgKkSQp2jncU27mXxzufl/Wg97WQv4Ufur8avbQ0KnzdnqaR5xd
mD+Vvhx1nudItkK/tNv7xn5ZRvkybO/Cw/MckaRqMxUCAEB1ou5ipJ0Jecww
ExL9lgAAQGGmQiAVp3NH5vjqFyKcn6ziBjWxEvCPCPsmAzMVEkFXV9jAt0Do
H7GyOx5on+ycdS3GOmPvt9ZpXX3LnlT9FfqtFWKsr7ELJHmQtfDBh3CmQiRJ
o5fufPds/jT5WO7maZnpoLe1kNcb/hB+jHi+Kn0VHRbpaPyrEQ/IK2ueIzkb
byokzqPq6upmuSl9IVnzHJGkmjMVAgBAdZ7vg8Y9/uxi9DETchA2FXJ9n/GP
CgAA3zIVAqmYChmZ46tfifF3rRe/RTEuosRhSMdXQ5gKiaCvK6x+KyT0D9jL
ke39frdejPDl18sLdh6/tU7r61v2lOqv0G+tEGN9jV0q/l5ICx99CGUqRJI0
dKnOd8/uViEHcjdP84jnWz/9Qzr3Gnzk3G1MkvPdainPkcw3fMSpkChPq5+X
vnwpfiG58hyRpMozFQIAQHUCp0JehzH6mQmJdUcAAKAWpkIgFVMhI3N89UtR
jlCWvElxzoAWOQsZY+JkXKZCIujsCiN8GaR8W1kKSXCcumodvGIT+K11Wmff
sidUf4V+a4UY62ssyGEEK+Kdb+HDD2FMhUiSxi3N+e6beaSjuJvVXfJz3vOn
4q9CyTYP4Xd4vip9Fb0V9Xz31d2q/BWp5zxH8j9HxpwKifLAavXaJ+c5Ikn1
ZyoEAID6PN6G/BOE6/vH+45mQg4Cp0JuH7P/iQEA4AumQiAVUyEjc3z1a5H+
uvVChwnj/OkLvciOr4YwFRJBb1cY4fsg3UUNvhRyOEQ90ErIUeMv2UR+a53W
27fsv6q/Qr+1Qoz1NRYs6lxICx9/CGEqRJI0aqu7aD8Zf5vdrTZx/5wvq3mK
c+jv/siRDqS3WOh586txjl1ny/luNZXnyOsfOe9zZNCpkCjPrCG+FT1HJKmJ
TIUAAFCfsKmQdIrMhES4IaZCAACoi6kQSMVUyMgcX/1OpFOU+e9UpJWTYgch
HV8NYSokgu6usOKtkMCPe4U3+2z7XaSv6taMdcbeb63TuvuW/Uf1V+i3Voix
vsaiiPU/Ttx9umcqRJI0ZJuHmAdJj2bLp1SnjzcP8+h/3Hfmq9IvR7PvgZGH
VhIU93z3zTLy3oL0Mc+Rd3I+R4adCokxTdP9F6PniCS1kqkQAADqU+NUSLGZ
kPAbcn1f7k8OAAAnmAqBVEyFjMzx1e/FOke5yHioLdpRvHKvsOOrIUyFRNDh
FYZ/qpJc1rC/Qva79ZgzIQdjnfL2W+u0Dr9l/1L9FfqtFWKsr7FYOvifKJCB
qRBJ0oA9BZ4z/keGw6Qvq/lN5D/1H3er8i9K7kIPm49635LlfLfaynPkL/m+
D8edConxrut64cpzRJIaylQIAAD1eb6/jviPFsIVnQkJvx+mQgAAqIypEEhl
2EO6/HB89SwR/wrsHDcs5unzcqcgI970EZkKiaDHK6xyK2TMHyFDz4QcjHXG
3m+t03r8lv2o9iv0WyvIWF9jEcVaqPEC0DFTIZKk0Yp7kvTqana3ynWYdLO6
i/tn/2P+VPp1ydvmIfxOdn3gOnPOd6utPEdOyfUc2SwDB08aXnmKMHLV7ePe
c0SS2spUCAAAFXq8jfhPF8KUngmJcDtuH0tfAAAAfGAqBFIZ85QurxxfPUvU
s5SL7S7ZXYt7+rzky+v4aogcr1ztB6DDdXmFFW6FhH7WGzwqPPxMyEGDr1sA
v7VO6/Jb9oPar9BvrRAtvANrFemdN9aDhLGYCpEkjVXwEeOPZg+bzJeweZqn
OeY9X5V/dbIV4bR1y4fNKyvy+e6h3skqkufIZ/J8+kaeConw3sv/fsuR54gk
NZepEAAAKlTJVEgNMyEHYbfj+r6KiwAAgN9MhUAqpkJG5vjqmSKfplyso++F
7HfbuKfPy764jq+GMBUSQ59XGOGTFfdo7nBLIb7bXjX3wgXxW+u0Pr9l36v9
Cn0fhWjhHVivOO89rwHdMhUiSRqpzUPEs6Sz+VOh87Yvq3nUg+pv19Pl8eFU
b4PZ8qX8hfRQ3PPdYy3eqEyeI19dT47nyMhTITHefi1f/uk8RySpxUyFAABQ
oef765j/kOEStcyE/Bd8N0yFAABQG1MhkIqpkJE5vnq2BOcpF+vdPsIN3O93
cUdCjn+20i9t2PnawZkKiaHTK6xsK2SwpRDn8n9r7JUL5LfWaZ1+y75T/RX6
rRWghXdgzaI8EL0I9MpUiCR9W/gPie4Vf43OLOZh0tn8qezlBJ+VPmGQ47Gr
efit6u+odZGc71ZzeY58I8fHcHUX9mds+gv8KfgJdrPcFL+KiHmOSFKjmQoB
AKBChadCKpoJOXi8Dbqa28fSFwAAAB+ZCoFUTIWMzPHVKRKdqFystxdNhuz3
u238jZDXP1L5F9bx1QCmQmLo9Qqr2goJ/JzXe5dP2ftWe8dUyARtvdEn6PVb
9o/qr9C3UoAW3oF1i/H28yrQKVMhkvRt4b8julf8NTqv0MPF75Q+3/1a/FPe
s4dN6YtK3uYh/FTxbPlS/kKaL/r5bi+K0uc58q0Mz5HQV6HprYzwb86mLz/6
3fjAc0SSMmYqBACAGgWuYwSobCbkv+DdlOv7yq4HAABMhUAqpkJG5vjqNGnP
VC4W6/V2u9vtD/79Lz/+n3e77Xa9XqRZCHlTxRFux1cD5HgFqz8AHazfKwz/
cMV6h420FOIr7aMqnjPZ+K11Wr/fsr9Uf4W+mAKM9S2WRITtMi8DnTIVIknf
Fvwron/FX6NzineedP5Uz57GJuK59deLW5W/qKSt5uE36W5V+iraz/lutZjn
yHkXt0r8Zx56KiTCU6yXB73niCQ1nakQAABqFDiPcaH6ZkIOAmdTbh9LXwAA
APzFVAikYipkZI6vThXjVFvVanlNHV8NYCokho6vsJatkHGWQnI9OBaHwan1
dnew33+yOlXHNY11uttvrdM6/pZ9U/0V+q0VYKxvsTRshcAnTIVI0rcF/4jo
X/HX6IyiHYWubiZis7yJdGlHs4d6DrDHb/MQ4WDx/Kn8hbSd891qM8+RM6V+
jgR/kze9lRH+YjV9+b/yHJGk1jMVAgBAlQL3Maarcybkv+DVlOv7Oi8LAICR
mQqBVEyFjMzx1Yl6Xwqp57yd46uXy/K5rP4AdLCerzD84xXj+gL/FPV8W30n
7XNjsThsgyTcBElzVe28fDH4rXVaz9+yr6q/Qr+1LtfCG7ABdfwegeqYCpGk
bwv9DTGA4q/Rt8U6Unqz3BS/lhOt5hFPeVd6jZFulPtTPOe71WieI9Vc49hT
IeGTNbNl61+bniOS1EGmQgAAqFLgQMY01c6EHASOptw+lr4AAAD4m6kQSMVU
yMgcX52i/52Qil7O4Js91kH0/Ko/AB2s6ysM/zILv8BRlkJSPTgOCyEl32Sm
QibwW+u0rr9lj6q/Qr+1KCzCI9KbkB6ZCpGkbwv9CTGA4q/RdwUfK35V8ena
qMdm50+lL6fit0GvNydTzner2TxHJkn7VfkUOPtU8atwRqNPhXiOSFIfmQoB
AKBOgQsZZ6t6JuS/4M2U6/uqrw4AgDGZCoFUTIWMzPHV83U+FFLVTsgPx1er
V/0B6GB9X2HxrZDQP0ArH/AED47SGyFxrqyVFzAOv7VO6/tb9qD6K/Rbi9KK
/xyBKpkKkaRvC/wFMYLir9E3rQIPFb+aPWxKX8iXhR6dfuduVf5y6nwb3Cw3
5S+k2ZzvVsN5jkyU9Dky9lRI8GpNy5fvOSJJ3WQqBACAOuWYCql9JuQg8D7c
Ppa+AAAA+IepEEjFVMjIHF89V9hxz8otajzqGXrHa7ymnlR/ADpY51dY+HDu
IM+e2EMhi4o2nUyFTDDI+32yzr9lf7RwhX5rUVrw/8Jq4asApjIVIknfFvgL
YgTFX6Ovi3P2eb4qfiHftbqLcaFXfQ5iBJ+tPpg/lb+QVnO+W03nOTJV0udI
8PdJ01/m4Y+zVi/fc0SSespUCAAAlUq8FXJ9X/9MyH/Bd+H6voWLBABgNKZC
IBVTISNzfPUssY97V6XWF9Hx1brVfwA6VPdXWPJ07iCPnqgTU7VdtKmQCQZ5
w0/W/bdsA1fotxalhf+PLO9COmQqRJK+LfAHxAiKv0ZfFuXgcxvnaqOdop0t
ezs/u1neBN+VHhdUMuV8txrPc2S6pM+RVeB0y+xhU/5WX9qgUyGeI5LUWaZC
AACo1PP9dcx/BvFeIzMh/4XfhNvH0lcAAAD/MhUCqZgKGZnjq2foeCik5hfQ
N1Pd6j8AHcoVfu/S47ljPHkiPjoWFR6ENhUywRjv+Ol8y5a/Qr+1KM1UCJxg
KkSS1HmhB4qP5qvyF3JWUc6zXzV6jviLniK8C3q7J9mKe777ppkPozrKc+Si
C074nRm6/mQqpPhVTMtzRJL6y1QIAAC1eryN+I8hfmtnJuQg8B5YCgEAoEqm
QiAVh8RG5vjqt3odClmsK3/xfDPVrf4D0KH6v8JiWyFjjEyE3903lb6XxngV
I/Fb67T+v2Xrv0K/tSgu+Gk51vOEQZgKkST1XYzjpS2dKY51nPZuVf5aohV6
qPzIyeKLepo7363m8xy5TMLnSPC3esvPuOCpkNnypfxVTMhzRJK6zFQIAAC1
er6/jviPIg6u7xtaCTkIXApp7noBABiEqRBIxSGxkTm++o1oh72rsljvGnjh
Qu+9k4NJ1X8AOlT/VxhjCemSj9kYGxOxHh7VXu4YL2Mkfmud1v+3bANX6LcW
pZkKgX+ZCpEkdV3widqr5g7Vru6Cr/inm+Wm9IVE62kefj9aOuZfT853q4s8
Ry6U8jkS+ids+Rk31lSI54gk9ZqpEAAAqhU4lPFRi7MZoWMpt4+lrwAAAE4x
FQKpmAoZmeOrX+pvKGSx3rawEnIU+tXk5GBSDRyADtT/Ff4osxUS+L3ayAc7
ztOj5reRqZAJ/NY6rf9v2Qau0G8tSjMVAv8yFSJJ6roY551bO1gaYxmjvav+
tM3yxt0oUeTz3Q2f61freY5UeNXBcxmtvSIxr72dqRDPEUnqOFMhAABUK3Qp
47cWZ0L+sxQCAEC3TIVAKqZCRub46hdCbs5ivV6HHsGPbLHe7dt6uQLPDvb9
7iyugQPQgfq/woP8WyFj3NcoSyF1X6ypkAn81jqt/2+DFq7Qby0KC31geg/S
I1MhkqSeizETcbcqfRUTe1nGOFrb8DHqD8U48D572JS/kLZyvlv95DlysZTP
kdDv9nbmMv5plJkUzxFJ6jtTIQAA1CvGVkijMyH/hV99u1cOAEDvTIVAKqZC
Rub46qeChkJe78t+v6thL2RxGAkpfTsv4a+6r1kLB6DD9H+Fr4JHLaZd6hi3
NcZSSO3XaipkAr+1Tuv/66CFK/Rbi7KCJ8ta+CqAqUyFSJJ6bhW+E9HgTESM
g+0tH6OOfSsaOVVdT853q6s8Ry6/7oTPkeAxk/lT8Zt8Yau7wNelhYea54gk
dZ+pEAAAKvZ4G/pPI24fS1/DpSyFAADQLVMhkIqpkJE5vvqJCEMhf/6zdtsy
iyGL9bbNjZBf/FX3FWvhAHSY/q/wTdatkLD/slaOpMdYCqn+Wk2FTOC31mn9
f8s2cYV+a1FU8FTIWI8TRmEqRJLUccFHia/aPE0cfI74qpOpkKfwI/4tnvEv
fM+d71ZXeY5cLulzJHjC5W5V/CaXeWnq/171HJGkETIVAgBAzcbdCgldCmn2
wgEAGICpEEjFVMjIHF89LeDc5Of3ZJ9pM2Sx3jY+EfKLL6eKNXEAOkj/V/hL
8DHd8y92jKWQ4BvaxLWaCpnAb63T+v+WbeIK/daiqOBxrbEeJ4zCVIgkqeMi
LEU0uZixeYhwyrbFs+0f2yxvItyGVfkLaSfnu9VfniMBUj5Hgr/hW/2GCb7w
yjdSPEckaZBMhQAAULPgwYxWJzMshQAA0DFTIZCKE2Ijc3z1lJC7ctZ5tcNo
yHa9XkTbDVksXvdBens5Qo8POj2YThMHoIP0f4W/5doKGWVcIvjccxPXOsqr
GYXfWqf1/y3bxhX6rUVBGdfKoCGmQiRJHRfhiHebSxERLrz9qZAYN6H2I9VV
5Xy3usxzJOTKUz5HgsdM2nxd/m8V+MLMHjalL+HzPEckaZxMhQAAULVBt0Is
hQAA0DNTIZCKqZCROb56QsCZyYuOS+73+93uuB1yWA85+vSGvzr8K9fbn/+m
fXfjIB8Fnx90fjWZNg5Ah+j/Cv/Ic1I37L+lnTsafDfb+OYyFTKB31qndf4t
28wEgt9aFBQ8ruXtR5dMhUiS+i34HPFVq0eJX5YRrrztqZDN8ib4FlzNli/F
L6SRogyz/Ha3cr5bleQ5EnTlSZ8jwV87TT7mgl+Xeq/ac0SShspUCAAAdRty
K8RSCAAAXTMVAqmYChmZ46v/uvzMWpe3o6zQA4RekmQ6P+L9Y4QrfC/DR22U
pZDwc89tHHw2FTKB31qnBX5W6n4ThX8R5Hvh/daimGYWdSAvUyGSpH6LcMS7
0b+Svv4j3qmLcuL4blX+QprI+W71m+dIiLTPkeA/4exhU/4+Ty30+7bWCSzP
EUkaLVMhAABU7vE2+J9QtDacEbwUcn3/XPoaAADgc6ZCIBVTISNzfPUflx+Y
rPvQaqOcX61V/0Ma/V/hB8k/asMshQSfe27kYk2FTOC31mn9vonCvwbyvvB+
a1FI+Eel4u8BCGAqRJLUb454h2h5KmSzvAm+/mrPU9eW893dttk8Led3s9nN
X18nh//L/G65empwZmF6niMhEj9Hgr/qG3xpVnehr8mq9CWcyHNEkgbMVAgA
ALWLsBXS1nRG8AW3dbkAAIzHVAikYipkZI6v/s1SSF2cIaxV/0Ma/V/hR4mP
iod9lFv6GIfeyFautt+VhwT81jqt1/sS/iWQ+wL91qKQ4A+Ldx6dMhUiSeq3
CEe86zxU+20NHPFOWZRDx3er8hdSfZvY57uLX5H+3+FlXc7PXmCY3cxXXY/q
eI4EXXni50jwbkZzk1Cr0O/c+r5mPUckadBMhQAAUL2xtkKe768DL/b2sfQ1
AADAl0yFQCqmQkbW6zHNi1kKqY3zq5Xqf0ij/yv8S9ofA0G3s6kPcfDB50be
O6ZCJvBb67TQL50q30Xhv1p+y/jC+61FEaM8MGEyUyGSpH5zxDtAcweof7dZ
nr1y0OPl5yvu+e6Z890VNGkk5IN+B0M8RwKk/yIN/haaPWzK3+qML0pt1+s5
IknjZioEAID6RdgKaWY/w1IIAAD9MxUCqZgKGZnjqx9dfj+6uxXVCD5G6Pxq
Ev0PafR/hX9L+WtgnKWQ8BP3jbx3TIVM4LfWJwIf8BXemPCfLIWuz28tCrAU
Ap8xFSJJ6rcYR7zbnIyIcPa2zQuPc+1XV44bf5fz3d21Wd6FfmH+fB035S8k
cp4jdV/4KvRPebNs6E0b/G6s663oOSJJQ2cqBACABsTYCrm+fy59GWcIv1JL
IQAAVM9UCKRiKmRkjq9+EHA7HJFMJvz8am/v0yr0P6TR/xX+I93PgZCb2dit
NBVynrGemX5rfSL0+V7Z2yj80/9R1hfeby1yG+ZxCRcwFSJJ6rgYp1DnT6Wv
YnoxzrbPV6Wv4qI2y5vw17zJFz1nznf31ssy/CvjzU2jXx2f5zkScN3p3wzh
3/l1rWd8WVe7KJ4jkjR6pkIAAGhBjK2QBkY0nu+v+79IAAAwFQKpmAoZmeOr
H1x+ULK3O1GV8POrtR0n7kH/Qxr9X+EJgR+2z656oKWQQc4+h1/lWF/Kfmt9
oqv/CRLht0rRy/Nbi7ys08AXTIVIkjouxkHU2cOm/IVMbHUXfNk1HSjO/Iq3
eu25iny+u8HPV29F3Al5M181s71wRp4jF8vyXRph0qSVlYnwt2I1V+o5Ikky
FQIAQBsijGhcXV3fP5e+jq9EuMbKrxAAAI5MhUAqXZ3TYyLHVz8wFVKnGOdv
HWCNrP8hjf6v8JQkWyEjLYWMMBUSfolXo30l+631mdDHezXvoyifir9lfuH9
1iKjCB+Zjr8ZwVSIJKnnohyBb284YhXhCG41B4qntFnehF/51fyp+IXUm/Pd
vRV/J+TVfFX80qq6RZ4jVb9ATbxdwx9ws2UdGz6eI5KkQ6ZCAABoQ5StkKvb
x9LX8bnH2+DLsxQCAEATTIVAKqZCRub46nshd8PpyJRinF/t7M1aXP9DGv1f
4UkJtkJC/iPb+2btfCpkv1vHWURo75UN4bfWZ4Kf7lW8kZLshFzlf+H91iKb
CG827zW6ZipEktRzMQ47V3O69txiHMJt8uxtlNPH7Z3oz5fz3d0V5RvyE/18
lDxHLr3mTJ/xCCNRDXwdhb8idXwkPUckSW+ZCgEAoBFxtkKqHQuJMBRS7bUB
AMBHpkIgFVMhI3N89b2Qu9HZrahNjPOrXqOo+h/S6P8KT4v+VBhrKSTGt1W1
Vx1zEKHai0zCb63PhL+nir+T9lF+oJyU/YX3W4s8YrzTin/0ISlTIZKknotw
gvjgblX6Qia0ugu/4NZOtcd7redPxS+k0pzv7q8Y3xUjvMqeI5fJ9xzZPMyC
/7TzVel7/mWdzKF4jkiS/mQqBACAZsRY07iqc1AjxqVd3z+XvgwAADiLqRBI
xVTIyBxffS/sbjizllKcI+qdvWGL6n9Io/8r/ETkx8JoSyERjkBX+ebZ79bx
dkKuGn1tL+a31qcan9ZJuBNyVeKF91uL9OK8y8Z6hjAgUyGSpK6LdBa+nemM
l2X4kenqD02fKsoB5JvlpviFVFmMk/h/ON9dRVHP7H/2UjfzzfllniMXyfkc
WYW/m2v+XupjC8VzRJL0IVMhAAC0I9JWSHVjIVGuq7aLAgCAT5kKgVRMhYzM
8dX33I2KxTlZ6GxhNP0PafR/hZ+J+k0YcBsbvYcRvqtqu/LYMyEHY30V+3Xx
qQifl2LvpbQ7IVdFXni/tUgszqem5y9FODIVIknqumhHUxsZkYhzpP1uVfxC
JrZZ3kS47vlT8QupMee7eyzCtMJZGvnm/DrPkUvkfY7E+DNXu+US49Na+rHu
OSJJ+jtTIQAANOT5/jrOP9WoaFcjzjVd3z+XvhAAADiXqRBIxVTIyBxffS/8
hKSzkQnFOpPb2bu2lP6HNPq/ws+FXfv778HxlkKiHLWv6FGy30WaDqj3EjPw
W+tzER7tRe5P8p2QUhfmtxbpmKKBc5kKkST13csy1vHUBo6mPsU5/d/eYkac
C5+vil9IfcU93z1/qv5DNEZxX9bvXvTy1xua58h0uV/3KK9RjVsuUYawCq+g
eI5Ikk5kKgQAgKY83kb6RxuVbGtEup6Kpk8AAOBbpkIgFVMhI3N89YMYJ1bX
u77uSUXincvt7Y1bQv9DGv1f4RdibYUMuBQS55uqjnPQqWZC6rnCXPzW+kKL
H5gcOyFXpV54v7VI4uenJtIDxRuLEZgKkSR1XpRjtm+qPvMe7TB7c4sZcV7i
Bo7wZ8/57k6L+a34vbtV6eut6455jtT8GtX2IIjzJVz0M+g5Ikk6nakQAADa
8nx/HesfcBTf14h1LZXMngAAwJlMhUAqpkJG5vjqB5H+tmtzIYnE+tvIjy9S
Z+/d7Pof0uj/Cr8SZysk4D+l4SWJKF9Uxd9A8U51n9bwC3wBv7W+0NwHJuZP
kXquKtEF9v3e5WwR31TeU4zBVIgkqfeiHlOdLV/KX9GJXlbzWJfY3Ln+pyiX
3txASvKc7+62OB+Z89X6tTklz5FpijxHIr2x69ly2cS5opLvN88RSdKnmQoB
AKA1j7fR/inHdcG1kOdo11F88gQAAKYxFQKpmAoZmeOrH0X8e+IX663BkOgi
vkAmXcL0P6TR/xV+Kezh8LoDMeZSSKzvqYK3YL9NOxNS+PIK8FvrK3FGBPLc
pNQTOiWu6QS/tYhnv4s6rjPWs4OBmQqRJHXfyzLmUdUKT3lHPN9d4dV902Z5
E+OyHxxA/lDcYYR6jt7rZ6u7eK/tme+ADj5fniMNXF2cx0Etr06k5ZOCnz7P
EUnSV5kKAQCgOc/31/H+Ycf17eNz05dgKAQAgOaYCoFUTIWMzPHVj+L/XfGL
9Xa723d2m0qKeoD18BZ2hPUy/Q9p9H+FXwvfChl1KSTa11SJu5BtCaHxl3gi
v7W+FOkDk/w2xf+JWPqKPue3FjFEf6KM9eRgaKZCJEn9F+v48G+ziv5q+7gH
2O9W5a9oUnEOU89XxS+kppzv7rro34dnaO6LJcd98xxJUKR5jeJrIZtoF1Ls
6eY5Ikn6JlMhAAA0KOpYyNXV9X3OtZDnx9t4f/q8f3QAAIjCVAikYipkZI6v
/iXlQdDFT+uD7e6D/Uelb0HtUsy5OMI6Xf9DGv1f4TdCt0Iuv4HN37xo31JZ
T0VnWwnJf2nF+a31tWi7FMnu1H6XeyYk6eWcc8V+axHi50cm+hOl+29CeMdU
iCRphKKduv1jdrfaFL6uzSrmUdyr4oejL7gDUQ7vzx6qObBfQc53994q/rfh
t26Wpb8tY+Q5ct41FX2ORFx0KXYhEb+ES30De45Ikr7PVAgAAE16vI33Tz0O
rm8fc2xuPD9GHTkxFAIAQJNMhUAqpkJG5vjq37L/pfHfW3y0/uiv3ZHdALsj
KV6jxdpfeT9N/0Ma/V/ht6Kd3x/u3sX7kspyM1Kc6f6OqZAJOvhIfCPid038
m5V3RCfttUy6br+1uMD+8IFJ8Ynp/3sQ3jMVIkkaoojHh9+bzZ/KrExsnpbz
6Fd0tyr9Mk0szsn9+ar4hVRT3PPdrS3PjNHLMu4wxHn6+JR5jpyh+HMk5qJL
/pcm6nus0GvhOSJJOitTIQAANCr2WMhhLuQ+5V7I8+NtzJkQQyEAADTLVAik
YipkZI6v/qPCrZAYfq+MbF/nRErf5jCpXqTD33nfzK3Z73fb7frny1rmU9j/
kEb/V/i9IlshXWxIxPyOSvle2hdbQejiZT6b31rfifpdc3iUx/ljlVjReX8h
hV94v7V+FP+t1ZC0n5axHhlgKkSSNEwxjw9/dDNfZjxNnORw90FzZ/kjHaku
frC9mqKe7x7C/Kn8qza5dN+EX+nlvL/nyDeqeI6s7mJe0uxuucn0osyjfgWX
eS08R6Zq8jkiSVEyFQIAQLPij4VcJdoLib4ScmUoBACAhpkKgVRMhYzM8dUT
ipyOL+IwHrLdNXRi84+Uiy7V/q33+9cTq3/9de2mQhLp/wrPUODbsJPzwJG/
ohbRv5QKbyD08jqfyW+tb8X+rgl9kEdb0VnvLn/1y7/wfmsVfzEOL8Fx62+7
rXHp721JJdm7pOzNh4JMhUiSRinSssSnZrO71SbdcfiXzeoh7jniD9o7rBrn
zH4vCwbhvSwd8J6qvU/N/5kKCcxz5CvVfCJWsd/ls/nDKt1gyOZlFX25pcxr
4TkyXTWfGknKnqkQAAAalmQs5CDWYMjzYSQk+krIT7ePEf50AABQhqkQSCXl
MbC2jHVw9ZXjq6cM+ZlYLA7HEBt6PdO/SsdjrAXvyOG06m63Xf99XvXvP6ap
kDT6v8JzZP827OZBHP/OxTlYf1xAqOAR180LfRa/tb6X5Lvm5y+bqY/x44hO
rD/K8ZVreSrEb63iL8bpF+A4HnJc+zvuh+T8ox3v1z9LKimN9bSAN6ZCJEnj
lOkQ62x2t1w9bWIcK95snlbLu4Qnu9/crcq/OhNb3Q164alyxHu6Jo94mwpp
45PiORLU5iHF5cYfctk8LaOPhBz+oA+bMnfec2S6Jp8jkhQlUyEAADQt2VjI
0XEx5JLJkOfnx/vbFBMhrwyFAADQNFMhkMqQswgnlT2K5HX4Wt4zekO/GtX+
Re9/y/Yqvc2oJDyLeTjo+eus6nox7fylqZBE+r/Cs+T9Muzmth2EvYM+vUXT
tw8O9scBhBR/oAuV+sU19NP9DAU/gklfmsXrqsKpUYU/j9/I2weLX2/yi78K
6vhC9Fvr9U9X1VTI5/fwbURkfbiXb/bvnfHf+Nvrv/14tw63q8h357qN/0UC
0ZkKkSSNVJrjw1+YzW7m88OJ79XqZbM59Mkf7PX/+/Nf9rRc3s3nN7OMf9D5
qvTrMrk455E7mi+o5ZaOpckj3qZCgvMcOaW650icOamTbmbzh6DNkM3LanmX
7MUpuNniOTJdk88RSYqSqRAAABr3fJ9ukuOP6+vb2/vHx8fng3//DAc//7/3
97e316n/ONf3l4yXAABAPUyFQCqOTf5iKqRmuc/oeT0uPJCeV5qz+N/cl49/
lfu3Jy//PnS52/45dhnj4KWpkET6v8Lz5Pwu7OeuHaW9dYt34wf/3rZk8wcf
/gjb/cUfE1MhdSr6GSzwRE/n3Tu88amQH35rHf9ATUyFdMZOCAMzFSJJGqvN
8ibZj8omNXmEP84Z8ILnqSvMEe/pmjziXeaFrm5HIizPkb/U+RxZZZjF+XvF
5dS75Tjhcthvmd/NZ6nfOTfLU3+GXHmOTNfkc0SSomQqBACA5uUZC6nE7WPp
2w0AAKFMhUAqQ59B+sBUSM0KnNHr6tDqxWofDPHBMRWSSP9XeK5sX4U93bRX
PT9FXl8tUyGdKfsh7ObV+bhw0P5USEcvzcVMhWS2sBPC2EyFSJKGK8fx4VY0
eUY1zmHkOs+2t35XxzLwx2fyrVoVv/DIeY78Ue8HYbSvtZvSH7TRbngM9X58
JCl1pkIAAOjB422af2JQmev759J3GgAAwpkKgVSGPYP0D1MhNStyRs+L8max
3lZ8Ym/wl8lUSCL9X+HZMg1elH0Gp9Hrt9Pv9/fFF2gqpE6lv7l6eH3+WTjo
YSrkRx+vTQBTITnV9daHEkyFSJIGzGnWo9nDpvxrMb3VXYyLv1sVv5C68qGY
rs0j3pvlTfY71eXHzUfmqPbnyNMwmy7Fd0J8KC7S5nNEkmJkKgQAgD48d78W
YicEAIBemAqBVMY8g3SKqZCaOaNXXM1/wffIL5OpkET6v8LzZdkK6XEp5EeP
X04fHgWmQjpT/psr0zJRKqd+KHUyFfJj7I+P/xmSS83/awPyMRUiSRqzp/ng
B1prP9/9WZFOIjucm+jGDqXRd1GcsZ0pWv22+TbPkRZe2c3DAK9SDTsh/+c5
colGnyOSFCFTIQAAdOP5/jrNPzeogJ0QAAA6YioEUhnvDNJnTIXUrOCByf1u
7bX5pbqDq78N+wkyFZJI/1c4QYaPV6dLIT86+276+41tKqQzNXxzNTsWsvjk
XX3xm66GV+Nvw36CTIXkYCYEfjEVIkkatoFPec+fGjjffbI4Kwc3y03pC6ku
R7yna/WI99M8732aLV9KX3LKmznsB6eh58jqrutXqZ4nmufIdK0+RyQpPFMh
AAD0pM+1EDshAAD0xVQIpDLWGaSvmAqpWeEDk/vd1l7Im3oP8u2bPWAcwlRI
Iv1f4RSpn1C93a+/9PHVdGoIwVRIZ+r4JLb4Kn1x57qaCvnht1bmu93gh+Ey
9f6vCyjBVIgkaeRGPNba8rH9SK+Xk7np7u1Qmn0jrbJuhdSzY5CoET877T1H
el0Lmd2tKvp8jfhZCNXsc0SSgjMVAgBAZ3pbC7ETAgBAd0yFQCrjnEH6jqmQ
mtVwYHK/39kLeVXDy3HaeB8kUyGJ9H+Fk6T9ZHV3u/7R+jfTZ4e4TYV0ppaP
YmOv09e3rbepkIPGXqAITIWktNiaCYGPTIVIkgbvJe+p+bJu5qvWzne/b3UX
5Sb0PlxwWY54T9fuEe/NQ75Xu927NCHPkRbK+bbPY/awKX5XP34QPEcmG+Ib
UpJOZioEAID+PD/e9jEXcn37aCcEAID+mAqBVMY4g3QOUyE1q+LApBfpnSpe
kZP2u6FeJ1MhifR/hROF3ZDR7tYJzU5NfTYTcmAqpDMVfRZbeakW376Xe5wK
+eG3Vq7b3Ptd/uoBAwMzFSJJ0v9tljfJfoVWY3a3ansiI9IZZMdyk97eobT8
Xso1bTHQMo/nSAP1sxZyM19WONjiOTJdy88RSQrLVAgAAH16vm98LcRMCAAA
3TIVAql0fwbpbKZCalb8wKQX6F81H+/bb1s9lj+VqZBE+r/CqZJthZR9+ObU
3lrIYvvN1/yl7wpTIXWq65ur+g/MmSsHl35K6no1TvJbK/0d7vYGL9bfPV9g
YKZCJEk6tnmYd3vE9Wa+fNoUv8OBre6i3Ipxhgsm5oj3dE0f8c6zmdD0Lbro
rnqOVF/733X1Dra0f2/zG+1LUpL+ZCoEAIBuPT/eNjoXYiYEAICumQqBVDo+
gzSRqZCaFT0wua/+uGopdZ9jHeN1MxWSSP9XOFmix9Q4SyEH7Tzrz1tBMBXS
l+q+uep9jJ85E/J6ERf+V9T2apzmt1bSu9vlV9aETw8MylSIJEm/e1ktb5L9
Mi1jNn+o9UzxtJcmzgFkZ3JT3+GhNP522iT/urtblb7GEnmONFD6N38ilQ+2
eI5M1/hzRJICMhUCAEDXnh/vG5sLMRMCAED3TIVAKn2eQbqEqZCalTsw6ZX5
Wu3H/Pe7zv/Oe1MhifR/hdMl+Tas/Sskvp9fSpV/Jy3W23PPcZsK6UuN31wV
vmYThw46nwo58lsr1Y2t7+0fYmEkBM5jKkSSpI9tnpbzRg8RfzS7W65eyt/P
KK3uotyS+ar0hdSbI97TtX/EezVPd3duln2NS0zLc6T+Nk/zpr70Whhs8RyZ
rv3niCRdmqkQAAD69/x428ReyPXtvZUQAAAGYCoEUunsDFIAUyE1K3NGb4y/
Kj1UAyf99x2/kqZCEun/Ci8Q/0HV6Y36VrXn6qee4zYV0pdaP5D1vG4TdnR+
G2Eq5MhvrQT3tJq3fpjjRkhj72coyVSIJEmnau0Q8Qe9He6OdPp49rApfy3V
5oj3dD0c8U71upvlOeQ5Un2b1V0DL9HsrvqRkNc8R6br4TkiSZdlKgQAgEHU
vRdyfXv/aCYEAIBBmAqBVHo5gxTOVEjNCpzR24dNBXz406+3uw+22/VfFn+L
9d+dQwNjIUeHQ6xN3dhzmApJpP8rvEi8r8W+79NZ6toLuWQCwVRIb2r+RBaf
objsI/JjoKmQN35rxbyZrX9lXfyxgbGZCpEk6fM2T8v5TbIfsPHNDgeKuzvc
vbqLcnNsF3yZI97TdXLEO/6cxWzZ3bdQSJ4jtfeyWlY6GDJrZiTk7U56jkzW
yXNEki7IVAgAACN5fryvbTDk+vrWSAgAAGMxFQKpNH8GKRpTITXLfkYv2oH4
w9+jHenPtP/LX/Mj7zZHIv3Zz7/Ips6z1nU+/0I/X+X1dlvu72jvf0ij/yu8
TNStkH5v0/n25QcQDk+pS1+IS3+7mAqpU/UfyUIfl7Bfcpe+66p/Nb7mt1aU
u9joV9brbSt116B9pkIkSfq2es8R/3IzXz5tyt+oJDc/ztHj2UOn96ey+zyU
fo54R3z1b+aroVYmJtxkz5G6q+sFms2fNi2NhLzdQ8+Ryfp5jkjS1EyFAAAw
nkoGQ65v742EAAAwIlMhkEqrZ5DiMxVSs7wHJmMdhl+UPSf3uiayXef4693L
fnwuczzG2s7n7nBgdb3dFTyx+l7/Qxr9X+GFIm6FtPi1kcphASH3t9FiHf6I
MhXSlza+uTLu6wQN6fz+8445FfKL31oh2vrKWhyfKnXcOWibqRBJks5u87Sc
39R0EPZmvnxYtXeaeEqruyh3ar4qfSG154j3dH0d8d6E7yTM7jr/OoqS50jd
bTZP89lNsVdjdrdcvTQ72OI5Ml1fzxFJmpKpEAAAhvX8/Hh7XWIyxEYIAABj
MxUCqbR1BiklUyE1y3hgMtJLEfZ30KewT/o3vLd8pHVf40HW42nVw3HV3b7G
Y5f9D2n0f4WXiva0shTyrxzfRYv1Nt6KlamQvjT1zbVPObATc/Jg8KmQ3/zW
ukD1X1nHZRX7IBCbqRBJkqa3eVktH0qdJp7N7pbLp2aPEk8q0rnj2cMYt6uC
Wz2U/o54H1csLroXN/PVS/k/f1t5jtTdZvVw6cfhopej4YWQ33mOTNffc0SS
zs1UCAAAw3t+frzPsRlyfXtvIgQAAEyFAJBF2D7AL3Wf70wzGVL3NZ9rv9/v
ft6e9SLjadbF4u2o6ttZ1R7uIxDkcKh+G++L6Hiae1fbfhVEcZygiLFB8fo5
8RBOz2+tSfbH+3W8Y8d7lvO2/XsX3+5hU3cQmmMqRJKksDYvq9XDfH43S3bi
++d/8nz+sFq9bDalL1ZS900aDJkZCYlyzz1HKu511GV+E3UG4+Z1rWXl5ZAk
DZqpEAAA+O35+fHx/jbibMj19es+iIEQAAD4w1QIAMlFGQppZDNjv4v8V5U3
ct0TfTig+euI5lmnNBfvrd8cTqju3k6p9ni7gPhev4W22/ffQV9/7/z6tvE9
w2DePizvPitffVJ8UGrht9Zl9q/eLnf76/rXi4++v43/3Mz3N7L72wj1MRUi
SVLcXjaHQ99Px5PFd4fDxbO3vnrG/vrXzA7/luPx4dXTz/+c0tciadw2h82Q
w3jFXwsJr99Uy5/fUaX/hP3mOVJvv16aw02ef/u6vP0Ljv9ir4gkSX8yFQIA
AJ94PiyHPN7f394e1kOOPvud/Pb/Pvwrb+9//puejYMAAMCnTIUAkNY+xnRG
Y3sZUa650WsHAACAipgKkSRJkiRJkiTlyVQIAAAAAAA5mQoBIKUYoxltbmXs
1sEX/ma9K30tAAAA0ChTIZIkSZIkSZKkPJkKAQAAAAAgJ1MhACQUYS+jzaGQ
gxgzKUe2QgAAAOAypkIkSZIkSZIkSXkyFQIAAAAAQE6mQgBIJsJWRrtDIUcR
plLavwkAAABQjKkQSZIkSZIkSVKeTIUAAAAAAJCTqRAAUgnfyWh/IyPCWkoP
twEAAADKMBUiSZIkSZIkScqTqRAAAAAAAHIyFQJAGhFGMta70hcRLspWSA83
AgAAAAowFSJJkiRJkiRJypOpEAAAAAAAcjIVAkAS4RMZi+2+9EXEEGMrxFQI
AAAAXMRUiCRJkiRJkiQpT6ZCAAAAAADIyVQIAClYCvlttw68Ex3dCwAAAMjL
VIgkSZIkSZIkKU+mQgAAAAAAyMlUCAAJWAr5I/xedHQzAAAAICtTIZIkSZIk
SZKkPJkKAQAAAAAgJ1MhACSwW096Nvyrp3GM4JvR1d0AAACAjEyFSJIkSZIk
SZLyZCoEAAAAAICcTIUAEF/4OMZ6V/oa4nE3AAAAoBBTIZIkSZIkSZKkPJkK
AQAAAAAgJ1MhAES33y4mPRr+tdjuS19ENOF3w1QIAAAAXMZUiCRJkiRJkiQp
T6ZCAAAAAADIyVQIANGFj2P0tI1hOAUAAABKMRUiSZIkSZIkScqTqRAAAAAA
AHIyFQJAdLv1pCfDv7raxgi+G10NpwAAAEBOpkIkSZIkSZIkSXkyFQIAAAAA
QE6mQgCIbb9dTHoy/KunqZDwpZCe7gYAAABkZSpEkiRJkiRJkpQnUyEAAAAA
AORkKgSA2EyFvBN+M67Wu9IXAQAAAI0yFSJJkiRJkiRJypOpEAAAAAAAcjIV
AkBs1jH+iHAvOtpNAQAAgMxMhUiSJEmSJEmS8mQqBAAAAACAnEyFABCbeYzf
duvQO9HNrQAAAIACTIVIkiRJkiRJkvJkKgQAAAAAgJxMhQAQW4SpkKv1rvRV
RBDjRvRxJwAAAKAMUyGSJEmSJEmSpDyZCgEAAAAAICdTIQBEt1tPejKc1MFC
Rozb0MN9AAAAgGJMhUiSJEmSJEmS8mQqBAAAAACAnEyFABBdlI2MxXZf+jpC
7LeLCDfBUggAAACEMBUiSZIkSZIkScqTqRAAAAAAAHIyFQJAdGYyooylND+X
AgAAAKWZCpEkSZIkSZIk5clUCAAAAAAAOZkKASC+SEsZjY6F7NZRllIshQAA
AEAoUyGSJEmSJEmSpDyZCgEAAAAAICdTIQAkEGsrpLm1jH20K291KAUAAAAq
YipEkiRJkiRJkpQnUyEAAAAAAORkKgSABPbbxaSHw1cW610bcyH73TreVTc3
kgIAAAAVMhUiSZIkSZIkScqTqRAAAAAAAHIyFQJACjG3Qq7qnwvZ7+Je79XV
elf6mgAAAKB9pkIkSZIkSZIkSXkyFQIAAAAAQE6mQgBIIvJWyEGVeyH73XYd
/UoNhQAAAEAUpkIkSZIkSZIkSXkyFQIAAAAAQE6mQgBII8FWyNFiva1iMWS/
360XaS7RUAgAAADEYSpEkiRJkiRJkpQnUyEAAAAAAORkKgSAVHbrSQ+IiRbH
zZDsoyH7/W6baiLklaEQAAAAiMVUiCRJkiRJkiQpT6ZCAAAAAADIyVQIAMns
tyknNX5bLNbr7XaXbjdkv9/ttokHQn5dyzb7+AkAAAD0y1SIJEmSJEmSJClP
pkIAAAAAAMjJVAgACWUaC/locdgO+Wm7O9r/8s0f9Zfjv2l7+A9Y5BgHeW+9
y/OyAAAAwCBMhUiSJEmSJEmS8mQqBAAAAACAnEyFAJDUbj3pKTGwxfabMRMA
AABgIlMhkiRJkiRJkqQ8mQoBAAAAACAnUyEAJLbfLiY9KIZkJwQAAAASMBUi
SZIkSZIkScqTqRAAAAAAAHIyFQJAerv1pEfFaOyEAAAAQBqmQiRJkiRJkiRJ
eTIVAgAAAABATqZCAMhhv11MeloMY7He2QkBAACAREyFSJIkSZIkSZLyZCoE
AAAAAICcTIUAkIm1kH8stmZCAAAAICFTIZIkSZIkSZKkPJkKAQAAAAAgJ1Mh
AOSz363NhbwxEwIAAADJmQqRJEmSJEmSJOXJVAgAAAAAADmZCgEgr/12+LWQ
xXpnJgQAAAAyMBUiSZIkSZIkScqTqRAAAAAAAHIyFQJAfvvtetC9kMV6ayYE
AAAAcjEVIkmSJEmSJEnKk6kQAAAAAAByMhUCQBn73WB7IVZCAAAAIDdTIZIk
SZIkSZKkPJkKAQAAAAAgJ1MhABQ0xl6IkRAAAAAow1SIJEmSJEmSJClPpkIA
AAAAAMjJVAgAxfU7GLJY7/ZGQgAAAKAUUyGSJEmSJEmSpDyZCgEAAAAAICdT
IQDUoqPFkIWNEAAAAKiAqRBJkiRJkiRJUp5MhQAAAAAAkJOpEAAqs294MmSx
WG93JkIAAACgEqZCJEmSJEmSJEl5MhUCAAAAAEBOpkIAqNVxM6SJ0ZDFemsh
BAAAAOpjKkSSJEmSJEmSlCdTIQAAAAAA5GQqBIAGHFZDtuvFoqLdkMXrPoiB
EAAAAKiXqRBJkiRJkiRJUp5MhQAAAAAAkJOpEABas9/vd4flkMN0SLbtkMN/
1/owDmIdBAAAAJphKkSSJEmSJEmSlCdTIQAAAAAA5GQqBIAO7PfH/ZDd64TI
weKdM55Of/7Fr//29fb4n3b4jy19bQAAAMClTIVIkiRJkiRJkvJkKgQAAAAA
gJxMhQAAAAAA0CVTIZIkSZIkSZKkPJkKAQAAAAAgJ1MhAAAAAAB0yVSIJEmS
JEmSJClPpkIAAAAAAMjJVAgAAAAAAF0yFSJJkiRJkiRJypOpEAAAAAAAcjIV
AgAAAABAl0yFSJIkSZIkSZLyZCoEAAAAAICcTIUAAAAAANAlUyGSJEmSJEmS
pDyZCgEAAAAAICdTIQAAAAAAdMlUiCRJkiRJkiQpT6ZCAAAAAADIyVQIAAAA
AABdMhUiSZIkSZIkScqTqRAAAAAAAHIyFQIAAAAAQJdMhUiSJEmSJEmS8mQq
BAAAAACAnEyFAAAAAADQJVMhkiRJkiRJkqQ8mQoBAAAAACAnUyEAAAAAAHTJ
VIgkSZIkSZIkKU+mQgAAAAAAyMlUCAAAAAAAXTIVIkmSJEmSJEnKk6kQAAAA
AAByMhUCAAAAAECXTIVIkiRJkiRJkvJkKgQAAAAAgJxMhQAAAAAA0CVTIZIk
SZIkSZKkPJkKAQAAAAAgJ1MhAAAAAAB0yVSIJEmSJEmSJClPpkIAAAAAAMjJ
VAgAAAAAAF0yFSJJkiRJkiRJypOpEAAAAAAAcjIVAgAAAABAl0yFSJIkSZIk
SZLyZCoEAAAAAICcTIUAAAAAANAlUyGSJEmSJEmSpDyZCgEAAAAAICdTIQAA
AAAAdMlUiCRJkiRJkiQpT6ZCAAAAAADIyVQIAAAAAABdMhUiSZIkSZIkScqT
qRAAAAAAAHIyFQIAAAAAQJdMhUiSJEmSJEmS8mQqBAAAAACAnEyFAAAAAADQ
JVMhkiRJkiRJkqQ8mQoBAAAAACAnUyEAAAAAAHTJVIgkSZIkSZIkKU+mQgAA
AAAAyMlUCAAAAAAAXTIVIkmSJEmSJEnKk6kQAAAAAAByMhUCAAAAAECXTIVI
kiRJkiRJkvJkKgQAAAAAgJxMhQAAAAAA0CVTIZIkSZIkSZKkPJkKAQAAAAAg
J1MhAAAAAAB0yVSIJEmSJEmSJClPpkIAAAAAAMjJVAgAAAAAAF0yFSJJkiRJ
kiRJypOpEAAAAAAAcjIVAgAAAABAl0yFSJIkSZIkSZLyZCoEAAAAAICcTIUA
AAAAANAlUyGSJEmSJEmSpDyZCgEAAAAAICdTIQAAAAAAdMlUiCRJkiRJkiQp
T6ZCAAAAAADIyVQIAAAAAABdMhUiSZIkSZIkScqTqRAAAAAAAHIyFQIAAAAA
QJdMhUiSJEmSJEmS8mQqBAAAAACAnEyFAAAAAADQJVMhkiRJkiRJkqQ8mQoB
AAAAACAnUyEAAAAAAHTJVIgkSZIkSZIkKU+mQgAAAAAAyMlUCAAAAAAAXTIV
IkmSJEmSJEnKk6kQAAAAAAByMhUCAAAAAECXTIVIkiRJkiRJkvJkKgQAAAAA
gJxMhQAAAAAA0CVTIZIkSZIkSZKkPJkKAQAAAAAgJ1MhAAAAAAB0yVSIJEmS
JEmSJClPpkIAAAAAAMjJVAgAAAAAAF0yFSJJkiRJkiRJypOpEAAAAAAAcjIV
AgAAAABAl0yFSJIkSZIkSZLyZCoEAAAAAICcTIUAAAAAANAlUyGSJEmSJEmS
pDyZCgEAAAAAICdTIQAAAAAAdMlUiCRJkiRJkiQpT6ZCAAAAAADIyVQIAAAA
AABdMhUiSZIkSZIkScqTqRAAAAAAAHIyFQIAAAAAQJdMhUiSJEmSJEmS8mQq
BAAAAACAnEyFAAAAAADQJVMhkiRJkiRJkqQ8mQoBAAAAACCn/FMh//u//zvp
Xw8AAAAAAAAAAAAAAAAAAAAA/PQ///M/k/71pkIAAAAAAAAAAAAAAAAAAAAA
oAhTIQAAAAAAAAAAAAAAAAAAAADQBFMhAAAAAAAAAAAAAAAAAAAAANAEUyEA
AAAAAAAAAAAAAAAAAAAA0ARTIQAAAAAAAAAAAAAAAAAAAADQBFMhAAAAAAAA
AAAAAAAAAAAAANAEUyEAAAAAAAAAAAAAAAAAAAAA0ARTIQAAAAAAAAAAAAAA
AAAAAADQBFMhAAAAAAAAAAAAAAAAAAAAANAEUyEAAAAAAAAAAAAAAAAAAAAA
0ARTIQAAAAAAAAAAAAAAAAAAAADQBFMhAAAAAAAAAAAAAAAAAAAAANAEUyEA
AAAAAAAAAAAAAAAAAAAA0ARTIQAAAAAAAAAAAAAAAAAAAADw/9m7e9zGujRd
0zENzoGWLEEG7bJoHEsWUYAAmemUqwkUIEMTkFVoNFCeHBoNCD0KGQl9QE8j
veygFBFf/FAUyXf9r+vC7Zw6WZXa3NwUI4D1RBfKT4X813/91/8FAAAAAACZ
/cd//Mfxf3f99T/8//6f/yNJkiRJkiRJ0hn936f8jfRX//M///P/AAAAAADA
uf73f//3pL+Xjk+F/Pd///dfAAAAAACQ2X/+538e/3fXX//D//7HPyRJkiRJ
kiRJOqP/75S/kf7qn//8578AAAAAAOBc//znP0/6e2lTIQAAAAAAdMFUiCRJ
kiRJkiSpTKZCAAAAAAAoyVQIAAAAAABDMhUiSZIkSZIkSSqTqRAAAAAAAEoy
FQIAAAAAwJBMhUiSJEmSJEmSymQqBAAAAACAkkyFAAAAAAAwJFMhkiRJkiRJ
kqQymQoBAAAAAKAkUyEAAAAAAAzJVIgkSZIkSZIkqUymQgAAAAAAKMlUCAAA
AAAAQzIVIkmSJEmSJEkqk6kQAAAAAABKMhUCAAAAAMCQTIVIkiRJkiRJkspk
KgQAAAAAgJJMhQAAAAAAMCRTIZIkSZIkSZKkMpkKAQAAAACgJFMhAAAAAAAM
yVSIJEmSJEmSJKlMpkIAAAAAACjJVAgAAAAAAEMyFSJJkiRJkiRJKpOpEAAA
AAAASjIVAgAAAADAkEyFSJIkSZIkSZLKZCoEAAAAAICSTIUAAAAAADAkUyGS
JEmSJEmSpDKZCgEAAAAAoCRTIQAAAAAADMlUiCRJkiRJkiSpTKZCAAAAAAAo
yVQIAAAAAABDMhUiSZIkSZIkSSqTqRAAAAAAAEoyFQIAAAAAwJBMhUiSJEmS
JEmSymQqBAAAAACAkkyFAAAAAAAwJFMhkiRJkiRJkqQymQoBAAAAAKAkUyEA
AAAAAAzJVIgkSZIkSZIkqUymQgAAAAAAKMlUCAAAAAAAQzIVIkmSJEmSJEkq
k6kQAAAAAABKMhUCAAAAAMCQTIVIkiRJkiRJkspkKgQAAAAAgJJMhQAAAAAA
MCRTIZIkSZIkSZKkMpkKAQAAAACgJFMhAAAAAAAMyVSIJEmSJEmSJKlMpkIA
AAAAACjJVAgAAAAAAEMyFSJJkiRJkiRJKpOpEAAAAAAASjIVAgAAAADAkEyF
SJIkSZIkSZLKZCoEAAAAAICSTIUAAAAAADAkUyGSJEmSJEmSpDKZCgEAAAAA
oCRTIQAAAAAADMlUiCRJkiRJkiSpTKZCAAAAAAAoyVQIAAAAAABDMhUiSZIk
SZIkSSqTqRAAAAAAAEoyFQIAAAAAwJBMhUiSJEmSJEmSymQqBAAAAACAkkyF
AAAAAAAwJFMhkiRJkiRJkqQymQoBAAAAAKAkUyEAAAAAAAzJVIgkSZIkSZIk
qUymQgAAAAAAKMlUCAAAAAAAQzIVIkmSJEmSJEkqk6kQAAAAAABKMhUCAAAA
AMCQTIVIkiRJkiRJkspkKgQAAAAAgJJMhQBk8/z8eHd9ffHVzx+Du//39fXd
4/Nz7Z8PAAAAYGymQiRJkiRJkiRJZTIVAgAAAABASaZCANJ7frz+dR7kIxcX
148WQwAAAADyMBUiSZIkSZIkSSqTqRAAAAAAAEoyFQKQ1PPd9VEjIT+7uL6z
FwIAAACQnKkQSZIkSZIkSVKZTIUAAAAAAFCSqRCAZJ7vTl4J+duFuRAAoGuh
r0Il+doFADMxFSJJkiRJkiRJKpOpEAAAAAAASjIVApDG43X4cOzF9WPtqwAA
OJepEACgQaZCJEmSJEmSJEllMhUCAAAAAEBJpkIAEkh2MtbJVQCgV6ZCAIAG
mQqRJEmSJEmSJJXJVAgAAAAAACWZCgEIe7w+6XPwE9ePta8HAOAMpkIAgAaZ
CpEkSZIkSZIklclUCAAAAAAAJZkKAQhKOxSyYywEAOiQqRAAoEGmQiRJkiRJ
kiRJZTIVAgAAAABASaZCAELSD4XsGAsBALpjKgQAaJCpEEmSJEmSJElSmUyF
AAAAAABQkqkQgIBsJ2KdYAUAemMqBABokKkQSZIkSZIkSVKZTIUAAAAAAFCS
qRCA8z1en/QBeApHWAGAzpgKAQAaZCpEkiRJkiRJklQmUyEAAAAAAJRkKgTg
bBmXQr66fqx9fQAAJzAVAgA0yFSIJEmSJEmSJKlMpkIAAAAAACjJVAjAuTIf
h3WIFQDoiqkQAKBBpkIkSZIkSZIkSWUyFQIAAAAAQEmmQgDOlP007PVj7UsE
ADieqRAAoEGmQiRJSt3mdbPZrtcPq+Xtcnm7WFy99dGv1/f/36vl7j/8sF5v
N1//16tfgpQ1z4h0OM+I9Hnvj8n2l8fko6fk20O0+08uV1//t77+777W/vkl
aeZMhQAAwEEvLy9PT0/39zdfXX7zwbflb/+/u//kzf3X/6Wv/6u1f3oAAGiQ
qRCAM2U/DesUKwDQE1MhAECDTIVIkhTvdfN2oPvjc9xn2B1oXa22m031q5Pi
eUakw3lGpM/bbYOsbpeLq2RPyeJqsbxdrbfWdSSpbKZCAADgN7ttkPvdLkiq
v/XYrYfc3z8ZDgEAgDemQiCXbo5KZnf9WPteZPJ47aUDAPihm++/pkKA5mT8
BPXnSjAVIknSmb0d6/74369ParF8WG9eq19ytPVtkVdrSLfr6rfPMyKlzjMy
cpuHbHe2y98IgXZDOinnQT505TGRpFKZCgEAgDcvL0/3CedBPnR5YzQEAIDJ
mQqBXLo5KpndsOeSTIUAAPykm++/pkKAxmT9/PTnSjAVIknSaW022yLnVfd6
P8Ra/0U4M1Mh5+vpYLhnRDqcZ2SCXlcZJ2B6+o0QqdRCyB4eE0nKnKkQAAAm
9/LyVGIh5A+Xb5shta8eAAAqMBUCuXRzVDK7Yc8lmQoBAPhJN99/TYUATcn8
6enPlWAqRJKkI3tdr24zHvw9yeJ2te7wX703FXK+Lg6Ge0akw3lGZmmzyjpw
0cVvhEiv6+VVE0/K4mq5ft3Uf0EkabxMhQAAMKuXp/ubChMhv7MYAgDAdEyF
QC7dHJXMbthzSdlvsVOsAEBPuvn+60sW0JDsn53D/pEcjmYqRJKkz9psV8s6
/6j9J7o76G0q5HxtHwz3jEiH84xM1eYh88xF278RQi9dm0/K1XK1NRgiSUkz
FQIAwHwaGQn52eXljcEQAABmYSoEcunmqGR2455Lerz2ygEAfNfN919TIUA7
cv+x0h8swVSIJEmHavTI6q8Wt+tN7RfqyEyFnK/Vg+GeEelwnpH5Wi9z37BW
fyNE2ryuG39SFldLuzqSlCxTIQAATOXlqbWRkJ9d3twbDAEAYHymQiCXbo5K
ZjfuuaTM99ghVgCAvYLfwnzLAlqRfyhk5D+Sw7FMhUiStLfmj6z+arHs4d+7
NxVyvgYPhntGpMN5RqasxG+6Bn8jRHpdr24X+V+1NBYPdnUkKUWmQgAAmEXb
KyF/u7y5NxcCAMDQTIVALqZCvhv4XFLWm+wMKwDAfqZCgCGUGAoZ+o/kcCRT
IZIk/d5m3c+R1Z8tbleNH181FXK+tg6Ge0akw3lGZm27LHGf2vqNEGmzflj2
96hcLdev1V86Seo8UyEAAEzg5em+i5WQv13eP9kLAQBgVKZCIBdTId+NfC4p
4112hBUA4AOmQoABlBkKGfuP5HAcUyGSJP3UZtvhkdVfLFYNH181FXK+Zg6G
e0akw3lGJm5dZCikod8IoV7Xy6syr1cOi+V2U/81lKR+MxUCAMDgXp5uOpsJ
+e7yxlwIAABDMhUCuZgK+W7oc0nZbrMTrAAAHzEVAnSv1FDI4H8kh6OYCpEk
6b3X9arjI6s/a/f4qqmQ87VwMNwzIh3OMzJ35X7HtfAbIdbmofdFnZ3F7XpT
+5WUpF4zFQIAwMD6nQn57vLeWggAAMMxFQK5mAr5bvBzSXkOeA3+ogEARJgK
ATpXbijEny7BVIgkSbs22xGOrP5s8dDiKW9TIeerfTDcMyIdzjMye9tluXtT
+zdCrM0oizpvrlbWQiTpnEyFAAAwqpf7zmdCvrt5MhcCAMBQTIVALqZCvhv+
XFL6Q17Dv2QAABGmQoCulRwK8edLMBUiSdJmfTvY8e5vGjzlbSrkfDUPhntG
pMN5RrQuOBTS81TI63o50k7IO2shknRGpkIAABjRy9PNIDsh7y7vrYUAADAO
UyGQi6mQ7yY4l5T2oNcELxgAQISpEKBjZYdC/AkTTIVIkuZuyCOrP2ntlLep
kPPVOhjuGZEO5xlR+d9unU6FvK7GnNT5Yi1Ekk7PVAgAAMN5uR9qJuQbayEA
AAzDVAjkYirkuynOJSW73U6uAgB8xlQI0K3yf1UwxR/J4SBTIZKkaRv4yOpP
mjrlbSrkfFUOhntGpMN5RlTlbdDjVMjwD4u1EEk6KVMhAACMZcydkHfWQgAA
GIOpEMjFVMh3s5xLerwO3/GLWV4rAIAIUyFAp2r8RYE/ZoKpEEnSlG0eBj+x
+rPltv4L/p6pkPMVPxjuGZEO5xnRW5vVVfH70d1UyHY5xdNyu7YWIknHZioE
AICBjLwT8s5aCAAAAzAVArmYCvluonNJoZvuzCoAwHFMhQBdqvPXBBP9kRw+
YCpEkjRfU53vfrNYvdZ/2f9hKiSi7MFwz4h0OM+Iar4T+poKeV3N87QsHjb1
X3BJ6iJTIQAADOPpJs9fMzTm5qn2Cw0AADGmQiAXUyHfTXYu6fnu+uQ7f3Ht
vCoAwNFMhQAdqvWXBJP9kRz2MBUiSZqrzfp2nhOrP7latfAv3ZsKOV+5g+Ge
EelwnhF9r9YIRkdTIflfosXVYnm7Wm/Xm9fN1/b9DLv/+df/wPphubxd5P55
ltvar7kkdZGpEAAAxvByf5nnbxgadHn/UvvlBgCAAFMhkIupkO9mPJf0/Hh9
cdT9v7i4fnRUFQDgJKZCgO7U+yuCGf9IDr8yFSJJmqhNoamKq8Xidrl6WK+3
m7eDq3t+mLf/+df/wGp1u1xclfihWviX7k2FnK/QwXDPSOVnRM3nGal+C9pp
syrysu/RzVTIepnrJVgsH1brfc/Fkfdus10trzKthixW5/9gkjRNpkIAABjB
002ev1z42+Xlzc3909PTy84f//1v/9Ov/7/3NzeXJSZLjIUAANAzUyGQi6mQ
7yY+l/T8/Hh3fX1x8etsyO7/fX199/jsjCoAwDlMhQCdqfkXBBP/kRy+MRUi
SZql3Oe7F4vb1XrvP2d/XDlPrX77CaufXTUVcr4SB8M9I/WfEbWdZ8Qz8tOr
/ZD1pT6oj6mQLFMqb89Iyh9ys82wtHO12tR//SWp7UyFAADQvZf7bOsclzf3
T3uWQY74mZ7uM4+G3DwlfyEBAKAMUyGQS/QkkBOMAACwj6kQoCt1l0RNhYCp
EEnSHG22uf5l+8XVMnKy+48264dlruPHtc+umgo5X/6D4Z6RndrPiFrOM7Lj
GXnvdVVvKKSPqZDkv/FTj4T80tvMTtKf9iHhEy1JI2YqBACAzj3dpPybhO8u
b86bCPnd22RIjh/wi7EQAAC6ZSoEcjEVAgAAOZgKAXryeB36y4EoUyFgKkSS
NE2pT60uFrfrbCemN+vbLKeQl9v6N2LKNqvYGeQyN84z8sUzooN5Rr54RrK8
E07U/lRI2l2d3ZZOgR97s35I+MgsViV+ZknqNlMhAAB0Lf1QyG4kJPVPmWsw
xFgIAABdMhUCuZgKAQCAHEyFAP2IDoVcX0f/D5gKYXqmQiRJExWda/gh5+Hu
n3pdp/037neuViV+cv1W8NB0ubvmGfGM6HCeEc9IfAdjuQwujbQ+FbJOOBSy
eCjypPzodZVsLsSTIkkHMhUCAEDHEg+F5FgJ+dvL0336uRBjIQAAdMhUCORi
KgQAAHIwFQL0IjwU8pji/wRMzlSIJGmuwsdXC/3T9j/arIMHiv+w3Fa/C7MV
3RYoe8s8I54RHc4zMvkzEn0DfH31onek7amQdO+3xarok/K9dAM7cz8pknQw
UyEAAHQr6VBI3pmQH16Sz4UYCwEAoDumQiAXUyEAAJCDqRCgD0lWPkyFQJSp
EEnSbJ3/78UvlttNlZ95fZvsn7jf8c/cF24bO1Ze/n55RjwjOpxnZOJnJMnK
x8hTIcFfeX8rvKjzW9GNr28mflIk6ZNMhQAA0KmEQyGFZkK+SzwXcnlf8ocH
AIA4UyGQi6kQAADIwVQI0IPoxse3DytTIRBlKkSSNGGnn2Nd3FY+7Jn2lLd/
5r5g0ePGi4cawwKeEc+IDucZmfMZie5gLFav7/ci9n+m3amQRAsbX5br+tey
TjJ6UueXuCS1n6kQAAC6lG5uo8rSxkvCoRNjIQAA9MZUCORiKgQAAHIwFQK0
L9FQiKkQiDMVIkmass3D8SemF8ttE8c8oyeLf9buKePhip4rr3Zc2jNS/XLU
eJ6R6pdTvOh2xI/ViFGnQk55KA5Yrl/rX8uu11WK62lh9kSS2stUCAAAHUo2
FFJxZCPpWsjNU63LAACA05kKgVxMhQAAQA6mQoDWJRsKMRUCcaZCJEmzdtRB
3atmzqvuSvMP3L9ZrBq6roHbrK5i9+mh5ryAZ6T25aj1PCO1L6e9233A1WqT
6v9Uo1MhSd5djb2vontfb5dU9Ve5JDWaqRAAAPqTaGSj4k7Iu2SLJw1cCwAA
HM9UCORiKgQAAHIwFQK0LeFQiKkQiDMVIkmat89mHH461dtKKY6svnNwtYf7
tVxXvgTPSO3LUet5RmpfTjev2y8LGENOhWweFrGrenuZ2ntTRW/WlyY/BySp
eqZCAADoTaKBjZun2heyk2j1pJnrAQCAI5gKgVxMhQAAQA6mQoCWJf7bAFMh
EGUqRJI0dR+e8l40eQ73H0mOrL5zcDV7n20IfKaNE9OeEelwnpEZSvx5PuJU
yDrBBk2j76gEl7bcVr8KSWosUyEAAPQlzVDI5f1L7Qv5LtHySVPXBAAAB5kK
gVxMhQAAQA6mQoB2Jf+7AFMhEGUqRJI0e3tOgLYx0XDCD3yWxeq1+rUM3TZ4
o5br6pfwLc+IdDjPyOBtHhah1+mPBYzxpkKiL9FOw2+n6C/0Fm+ZJFXOVAgA
AF1JMqzR2qjG0038mnZunmpfCQAAHMNUCORiKgQAAHIwFQK0KsPfBJgKgShT
IZIkva5+PuC63LZ8vntXigO571da/1rGbbO6Ct2dtnYGPCPS4TwjA/frzT3d
ngWM4aZCor/yvrT2Wy/9BTY8hCJJVTIVAgBAT1KMarQ2FLKTaCzEVggAAF0w
FQK5mAoBAIAcTIUAbcry9wCmQiDKVIgkSf/++9+Lb/98967oseXvmjtrPFDf
31Hnau9MsWdEOpxnZMyy7D6NNhUS/ZX31XJd/SoyX2PbWyiSVDxTIQAA9OPl
/jL41wJtDoXspBkLafXqAADgZ6ZCIBdTIQAAkIOpEKBFmf4WwFQIRJkKkSTp
rc3Dcrmt/2McWfSU8bur1ab2hQxa9Gh5c8fA3/KMSIfzjIzX5iE2qfLB6zPY
VEj8vdTDjEb4N/voD4sknZapEAAAupFgTaPhKY0UOyhNXyAAAHxnKgRyMRUC
AAA5mAoB2pPt7wBMhUCUqRBJknos/K/bv1muq1/IkEXvzmL1WvsSBsgzIh3O
M/Jpr6vYUMiHH+ZjTYWsw++kTt5F4UemoykhScqeqRAAAHoRXwppfEcjzVjI
zVPt6wAAgE+YCoFcTIUAAEAOpkKA1mT8GwBTIRBlKkSSpC6Ln8z9YpIiT5vV
Vey2tHUGvN88I9LhPCOHi36YLx42H/0fH2oqJL4509TlHCr8yHRzpZKUP1Mh
AAD0IcGORvsjGvE1lC4uEwCA2ZkKgVxMhUBNz8/Pj1/dXe9cvPvwaXu3+0/e
3X39X/r6v1v7xx/a+725uzv+1vxyb9yc0r7dsM/u18/3ymPEAHYfN++/SN5/
k3x//3/8ifXzp9bbo/D2LPjcysRUCHzMd60qgnMeBz+WTIVAlKkQSZL6LHrQ
+I1/4D590UPTA5+7L51nRDqcZ+RQwQ/zq9Um3yvf0uJE+F3U02+9zcMidrHL
de1LkKRWMhUCAEAX4kshl/cvtS/icwkGUWyFAADQPFMhkIupECjs+W3N4JNT
3Cc9hRcXuzOTzkvGPT/vjqsmvDdfdkda7x7dnFx2d2z3NCW6Ue4Trft7Eeez
LZDQ4+CDKyFTIfAL37VqyzvmYSoEokyFSJLUZ+HzqjuLh031Cxmrzeoqdkta
OgDee54R6XCekY9bB1efDi+oDDQVEn2hDm+qNNfrKroVMuq0jiSdmqkQAAB6
EJ/Q6GU/4+kmeKEdXSsAALMyFQK5mAppT/SeFOPmn2K3aJDtXHc7ujzf9zY3
UeDe7CZdBjnIeuY50HSfGTlv2df71Nxtih68/XZlI35mp/iN2fYL85x8XurU
l+d9jKr269AvUyH7xT7WenhZxr/Ck/iu1YrcUx6mQiDKVIgkSZ0WPq+609Bx
4yHaBs9ML1avtS9hpDwj0uE8Ix+Ue8pjnKmQ8Fuot6mZ6CBYb9crSdkyFQIA
QAfCSyGX9y+1r+FYtkIAABieqRDIxVRIe0yFjOT5+XGGhZAfujrfV+/mvJ1j
rX35EfWmQgres6YWQ2yFfGDMpZDdkfoWx6Uuuv/oqsJUyH7jD2mMf4VH8V2r
LfmHPEyFQJSpEEmSem0dnKXYuVpt6l/IMEVPELsdqfOMSIfzjOwrOvq0XH/2
XzHMVMjmITo2s9zWv4qilzze8yJJ52UqBACA9oXXMzpaCkmwi/LFVggAAG0z
FQK5mAppj6mQIbwdjax9i8rr43xfKzfnYjdGUfvFOMu550Aj749Kh41buUdp
tkI6eUKPl+JlaeU12e2DXDfxyfSpi6Z2dJpnKmS/8Yc0xr/Cw3zXalCJGQ9T
IRBlKkSSpF4LD1N8cWQ1adHT5f2dmG4+z4h0OM/In0XnU475JB9mKiR6IUfM
qjRX9Hf9YvVa+xIkqYVMhQAA0LzwUkhnwxm2QgAAGJypEMjFVEh7TIV0bnfc
u5NbmF7r5/uavDkd/rv3hadCqh83buGccaLfDK0/oqcZYCnkbSCkxghOAh1+
dFVhKmS/8Yc0xr/Cj/iu1agyIx6mQiDKVIgkSd0WPqL7pctTuo0WPnE/2nH7
JvKMSIfzjCR+QY4b8RhlKmTOX3wlxmQkafxMhQAA0LrZlkJshQAAMDpTIZCL
qZD2mArpV/VFg+oaPt+3uzkt350W1iiOVm4qpKFnqvYnnq2QP3S8FPLc5FH6
s3T10VWFqZD9xh/SGP8K9/Bdq12lJjxMhUCUqRBJkrrNEe+G2gaPDjs7nCXP
iHQ4z8gvRT/Jj30pRpkKiY5mNHMhpzXK7ZOkqpkKAQCgcdHdjMv7l9qXcLrw
PEqflw0AwCRMhUAupkLaYyqkSw0tGtTU5vm+fm5OL2dYi0yFPD+291lY9VPP
VshvEiyFFL+h4yyE/KqXj64qTIXsN/6QxvhX+CvftZpWbsDDVAhEmQqRJKnb
Ng+L2LfhL0Md8a7ZZnUVuw9Xq039qxgwz4h0OM/IT0WHL45ffBpka+J1FXz3
LB429a/i9KJPjd/4kvRvUyEAALRuyqUQWyEAAAzNVAjkYiqkPaZCetPiokEt
7Z3ve+7vYP7FXfNnWM89B3r0h0bDJ44vKr7JE2xjfGnxKT1Pf0sh3fx2P8/F
tS8Fe5kK2W/8IY3xr/Bvvms1Lvrr55QvDqZCIMpUiCRJ3eaIdyttg+fLTzhg
rpPyjEiH84wkeylOme8YZCpk2t990Y2UQR4ZSQplKgQAgKZNuhQSvu6vbp5q
XwQAAOxnKgRyMRXSnm4OE7v5fzW9aFBFU+f7er45jf+T91mnQjq4b9Xe52m2
Qob47E7xm7L0C9HNb/fzmQvZw1TIfuMPaYx/hW86+J39oca/ayVTcijEVAjE
mQqRJKnfwqd0nVdN0WZ1FbsJV6tN/asYNM+IdDjPyHtlxx/GmAqJ78z0OhXy
73Xwsen2wiUpXaZCAABo2tNN6I/+nS6FvDzdhJdCbIUAANAsUyGQi6mQ9nRz
mNjN7+ZWldPM+b6ej65+1/AR1nxTIb08VBeV3uppXp8BPrxTvBDF72Ev7+6g
Wg9Hs0yF7Df+kMb4V+i7VhfKDoWYCoE4UyGSJPWbI94tFD1g/mXxsKl/FaPm
GZEO5xnZFV18OnX5wVTIm8Xqtf5VVHnD+L0vSaZCAABo2oRLIWlmQnq9egAA
pmAqBHIxFdKebg4Tz33zn6Mn4cbUxvm+bp6hzzX6lOWZCunszHGde2Mr5E2X
SyEjfTJ9Zviz96cwFbLf+EMao1/hQJ9o7b/Y5ys9FGIqBOJMhUiS1G+OeDdQ
9MS3W5A1z4h0OM9IfPLi9OGOMaZCwr/++p0KGeQOSlLNTIUAANCw4FLIl5un
2ldwmnQzIW9shQAA0CZTIZCLqZD2dHP0buKb3809Kq7++b7O5iaOcFH/Rf3D
2edAP76WLh+qGrfGVshfvS6F9PkmP1uDH1yVmArZb/QhjbGv0HetTpQfCjEV
AnGmQiRJ6jdHvKv3uoqdMP+yeNjUv4qB84xIh/OMRD/Gz7n8MYYmZl7Kis7L
XK02tS9BkipnKgQAgHa93MeGM7paCkk8E9LfCwAAwDxMhUAupkLa081h4llv
fjc3qIbK5/uGvTfXj209bKmnQvo9c1zjHR89hfum68/vBA96lesf9gPqA4Me
vT+ZqZD9Rh7SeDfsFQ77Udbad62wOn/MNxUCUaZCJEnqN0e8azfzQek+8oxI
h5v9GdmsrkIXf97ck6mQNz2/c6IPTs/XLklJMhUCAEC7nm5Cf+rvZygjx0zI
zuX9S+1LAwCAP5kKgVxMhbSnmxN4U9785ySn9MdV83xfN0/OeZo6Opl0KqTf
nZA3FW5Mmk+hpt5RJ0lw/XV+fQ3+GbXPlN8TfmcqZL9hhzR+GPMKB/8c6/c3
459q/SHfVAhEmQqRJKnbov+o/Rf/rn2s11XwBpx3xlzH5xmRDjf5MxK9/HOv
3VTIm57nMqJfABar19qXIEl1MxUCAECzgkshnexk5JoJedPPWgoAADMxFQK5
mAppTzeH8Ca8+XZCPlPtfF83j03ARTunJ9NNhXS+E/Km/H2Zeyuk26WQKT6m
/jDhN4XfmQrZb8whjZ8NeIUzfIg19F0rJvi78vw3oKkQiDIVIklSt01+xLt6
U5+S7iTPiHS4uZ+R9TJ05eevPQwxFbJZXcWuou9fgsE3z5fltvolSFLVTIUA
ANCql/vQhEYPSyFZZ0Le2AoBAKBBpkIgF1Mh7enmHN5sNz/zjbm4uL6+u3t8
fN7Z89++8/h4d3d9fdHwG6TO+b5unpmwVh66s8+B/noBI+yE7JS/LWne8n0e
x02wFFLrwuf5pPpFKx9b1ZgK2W/AIY3fjHaF83yCtffan67aUIipEIgzFSJJ
UreFpyoaOW7cZ6+r4AH7xcOm/lWMnmdEOtzMz0jw2iOf4aZC3l/Cs7dWGih6
+aZCJM2eqRAAAFr1dBP6I3/rIxn5Z0J2ehhMAQBgOqZCIBdTIe3p5ijeXDc/
1225uL573DcN8unP8/x41+DOQo3zfQmWAw54m3B5PDzh8vxYcMSliSOUKaZC
uvmkO0bxuzLvVkjHSyFjvedPMde3hT+YCtlvtCGNP411hb5r9aTiUIipEIgz
FSJJUrfFj3hbq6j34nd9RLqbPCPS4eZ9RrbL0GVfrTYVX/YmpkJm/z1YcWpG
kkbIVAgAAI16uQ8taTS9kVFmJuRN64spAADMyFQI5GIqpD3dHCae6eZnuClv
GyEJfrLnx5YWQzpdTPjDReD2vK+4ZLwpDRyiDE+FJL9vu1PGd++njH//Yb8f
MM56vrj4x+GsWyE9L4Vk+ri6uNgdsn8/Zv/toP3+w/bffohfztyXOXQ/1/eF
P5gK2W+sIY19BrpC37W6UnUoxFQIxJkKkSSp16L/ov0X/6j92b2uFsGXvo2D
3qPnGZEON+0zso4NhUQ3LkyFJHkZ+778Nm6iJFXLVAgAAI16ugn9gb/ZiYyC
MyE7TU+mAAAwKVMhkIupkJk5vnqk1EckL65TjIT88hPuDkym/Ak7ubfp/5H7
RAsub95mXPKcrq19f4JTIcnu28XuWTrxtUj9sHxX/Gxrklex+lvpNAk+i2te
cZJfJW+7IO+zOAl/sufdcEjW1ZCJD3/7rrXfQEMaHxjmCn3X6krloRBTIRBn
KkSSpF4LnnT+0vsp3YpNfj66nzwj0uEmfUaCn+GLh03dH6CRlYnwr8JOd2a+
tXmIbYZdrTa1L0GSamYqBACANr3chwY12lwKKTwT0vArAQDA1EyFQC6mQmbm
+OpRkg6FpF8J+ekHfUz4k/Zwd9MeXk15cPUXWaYpKt+f81/668c0ty16u97O
Fqf4Qf5mKyS7zpdCzv75d+sgb+MgJX7GTFM6nb3VkvJda79hhjQ+NMgV+q7V
lepDIaZCIM5UiCRJnfa6ih1S/Wq5rn4VPRZ/5ds45T1+nhHpcHM+I9vYPkqK
hYcxpkKiWxmmQmpfgiTVzFQIAABterqJ/HH/8v6l9gX8rsZMyI6pEAAAmmMq
BHIxFTIzx1ePke6MZM6ZkB/SDZs0fn9TLrhkO7n604+b/Axr1aOUaU8Onyjd
g5R0XcdWSHa9L4WceAFfP5fuysyD7PlJ00/pfJn3/LfvWvsNMqRxwAhX6LtW
Xx9bDQyFmAqBOFMhkiR1WvCw8xfHVM8sesT7y2L1Wv8qpsgzIh1uxmdkHbvm
NB/gpkK+vZoPm+pXcX7Rx6fDmR1JSpipEAAAmvRyH9rVaGwfo9ZMyE6DqykA
AMzOVAjkYipkZo6vfi7ZJELBVyvZGe+G73DCRZQSAy7ff+q0p+8rHqasNRWS
424lvCnFn5gkz0HDz/mvElxt5QPIx1zB+0BI1R/zh+R7Id2819LyXWu/EYY0
Duv/Cn3X+lL998YpGvmsMRUCUaZCJEnqs/BgRStnjTvrdRU9Gu1lL5VnRDrc
hM9IcN0i1bTFGFMhCaZmGrmQOpdvKkTS3JkKAQCgSU83kT/stzSPUXMm5E1j
sykAAGAqBLIxFTKzRo6UNSzVIcnyL1Wic5KNHtdLdni1wns46RHWavenxlRI
xoPGyd5QxW/ITFsh/S+FHLqEi+u7x+cW70PaQ/edvNcS811rv/6HND7T+xX6
rvVN7V8dR2rmk8ZUCESZCpEkqcs2q6vYN+EvX5bb6lfRX+GT9YvVa/2rmCPP
iHS4+Z6R4NbT1WqT6CcxFZL8Je3v7eT7gKTJMxUCAECLXu5D8xqtrGNUnwnZ
aWk3BQAAdkyFQC6mQmbWzKGyVqU5JVnrdUqy5tDiTU50ePWi3lnEZMdv+35z
nXKd+WZC0l5Rn1shXZzLTXCHql/mn3frYvfWbu9D9jcJz9y3+CslO9+19ut9
SONzfV+h71o/XUQH77aGPmdMhUCUqRBJknosekD1izOqdV72ro9F95VnRDrc
dM9IcBol5cUOMhUy3Vso7eX3fO2SFM9UCAAALXq6Cf1hv4WpkJf7BmZC3rTw
agAAwE9MhUAupkJm1tCxsiZ1v7WR5JRkcyf20tyW2peV7ARrnQspOhVS6BlK
c03l70eSn7v28/C5+GU28Bvr78e+j4mQnyR75Bu4DcX5rrVf30Max+j6Cn3X
+kXtC/lM9EKTXp+pEIgyFSJJUodtHsLHc21WnF70cPeXL8tt/auYJM+IdLjZ
npHo9SZd5xhkKuTf62XsOr50/WsxvJTS8bVLUjxTIQAANOjlPrSycXn/Uvvn
b2UmZMdUCAAAjTEVArmYCpmZ46sHpTgmWfu4W4pDkrWv4VcD7SIkOsFa5Tks
NhWyG1To6qoq3I6BnomPDbEU8vWZv+5tIuQniZ76Fm5EYb5r7df1kMZROr7C
gX6v9Pxd61hNDYWYCoE4UyGSJPXXZnUV+xr85cviYVP7KnorfCi4r2P1necZ
kQ432TMS/QBfrpP+PKNMhSR4FzVzLWcUXUoxFSJp6kyFAADQoOBUSNVtjLZm
QnaqL6cAAMCvTIVALqZCZub46gGjjGwkuI6GbnSKu9LQ5SQ6e1/hfVZmKqT4
rer0/TXQme6PxC+x7evrRLcfWJX5rrVfx0MaR+r2Cjv9XfihwT+6GhsKMRUC
caZCJEnqrm3wcOpXi9Vr7avorejJboeCS+YZkQ431zMSXbRI/uk9ylRIgt+M
PY9omQqRpECmQgAAaNDTTeRP+vWmMdqbCdkxFQIAQGNMhUAupkJm5vjqxwZa
2IgfkWzlSlKc9mztAGKSf+6+/EUVmAqp867r8y3W6bvoeJZCWjHBLE0Gvmvt
1+2QxtF6vcI+fxEeNPBvyeaGQkyFQJypEEmSemvuk7mVel0tvOb95BmRDjfV
M7J5iH1+Z9jlGGYqZLLNmd8yFSJJgUyFAADQnpf70OBGnWmM4A+d081ThdcD
AAA+ZCoEcjEVMjPHVz+U4FBhOyfd4hfTxq0e6qb8LcUB1uI3KPdUSL13XJ9P
S5JT0G085nsM+uR3KsGz3+w7LRfftfbrdUjjeH1e4aCfuF1+1/pcg0MhpkIg
zlSIJEl9Fd+scDr19OLH6r3m5fKMSIeb6hmJXuxyneGnGmcqJMV7qaHLOa3o
VMjiYVP7EiSpXqZCAABoT3B1o/wyRs6ZkMubp/ub2P8JUyEAALTFVAjkYipk
Zo6vfih8GrqtF2eIy4mfUG/18GGCA6ylb1DWqZC677b43ajxPht5K6TP9ZZx
DbojkJPvWvv1OaRxii6v0Het9u7Jx4J3K9OtMhUCUaZCJEnqqvhmRaaDzyMX
Pwp9tdpUv4pp8oxIh5vqGQlebKZFlHGmQv69WV3FruXtZV7Xv5AzMhUiSYFM
hQAA0J6n2DRG2WWMzDMhLwn+Ky7vX0q+IgAA8AlTIZCLqZCZOb76kfBJydaO
ufV/QX0OOBwrfjS38NOYbyqk/sdK+K1W5xJS3JL6L/4elkJa446cynet/boc
0jhJh1fou1aDN+VDbQ6FmAqBOFMhkiR1VHyz4ktTR4z7KH6s3nHgcnlGpMNN
9YxsY1sO2S5zoKmQJMsznf6WNBUiSYFMhQAA0J7YVEjBYYwCMyEp/mtMhQAA
0BZTIZBLgn9iuXNtnfoqy/HVD4Qfi/ZOufU+CtT/1slhvR2+zzUV0sRt6vT5
H3QrpLdHYwqjfx6n5rvWfh0OaZyovysc/dke6hdKq0MhpkIgzlSIJEn9lOJA
7mL1Wv9CeirBsfrluvpVTJNnRDrcTM9IcMkh40f3SFMh0T2W/K92tkyFSFIg
UyEAADQnuIxRaBij0EzIm9h2ypcvN08lXhEAADiSqRDIxVRIQ4e+inN89QMj
HnKLXlPdu933T3+U8AHdoteYZSrk+rGRu9TpsM6QWyHx7ygtfhz3LnxXmnuf
5eW71n79DWmcqrsr9F2rn2tsdyhkzD9FQVmmQiRJ6qUkp3GbOl/cQ/Fj9c4C
l8szIh1upmck+Om93Lb7szV2C6KLGU1eVIkL9/VA0tSZCgEAoDnBEY4Cuxgl
Z0J2TIUAADAUUyGQi6mQVs581eD46n7Rp6LNM24dn9wLf0y1eUd+09Xp+/RT
IU19nHT6sCT5fd7Ww2IppE2drunU4rvWft0NaZyssyv0XavN+7JPy0Mh3X6H
goaYCpEkqY82q6vYV9+dxeq1+oV01etqEX3Nl+vqVzFLnhHpcDM9I8FRlMyz
FWNNhSTY1HqXdZ4ldZv1bfQLgqkQSVNnKgQAgOYEhzEy72KUnglJ8d9pKgQA
gKaYCoFcTIU0ceSrEsdX9wuecWv0den3bHe/P/lpejq/mnoqpLFzob2uBQ23
FRJ/n7V0NSNxEvwUvmvt19mQxhn6ukLftbq50LaHQvyCgDhTIZIk9dDmITxZ
8aW5w8XtFz/+7CBwsTwj0uFmekbWsaGQ7BNPg02FRIdZ/tbHuNZmu1omWN3x
DUHS3JkKAQCgOe1OhdSYCUnx32sqBACAppgKgVxMhdQ/8VWP46t79ToT8Jle
F1BmOb36V0+nK5NOhTR4h2Z9WN608wkWfps1+NYaxKi/JvPwXWu/voY0ztHV
FfqudbTKn1+tD4V0/wJDA0yFSJLUfq+rFAe8F6vX2hfSVwle9j5OPY+QZ0Q6
3EzPSHCIY7lt/Sdsbirk35tViumMnavVpv7lfNzrenWb4kl6YypE0tSZCgEA
oDmxqZDL+w8XN0JqzYQkeEmyvSYAAHAWUyGQi6mQjs62Jef46l69rgR8ptOz
3Z3+2Ofp5nhluqmQNp+Xfj8bU9yZVp4ZSyENa/+wekP6/TzJq6shjbP0dIW+
a3VysT18nPT8+kIbTIVIktR6iU7gNneyuPWiR7mdAi6XZ0Q63EzPSHAUpchU
xXBTIf/YPCQb0Gh0LeR1s043EvLOlwRJU2cqBACA5jQ3FfLyVHMmJP6SmAoB
AKAtpkIgF1MhPRw2zKWH82YVDHsEussLm+r0avhqiz2TqaZCmr09XT4sKX7y
2j/+TyyFtCz4WdXGW6wU37X262lI4zwdXaHvWs3empQ/eaEf3FQIRJkKkSSp
7RIdv12ua19IZwUPm+8sVq+1r2KOPCPS4WZ6RoKjKIU+t8ebCvnHv9fL2DX9
4qqlN1uGkZB3pkIkTZ2pEAAAWvMS2+VIPIuRdybk/oiZkPZeEwAAiDEVArmY
CunhsGEufZw4K66js52nCZ7dq3Jlc51e7ed6k0yFNPys9DyEkOLetHBrwtfR
28Pfl46fkPJ819pv2C9bP/Rzhb1890il0+vt5aPEVAhEmQqRJKnltmmO3jqO
emrRc9xf2jzKPWKeEelwMz0jwVGUYtc44lRIqkWaHxqY23pdr/KMhHy7wh6e
KUnKlakQAABa084sRhszIW29JgAAEGcqBHIxFdLDYcNcejlzVta4r0qHV9bp
ac6ATq44wRxFw0/KX30PIaT4tV797sQvor+Hvys9PyHFdfi7t4h+hjTO1c0V
dvLNI6Eer7ifDxJTIRBlKkSSpHZbpzngfbXa1L+Wrnpdhc8GN3DGeYo8I9Lh
ZnpGgh/dBa9xyKmQZG+2nyxu1zXeeJvNdrm4Sn0xf16dqRBJM2cqBACA1rQx
i/HydNPITEg7rwkAAKRhKgRyMRXSw2HDXPo5dVbSuK9Kh1cWPG7Y42nD4CUX
ukvhqZDmb03sCute3gBbIZZCWmcq5AQd/u4topshjbN1c4W+azV8c77p6WPE
VAhEmQqRJKnRNqs0x1RtVpzc5iG8FNLoOe7B8oxIh5vqGQlebNFrHHQqJMVv
zz0Wy+2mzGDI5nW9us1xCR9cmKkQSTNnKgQAgNbUn8XIPBNyxs9X/zUBAIB0
TIVALqZCejhsmEtP587KGfdV6e/KJjy92sk/dd/NAeizdX2F3W+FhC+gh7dY
30yFnKC/371ldP0pe5RertB3reYvuq8PEVMhEGUqRJKkJoueI/7OQdTTWy/D
r3oPx+q7zzMiHW6qZyQ4UlH4GkedCkm3TvOnxfJhnWcwZLPZrkouhPyw3Fa/
X5JUL1MhAAC0pu4sRnszIW+ebkL/xTdPkdcEAADSMhUCuZgK6eGwYS59nTwr
ZdxXpbvDoN39o+9JdHHVvRyAPl/nVxg9qFv3GiyFtM9UyAnG/VYR0/mn7BE6
ucIuvnUk19NV9/YRYioEokyFSJLUYNvwWMW7q1Wec7UjFzxvvtPuIe6B8oxI
h5vqGXldhT64i1/juFMh4Xvxqavl6mG9ie5xbTbb9ep2ucg1bHIUUyGSps5U
CAAArak3FdLoTMiOqRAAAAZiKgRyMRXS6RG3JHo7e1ZId4sax+rtwiZ9f3bx
T913cgA6oPcrTLAVUu2zzFJIB0yFnGDS32Wf6v1T9nN9XOGk788uvmul+Ekr
3CBTIRBlKkSSpNZKdsx2sYqepZ2wdfh0vZc9f54R6XBzPSObVWjwocI1jjwV
kmRx6ziLq8XydrXartevm83X9v487/9fX/8z29Vytw1S6Gc7hqkQSVNnKgQA
gNbUmQppeCZkx1QIAAADMRUCuZgK6fWMWwr9nT4roqd/afwU3d3u3qZNEuni
+GofB6Ajur/CFL/c6zxD4ZWTXh/9rpgKOUF3v3wL6f5T9lN9XKHvWm1fdx/v
ooQ/cr/vKUjHVIgkSU31Gp+q+GbxsKl/Ob2V4IDz1Wr/aWWlyjMiHW62Z2Qb
utwq1zj2VEh4vGUSXezwSFK2TIUAANCa8lMhjc+E7JgKAQBgIKZCIBdTIT0c
NszF8dW9Rp0K6e26evt5k+nhwjs8unqi/q+w160QSyFdMBVyAt+19uv/U/Yz
XVxhD185sujjwrt4D6X9oWf7BQH7mAqRJKmhkp3vbv4ccZsleP2X2+pXMXae
Eelwsz0jseutNO40+lRI+L5MwVSIpLkzFQIAQGvKToV0MBOyE5sKSfdzAABA
AqZCIBdTIf0ecotzfHWvbv6l8dP0dlm9/bzp9HDGssvDqycZ4Ar73AqxFNIH
UyEn8F1rvwE+ZT/RwxX6rtXylffwDkr+Y/f8poJUTIVIktRKm9VV7Mvt35br
+pfTX5uHRfSFr3TqfJo8I9LhpntGYpsb1bYaJpgK+cc/Xlfh36ljMxUiae5M
hQAA0JpyUyGdzITsmAoBAGAgpkIgF1MhPRw2zMXx1f2GPOMWfdSL3+0+/r33
HHo4uNvp8dUTDHGF4dmN8p9m0R+5kVd+fKZCTuC71n5DfMoe1MMV+q51rvyf
Yj28fzL84LP9goB9TIVIktRG0YPDf3P49LzWy/BLv9xWv4qR84xIh5vuGdmG
PrYXD5te71QXUyFvN8hayMf6WOORpFyZCgEAoDVlpkI6mgnZMRUCAMBATIVA
LqZCOj7lFub46n7drWoco7eDe+2f4cymh/dftwdYjzbGFSbYCil7KZZCemEq
5AS+a+03xqfsIR1coe9azd6f4K/Dmnemtz9xQHtMhUiS1EDr22SnaSuefe66
zUP4FlytNrWvYuA8I9Lh5ntGgvtONYcaZpkK+Xd0zmVopkIkzZ2pEAAAWpN/
KqSzmZAirwkAAJRjKgRyaf2gFDk5vvqBAY+rd3dJ8/5D9118KndwADpokCvs
ayskvF3WzOs+PlMhJ/Bda79BPmUP6OAKfddq9No7HgoxFQJxpkIkSapdgpGK
Hzo6PtxWwSPnO8tt9asYNs+IdLgJn5Hg2kbdT+yJpkL+vVsLSffuHIh5MUmT
ZyoEAIDW5J3F6G8mJP9rAgAAZZkKgVzaPihFXo6vfmC8A+vhwYDi5/a6PiUZ
08OncgcHoINGucLwh1nBiwn/rD0/9iHPXz3u3F2/u/ghevczmetW+a613yif
sh/r4Ap912ry/nR+W0yFQJSpEEmSqpbyfLdjpxXvghe/5bvjNmnoZnxGtrF5
p9pTG3NNhXztdWUt5He9PGuSlClTIQAANOfpJvIn/QOzGDlnQi5vcs5xmAoB
AGAkpkIgl5YPSpGb46sfCS9rtHXOLb4WUPxyoj9yU6//iXoYTOjgAHTQMFfY
z1ZID2/8Nux2Qe7u3gZBove2lmnu1RvftfYb5lP2Q+1foe9aLV588Cerf1NM
hUCUqRBJkioWPOz8i+W6+uX02jp+GxYPm9pXMWieEelwMz4jm9VV35c53VTI
117Xy9Bda8zVcrVdhZ69Hm+iJCXMVAgAAM3JMhXS70zI208fmwq5ecr74wEA
wElMhUAupkJm5vjqh+JbIQ29Oj0On8R/5omZCklgnCtMsBVS5BPAt5GDdusg
PW+D/Gauk+C+a+03zqfsR9q/Qt+1AjJ9jHU/FGIqBOJMhUiSVKuU57sXq9fa
l9Ntm4dF+PWvf/B8zDwj0uGmfEaCH9rLbf1LmHEqZNdmfRv/hVvdYvmw3uwu
J7QzZmFM0uyZCgEAoDmxqZA9uxh9z4RkeUkAAKAiUyGQi8O5M3N89WMJjk82
ctQtwVBAhTvt+GqAqZAERrrCLj7NfBnZ5/ltHyR8+9rTyK/HQnzX2m+kT9n9
2r9C37UCsnyMDTAUYioE4kyFSJJUpe0y4XHZFg4+d1voqO87B36z5BmRDjfn
M/K6Cl11GyMbs06FfLuDy6vY5VfzYyQkwVvRNwdJs2cqBACA5iTdxcg7E/JU
YCYk+UsCAACVmQqBXJzOnZnjqwckOD/ZxAvUxUrAHxLsm0zMVEgCQ11hB58C
0R+xsVc86PltIiR80xo210lw37X2G+pTdq/mr9B3rYgMH2NDDIWYCoE4UyGS
JJUveNL5V06bRto8xG/Fcl37KgbMMyIdbtJnZLMKrUy08nE99VTI231cP6Qc
usnuarHcbja/XUXsGexmnEeSMmUqBACA5rzch8Y9/t7FGGMmZCc2FXJ5X/BH
BQCAT5kKgVxMhczM8dVDUvxb69VfohQXUePInuOrEaZCEhjrCpvfCnGw+N3z
8+P1xQwffqPcsOP4rrXfWJ+y+zR/hb5rRST/GBtkKMRvdIgzFSJJUuEmPd/d
ZuulW9BgnhHpcLM+I8Fxp3bGGaafCnlvs75tfS9kcbVcv37wgGwj3yAWq9fq
r78kVc1UCAAAzQlOhbwPY4wzE5LqFQEAgFaYCoFcTIXMzPHVg5Icoaz5IqU5
A1rlxF6KiZN5mQpJYLArTPBhkPNt5VzxX8+Pd9cTHdof4I6dwHet/Qb7lN2j
+Sv0XSsi8cfYMEMhfqVDnKkQSZJKlvR89yiHhasVPHX+ZrmufRWj5RmRDjft
MxK88Jau1FTIT+0GQ5pbDLlaLLebzcGfPPYVwpcHSdNnKgQAgPY83QT+rP/l
8v7pfqCZkJ3gVMjNU/GfGAAADjAVArmYCpmZ46uHJfrn1isdeUvz01e6yY6v
RpgKSWC0K0zweZDvoiY/Vvz8eH0x0UrIm85v2Yl819pvtE/ZPzV/hb5rRST9
GBtoKGT63+mQgKkQSZKKNe357kZbL8M3YfGwqX0VY+UZkQ437zOyWV1FLrWt
ZQZTIX+22a6WoVucwtVy9bA+vBDy9w8cmQq5Wh353yJJw2YqBACA9sSmQvKp
MhOS4AUxFQIAQFtMhUAupkJm5vjqZxKdoiz/SiVaOal2XM/x1QhTIQkMd4UN
b4UEH/cGX+yjPT8m+qjuzVwnwX3X2m+4T9k/NH+FvmtFJPwYG2ooxFQIxJkK
kSSpTGnPdztkGi50yPebxeq1/oWMk2dEOtzEz0jwE3u5rX8JP2cq5OM264fC
myGLxe1qtT15+Ct0E0e+g5J0XKZCAABoT4tTIdVmQuIvyOV9vZ8cAAD2MBUC
uZgKmZnjq59LdY7youDBt1Q7IRXvsOOrEaZCEhjwCuNPVZbLmvZbyPPj9Zwz
ITtznQT3XWu/AT9lf9P8FfquFZHuYyx2H9r7ODUVAlGmQiRJKtDE57tbbb2M
3whHfRPmGZEON/UzEvvEbu+z2lTIMW1e16uH5eIq5Rv/zWJxtVw+rNbbTeAp
2KwCeyaLh5OXSSRptEyFAADQnpf7y/P/tJ9B1ZmQ+OthKgQAgMaYCoFcpj2k
y1+Orx4l2e5GmRcs5enzemf1Er7oMzIVksCIV9jkVsicX0KmngnZmeskuO9a
+434Kfur1q/Qd62QVB9jrb9NTmcqBKJMhUiSlLupz3c32uYhfk8Wq9f6FzJI
nhHpcHM/I7FhjRY/q02FnN5m87peb1er2+XydrG4euvAS3T17T+z3P3nl6vt
ejcM8ppwoCM0FbLcVn89Jal2pkIAAGjQ0835f9pPrPZMSIKX4+ap9gUAAMAv
TIVALnOe0uWd46tHSXqW8uLuMdurlvb0ec3b6/hqRIk7N97J1t8NeYUNboVE
n/UOTxRPPxOy0+F9C/Bda78hP2V/0foV+q4Vkej+tP4mOYepEIgyFSJJUtYS
n+9erqtf0Qitl/F7MeNJ7Tx5RqTDTf6MbEMf2IuHhOsQyTIV0n+RLxItztdI
UulMhQAA0KBGpkJamAnZib0cl/dNXAQAAPxgKgRyMRUyM8dXj5T4NOXFdfK9
kOfHu7Snz+veXMdXI0yFpDDmFSZ4stIe4Z1uKcRn27vublyI71r7jfkp+7PW
r9DnUUSS+9P6W+Q8pkIgylSIJEn5Snu++0tv57tbbfMQvy3O+SbKMyIdbvZn
JLbsdLXa1L+EPZkK6b7Qg9ndYyhJGTIVAgBAg17uL8//834arcyE/Cv8apgK
AQCgNaZCIBdTITNzfPVoGc5TXlw/Pid4AZ+fH9OOhLz9bLVvbfSY4dRMhaQw
6BU2thUy2VKIc/k/dHbngnzX2m/QT9mfNH+FvmsFJLg/zb9BzmQqBKJMhUjS
p8W+bkyh+j1qs9nPdzdb7OD5O8e0k+QZkQ43/TMSm9Rod9PJVEj3bQNfJVpd
sJGkopkKAQCgQZWnQhqaCdl5ugldzc1T7QsAAIBfmQqBXEyFzMzx1VNkOlF5
cX131mTI8/PjXfqNkPcfqf6NdXw1wFRICqNeYVNbIcHnvN1XeZ9nn2o/mesk
uO9a+436Kfu35q/Qp1JA+P40//Y4m6kQiDIVIkmfFvu6MYXq96jBkp/vbvW8
c3dtHuJ3pt3j5z3lGZEO5xmJrDF8/aR+2NS/hA8yFdJ7kTvY8jtTksplKgQA
gBYF1zECGpsJ+Vd4N+XyvrHrAQAAUyGQi6mQmTm+epq8ZyovLq6v7+4eH593
/vwvf/sfPz7e3V1fX+RZCPmmiRN6jq8GlLiD455w/W7cK4w/XKneYTMthfhI
+1UTv2eK8V1rv3E/Zb9r/gp9MAUEP8Waf3MEmAqBKFMhkvRpsa8bU6h+j1rL
+e52W4dOnr9zRjueZ0Q6nGck+HF9tdrUv4QPMxXSeZvV1fl3b7mt/vNLUgOZ
CgEAoEXBeYwztTcTshOcTbl5qn0BAADwG1MhkIupkJk5vnqq6PPSvFbuqeOr
AaZCUhj4ClvZCplnKaTUL46L3eDU9d3jzvPzB6tTbVzTXCfBfdfab+BP2W+a
v0LftQJCn2KxD4XW3/ymQiDKVIgkfVrs68YUqt+jpnK+u+E2DwlujkO+0Twj
0uE8I9GP68Wq7Us2FdJ5kR2b5br+zy9JDWQqBACAJgX3MU7X5kzIv8KrKZf3
bV4WAAAzMxUCuZgKmZnjqycafSmkncN5jq+er8hz2fwB6LCRrzD+eKW4vuBP
0c6n1Wfy/t64uNhtg2TcBMlzVf3cvhR819pv5E/Zd81foe9a54vcnrGHQkyF
QJypEEn6tNjXjSlUv0ft5Hx300XO9n53tdrUv5Ce84xIh/OMhF+ExcOm/iUc
zFRI320D3yZ8i5Ck90yFAADQpOBAxmmanQnZCY6m3DzVvgAAAPidqRDIxVTI
zBxfPcX4OyEN3c7wi+2cYV7NH4AOG/oK4x9m8QucZSkk1y+O3UJIzTeZqZAT
+K6139Cfsm+av0LftaoY/c8TrenhswJ+YypEkj4t21eHcVS/R43kfHfbbR4S
3J/ltv6FdJxnRDqcZ+StJB/XHG2x6vN9UqvI0kv7OzaSVChTIQAAtCm4kHG0
pmdC/hXeTLm8b/rqAACYk6kQyMVUyMwcXz3e4Af7mtoJ+cvx1eY1fwA6bOwr
rL4VEv0BennAM/ziqL0RkubKermBafiutd/Yn7I7zV+h71pVDP4niub08FkB
vzEVIkmflu2rwziq36MWcr679dbL+G25Wm3qX0i3eUakw3lGvmcqpCxTISe1
WV2d/1obHJOkb5kKAQCgTSWmQlqfCdkJvg43T7UvAAAA/mAqBHIxFTIzx1eP
FTvu2biLFo96Rl/xFq9pJM0fgA4b/Aorb4VM8rsn9Xnwi4Y2nUyFnGCS9/vJ
Bv+U/auHK/RdqwZTIWX18FkBvzEVIkmflu2rwziq36PqOd/dfEkOnjvhe36e
EelwnpGfMhVSlqmQUwo9qst19Z9fkhrJVAgAAI3KvBVyed/+TMi/wq/C5X0P
FwkAwGxMhUAupkJm5vjqUYY+09fqTXR8tW3tH4COGv4Kw/tHgWuc5FdP0omp
1i7aVMgJJnnDn2z4T9kOrtB3rRqG/mNFg3r4rIDfmAqRpE/L9tVhHNXvUd2c
7+6gzeoqfGeuVpv6F9JnnhHpcJ6RXzMVUpapkFJvztt19Z9fklrJVAgAAI16
ub88/4/+h3UyE/Kv+Itw81T7CgAA4E+mQiAXUyEzc3z1CAOf6Gv5Bvpkalv7
B6CjXOHnzj0kPsdvnoS/Oi4aPI5vKuQEc7zjT+dTtv4V+q5Vw8B/sGiSdykd
MhUiSVKktOe7r/xz83naLuM3Z7mtfRWd5hmRDucZ+SNTIWWZCjm+0PKYLxKS
9HemQgAAaNXTzfl/9v9YPzMhO8HXwFIIAABNMhUCuTgkNjPHVz816nm+i+vG
b55Ppra1fwA6avwrrLYVMsfIRPzV/abR99IcdzER37X2G/9Ttv0r9F2rhlH/
aNEq71I6ZCpEkqSz2y6d7+6h0MHe79yds/KMSIfzjOzLVEhZpkKOLrQ8Nsjj
KUlpMhUCAECrXu4vA3/83+fyvqOVkJ3gUkh31wsAwCRMhUAuDonNzPHVTyQ7
7N2Ui+vHDm5c9LWf6yR6ce0fgI4a/wpTHFc+5zGbY2Mi1S+PZi93jtuYiO9a
+43/KdvBFfquVYGpkLJ6+KyA35gKkSTpvJzv7qXQwd5vFg+b+hfSXZ4R6XCe
kQ8yFVKWqZBjW98GXubbdfWfX5IaylQIAADNCg5l/KrH2YzoWMrNU+0rAACA
fUyFQC6mQmbm+OpB4w2FXFzf9bAS8ib60eT4alYdHIAOGv8K/6qzFRL8XO3k
wU7z26Plt5GpkBP4rrXf+J+yHVyh71oVmAopq4fPCviNqRBJks4o8fnu1ab6
FQ3bZnUVv0PjHMAvl2dEOpxn5ONMhZRlKuTI1pHpseW2+s8vSS1lKgQAgGZF
lzJ+6HEm5F+WQgAAGJapEMjFVMjMHF89IPLiXFxfXzd2DvDi+vG5r9sVPGs/
9ruzug4OQAeNf4U75bdC5nhdkyyFtH2xpkJO4LvWfuN/GvRwhb5rlWcqpCxv
UjpkKkSSpFNzvrujtpFzvd8sHjb1L6SvPCPS4TwjBzMVUpapkAJvS5tjkvRr
pkIAAGhXiq2QTmdC/hW/+n6vHACA0ZkKgVxMhczM8dUPhYZC3l+X5+fHFvZC
LnYjIbVfznP4p+5b1sMB6Jjxr/BdeNTitEud42VNsRTS+rWaCjmB71r7jf9x
0MMV+q5VnqmQsnr4rIDfmAqRJOmknO/uqc3qKn6THO89Mc+IdDjPyGeZCinL
VMgxrUPTY7fr2j+/JDWWqRAAABr2dBP5W4Cdm6fa13AuSyEAAAzLVAjkYipk
Zo6vfiDBUMjf/7ce7+oshlxc3/W5EfKdf+q+YT0cgI4Z/wq/KboVEvsv6+VI
eoqlkOav1VTICXzX2m/8T9kurtB3reJMhZTlPUqHTIVIknR8znf31TZ0rvfd
4mFT/0I6yjMiHc4zckSmQsoyFZL7PekVlqQ/MhUCAEDL5t0KiS6FdHvhAABM
wFQI5GIqZGaOr+4XODf58WvyXGgz5OL6rvOJkO98ODWsiwPQIeNf4XfhQ8vH
X+wcSyEpToG3f62mQk7gu9Z+43/KdnGFvmsVZyqkLG9ROmQqRJKkI3O+u7M2
q6v4fVqu619IP3lGpMN5Ro7LVEhZhiw+63UVekeO+6hK0vmZCgEAoGXhwYxe
JzMshQAAMDBTIZCLE2Izc3x1n8irctTx591oyN319UWyk4IXF+/7IKPdjuA/
dT/ZYfSyujgAHTL+Ff5QaitklnGJ6AdXH9c6y91Mwnet/cb/lO3jCn3XKs1U
SFk9fFbAb0yFSJJ0TM53d9d2meBO3a7rX0gveUakw3lGjs5USFmmQj5pfRt6
fZfb+pcgSc1lKgQAgKZNuhViKQQAgJGZCoFcTIXMzPHVPQJnJs86Lvn8/Pz4
+LYdslsPefPhC/5u95+8vvv6v/Q83DjIr8KHKZ1fzaaPA9AR41/h38pshcT+
W/p5RRMcAu/hk8tUyAl819pv8E/ZUiNM9X/QuR7nBEyFlNX8ZwX8yVSIJEmf
lmR04ofb9cDnu5tps7qK3yqnp4/OMyIdzjNySqZCyvLL7mDBh3foVR9JOj9T
IQAAtG3KrRBLIQAADM1UCORiKmRmjq/+6fyjq0O+HHVF/6l7tySbwY94/zXD
Ff6swKM2y1JI+LXs5Ny9qZAT+K61X/BZaftNFP8gKHfjfdcqzFRIWd6gdMhU
iCRJh3O+u8eS3LXbdf0L6SLPiHQ4z8iJmQopy1TIgdbBp3fxsKl9CZLUZKZC
AABo3NNN7K8EvvQ3nBFeCrm8f6l9DQAA8DFTIZCLqZCZOb76h/MPTLZ9aLVT
zq+2avwhjfGv8BfZH7VplkLiZ8D7uFhTISfwXWu/cd9EaaYgyt1437XKMhVS
lvcnHTIVIknSgZzv7rLN6ip+txydPi7PyLBtNtvV8naxuPpttGH3P1nertZb
59+PyzNyeqZCyvL77sPWt8HXdrmufQmS1GimQgAAaF2CrZC+pjPCF9zX5QIA
MB9TIZCLqZCZOb76O0shbYkfp3Rf8hh/SGP8K/xV5qPisUe5p8c4+kL2crXj
rjxk4LvWfqO+LvEPgdIX6LtWWaZCymr2owI+ZipEkqQP2qQ+3139imYpyY1z
v47IMzJku4WQo8d2FlfLtZGBQy+mZ+Ss181USFGmQnK9DxcPJpUk6YNMhQAA
0Ly5tkJe7i+DF3vzVPsaAADgIFMhkIupkJmNekzzbJZCWuP8aqPGH9IY/wp/
k/fLQOjl7OohDq8EdPLeMRVyAt+19ot+6DT5Lkq4AlHwxvuuVZSpkLKG/Qhl
ZKZCJEnaV9rz3Ytpznc30GZ19MrBgTvm3PSneUbG66SRkF8YDNn/enpGzn3p
TIUU5VfevhI8v8t19auQpGb7/9m7e9xGsnzNw7kNAr0EWrQEoUG7LRrXokU0
IEDmddrlBhqQoQ3QagwGaE+OjAGIWQWNhgqYbYw3I1KpLEmpr2Cc8z8f8Tz4
OTO3qm5GhILiLeC8ZSoEAID6JdgKaWY/w1IIAAD9MxUCuZgKmTLHV187/350
dyuqMfrcvfOrWfQ/pNH/Fb6V89vAdJZCxh8Bb+Rnx1TIAL5rfWDkL/gKb8z4
ryyFrs93LRIa++PkhwlMhUiS9FvOdzdckmfnkX2Vd6S7NsvrseMMj89xU/5C
ask7ok9aXY/7gfDzkLuH5fi1mvl96auQpJozFQIAQANSbIVc3BxKX8Y3jL9S
SyEAAFTPVAjkYipkyhxffWXE7XCqLZvx51d7+zmtQv9DGv1f4W/yfR0YczMb
u5WmQr5nWr8zfdf6QGeDAuPf/tdCH7zvWqTT2ZsNBZgKkSTpdc53t9xmeZng
qTne+3nekd5KcSj+p8v5qvjlVJB3RJ9nKqTqknwkXi5NJ0nSZ5kKAQCgBSm2
QhoY0TjcXPR/kQAAYCoEcjEVMmWOr75y/tG23u5EVcafX3XoML3+hzT6v8J3
jHzZPrrqCS2FTGQqZPxVTutD2XetD3T1f4Ik+K5S9PJ81yIZUyEwlqkQSZJe
lPh89+2m+BVNqySPz/HeT/OO9FbCnZCf5quH0hdVNO+IvsxUSL2l+UicLaf9
MShJX2cqBACAJiQY0fjx4+LmUPo6PpPgGiu/QgAAODEVArl0dU6PgRxffcVU
SJ1SnL917DCx/oc0+r/C92TZCpnSUsgUpkLGX+KPqX0k+671kW4WBZK8FW8F
P3jftUilmxcbijEVIknSc853N95meZngwc3vi19IvXlHeiv9TsiT+ar4pRXK
O6LvZCqk0lJ9JHpAkvRlpkIAAGhDkq2QH1d3pa/jY3dXoy/PUggAAE0wFQK5
mAqZMsdXXxpzN5xqyynF+dXOfliL639Io/8rfFeGrZAx/8j2Plk7nwrZ79Zp
FhHae7Jj+K71kdG/3av4QcqyE/Ij/sH7rkUipkJgLFMhkiSdcr67+ZI8wcvl
pviF1Jp3pLtWKZ/oG5N8lbwj+mamQios3fs73a0kSRqQqRAAABqRZiuk2rGQ
BEMh1V4bAAC8ZioEcjEVMmWOr7405m50ditqk+L8qmeUVP9DGv1f4fuS/1aY
1lJIik+raq865SBCtReZhe9aHxn/M1X8J2mf5AvKu8IfvO9apGEqBMYyFSJJ
kvPdPbRZXiZ4dvP74hdSad6R/ho7VuApv847ou9nKqSyNqvrWZpX1xcJSfpm
pkIAAGhGijWNH3UOaqS4tIubQ+nLAACAbzEVArmYCpkyx1dfGnc3nGvLKc0R
9c5+YIvqf0ij/yv8QOJfC1NbCklw2L7KH579bp1uJ+RHo8/2bL5rfajxaZ2M
OyE/Sjx437VIwlQIjGUqRJI0+Ta3yc6H/nC+u1RJDulfLjfFL6TKvCMdlnTX
4qNHvXwofZlReUc0KFMhFfWwmqeYGvNoJGlYpkIAAGhHoq2Q6sZCklxXbRcF
AAAfMhUCuZgKmTLHV19yNyqW5vyq44fJ9D+k0f8VfiTpJ+GI29joPUzwWVXb
laeeCTma1kexbxcfSvC+FPtZyrsT8qPIg/ddixRMhcBYpkIkSdPO+e4u2ixT
nPOd3xe/kBrzjvTYKmAo5Gga8zveEQ3NVEgdbVa385Rv7zQ+8SQpTaZCAABo
yOHmIs2/O6hoVyPNNV3cHEpfCAAAfJepEMjFVMiUOb760vgTks62ZZTqTG5n
P7Wl9D+k0f8Vfmzctb/8HJzeUkiSo/YV/SrZ7xJNB9R7iQF81/pYgl/tRe5P
9p2QUhfmuxbjmQqBsUyFSJImXNrz3fN757sLdZ9k9mC+Kn4h9eUd6bK0j/Wr
h17+ehu6md6RiWQqpHib++U8xcjYC7PlQ/nrkqRmMhUCAEBT7q4S/fuDSrY1
El1PRdMnAADwJVMhkIupkClzfPWVFCdW17u+7klF0p3L7e0Ht4T+hzT6v8JP
pNoKmeBSSJpPqjrOSeeaCannCqP4rvWJFl+YiJ2QH6UevO9ajGYqBMYyFSJJ
mmrOd/fSZpnitO/s1hN8m3ek09K8Mt/V9aaBd0TnZSqkZA+r1CMhR93PIklS
4kyFAADQlsPNRap/iVB8XyPVtVQyewIAAN9kKgRyMRUyZY6vvjL2ZXi+LeZC
8kj0fJ4eUmc/u+H6H9Lo/wo/k2YrZMQ/peGDwkk+qIr/AO1362wzIUcNP+Az
+K71ieZemJRfReq5qkwX2PfPLh8xFQJjmQqRJE0y57v76X6e5Bmuil9IZXlH
ui3NK/N9s+VD6UvOk3dEZ2cqpEibPCMhP6yNSdIZmQoBAKA1d1fJ/k3CRcG1
kEOy6yg+eQIAAMOYCoFcTIVMmeOrryX878Qv1luDIcklfEAmXcbpf0ij/yv8
1LhfDk/HfKe5FJLqc6rgLdhv886EFL68AnzX+kyaZYqYm5R7QqfENb3Ddy3G
MRUCY5kKkSRNr6Tnu2f+O/JF2yxTHPt1yPdN3pGOG7tRcMZPQI/vl3dEYzIV
Ettmcz+f5RkJ8Tgk6cxMhQAA0JzDzUW6f51wcXV3aPoSDIUAANAcUyGQi6mQ
KXN89bX0/634xXq73e07u00lJT3AevwRdoT1PP0PafR/hZ8bvxUy1aWQZB9T
Je5C2BJC4494IN+1PpXohcl+m9J/RSx9RR/zXYsxTIXAWKZCJEkTy/nurrqf
p3iO81XxC6kp70jXpVnXGaa7c/TeEY3MVEhMm4fV8jrh2/r+s9iUvkxJajJT
IQAANCjpWMiPHxc3kWshh7urdH/62D86AAAkYSoEcjEVMmWOr76R8yDo4tH6
aLt7Zf9a6VtQuxxzLo6wDtf/kEb/V/iFsVsh59/A5m9esk+p0OPSYSsh8ZdW
nO9an0u2S5HtTu130TMhWS/nO1fsuxbnMxUCY5kKkSRNKee7+yrN6MHsdlP6
QirKO9J7qyTzOsNcLns6Su8d0fhMhWRtc7/MvhDypK8PN0kKzVQIAABNurtK
++8WLq7uIjY3DndJR04MhQAA0CRTIZCLqZApc3z1rfD/aPzXFq+tX3uzO7Kb
wO5Ijme0WPtP3g/T/5BG/1f4pWTn9yd379J9SIXcjP1uG7kScjKtk+C+a30h
4WdN+psVO6KT91oGXbfvWpzLVAiMZSpEkjSZ0p7vXj6Uv6Kpd59k82C+Kn4h
1eQd6b+HZcj5+Tf6ecu8I0qSqZDUbTYPq+XtfJZiQOy77IRI0phMhQAA0KjU
YyHHuZCbnHshh7urlDMhhkIAAGiWqRDIxVTIlDm++psKt0JS+LUysn2aEyl9
m8fJ9ZCO/837Zm7Nfr/bbtePj7XMW9j/kEb/V/i1IlshXRwRTvkZlfNnaV9s
BaGLx/xtvmt9JelnzfFXeZo/VokVnZcXUvjB+671R/HvWo0yFQJjmQqRJE2j
pOe7J2F+X/6pfdpmmeREsAPXz3lHhqr+HXmvNAM7Q3WyieEdGarJdyQkUyFj
e9hs7ler2/n8elbmtbQTIkkjMxUCAECz0o+F/Mi0F5J8JeSHoRAAABpmKgRy
MRUyZY6vvqPI6fgijuMh211DJzb/lHPRpdr/6v3+6cTqevHq2k2FZNL/FX5D
gU/DTk4IJ/6IWiT/UCq8gdDLc/4m37W+lPqzZuwv8mQrOuvd+U+//IP3Xaui
h9ESUyEwlqkQSdIUelg64D1U7Ue80ywedLJgkCDvyHC1vyPvZirEOxKoyXck
JFMhn7d52PzsfrU6tpxfn1ZBLgsNg7w2u17ZCZGksZkKAQCgYVnGQo5SDYYc
jiMhyVdCHl3dJfjTAQBAGaZCIJecx8DaMsVzSY6vvmeS78Risd5Wemrzffmf
0ukYa8E7cjytuttt12/Pq779Y5oKyaP/K/yO8E/Dbn4Rp79zaQ7WnxYQKvgV
182D/hbftb6W5bPm8ZvN0F/jpxGdVH+U05NreSrEd62qHkY7TIXAWKZCJElT
yBHv4So/4j32nPWT3k9bD8g7Mlzl78j7mQrxjgRq8h0Jqf+pkH7fl9ntpvzt
laQOMhUCAEDTso2FnJwWQ86ZDDkc7m6uckyEPDEUAgBA00yFQC6TnEV4V9lz
SZ7D52LP6E36aVT7H3p/K+wp/ZxRyXiUdb//86zqejHslLKpkEz6v8Jvif0w
7Oa2HY09K/3BLRq+fXC0Pw0g5PgDnanUN65J/3b/hoKvYNZHs1g/frPZHX+P
/3Z9f/76Tbyhs3j+IT/7o6COD0TftZ7+dFU8jFaYCoGxTIVIkqZQv0dW86n6
iHeaB9rFfEFdt3Raqn5HPspUiHckUJPvSEimQto0m9/bCZGkRJkKAQCgcYeb
fJMcf7q4uLq6ubu7Oxz9/mc4evyf3txcXV3k/uNc3JwzXgIAAPUwFQK5ODb5
zFRIzaLP6HkeZx5Ij5XnLP4X92VxPGN6PHR8OnX83snjV/a/7J5sT4dUj6dU
Bx5U/eAPZCokj/6v8HsiPwv7uWsneW/d4sX4we+3Ldv8was/wnZ/9mtiKqRO
Rd/BAr/R83nxE974VMgfvmud/kC1PIwmmAqBsUyFSJKmUJ9HVvOq+Yj32EPW
T+o/ah2Zd2S4mt+Ryh70fFX8wlu9dW1r8h0JyVRIey7nqw4mjySpnkyFAADQ
vJixkEpc3ZW+3QAAMJapEMjFsclnpkJqVuCMXleHVs9W+2CIF8dUSCb9X+F3
hX0U9nTTnvT8W+TpaZkK6UzZl7Cbp/P4xenFZbU/FdLRozlbRQ+jAaZCYCxT
IZKkKdTfkdX86j3ineZpzpbO/Ka/q9NS7ztS3YM2FTJRTb4jIZkKacvserUp
fkslqbNMhQAA0IO7qzz/LqIyFzeH0ncaAADGMxUCuTj99cxUSM2KnNHzUH5a
rLe7es9ITvwxmQrJpP8r/LagwYsezwb3+un06+f77As0FVKn0p9cPTyf9dvv
Sz1MhfzRx7MZoa6HUTtTITCWqRBJ0hTq68hqjGqPeI89Yf2k/nPWwXlHhqv2
Hfm0zfIy/E718bp5R4Zr8x2JyFRIO2bL+035+ylJ/WUqBACAPhy6XwuxEwIA
QC9MhUAuEz/69YKpkJqVOqPnufyy+O34az2m/JhMhWTS/xV+X8hWSKdHg/v7
cHr1q8BUSGfKf3IFLRPl8t4XpU6mQv6Y9utT3cOomqkQGMtUiCRpCvVzZDVO
pUe8Ez3KSq+u/Rs7KY3+FKUZ2xlidtvFQXvvyHCNviMBmQppwux6tSl+JyWp
10yFAADQjcPNRZ5/NVEBOyEAAHTEVAjkMuVzX6+ZCqlZwTN6+93as3lW71nJ
yb5BpkIy6f8KBwh4vfo9GdzVZ9PbH2xTIZ2p4ZOr2bGQxQc/1Wf/0NXwNN6a
7BtU48Ool6kQGMtUiCRpCnVxZDVYnUe806wcXC4d/n2bd2S4Ot+Rr7ufx96n
2fKh9CV7Rwpp9R3Jn6mQ2l3OV318cElStZkKAQCgJ32uhdgJAQCgL6ZCIJfJ
Hvr6jamQmhU+o7ffbe2F/LRY7yo9L7lv9oDxGKZCMun/CofI/Ruqt/v1Rh8f
Te8NIZgK6Uwdb2KLT+mTO9fVVMgfvmvxNVMhMJapEEnSFGr9yGoJNR7xTvQc
a7y04nlHhmv2B2kVuhXSzTKPd2S4Zt+R7JkKqdhsfr8pfwMlqftMhQAA0Jne
1kLshAAA0B1TIZBLiwfy8jAVUrMazujt9zt7IU9qeBzvm96LZCokk/6vcJC8
b1Z3t+s3rX8yfTQRZSqkM7W8io09p89vW29TIUeNPaAEKn4YFTIVAmOZCpEk
TaGGj6wWU+ER77Fnq590M1yQNu/IcBW+I99scxv3tNu9S96R8fp5+qkzFVKl
40iIbwiSFJSpEAAA+nO4u+pjLuTi6s5OCAAA/TEVArlM77TXR0yF1KyKM3oe
0gtVPJF37XeTek6mQjLp/woHGnv0d1p36x3NTk19NBNyZCqkMxW9i608qsWX
P8s9ToX84bsWnzAVAmOZCpEkTaEmj6wWVt0R70QPsbrrqiTvyHAt/yyt5jH3
qKdlHu/IcC2/I3kzFVKXSyMhkhSeqRAAAPp0uGl8LcRMCAAA3TIVArm0chYv
P1MhNSt+Rs8D+t0n58eL229bPZY/lKmQTPq/wqGybYVM51Bwe2shi+0XH/Pn
/lSYCqlTXZ9c1b8wn83ovLqOM//xVT2Nd/muxXtMhcBYpkIkSVOorSOrdajt
iPfYg9VPehouSJt3ZLja3pFBbW4jHnjTt+ht3pHhuvoBSJqpkFpczpf3m/K3
S5ImmKkQAAC6dbi7anQuxEwIAABdMxUCuTg2+cxUSM2KntHbV39ctZS6j05O
47mZCsmk/yscLNOvqWmdCW7nd/33VhBMhfSluk+uen+Nf3Mm5OkizvxfUdvT
eJ/vWrxlKgTGMhUiSZpCrRxZrUldR7wTPcG6LqqqvCPDNf7jtFleZr5B9a8Z
DMo7Mlzj70jGTIWUNptdrzYPpe+SJE05UyEAAHTtcHfT2FyImRAAALpnKgRy
cWzymamQmpU7o+fJfK7283z7Xef/zXtTIZn0f4XDZfk0rP0jJL3HD6XKP5MW
6+13VxBMhfSlxk+uCp/ZgJmQo86nQk581+IFUyEwlqkQSdIUqv3Iao2qOuI9
9lT18zWtSl9IvXlHhqvqHTmr1Tzf3blcbspfYNK8I8O1/47kylRIIbPZ9XL1
sCl/fyRJpkIAAOjf4e6qib2Qi6sbKyEAAEyAqRDIpcIjeIWYCqlZmTN60/hP
pY/VwIm+fcdP0lRIJv1f4RnS/6Lq9EZ9qdpz9QM3EEyFdKbWF7Ke5zZgR+eX
KUyFnPiuxRNTITCWqRBJ0hSq9Mhq1So64p3o8c1unQ7OfpMnpaJ3pLrn3uMs
j3dkuB7ekTyZCok1m98uVw+l74kk6WWmQgAAmIi690Iurm7uzIQAADARpkIg
l3qO35VmKqRmBc7o7ceedHvxp19vd69st+s3Fm+l+t8doZUzfcdDrE3d2O8w
FZJJ/1d4lnQfi33fp2+pay/knAkEUyG9qfmNLD5Dcd4r8seEpkJ+8l1r8kyF
wFimQiRJU6iuI6ttqOeI99gj1c8XtCp9IVXnHRmunndkVPfz1I9+tuzySL53
ZLhO3pEMmQrJbza7Xi7vN5vit0KS9G6mQgAAmJLD3U1tgyEXF1dGQgAAmBZT
IZCLY5PPTIXULPyMXrID8Yv1eUdL37F/4838yIvNkUR/9u9fZFNHKOs6n3+m
x6e83m53+1I3vv8hjf6v8DxJt0L6vU3fty8/gHD8LXXugzj3u4upkDpV/0oW
el3GfZM796eu+qfxOd+1pstUCIxlKkSSNIXKH1ltTy1HvBM9u9ntpvy11Jx3
ZLha3pGqnv7lfNXlTkjauzQZ/bwjqTMVksFsdjmf3y5XD+ZBJKmFTIUAADA9
lQyGXFzdGAkBAGCKTIVALo5NPjMVUrPYA5OpDsMvzvwv0CfytCayXUf8591b
PNZ3Osbaznt3PLC63u4qObHa/5BG/1d4poRbIS1+bORyXECI/jRarMf/ijIV
0pc2PrkC93VGDen8+vNOcyrkme9a02MqBMYyFSJJmkKOeA9XyRHvseepn69m
VfpCas87Mlwl70iiNsvrsT8Cs+tVzyf0vSPD9fWOpMxUyFiXp2GQ6+XyfmUb
RJKazFQIAACTdTjcXV2UmAyxEQIAwLSZCoFcHJt8ZiqkZoEHJhM9inH/Dfoc
9ln/C+8tH2nd13iQ9XRa9Xhcdbev8cBq/0Ma/V/huZL9tnIY+HcRn0WL9Tbd
ipWpkL409cm1zzmwcxrSSXQzJj4V8ovvWpNhKgTGMhUiSZpCjngPV8UR70QP
bna7KX8tlecdGa6KdyRpm/vl/PKse3E5Xz2U//PnzTsyXH/vSKpMhXxsNrv8
1Xx+fWx5u1rdP7bZWAWRpG4yFQIAwOQdDnc3EZshF1c3JkIAAMBUCAAhxh5v
e1L3+c48kyF1X/N37ff73ePtWS8CT7MuFj+Pqv48q9rDfQRGOR6q36b7IDp+
xDx+wPhwoUenCYoUGxRP74lfwvn5rgXwGVMhkiRJkp4bNBgym8JIiCRJktJm
KgQAAH45HO7ubq4SzoZcXDztgxgIAQCAP5kKASC7JEMhjWxm7Hdn/nfuG7/u
gfanA62nI61Hi2ffuB8vrX86nlDd/Tyl2uPtAtJ7+hTabl9+Bn3+ufP8aeNz
hon5+bK8eFc+e1O8KLXwXQvgBVMhkiRJkt62OW6GXM9ml7PX/yfB8f9nfr1c
3W9K/wklSZLUZqZCAADgA4fjcsjdzc3V1XE95OSj78k//8fHv/Lq5vFvOhgH
AQCAD5kKASCvfYrpjMb2MpJcc6PXDgAAABUxFSJJkiRJkiRJislUCAAAAAAA
kUyFAJBTitGMNrcyduvRF/7Telf6WgAAAKBRpkIkSZIkSZIkSTGZCgEAAAAA
IJKpEAAySrCX0eZQyFGKmZQTWyEAAABwHlMhkiRJkiRJkqSYTIUAAAAAABDJ
VAgA2STYymh3KOQkwVRK+zcBAAAAijEVIkmSJEmSJEmKyVQIAAAAAACRTIUA
kMv4nYz2NzISrKX0cBsAAACgDFMhkiRJkiRJkqSYTIUAAAAAABDJVAgAeSQY
yVjvSl/EeEm2Qnq4EQAAAFCAqRBJkiRJkiRJUkymQgAAAAAAiGQqBIAsxk9k
LLb70heRQoqtEFMhAAAAcBZTIZIkSZIkSZKkmEyFAAAAAAAQyVQIADlYCvll
tx55Jzq6FwAAABDLVIgkSZIkSZIkKSZTIQAAAAAARDIVAkAGlkL+NP5edHQz
AAAAIJSpEEmSJEmSJElSTKZCAAAAAACIZCoEgAx260G/G37X0zjG6JvR1d0A
AACAQKZCJEmSJEmSJEkxmQoBAAAAACCSqRAA0hs/jrHelb6GdNwNAAAAKMRU
iCRJkiRJkiQpJlMhAAAAAABEMhUCQHL77WLQr4bfLbb70heRzPi7YSoEAAAA
zmMqRJIkSZIkSZIUk6kQAAAAAAAimQoBILnx4xg9bWMYTgEAAIBSTIVIkiRJ
kiRJkmIyFQIAAAAAQCRTIQAkt1sP+s3wu662MUbfja6GUwAAACCSqRBJkiRJ
kiRJUkymQgAAAAAAiGQqBIDU9tvFoN8Mv+tpKmT8UkhPdwMAAABCmQqRJEmS
JEmSJMVkKgQAAAAAgEimQgBIzVTIC+Nvxo/1rvRFAAAAQKNMhUiSJEmSJEmS
YjIVAgAAAABAJFMhAKRmHeNPCe5FR7spAAAAEMxUiCRJkiRJkiQpJlMhAAAA
AABEMhUCQGrmMX7ZrcfeiW5uBQAAABRgKkSSJEmSJEmSFJOpEAAAAAAAIpkK
ASC1BFMhP9a70leRQIob0cedAAAAgDJMhUiSJEmSJEmSYjIVAgAAAABAJFMh
ACS3Ww/6zfCuDhYyUtyGHu4DAAAAFGMqRJIkSZIkSZIUk6kQAAAAAAAimQoB
ILkkGxmL7b70dYyx3y4S3ARLIQAAADCGqRBJkiRJkiRJUkymQgAAAAAAiGQq
BIDkzGQkGUtpfi4FAAAASjMVIkmSJEmSJEmKyVQIAAAAAACRTIUAkF6ipYxG
x0J26yRLKZZCAAAAYCxTIZIkSZIkSZKkmEyFAAAAAAAQyVQIABmk2gppbi1j
n+zKWx1KAQAAgIqYCpEkSZIkSZIkxWQqBAAAAACASKZCAMhgv10M+uXwmcV6
18ZcyH63TnfVzY2kAAAAQIVMhUiSJEmSJEmSYjIVAgAAAABAJFMhAOSQcivk
R/1zIftd2uv98WO9K31NAAAA0D5TIZIkSZIkSZKkmEyFAAAAAAAQyVQIAFkk
3go5qnIvZL/brpNfqaEQAAAASMJUiCRJkiRJkiQpJlMhAAAAAABEMhUCQB4Z
tkJOFuttFYsh+/1uvchziYZCAAAAIA1TIZIkSZIkSZKkmEyFAAAAAAAQyVQI
ALns1oN+QQy0OG2GhI+G7Pe7ba6JkCeGQgAAACAVUyGSJEmSJEmSpJhMhQAA
AAAAEMlUCADZ7Lc5JzV+WSzW6+12l283ZL/f7baZB0Ker2UbPn4CAAAA/TIV
IkmSJEmSJEmKyVQIAAAAAACRTIUAkFHQWMhri+N2yKPt7mT/7Is/6rPT37Q9
/gMWEeMgL613MY8FAAAAJsJUiCRJkiRJkiQpJlMhAAAAAABEMhUCQFa79aDf
EhO22H4xZgIAAAAMZCpEkiRJkiRJkhSTqRAAAAAAACKZCgEgs/12MegXxSTZ
CQEAAIAMTIVIkiRJkiRJkmIyFQIAAAAAQCRTIQDkt1sP+lUxNXZCAAAAIA9T
IZIkSZIkSZKkmEyFAAAAAAAQyVQIABH228Wg3xaTsVjv7IQAAABAJqZCJEmS
JEmSJEkxmQoBAAAAACCSqRAAglgL+c1iayYEAAAAMjIVIkmSJEmSJEmKyVQI
AAAAAACRTIUAEGe/W5sL+clMCAAAAGRnKkSSJEmSJEmSFJOpEAAAAAAAIpkK
ASDWfjv5tZDFemcmBAAAAAKYCpEkSZIkSZIkxWQqBAAAAACASKZCAIi3364n
uheyWG/NhAAAAEAUUyGSJEmSJEmSpJhMhQAAAAAAEMlUCABl7HcT2wuxEgIA
AADRTIVIkiRJkiRJkmIyFQIAAAAAQCRTIQAUNI29ECMhAAAAUIapEEmSJEmS
JElSTKZCAAAAAACIZCoEgOL6HQxZrHd7IyEAAABQiqkQSZIkSZIkSVJMpkIA
AAAAAIhkKgSAWnS0GLKwEQIAAAAVMBUiSZIkSZIkSYrJVAgAAAAAAJFMhQBQ
mX3DkyGLxXq7MxECAAAAlTAVIkmSJEmSJEmKyVQIAAAAAACRTIUAUKvTZkgT
oyGL9dZCCAAAANTHVIgkSZIkSZIkKSZTIQAAAAAARDIVAkADjqsh2/ViUdFu
yOJpH8RACAAAANTLVIgkSZIkSZIkKSZTIQAAAAAARDIVAkBr9vv97rgccpwO
CdsOOf7vWh/HQayDAAAAQDNMhUiSJEmSJEmSYjIVAgAAAABAJFMhAHRgvz/t
h+yeJkSOFi9847fTn3/x09++3p7+acd/bOlrAwAAAM5lKkSSJEmSJEmSFJOp
EAAAAAAAIpkKAQAAAACgS6ZCJEmSJEmSJEkxmQoBAAAAACCSqRAAAAAAALpk
KkSSJEmSJEmSFJOpEAAAAAAAIpkKAQAAAACgS6ZCJEmSJEmSJEkxmQoBAAAA
ACCSqRAAAAAAALpkKkSSJEmSJEmSFJOpEAAAAAAAIpkKAQAAAACgS6ZCJEmS
JEmSJEkxmQoBAAAAACCSqRAAAAAAALpkKkSSJEmSJEmSFJOpEAAAAAAAIpkK
AQAAAACgS6ZCJEmSJEmSJEkxmQoBAAAAACCSqRAAAAAAALpkKkSSJEmSJEmS
FJOpEAAAAAAAIpkKAQAAAACgS6ZCJEmSJEmSJEkxmQoBAAAAACCSqRAAAAAA
ALpkKkSSJEmSJEmSFJOpEAAAAAAAIpkKAQAAAACgS6ZCJEmSJEmSJEkxmQoB
AAAAACCSqRAAAAAAALpkKkSSJEmSJEmSFJOpEAAAAAAAIpkKAQAAAACgS6ZC
JEmSJEmSJEkxmQoBAAAAACCSqRAAAAAAALpkKkSSJEmSJEmSFJOpEAAAAAAA
IpkKAQAAAACgS6ZCJEmSJEmSJEkxmQoBAAAAACCSqRAAAAAAALpkKkSSJEmS
JEmSFJOpEAAAAAAAIpkKAQAAAACgS6ZCJEmSJEmSJEkxmQoBAAAAACCSqRAA
AAAAALpkKkSSJEmSJEmSFJOpEAAAAAAAIpkKAQAAAACgS6ZCJEmSJEmSJEkx
mQoBAAAAACCSqRAAAAAAALpkKkSSJEmSJEmSFJOpEAAAAAAAIpkKAQAAAACg
S6ZCJEmSJEmSJEkxmQoBAAAAACCSqRAAAAAAALpkKkSSJEmSJEmSFJOpEAAA
AAAAIpkKAQAAAACgS6ZCJEmSJEmSJEkxmQoBAAAAACCSqRAAAAAAALpkKkSS
JEmSJEmSFJOpEAAAAAAAIpkKAQAAAACgS6ZCJEmSJEmSJEkxmQoBAAAAACCS
qRAAAAAAALpkKkSSJEmSJEmSFJOpEAAAAAAAIpkKAQAAAACgS6ZCJEmSJEmS
JEkxmQoBAAAAACCSqRAAAAAAALpkKkSSJEmSJEmSFJOpEAAAAAAAIpkKAQAA
AACgS6ZCJEmSJEmSJEkxmQoBAAAAACCSqRAAAAAAALpkKkSSJEmSJEmSFJOp
EAAAAAAAIpkKAQAAAACgS6ZCJEmSJEmSJEkxmQoBAAAAACCSqRAAAAAAALpk
KkSSJEmSJEmSFJOpEAAAAAAAIpkKAQAAAACgS6ZCJEmSJEmSJEkxmQoBAAAA
ACCSqRAAAAAAALpkKkSSJEmSJEmSFJOpEAAAAAAAIpkKAQAAAACgS6ZCJEmS
JEmSJEkxmQoBAAAAACCSqRAAAAAAALpkKkSSJEmSJEmSFJOpEAAAAAAAIpkK
AQAAAACgS6ZCJEmSJEmSJEkxmQoBAAAAACCSqRAAAAAAALpkKkSSJEmSJEmS
FJOpEAAAAAAAIpkKAQAAAACgS6ZCJEmSJEmSJEkxmQoBAAAAACCSqRAAAAAA
ALpkKkSSJEmSJEmSFJOpEAAAAAAAIpkKAQAAAACgS6ZCJEmSJEmSJEkxmQoB
AAAAACCSqRAAAAAAALpkKkSSJEmSJEmSFJOpEAAAAAAAIpkKAQAAAACgS6ZC
JEmSJEmSJEkxmQoBAAAAACCSqRAAAAAAALpkKkSSJEmSJEmSFJOpEAAAAAAA
IpkKAQAAAACgS6ZCJEmSJEmSJEkxmQoBAAAAACBS/FTIP/7xj/8BAAAAAACZ
/e1vf/v+v7t+/Iv/93/9lyRJkiRJkiRJZ/Q/h/wb6Uf/+te//hcAAAAAAJzr
3//+96B/Lz1+KuSvf/3roL8eAAAAAAAAAAAAAAAAAAAAAHj0l7/8ZdBfbyoE
AAAAAAAAAAAAAAAAAAAAAIowFQIAAAAAAAAAAAAAAAAAAAAATTAVAgAAAAAA
AAAAAAAAAAAAAABNMBUCAAAAAAAAAAAAAAAAAAAAAE0wFQIAAAAAAAAAAAAA
AAAAAAAATTAVAgAAAAAAAAAAAAAAAAAAAABNMBUCAAAAAAAAAAAAAAAAAAAA
AE0wFQIAAAAAAAAAAAAAAAAAAAAATTAVAgAAAAAAAAAAAAAAAAAAAABNMBUC
AAAAAAAAAAAAAAAAAAAAAE0wFQIAAAAAAAAAAAAAAAAAAAAATTAVAgAAAAAA
AAAAAAAAAAAAAABNMBUCAAAAAAAAAAAAAAAAAAAAAE0wFQIAAAAAAAAAAAAA
AAAAAAAATYifCvnnP//5BwAAAAAAZPb3v//9+//u+vEv/n///d+SJEmSJEmS
JJ3R/xnyb6Qf/ec///m/AAAAAABwrv/85z+D/r20qRAAAAAAAJpgKkSSJEmS
JEmSFJOpEAAAAAAAIpkKAQAAAACgS6ZCJEmSJEmSJEkxmQoBAAAAACCSqRAA
AAAAALpkKkSSJEmSJEmSFJOpEAAAAAAAIpkKAQAAAACgS6ZCJEmSJEmSJEkx
mQoBAAAAACCSqRAAAAAAALpkKkSSJEmSJEmSFJOpEAAAAAAAIpkKAQAAAACg
S6ZCJEmSJEmSJEkxmQoBAAAAACCSqRAAAAAAALpkKkSSJEmSJEmSFJOpEAAA
AAAAIpkKAQAAAACgS6ZCJEmSJEmSJEkxmQoBAAAAACCSqRAAAAAAALpkKkSS
JEmSJEmSFJOpEAAAAAAAIpkKAQAAAACgS6ZCJEmSJEmSJEkxmQoBAAAAACCS
qRAAAAAAALpkKkSSJEmSJEmSFJOpEAAAAAAAIpkKAQAAAACgS6ZCJEmSJEmS
JEkxmQoBAAAAACCSqRAAAAAAALpkKkSSJEmSJEmSFJOpEAAAAAAAIpkKAQAA
AACgS6ZCJEmSJEmSJEkxmQoBAAAAACCSqRAAAAAAALpkKkSSJEmSJEmSFJOp
EAAAAAAAIpkKAQAAAACgS6ZCJEmSJEmSJEkxmQoBAAAAACCSqRAAAAAAALpk
KkSSJEmSJEmSFJOpEAAAAAAAIpkKAQAAAACgS6ZCJEmSJEmSJEkxmQoBAAAA
ACCSqRAAAAAAALpkKkSSJEmSJEmSFJOpEAAAAAAAIpkKAQAAAACgS6ZCJEmS
JEmSJEkxmQoBAAAAACCSqRAAAAAAALpkKkSSJEmSJEmSFJOpEAAAAAAAIpkK
AQAAAACgS6ZCJEmSJEmSJEkxmQoBAAAAACCSqRAAAAAAALpkKkSSJEmSJEmS
FJOpEAAAAAAAIpkKAQAAAACgS6ZCJEmSJEmSJEkxmQoBAAAAACCSqRAAAAAA
ALpkKkSSJEmSJEmSFJOpEAAAAAAAIpkKAQAAAACgS6ZCJEmSJEmSJEkxmQoB
AAAAACCSqRAAAAAAALpkKkSSJEmSJEmSFJOpEAAAAAAAIpkKAQAAAACgS6ZC
JEmSJEmSJEkxmQoBAAAAACCSqRAAAAAAALpkKkSSJEmSJEmSFJOpEAAAAAAA
IpkKAQAAAACgS6ZCJEmSJEmSJEkxmQoBAAAAACCSqRAAAAAAALpkKkSSJEmS
JEmSFJOpEAAAAAAAIpkKAQAAAACgS6ZCJEmSJEmSJEkxmQoBAAAAACCSqRCA
bPb73Xa9Xjx6+TF4/H+v19vdfl/6zwcAAADQN1MhkiRJkiRJkqSYTIUAAAAA
ABDJVAhAevvd+vU8yEcWi/XOYggAAABAHqZCJEmSJEmSJEkxmQoBAAAAACCS
qRCApPbb9bdGQl5arLf2QgAAAACSMxUiSZIkSZIkSYrJVAgAAAAAAJFMhQAk
s98OXgn508JcCADQtFFfhSL52gUAU2IqRJIkSZIkSZIUk6kQAAAAAAAimQoB
SGO3Hn04drHelb4KAIBzmQoBACpkKkSSJEmSJEmSFJOpEAAAAAAAIpkKAUgg
2clYJ1cBgFaZCgEAKmQqRJIkSZIkSZIUk6kQAAAAAAAimQoBGG23HvQ5+IX1
rvT1AACcwVQIAFAhUyGSJEmSJEmSpJhMhQAAAAAAEMlUCMBIaYdCjoyFAAAN
MhUCAFTIVIgkSZIkSZIkKSZTIQAAAAAARDIVAjBK+qGQI2MhAEBzTIUAABUy
FSJJkiRJkiRJislUCAAAAAAAkUyFAIyQ7USsE6wAQGtMhQAAFTIVIkmSJEmS
JEmKyVQIAAAAAACRTIUAnG+3HvQBOIQjrABAY0yFAAAVMhUiSZIkSZIkSYrJ
VAgAAAAAAJFMhQCcLeNSyKP1rvT1AQAMYCoEAKiQqRBJkiRJkiRJUkymQgAA
AAAAiGQqBOBcmY/DOsQKADTFVAgAUCFTIZIkSZIkSZKkmEyFAAAAAAAQyVQI
wJmyn4Zd70pfIgDA95kKAQAqZCpEkqQ8bR42q/vV6nY5v57Pr2ezy6c++037
/NfMTn/LfPn4t99vHv85xa+lnY63a3O8b8vl6R7On2/p7NMb/3znT3/L9fL4
4B7/OQ/FL0fSRPv5UfbmN8hHn2EvP8Fu/eKIeDqPvyaWt8cb/sUv93ceTfk/
vyRJ5TMVAgAAnzocDnd3dzc3V48ufvrg2/LP/+nxr7y6efybHv/W0n96AACo
kKkQgDNlPw3rFCsA0BJTIQBAhUyFSJKUqM3D6eDwF6sU5ztNiCyPB41LX2kt
/TxK/3SOPs9NP9344ynv2+N4SPlLltRrD5vTMEjS3yCPv4+ul0u/NZI8nfuk
T+f0C92jkSRNN1MhAADwxnEb5Oa4C5LqX0Ad10Nubu4MhwAAwImpEMilmaOS
2a13pZ9FJru1WwcA8Esz339NhQBH+f8vumr5PzWZGFMhkiSN6TQPknOn4iM/
D4CXvwOhd3uzuV8ur4vc8GdPgy1mQ5Sn1XW5n+3WXa+KP77hneZBLjPtS70x
m9+uNg/FL7mljgtgacdbenw0PrXO1+SnliQlylQIAACcHA53NwnnQT50cWU0
BACAiTMVArk0c1Qyu24PIZkKAQB4oZnvv6ZCgCNTITAVpkIkSTqjh80q4vjw
91zOl/ebTfF7ku9Wxx2lH2Z2uvPlb5E6yqH787V06H6zuS83eXR5GqYofxMq
rtSv+DYfjU+t87X0qSVJqTMVAgDAxB0OdxELIb+5OG2GlL56AAAowFQI5NLM
Ucnsuj2EZCoEAOCFZr7/mgoBjkyFwFSYCpEkaUBFz3d/ZXY5Xz30sVzxeJ8r
nQd51+x6uXooftPUQw7dn6+JQ/cPq+V1LZ9sPrh+7/Srp/SDae3R+NQ6XxOf
WpKUKVMhAABM1eHu5qrARMhbFkMAAJgcUyGQSzNHJbPr9hBS9kfsFCsA0JJm
vv/6kgUcmQqBqTAVIknSt9qsbue1HPD+3OVsft/oYMjpJldwTPtMl/Nlq3de
teTQ/fnqPnRfyQbF79papZjUAzrNf5W/M1/mU+t8dX9qSVLeTIUAADA9lYyE
vHRxcWUwBACAqTAVArk0c1Qyu34PIeU+WdbvnQMAetTM919TIcCRqRCYClMh
kiR9UTsjIS+1Nxiympe+Z2kYDNGIHLo/X62H7ivcoPjd7Hq1KX2jivWwqvkB
1b/l4lPrfLV+aklSRKZCAACYlMNdbSMhL11c3RgMAQCgf6ZCIJdmjkpm1+8h
pMzP2CFWAIB3jfwW5lsWcGQqBKbCVIgkSR+3uW9wJOSly3nlR4xf1MtUyJOW
7rwqyqH781V46L7uDYrfNDcwNb7N6rqJX/Kz+W29j8an1vkq/NSSpLBMhQAA
MBV1r4T86eLqxlwIAABdMxUCuZgKedbxIaSsD9kZVgCA95kKARIwFQJTYSpE
kqR3a+yI92dm16tN8fv5dX1NhZzMbpu486ooh+7PV9eh+1Y2KN6aXS8n8qm1
uV829oQul3UuUPnUOl9dn1qSFJupEAAAJuBwd9PESsifLm7u7IUAANArUyGQ
i6mQZz0fQsr4lB1hBQD4gKmQ/8/e3SM1smztAmYamoMsLAJDQygbSw4RMr8R
MAQMJsAgcOQxDCz2QI53b0s03U23AEm5svLveeJ17v3O2VtZWZVVpyPW20AA
VSEwClUhIiIi/2T90NgA8feul3WOGP+RDqtCdhq48lJRDN2fr5qh+/V22fgr
ZLHq/NRqtcjlx9Yst+vSV+/vOLXOV82pJSJSIKpCAADo3MvTbWM1Ie+ubtWF
AADQJVUhkIuqkHddDyFl22YTrAAAn1EVAgRQFQKjUBUiIiLyIevVdbYvzcJq
HDH+I51WhexUfuWlohi6P18NQ/evUy9vkH5Prddp2fgeLR7q2hqn1vlqOLVE
REpFVQgAAB1rtybk3dW9thAAALqjKgRyURXyrvMhpDzjZZ1fNACAFKpCgACq
QmAUqkJERER+5XW1yPaVWYnaRoz/SMdVITsVX3mpKIbuz1d66H69XXb2Bunw
1OrmLb+Z1sUv5nucWucrfWqJiJSMqhAAAHr1ct94Tci72yd1IQAAdEVVCOSi
KuRd90NI8QNm3V8yAIAUqkKAAKpCYBSqQkRERN7S3ZT3Z2qd/u68KuSHhaFg
+S6G7s9X8vlaT5s+XyC1vi/OSW9dLterStpCnFrn81UgIiNHVQgAAD16ebrt
pCfkzdW9thAAAPqhKgRyURXyboAhpNgRswEuGABAClUhQABVITAKVSEiIiL/
b6CekDdVTn/3XxVyoS1Evouh+/OVerhep+V16bXnVOX74uSsH3p8ydfRFuLU
Op9PAhEZOapCAADozst9VzUhP2kLAQCgG6pCIBdVIe+GGEIK226TqwAA31EV
AgRQFQKjUBUiIiKyHaGj4m/1TX8PURVyUeOVl4pi6P58RYbuX1c9NlD8rfVT
q8+ekDcVtIU4tc6nKkRERo6qEAAA+tJnT8gbbSEAAPRBVQjkoirk3ShDSI83
yTt+Ocq1AgBIoSoECKAqBEahKkRERAbPGIPeBy23pS/+h4xSFXJR3ZWXimLo
/nyzD933XEDxj3ZPrf63qXRbiFPrfKpCRGTkqAoBAKAjPfeEvNEWAgBAB1SF
QC6qQt4NNISUtOlmVgEAjqMqBAigKgRGoSpERERGzsA9IXvLqfgW/M5AVSEX
F4vVa/ELLjXG0P355h2677+A4m9tnlrbMV4sRRsnnFrnUxUiIiNHVQgAAN14
us3zBweVuX0qfaEBACCNqhDIRVXIu8GGkJ7vbk7e+csb86oAAEdTFQIEUBUC
o1AVIiIi42a9us72UfnTYnG9XD6spu00va7Xu3zyY97+rz/+Y9vVarNcXi9m
mkKvaEx1qKqQi4vr1br8NZfqYuj+fPOdZutpM1pPyF5zp9ZIbWCLh3Wp6+zU
Ol9F32AiIrNHVQgAAH14ub/K88cGFbq6fyl9uQEAIIGqEMhFVci7EYeQnh9v
Lo/a/8vLm0ejqgAAJ1EVAgRQFQKjUBUiIiKjJttw62KxWU3bdcRI9Xq9aw7J
O+u83Jbfi30CqkIW1z8u/nK52XezbKf11/Us/+//3v8Du//wrA0tb7+23GS3
VBtD9+ebaeh+PdMe7U+z1cO0e5t8co69H1+7gqlF9uarnaZOrfz1U9eLt9fN
4Q3av1/eXi6z7M5i9fnLLmucWudTFSIiI0dVCAAAPXi6zfNnBr9dXd3e3j89
Pb3s/PPv3////vi/3t/eXs1RWaIsBACAlqkKgVxUhbwbeAjp+fnx7ubm8vJj
bcju/31zc/f4bEYVAOAcqkKAAKpCYBSqQkREZMxs42eIdw0h2QZ116/T8jpP
j8X1KqLVJD0nj3Uv9mPaq/2YdvjVXj0s89eGFJvslmpj6P58cwzd5+4J2TdN
JRxo6+0q15vi/Rc2cmqtV9naOc7eo/y7s5xKXG2n1vlUhYjIyFEVAgBA817u
s7VzXN3ePx1oBjniNz3dZy4NuX0Kv5AAADAPVSGQS2pViAlGAAA4RFUIEOD8
qhCnCLRFVYiIiIyYk1spvrRYPkwztW28rqdN/KDxclt8R47blOvdHP1qu17P
N6u+nrJ2hhgTlo8xdH++/E/TOkPH1JvF9TKlIeSf5Dy4ammXmv85Wix/vH0q
350S7xSn1vl8A4jIyFEVAgBA455uc/xhwdXteRUhf9tXhuT4gRfKQgAAaJaq
EMhFVQgAAOSgKgQIoCoERqEqRERExsv6IWxId7FZTfPVVrzndVpeR61gr4rR
78+qQhbLHxd5GzhEf9Y9s10FX/P31a3mv39Easx6lfaIzVN5FN2KsFhs8jVN
ZamWuqilXerzxDe67EpC4ncnT2FI7bvTVdo4tUREKo2qEAAAmhZfFLIrCYn+
lbkKQ5SFAADQJFUhkIuqEAAAyEFVCBBAVQiMQlWIiIiMltdV0HBujtnhExJY
eHJRxbzqh6qQxWa52q4rKDD5eM23GSa7N1PxdYmUT2K9w3x9R6nlAL/kLAn5
I+HVUheVtEt9ls9ap86Ud5tep6jb6Q/LqfwujJFmTi0RkSqjKgQAgIYFF4Xk
aAn57eXpPr4uRFkIAAANUhUCuagKAQCAHFSFAAFUhcAoVIWIiMhgmTbnfuh+
sJxey68lrvakhsKKaXmxWD6sqriwXyWsKOCdsW6R1Mdq3rKj5DKK65nfIOug
F99vFbRLHU7oSmcqBIst/top/0IfIW2dWiIi9UVVCAAAzQotCslbE/LLS3hd
iLIQAACaoyoEclEVAgAAOagKAQKoCoFRqAoREZGxkjzivVNTt0NYW0hNi6o+
sZPdi4c5ptFF6s027WC+Xq1n/sHnH7wztU/8m2kT2kcx/zWf4Ub6sMB561wC
i792FqvaS7faT3OnlohIbVEVAgBAowKLQmaqCXkXXBdydT/njwcAgHSqQiAX
VSEAAJCDqhAggKoQGIWqEBERGSkRDQ/1TeAGDUf7C+5PSmRbiJFhGTrr1XXS
A1SmbOf0g3exKfykx7aF1PfKSL2RfityJr+GVJkVXcJAafPUEhGpKqpCAABo
UlzdRpGmjZfAohNlIQAAtEZVCOSiKgQAAHJQFQIEUBUCo1AVIiIiAyVgjri+
4ehdYmorNlPxhbSVaRNw1ffq658RmS2pZUfLqdAvP+XgXSy3VTQDxJ1a1b0y
wuqbCpZshLaF1Pm50kmaPbVERCqKqhAAABoUVhRSsGQjtC3k9qnUMgAA4HSq
QiAXVSEAAJCDqhAggKoQGIWqEBERGSevq9RB4somo/9IxHxxwfnoVhNQPvNm
8VBFjYDI7El9iMo+O0c1b1wvp4q6gALLKKrqOApaV/H3YPqHSj1r6TZtn1oi
IrVEVQgAAO0JKtko2BPyJqzxpIK1AADA8VSFQC6qQgAAIAdVIUAAVSEwClUh
IiIyTNYPiQO4VY1F/5PUv+O++gXWmaix7npbaERyJvXgWk6Fl/BdaUCFdQ0B
L4uf6mk8SH6/vyl+OwVv0HJbei1dpvlTS0SkjqgKAQCgNUEFG7dPpReyE9R6
Us16AADgCKpCIBdVIQAAkIOqECCAqhAYhaoQEREZJal/C3z1ZQ5T+nSxseIz
Mm2Sr/v+2k+lFyIye1KP5TqqKj5dxaLWt0bQqVVNEUpMZVNFZVlBzSfVbFBX
6ePUEhGpIKpCAABoS0xRyNX9S+mFvAtqPqlqTQAA8CVVIZCLqhAAAMhBVQgQ
QFUIjEJViIiIDJLkUeL6azTSh4tNsJ6T7qbURWbKNrHfqJ6CnQNNTXUfpwHV
Um+rrOHgCinWqG2/oupc6v90aSz9nFoiIqWjKgQAgKaEFGvUVqrxdJu+pp3b
p9IrAQCAY6gKgVxUhQAAQA6qQoAAqkJgFKpCRERkkIww3ZneWbGZyq+iwYTM
dBvolsGyXl0nPTJ1dTt8PH6X25p+26GE1GtcVHFwRdSeXK/WpXcky7ouvNZj
09epJSJSNqpCAABoSUSpRm1FITtBZSG6QgAAaIKqEMhFVQgAAOSgKgQIoCoE
RqEqRERExkjqWHSNc8T/Jnmy2EzxeUktotkxQSxjJfWpWaxeSy/hkxXV3xOy
S3q11JvSb42IzpP67qW3RLxZ6l1di+nv1BIRKRhVIQAAtOPl/irtzwQu6iwK
2YkpC6l1dQAA8CdVIZCLqhAAAMhBVQgQQFUIjEJViIiIjJFpc+737V4rNQ6J
y2ykEaXCJJe0tHOPiURkvbpOe2BKN1QczPphudyW/xlHJvV98abwW6Pvszf5
Mal9gW2lz1NLRKRYVIUAANCMgDaNiqs0InpQql4gAAC8UxUCuagKAQCAHFSF
AAFUhcAoVIWIiMgQSR3wbGX6e/2wSFqnqpBzEzB0b4hYxsk2seBhsXotvYQO
kroLb5ZT00uo/K33ukp7qVewR93EqSUiEhtVIQAAtCK9KaTyHo2YspDbp9Lr
AACAb6gKgVxUhQAAQA6qQoAAqkJgFKpCRERkiEyJE56qQiTvlXfxZaCkdjfp
1QlK6ptxr2ABQvKN1MLLPaCHqoVlVh+nlohIdFSFAADQhoAejfpLNNLbUJpY
JgAAo1MVArmoCoGSnp+fH3+4u9m5fPPp0/Zm95+8u/vxX/rx3y3987v2tjd3
d8dvzYe9sTlz+7lh3+3Xn3vlMaIDu+Pm7UXy9iZ5v/8/P7H+PLX2j8L+WXBu
ZaIqBD7nW+toqkJgFKpCRERkiCQORLfzd8En/q332ipKXXkXX8ZJ6sPSzoFc
fdquoXhdpTY0NXHqpi/zQk9FcpxaIiLhURUCAEAT0ptCru5fSi/iewGFKLpC
AAConqoQyEVVCMzsed9m8M0U90lP4eXlbmZyqHnJTJ6fd+OqgXtzsRtpvXu0
Obnsdmz3NAVtlH2idr8bcb7rAkl6HBxcgVSFwAe+tc6jKgRGoSpERERGSOqk
bTsznqpCSmWQoXWR1KxX12lPitKDuKwfAlooFg/rRn98sZKTExPR6LKcSq+i
5Ti1REQyRFUIAAAtSK/QaKU/4+k2caENrRUAgFGpCoFcVIXUJ3VPZmPzT7Fr
NMg2112Pm8fSF/oM+7qJGfZmV+nSySDrmfOqcWdGzi37sU/VbdP5A8IfVtbj
mR3xxqz7wjyH10udenneyqhKX4d2qQo5LO1Ya+Gy9L/Ck/jWSqUqBEahKkRE
REaIqpAjaas4O6pCRI5J4hnV0GncRNIProtSNQjJ7Q0NHbmpT81OK70oNcap
JSKSI6pCAABoQHJTyNX9S+k1HEtXCAAA3VMVArmoCqmPqpCePD8/jtAQ8ktT
VSHlNmc/x1p6+SnKVYXMuGdVNYboCvlEn00hu5H6GsulLps/uopQFXJY/0Ua
/a/wKL61oqgKgVGoChERkRGiKuRIDY1OV5cpdZbbxZf+M1K9QxtJPrhKbUpy
e8biYV364h+f5AfnolSjSwdxaomI5ImqEAAA6pfcntFQU0hAL8qFrhAAAOqm
KgRyURVSH1UhXdiPRpbeovm1URVSy+Zc7sooSl+Ms5w7r5pyfxQaNq5lj2K6
Qhp5Qo8XcVlquSa7fpCbKk6mb11W1aNTPVUhh/VfpNH/Cr/mWyuYqhAYhaoQ
EREZIalVIRfLbeklHJnE6WmjxOdHVYjId0mud2jmKG4mER0UJc6uaZN6K03l
L/4JWT8kfsW0t+Ra4tQSEckUVSEAAFQvuSmkseIMXSEAAHROVQjkoiqkPqpC
Grcb925kC+PVMnT/mSo3p8G/937mqpDi48Y1zBkHvRlqf0RP00FTyL4gpEQJ
ToAGj64iVIUc1n+RRv8r/IxvrSxUhcAoVIWIiMgQSa1xWDysSy/hqKROE6sK
OT+qQkS+TnIrhWckQ5I7Ny5KdFAkn7fNveySG88udFacE6eWiEi2qAoBAKB2
ozWF6AoBAKB3qkIgF1Uh9VEV0q7ijQbFVdxDsNucmnenhjaKo81XFVLRM1X6
xNMV8o+Gm0KeqxylP0tTR1cRqkIO679Io/8VHuBbKx9VITAKVSEiIjJERhkr
Thz6bqURpcqMco+JnJlt6iOi6CBHmqwKSe3NWKxey1/5+XfKK/7kOLVERPJF
VQgAAJVL7c24un8pvYTTJdejtLlsAAAGoSoEclEVUh9VIU2qqNGgpDprCNrZ
nFZmWGepCnl+rO8sLHrq6Qr5S0BTyOwb2k9DyEetHF1FqAo5rP8ijf5X+JFv
rcxUhcAoVIWIiMgQGeTvhU9dppnWhKgKEfkigxzC7WX9kNa6sTN3VUjqb270
XkqurWh14cXi1BIRyRlVIQAA1G3IphBdIQAAdE1VCOSiKqQ+qkJaU2OjQSn1
tRA8tzeYf3lX/QzrufOqRx8aFU8cXxa8yQO6MS5qfErP015TSDNv9/Nc3vgo
OEhVyGH9F2n0v8LffGvNQFUIjEJViIiIDJHkec+Lxeq1+Cq+y+sqbXy6hTXW
m9SqkMXDuvQSRLIlueVAkVGmNFgVkvpCb/WwTX3Fz79TjcepJSKSNapCAACo
2qBNIcnr/uH2qfQiAADgMFUhkIuqkPo0M0xs8/+rutGgiKpKCFrenMr/yvus
VSEN7Fux+zymK6SLszviTTn3hWjm7X4+dSEHqAo5rP8ijf5XuNfAO/tTlX9r
/UVVCIxCVYiIiIyRaXPu9+27+oeLkye+DREnJHmI20yx9Jvksqbr1br8KjpN
ch/C7O+OxF6mRkux1tMmvdTFi+aEC+7UEhHJG1UhAABU7ek26c8FGm0KeXm6
TW4K0RUCAEC1VIVALqpC6tPMMLHNb2ar5lNNVUjLo6vvKh5hzVcV0spDdVno
Vo+5Ph0c3hEXYvY9bOXuTlTq4aiWqpDD+i/S6H+FvrVmpSoERqEqRERExkhy
jcZF9U0ayWOtm6n0ElpO6rh9o9PrIkckuUin/qamhtNcVUjiD26xwOF1Wia+
3995lI6+5k4tEZHMURUCAEDNBmwKiakJaXX1AAAMQVUI5KIqpD7NDBOPvfnP
aSOgvapjRLyZZ+h7lT5leapCGps5LrM3ukL2mmwK6elk+k4zs/dzUBVyWP9F
Gr2vsKMTrf6LvaMqBEahKkRERAZJ8tTnReWDn8ZayyZ13L7yIhqR8zNt0h4O
T0fWtFYVkno7tVaKtd4u079efmuxKaVEnFoiItmjKgQAgIolNoVc3D6VXsFp
4mpC9nSFAABQJ1UhkIuqkPo0M3o38OY3s0ezK18V0ljdxBEuy1/Uf5w9r/r5
Wpp8qEpsja6Q/1ptCmnzJj9bhQdXIapCDuu9SKPvFfrWKkBVCIxCVYiIiIyS
KX0c+uJisXotvpDDSR5rrXdpTST1+hvfll6jxajyNFYVsl5dp/3WbekLfspi
p01kTcjbBZhxs5qNU0tEZIaoCgEAoF4v92nFGU01hQTXhLR3AQAAGIeqEMhF
VUh9mhkmHnXzm9mgEgpPWna7NzePdT1s0VUh7c4cl7jj08bPf2r6/A540Ius
v9sD6hMNjN7PQlXIYT0XabzpdoXdHmW1fWv9RVUIjEJViIiIDJPkMo29Oisd
0me961xXM0mdXjdWLL0m+eDVbJA5jVWFJLZ+tXM7vU7LtNfKJ9SCfR+nlojI
HFEVAgBAvZ5uk/5koJ2ijBw1ITtX9y+llwYAAP9SFQK5qAqpTzMTeENu/nPI
lH6/Sk6GN/PknKeqofvQqpB2e0L2CmxMzClU1R11koD1l3l9dX5GHTLkd8Lf
VIUc1m2Rxi99rrDzc6zmN6OqEBiFqhARERknAQPRO/W1OiSOTte5qKbyulqk
XX6z29JnUh8NR1P2rB8St2jepqnE93gjpVjr7TJ5Vz613JZfYNVxaomIzBNV
IQAAVCuxKaSRnoxcNSF77bSlAAAwElUhkIuqkPo0M4Q34ObrCflOsRnLZh6b
BJf1TLDGVYU03hOyN/++jN0V0mxTyBDH1D8G/FL4m6qQw/os0vhThysc4RCr
6FvrL6pCYBSqQkREZKAEVGq8qWrSdtqkL0hVRVJSZ+0bmV4XOTXJp9NyKr2E
7tNWVUjir22hw2E9bfLVhOxtptJrrDpOLRGRmaIqBACAWr3cJ1VotNAUkrUm
ZE9XCAAAFVIVArmoCqlPM3N4o21+5o25vLy5ubt7fHzeOfBv33l8vLu7ubms
+AYpM2DZzDOTrJaH7ux51Y8L6KEnZGf+bYm55audh/5SQFNIqYWPc1J9UMux
VYyqkMM6LNL4S28rHOcEq+/a76kKgVGoChERkZES0arxZlFJW0jAlPeFweHE
rFfXaTdTA9PrIqfndZV4PHk0ZkjAa3HGN0jir63kxf1pXqdl2tvkKMqpvtoC
p5aIyFxRFQIAQK2ebpP+cKD2koz8NSE7LRSmAAAwHFUhkIuqkPo0M4o31ubn
2pbLm7vHQ9Ug3/6e58e7CnsWSozgBzQHfGFf4fL4dYXL8+OMJS5V1DtEVIU0
c9IdY/ZdGbcrpOGmkL7u+VOM9bXwD1Uhh/VWpPGvvlboW6s4VSEwClUhIiIy
VLbLcz9z/7VYbksPhMYsZ7F6Lb0vTSd1stj1lz6T3EHh0Whim+bsRkjsZar6
jlpvlxHNX8dYTqUXW22cWiIi80VVCAAAlXq5T2rSqLojY56akL3aG1MAABiR
qhDIRVVIfZoZJh5p8zNsyr4jJOCXPT/W1BjSaGPCPy4TtuetxSXjplQwwJpc
FRK+b7sp47u3KeO/f+z7gHHW+eLZj8NRu0JabgrJdFxdXu6G7N/G7H8O2h8e
tv/5Iz7M3M8zdD/W98I/VIUc1leRxiEdrdC3Vg1UhcAoVIWIiMhYSRw0/lvJ
vz4+aqx4M5XelLaTOll8vVqXXoJIfFIrdBxN8yTgnbjczvZrp7R6rGorMtbT
Zq6akB11Fp/EqSUiMmdUhQAAUKmn26Q/Hai2ImPGmpCdqitTAAAYlKoQyEVV
yMiMrx4pekTy8iaiJOTDL9wNTEb+wkb2Nv4vuQ9qcNnb17jkma4tvT+JVSFh
+3a5e5ZOvBbRD8u72aeKQ65i8VvpNAFncckVh7xK9r0gb7U4gb/seVcckrU1
pL6x+9n41jqsoyKNT3SzQt9adVAVAqNQFSIiIqNlmzZq/I/FZipQ9RDVE2Jk
ODHJk8UzTtmLzJfUCh1H00xJLN+Yd6cSz9s6axxep2Vog9kxvHcOxqklIjJr
VIUAAFCnl/ukQo06m0Jmrgmp+EoAADA0VSGQi6qQkRlfPUpoUUh8S8gfP/Qx
8Je2sLuxw6uRg6sfZKmmKLw/51/6m8eYbUvdrv1sccQP+U1XSHaNN4Wc/ft3
7SD7cpA5fmOmKp3GbrVQvrUO66ZI41OdrNC3Vi1UhcAoVIWIiMhwWa/Cx3Kv
l9OM86Hrh6CakIuLxcO69HY0neR76XpVoGdGJHeSK3QqbXXoL+k7dbGcZvu1
aU1fFb7v1mGtX6dRFXIgTi0RkZmjKgQAgDo93ab88cDV/UvpBfytRE3IjqoQ
AACqoyoEclEVMjLjq8eIm5HMWRPyS1yxSeX7G9ngkm1y9Y+fGz7DOnsxxZ9i
J4dPFPcghbbr6ArJrvWmkBMX8ONcupunHuTAL42v0rkofGgV5FvrsE6KNL7Q
wwp9a1V0bKkKgVGoChERkQETMBz9r8VyO8MY8nraxP12PRVpSe9sMa8tXWba
JD4Zi9WM5UtDJ618Y2fG90jikVvZeRv6Nj9Rha0pxePUEhGZO6pCAACo0st9
Uq9GZf0YpWpCdipsTQEAYHSqQiAXVSEjM776vbBKhBmvVtiMd8U7HNiIMkeB
y/uvjp2+LzjAWqoqJMduBW7K7E9MyHNQ8XP+UcBqCw99H7OCt4KQoj/zl/C+
kGbutVi+tQ7roUjja+2v0LfWRfH3xh9UhcAoVIWIiMiQSZ4J/cT1aso3K/o6
La8Df6ux1sTtSC6c2UzlVyESHo9GOwl4Fc64WWm/tqZXXvDb/HQesb93xKkl
IjJ7VIUAAFClp9uUPyCoqR6jZE3IXmW1KQAAoCoEslEVMjLjq9+JGpKc/1IF
zUnWMyD5QdjwaoF7OHSEtdj+lKgKyThoHHZDzb4hI3WFtN8U8tUSLm/uHp9r
3IfYoftG7rVgvrUOa79I4zutr9C31k+lXx3vVIXAKFSFiIjIoJmW537wfmex
fJjW0T94vV2mzrF+tNwW34Kmk37/LKfyqxCJT3L7RE2VDp1nvUourJjxVZL4
a2s5csPf5ue4XoV/pTQdp5aISIGoCgEAoEYv90n1GrW0YxSvCdmpqTcFAAB2
VIVALqpCRmZ89RsxU5KlrlNIm0ONmxw0vHpZbvYzbPy27ZvrlHXmqwmJXVGb
XSHVzEF/JWCHii/z39263N3a9R2yfwmcua/xlZKdb63DWi/S+F7bK/St9cci
6rjbVIXAKFSFiIjIsEn/S+S/cL1cbddBv3NabYJ/6eIh6LcNmoCeGVUt0mfS
z1UlBg1t1qwNCYkHbw1VIevwt/m5arga1cSpJSJSJKpCAACo0dNt0p8R1FAV
8nJfQU3IXg1XAwAA/qAqBHJRFTIy46tfa75rI2RKsvh0/d9itqX0ssImWMss
ZNaqkJmeoZg1zb8fIb+79PPwvfRlVvDG+v3Yt1ER8oewR76CbZidb63D2i7S
OEbTK/St9UHpheypCoFRqAoREZGBs37IO7S72KympDHq9fSwjP+Jm6n4lW84
rwE9IapapNdMm9SnQ4vObAl4A87ZkJDY51C8zOF1tbxOvd5xVIX8jlNLRKRM
VIUAAFChl/uklo2r+5fSv7+WmpAdVSEAAFRGVQjkoipkZMZXvxQxJll6tjBi
SLL0Gj7qqBchaIK1yHM4W1XIrlChqVUV2I6OnonPddEU8uOZv2mtIuQPQU99
DRsxM99ahzVdpHGUhlfY0Xul5W+tv6gKgVGoChERkbGTPiL6rfMKQ9bbPGPF
xcelW86PTQloblHVIr0msczBATVr1qvkV8ysrUeJd1fRg3edo/UryWKV1GPW
UZxaIiKloioEAIAKJVaFFO3GqKsmZKd4cwoAAHykKgRyURUyMuOrX+ilZCNg
HRVtdMSuVLScoNn7AvfZPFUhs29Vo/dXRzPdn0lfYt3ra0SzB1ZhvrUOa7hI
40jNrrDRd+Gnejm6VIXAKFSFiIjI6AkYlz7GYjOtj5zMfZ1WmzxTxQZaE+6T
KWRTbIH0m/TmpeW2/CpGyXaZfJzNWzeR9oNnbTX5kHWuF3oSVSE/49QSESkW
VSEAAFTo6TblTwnKVWPUVxOyoyoEAIDKqAqBXFSFjMz46uc6athIH5GsZSUR
057lRz0/Cvnr7udf1AxVIWXuujZvsUbvouNpCqnFALU0GfjWOqzZIo2jtbrC
Nl+EX+rjLTlPS9tHl7/c7N3dPe48/1D4akDPVIWIiIjM1RZy8W1hyGtQH8VB
SirOzXq7WobcIdfLqfRaRHLldZV6eDmjZkx6Q8LM+7V+SLq/ylSFpD8U2Si4
iNkgp5aIyNlRFQIAQH1e7pMKN8pUYyT+6JxunwpcDwAA+JSqEMhFVcjIjK9+
KmCosPhI4S/pi6ljq7valN8iBlhn36Dc86rl7rg2n5aQKeg6HvMDOn3yGxXw
7Fd7p+XiW+uwVos0jtfmCjs9cZv81vpLiaqQb/1sEbl76w8pen2gH6pCRERE
dpmvLeRiVxiymv4qDMlaEvLDZjLNekbCSkIu9IRI50mvntBdMF8iKixm3q/E
qpD5767EH/ylxfLHuyntH+Fx+z+nlohI2agKAQCgPomtG/M3Y+SsCbm6fbq/
TftHqAoBAKAuqkIgF1UhIzO++qnkcby6Lk4Xy0kfkaxxeHUnYIB17g3KOq9a
9m5L340S91nPXSFttrf0q9MegZx8ax3WZpHGKZpcoW+t+vbkXZVVIf/ad4fc
PT7W/4RCtVSFiIiI/MysbSE718vpdf1/r9Mqa0nIrplkKn1tm8t6elhG7sr1
SlWL9Jz06gnPyIxJb0i4uJi7+yjxN89b6ZDzc2L35RDwr1g8rIvfh4Xj1BIR
KRtVIQAA1OcprRpj3maMzDUhLwH/iqv7lzmvCAAAfENVCOSiKmRkxlc/kzyN
V9ugZPsLarPA4Vjp458zP4355lXLHyvJt1qZJURsSfmLf4CmkNrYkVP51jqs
ySKNkzS4Qt9aFW5K4O+f3+Xlzd3jc/0PK9RFVYiIiMjvrKfMrR2zWyy3w48D
H5/XfUNI+Ii3aWLpPenVE4oL5kt6Q8IPszdQpd1ji9VrU5f3s2Vspve3iaqQ
sneUaygikhxVIQAA1CetKmTGYowZakIi/jWqQgAAqIuqEMgl4K9YblwLw4a5
GF/9RPJjUd+kZOulQO13nXytteH7XPOqVWxTo89/p10hrT0aQ+j9PI7mW+uw
Bos0TtTeCnt/tht/obRYFfKbzhA4nqoQERGRj1k/dNMWMuNwdHN5Xa9/ZDtN
29Vys1xc59p0o8TSfwK6EZZT8VUMk/SGhBIvl8RmjJl+cM7vh7+Lv1L3cfay
l7ri1BIRKR5VIQAAVCexGWOmYoyZakL20rpTLi5un+a4IgAAcCRVIZCLqpAW
hg1zMb76idRhvBpHJVPX1PbfpN7AvZo8ATrrGrPMq948VrJLjRbrdNkVkv6N
UuNx3LrkXanuPsvLt9Zh7RVpnKq5FfrWqnuNbVeFvNtXhhS7htAGVSEiIiL/
ZL1dtl4Xstis1qUvY85My9JX+Ah/T3aLdJn06gmNOvNlG3F2FmiZSKwKmaHV
IfEXful6Of1TdaIqJCVOLRGR8lEVAgBAdRJLOGboxZizJmRHVQgAAF1RFQK5
qAppYK4tG+Orh6U+FXWOpjfcf5J8TNW5I39pavo+fl61quOk0Ycl5H1e18Oi
KaROjbbplOJb67DmijRO1tgKfWvVuS+/9VEV8pPGEPiCqhAREZGDeZ2W+cZ+
8xqhoaL6qpDr1b+T3SId5nWVXKw0Q42DvCWkzmKxKnC4JZ75me+xgKfgU4vN
dLD4a/2Q9u8cuSrEqSUiUkNUhQAAUJ3EYozMvRhz14RE/DtVhQAAUBVVIZCL
qpAWhg1zMb56WOIsXqXXpd3Z7nZ/+Wlaml+NnletbMC41bag7rpC0u+zmlbT
k0bbdArxrXVYY0UaZ2hrhb61ql9oV1UhbxSGwEGqQkRERD7NekocxZ3fKA0V
NVeFjFDVIvIz0yb5gXnwvMyU1HKJN2UqJuqtCom5qod99TZRFXJ2nFoiIlVE
VQgAANWptyqkRE1IxL9XVQgAAFVRFQK5qAppZbQtB+OrB7VaE/CdVhtQRple
/a+l8fvQedUKd2jUh2WvnhMs+Tar8NbqRK+vyTx8ax3WVpHGOZpaoW+toxU7
vzqsCnlzeaMvBD5QFSIiIvJ1XlfL62xfp5GGaqiotCpksZnW5S+OyFx5XSW3
JGTscJDozdodcqsybVRpZ/71Ks/JvF7l+zy4Xn5T/LVNew3muibVx6klIlJJ
VIUAAFCdtKqQq/tPGzeSlKoJCbgk2a4JAACcRVUI5KIqpKHZtnDGVw9qtSXg
O43Odjf6s8/TzPxq3Lxqnc9Lu2djxM7U8sxoCqlY4ubUco/No93zJK+mijTO
0tIKfWs1sNhuq0L29IXAb6pCREREvs96elhGDFnnMl5DRXVVIYtvx7pFusu0
SX5wHsYpOCqboFKLzVTo91dXFbLehlSvHHbUO11VyFlxaomI1BJVIQAAVKe6
qpCXp5I1IemXRFUIAAB1URUCuagKaWHYMBfjqwd1OwLd5MKGml5NXu1sz2TU
vGq129PkwxLxy0v//D9oCqlZ4llVxy02F99ah7VUpHGehlboW6varflD31Uh
O5c3DTzXMANVISIiIkfmdVqGjFrHGrShoqKqECUhMmhe06sSFivPzixZP4TU
WiynUktIvNmCazHWU8z1PGix2h7XRFHXNWkkTi0RkXqiKgQAgNq8pPVyBNdi
5K0JuT+iJqS+awIAAGlUhUAuqkJaGDbMxfjqQQ3Ndp4mccawyMrGml5tZ70h
86oVPystFyFE7E0NW5O8jtYe/rY0/ITMz7fWYd1+bP3Szgpb+faI0uh6+68K
2Wvh2YbMVIWIiIickvV2VUthyPXy2IHiDlNNVcj1cvkwTa/DboSMm2mT/Phs
puKrGCLbmPNy8VDuoKunFuN1WuX7BrhenVA8Vc81aSdOLRGRiqIqBACA2tRT
i1FHTUhd1wQAANKpCoFcVIWMPJBkfPWQfq9KgytrdJozQSMrDphXrfhJ+a/t
IoSI13rx3UlfRHsPf1NafkJm1+C7dxbtFGmcq5kVNvLlEajNFQ9SFfLD5c1j
/c83ZKQqRERE5OSs19tl8l9Mn2rxMA045/ueaqpC/nS9WP7YlOMHvUXaTWJN
wc5i5WGZI0GnZdlmiTpqMbK++k9+p9dxTVqKU0tEpKqoCgEAoDZ11GK8PN1W
UhNSzzUBAIAYqkIgF1UhLQwb5mJ89ZB+r0qDK0sci2xvejV5yTPtUvK8avVb
k7bCssvroCtEU0jtVIWcoMF37yyaKdI4WzMr9K1V8ebE/ejGtPCIQy6qQkRE
RM7Menoo3xeyHLQwpMqqkN+G3RcZJev0028zFV/FAFmvriOOtOINCeVrMdbT
JmNNyDmXt/w1aSxOLRGRuqIqBACA2pSvxchcE3LG7yt/TQAAII6qEMhFVcjI
k0jGVw/p96q0t7IBp1cb+avumxmAPlvTK2y+KyR5AS3cYm1TFXKC9t6982j6
lD1KKyv0rdXIoseqCrlo4ymHLFSFiIiInJX1drWMGcFOt1hu18UvyLypvCrk
p8VmNZWdrxfJkvQHsHT1xBiZNhEH2Y/deij9iilbi/E6ZXzdn//bEh/D5VT6
/pw3Ti0RkcqiKgQAgNqUrcWoryZk7+k26V98+5RyTQAAIJaqEMhFVcjIY0jG
Vw/p96o0Nwza5F/6nqyJVbcyAH2+xlcYMFBccA2aQuqnKuQE/X5VpGn8lD1C
Iyts4qsjXIurHq4q5KLZ2wsSqQoRERE5NVmnhs92vRyplaKNqpCfxtoa6T/r
h6Tahp3NVHwV/WcbdEwm9myEpFxVyHq7TL7dP5XWwaIq5JR9dGqJiNQWVSEA
ANSmXFVIpTUhO6pCAADoiKoQyEVVyMgzSMZXD2quUeNYrS1s0Puzib/qvpEB
6AStrzBiorjUWaYppAGqQk4w6LvsW62fst9rY4WD3p9NfGv9ZcSqkIt2bzFI
oCpERETk+LxOq02+oeEAi81UfqZ7jjRVFbK32KwUhkgXSX/6FivPQu4kdmvU
tlllqkLWU8Y3fvqFVRUy27UK2S8REfkYVSEAANSmTFVIxTUhO6pCAADoiKoQ
yEVVyMgDSIOOB36nxb9p/BjNbXdr1SZBmhhfbWMAOkXzK4x4uZd5hpKHoVt9
9JuiKuQEzb18Z9L8KfutNlboW6uZdQ9aFXLR7l0G51IVIiIiclTW08Oy6paQ
3xbL7br05cqd9qpC9hbLh0G6XKTbrB+SD8Izexvk6LyGnZCLhzreJvNXhfy4
htdBFzHk9xyIqpBj49QSEakxqkIAAKjN/FUhldeE7KgKAQCgI6pCIBdVIS0M
G+ZifPWgXqtCWltXa783TAsLb2MAOkX7K2y1K0RTSBNUhZzAt9Zh7Z+y32li
hS18cmQx7MK/9/zuce/u5ofLH5IuWKKerzf8S1WIiIjIt3ldZRwZzmOxWU2v
pa9bxjRaFbJ3vex6a6TvBDx6y23xVfSduONxM5Vey3vmrQpZbzM2g8W1r6Rt
9EDdF04tEZEqoyoEAIDazFsV0kBNyE5aVUjc7wAAgACqQiAXVSEjzx4ZXz2o
xb9p/AitLau13xsntSphjpU3MQCdpIMVttkVoimkDapCTuBb67AOTtlvtLBC
31rjrTzNvkHk7u5m9uqQFh55iKIqRERE5Kusp02+ieHcFstt1EhybWm5KmSn
462RnrN+SD4PByooKJL1KqzYajmVX8575qsKyfrSX6wie6JUhRwVp5aISKVR
FQIAQG3mqwpppCZkR1UIAAAdURUCuagKGXnyyPjqYV2OD6Y+6rPv9rh/33sL
g7stDECn6WKFybUb859mqT+5kivfP1UhJ/CtdVgXp+yXWlihb61zjXWKfeb5
eV8bknQlXXP4h6oQERGRz/K6WobNXBez2Ew9jri2XhWy0+nWSMcJeO6W2+Kr
6DnTJuBo2osttUjOPFUhr1PGl3583YSqkPxXac+pJSKSJapCAACozTxVIQ3V
hOyoCgEAoCOqQiAXVSENT7klM756WHOtGsdorf9k4BnOFu6/Fgag0/SxwoCu
kHmXoimkFapCTuBb67A+TtmvNLBC31p1709Dnp8fby5z/6GCi84oVIWIiIgc
yHraJP819PW4Xk5VDX0HpIeqkJ1RhrWlh6wfkk9FN3zOBL62Fg/r4sv5kPxV
IevtMt9bP8v1nKc+pfE4tURE6o2qEAAAapO/KqSxmpBZrgkAAMxHVQjkYlBq
ZMZXP9HhuHpzSxr3L7pv4lRuYAA6UScrbKsrJLm7rJrr3j9VISfwrXVYJ6fs
FxpYoW+tIdee0/Pj3U3GxhCXnTGoChEREfkrr9PyOts3ZjGL5bay0e/SWb+u
3zJtp+lhtdwsl9eLAgUxxpCljQT08yy3xVfRbQIqEX7ZTMWX83fy1mJkLQdb
rDJVdakK+T5OLRGRiqMqBACA2uStxWivJiT/NQEAgHmpCoFcDEqNzPjqJ/ob
WE8uDJh9sDvxF7c8iN7CqdzAAHSiXlaYfJjNuJjk39ryY5/k+YfHnbubN5e/
pO5+JmNtlW+tw3o5ZT/XwAp9a9W9P83KWBjiwjMCVSEiIiJ/ZL1Nm709wmIz
rV93/6L5C0kWD9pCjrsNdv0hq+VmruaQIUa2pe0ENFG4z2vendq3Ka3z4YtF
5SwHW2xyXkxVId/FqSUiUnVUhQAAUJ2n25Q/RviiFiNnTcjVbc46DlUhAAD0
RFUI5GJQamTGVz+T3KxR1/hkelvA7MtJ/clVXf8TtVCY0MAAdKJuVthOV0gL
N34ddr0gd3f7QpDUvS1lmL3a8611WDen7KfqX6FvrUEXP49cfSGuPP1TFSIi
IvKeyGnrQ95KQj78G2cvDPnxG4pf59ay3m9T5tYQ88hSddKKGvZUFeXKNn1z
fllOxZdzOFmqQtbbZbaTfbHMfcMnVoX0/zHg1BIRqTuqQgAAqE6WqpB2a0L2
vz6tKuT2Ke/PAwCAk6gKgVxUhYzM+Oqn0rtCKro6LRafpP/mgakKCdDPCgO6
QmY5AXyNfGnXDtJyN8hfxpr09q11WD+n7GfqX6FvrQRjHWNne36Mrwtp4emH
JKpCREREdllPm4xdEIvNanr99N++fp3mLAzRFnL2TbKbK8+3U/ZFak1EjVK1
HRSNJ7InZLH6/D1VOom1D//efjlf+tfLOa5k4tb3/sZxaomI1B5VIQAAVCet
KuRAL0bbNSFZLgkAABSkKgRyMZw7MuOrnwsYn6xkiDCgKKDAThtfTaAqJEBP
K2ziNPMxcsjzvh8kefvqU8nrcSa+tQ7r6ZQ9rP4V+tZKMNYxluQ5+kZr4fGH
FKpCRERE/t96la//4Xr5RUnIn5m1MKT3GeG8eZ1WeWbMFw/r8qsT+TuJLQ3u
7WzZLgNPouW29HK+SmhVSM637WIzrefa/aQf2vlngFNLRKT6qAoBAKA6ob0Y
eWtCnmaoCQm/JAAAUJiqEMjFdO7IjK9+IWCsrYoL1ERLwD8C+k0GpiokQFcr
bOAUSP2JlV3xRM/7ipDkTavYWDP2vrUO6+qUPaj6FfrWSjHWMZbsMfal5urT
N1UhIiIyevL1hCyW25PnTNfb1UyFIZ2PCedPlsKQxeq4YhmR2bJ+SL/PPxY1
SEheV4EHUPWtCIlv6t934Dq0X+Wjc1765yetKqT6HU+KU0tEpIGoCgEAoDov
90nlHr97MfqoCdlJqwq5up/xpwIAwLdUhUAuqkJGZnz1KxF/BXbxSxSxiBLj
eMZXU6gKCdDXCqvvCkn9gb0MDT8/P95cjnD49bJhx/GtdVhfp+wh1a/Qt1aK
sY6xCBH/m8TlZwyqQkREZOjk6glZbKZ1wg/LOcv8x4/selJ4nsRXu1yvUu4c
kehMSX0Ee46a+IzVE/J/yS/rtxam9RTf7/TuejnNW/SU2IbRwqafHaeWiEgL
URUCAEB1EqtC3oox+qkJiboiAABQC1UhkIuqkJEZX/1SyAhlyYsUMwNaZBgv
dJxwOKpCAnS2woDDIOdtpSnkv+fHu5uBhvY72LET+NY6rLNT9oDqV+hbK8VY
x1iMyHIa15+eqQoREZFxk6cn5Hq5ipkXzjnU/G65Lb4LHSR4p0woSz1JrCPY
W06lV9FbQntCLjZT+RUdkWmTssjFKrzW6c9/elo52HlJfDY7fvs7tURE2oiq
EAAA6vN0m/LnCVf3T/cd1YTsJFaF3D7N/osBAOALqkIgF1UhIzO++rWgibZC
w2wxv77QJhtfTaEqJEBvKww4D/ItavCmkOfHm8uBWkL2Gt+yE/nWOqy3U/Zf
1a/Qt1aKsY6xMHE3nQ2gY6pCRERk1KTNHR8WPy/8OuWbbn77yUHFJqNnvV3G
De/bFKkk0zL9blZ9E5she0L+L88rO8JiuS1zhydekH6rQpxaIiKNRFUIAAD1
SasKyadITUjABVEVAgBAXVSFQC6qQkZmfPU7QQNt81+pqL+3u9QcnvHVFKpC
AnS3woq7QhIf9wov9tGeH4OO6taMNeLtW+uw7k7Zf1S/Qt9aKcY6xuJE/S+U
Js4AOJOqEBERGTIRf+n8XxarbPPC64fAGop/LafS29FJAkf425nfl44TcU7q
vQlNbE/I9Sq42ypnaqwKuV5O5W7vtAvS7YPp1BIRaSaqQgAAqE+NVSHFakLS
L8jVfblfDgAAB6gKgVxUhYzM+Or3ouYoL2ccKexgCs/4agpVIQE6XGH6U5Vl
WcN+hTw/3oxZE7Iz1oy9b63DOjxl/1L9Cn1rpRjrGIsU9T9TWjgE4DyqQkRE
ZMBs0//O+Y9mGLh+nZbXwb/6N8UUYdsUNchvVFmKZwo4KJ0tgRm4J+T/shR8
JVlspqIXcL1K+iTo9RXj1BIRaSeqQgAAqM/L/VX6Hy0EKloTkn49VIUAAFAZ
VSGQy7BDuvxnfPUoYb0b81ywyOnzclOQgRd9RKpCAvS4wiq7Qsb8CBm6JmRn
rBl731qH9XjKflT7Cn1rJRnrGIsVVFJjC+iWqhARERktsdPWs84Lr6dNrlnp
5bb0vnSTqCIa08pSNBHNDL3WEZTI2D0hu4R3fJ1vsdyuS1+QxE6M5VR8QzPE
qSUi0lJUhQAAUKGn2+Q/W4hSuiYk4HLcPpVeAAAAfKAqBHIZc0qXN8ZXjxI6
S3l595jtqsVOn5fcXuOrKebYudoHoNN1ucIKu0JSn/UGB4WHrwnZaXDfEvjW
OqzLU/aD2lfoWytFC3dgvWLuPXtAt1SFiIjIWFmvrgM+Dn9ZPMw9L7zeLvPU
hfQ5OFwkEdPKdkTKJrGIYE/dTVSCe0LaPFsqqQr5cfWqqJJIe0Jb7IrJfU3e
OLVERGaLqhAAACpUSVVIDTUhO2mX4+q+ikUAAMAvqkIgF1UhIzO+eqTgacrL
m/C+kOfHu9jp87Kba3w1haqQCH2uMODJiu14GK4pxNn2prmNS+Jb67A+T9k/
1b5C51GKFu7AisXcfGO9ShiJqhARERkpQR0ObxbL7dw9IT/zOi1DC09+rmf2
2pN+E9NIY0ekVCKOysWqikaF9hPbE9JuB1HwdTjHYjPV0rCReDV6rApxaomI
NBZVIQAAVOjl/ir5zxcS1VIT8r/kq6EqBACA2qgKgVxUhYzM+OrRMsxTXt48
PgdcwOfnx9iSkP1vK721afO1g1MVEqHTFVbWFTJYU4i5/F8a27lEvrUO6/SU
/UP1K/StlaCFO7BmIS9Em0CvVIWIiHyb9A+J7hXfoyMTOWi8WG7LLiemjOKj
ZkfIK0zIzdbjNLe0kGmZfvduptKr6CJ6QnJdilOVKwc7mG3aM9rh4+nUEhFp
LapCAACoUOGqkIpqQnaebpNWc/tUegEAAPCRqhDIRVXIyIyvniLTROXlzd1Z
lSHPz4938R0hbz+p/MYaX02gKiRCryusqisk8Tmv9yof8uxU+4OqkBO0daOf
oNdT9rfqV+hUStDCHVi1kK6Qsd4lDERViIjIt0n/juhe8T06LtMmbMWle0Le
Et8WsnioaRS68UTcb4vVa/mFyGhZP6RXMrh1IxLeE9L2pkR0QZznurpLl/iQ
9veud2qJiLQXVSEAANQosR0jQWU1If9L7k25uq9sPQAAoCoEclEVMjLjq6fJ
O1N5eXlzc3f3+Pi88++/fP///fh4d3dzc5mnIeSnKsbujK8mmGMHqx+ATtbv
CtMfrqg7bKSmEEfaR1W8Z2bjW+uwfk/Zd9Wv0MGUYKxTLIeI26+FcwDOoCpE
ROTbpH9HdK/4Hh2TuJnr5baeGdt1YP/J2+Km8ovqJRG3XB2lNDJUIgoZNlPp
VbQfPSF/J74d6xiLzbQuv/a/k/jq7+7N4tQSEWkwqkIAAKhRYj3GmeqrCdlJ
rE25fSq9AAAA+IuqEMhFVcjIjK+eKuSvwK5ZLXtqfDWBqpAIHa+wlq6QcZpC
5npxXO4Kp27uHneenz9pnapjTWMN2fvWOqzjU/an6lfoWyvBWKdYDhGvxhbO
ATiDqhARkW+T/BnRv+J7dETCKjWqGyYNnp5ePNRThNJ6IramuvtNOs/6IaCg
orsigtmjJ+RQoquxvrWoqRnszyS+XBarLu6HX3FqiYg0GVUhAABUKbEf43R1
1oT8L7k15eq+zmUBADAyVSGQi6qQkRlfPVHvTSH1zD0aXz3fLM9l9QPQyXpe
YfrjFbG+xF9Rz2n1nbzvjcvLXTdIxk6QPKtqZ/si+NY6rOdT9k31K/Stdb4W
bsDaRdx/Y71MGIeqEBGRb5P+GdG94nv0baLGrq9X6+JrOZBpGdgWUuka28x2
aTukqUzJt6ybNjl6Qj5JSCPEsa5rvm6Jz+lyKr+Eeq7G23Y7tUREZo+qEAAA
qpRYkHGaamtCdhJLU26fSi8AAAD+pioEclEVMjLjq6fovyekou1MvthmB/Oq
fgA6WdcrTD/M0hc4SlNIrhfHriGk5E2mKuQEvrUO6/qU3at+hb61KCni/egW
pE+qQkREvk3yV0T/iu/RdwmaL16sqh0cDh0tX25LL6ebBOxLZzPdUnVCjkoH
SFL0hHyR9PKl4yw2U9XFEYk3SV+1GE4tEZFWoyoEAIA6JTZkHK3qmpD/JXem
XN1XvToAAMakKgRyURUyMuOrx+u8KKSqnpD/jK9Wr/oB6GR9r7B4V0jqD2jl
Ac/w4ijdERKzslY2MIZvrcP6PmV3ql+hby2KSuwMcwvSL1UhIiLfJvkron/F
9+ibRPyN8xcXi4d16YV8mcAZ6s1UfjmdZL26TtyMigtqpLdEHJV9tRDMHT0h
X2eOqpDFclv3uz79OnT1indqiYg0G1UhAADUaY6qkNprQnYSr8PtU+kFAADA
P1SFQC6qQkZmfPVYAcNs9bqscc4u9YrXuKaeVD8AnazzFRbuChnk3RNdFHJZ
UaeTqpATDHK/n6zzU/a/FlboW4uSVIXAJ1SFiIh8m+SviP4V36OvEzNcvJyK
L+S7TJuIhV4Ym61qU1SFyExZPwTUVCy35RfSavSEfJ+Y4q9PXa+auGiJr5Xa
e89OiVNLRKThqAoBAKBSmbtCru7rrwn5X/JVuLpvYZEAAIxGVQjkoipkZMZX
jxI97l2VWjfR+Grd6h+ATtX9CpMndBPWOMirJ7RiqrZFqwo5wSA3/Mm6P2Ub
WKFvLUpSFQKfUBUiIvJtkr8i+ld8j75MSIFGG5OkYZPm6inCkj7I3Ma9J81n
vbpOPjm0DJ0dPSFHJeIu/cTiYWrk7k29CB29U5xaIiItR1UIAACVerm/Sv4D
h080UhPyv/SLcPtUegUAAPAvVSGQi6qQkRlfPULHRSE1b6CTqW71D0CnssLv
nTuhO8abJ/DVcVnhLLSqkBOMccefzilbfoW+tShJVQh8QlWIiIh0nmmZ/B24
G7suv5CjEtKLctHVKHHhqAqRNrINOCndq2cmtifkupkX1hmJesd9tFht18WX
dnQSv2o6uj2cWiIiTUdVCAAAtXq6Tf8jh3+1UxOyk3gNNIUAAFAlVSGQiyGx
kRlf/VavRSGXN5VvnpOpbvUPQKfqf4XFukLGKJkImIB+U+m9NMYuBvGtdVj/
p2z9K/StRUmqQuATqkJERKTvRIxgLx7aGSKOGjnfTOXX0keSZ5kNMkv+rFfX
6adGRxUEc2a71BNyfNLLl/65Yqt16UWdlsR3SnPr/TROLRGRxqMqBACAWr3c
X6X/ocMHV/cNtYTsJDaFNLdeAAAGoSoEcjEkNjLjq98IG/auyuXNYwMbl3rt
DQ9mVf8AdKr+VxjRhHTOYzZGx0TUy6Pa5Y6xjUF8ax3W/ynbwAp9a1GQqhD4
hKoQERHpOhFjxYvVa/mFHJ9pk7zii56miUtHVYjUn+S79KKtSqV6oifk9CsW
eMFavGlTv2q66QFzaomItB5VIQAAVCuxKOOjFmszUstSbp9KrwAAAA5RFQK5
qAoZmfHVL/VXFHJ5c9dCS8he6tFkeDCrBgagE/W/wv/KdIUknquNPNgxb4+a
byNVISfwrXVY/6dsAyv0rUVB6a/KFs4BOIOqEBER6ToRvRmtDV/HTFK3tupq
oypEas96de3EKJHgnpAx+p1eV0EXrbESsPekPq29vFCcWiIi7UdVCAAA1Upt
yvilxZqQ/2kKAQCgW6pCIBdVISMzvvqFlItzeXNzkzqCH+zy5vG5re1KHCDs
++4sroEB6ET9r3Bn/q6QMa5rSFNI3YtVFXIC31qH9X8atLBC31oUk/4JMti7
hIGoChERkZ4TMUy6mUqv4sTETFIboQ1KalVIo/Ps0k4iyoUWD+vyC2krekLO
TMRrvd3Llfp+7+WF4tQSEekgqkIAAKhXRFdIozUh/0tffbsrBwCgd6pCIBdV
ISMzvvqppKKQt+vy/PxYQ1/I5a4kpPTlPIe/6r5mLQxAp+l/hW+SSy1OW+oY
lzWiKaT2taoKOYFvrcP6Pw5aWKFvLYpRFQKfURUiIiI9Z0qfJm1wmDRikrqb
geLSWT8k9gHYCMmakONCs9CJ0ROSkGmTesGW2/KrOC+pL5RObhWnlohIF1EV
AgBAxZ5uU//o4fap9BrOpSkEAIBuqQqBXFSFjMz46icCikJ+/7Me78o0hlze
3LXZEfLOX3VfsRYGoNP0v8KfZu0KSfuXtTISHNEUUv1aVYWcwLfWYf2fsk2s
0LcWpaS/LN1+9EpViIiIdJzXVfo4doszxemT1BoqopJcFWKcWXJmm16n1GKf
UuFrrick8QKmXrTNVH4V5yS5IqPVhUffAE4tEZEaoioEAICajdsVktoU0uzC
AQAYgKoQyEVVyMiMrx6WMLv2+TV5nqkz5PLmrvGKkHcOp4o1MQCdpP8Vvkt9
0E5Y7BhNIckXtIm1qgo5gW+tw/o/ZZtYoW8tCgmo1RrrVcJIVIWIiEjHCZgn
bbIxI7meYqfFjpQKk1zboipE8iW5ecAtemr0hKQnoASszZs2eeFdvNadWiIi
vURVCAAANUsuzGi1MkNTCAAAHVMVArmYEBuZ8dVDUq7KUTNru9KQu5uby7De
kMvLt36Q3rYjdYjQBGE+TQxAJ+l/hb/M1RUySrnEGNPPo+xmCN9ah/V/yrax
Qt9aFBFQq9XCKQBnURUiIiIdJ6AqpM150oCF9zFTXDzJQ81jVgHIPIk4KC42
U/mFtBI9ITEJKIto8QWXXALW5vfMX3FqiYh0E1UhAABUbdCuEE0hAAD0TFUI
5KIqZGTGVw9ImJk8a1zy+fn58XHfHbJrD9n79IK/2f0nb+5+/JeeuysH+Sh5
itD8ajZtDECn6H+Fv83TFZL2b2nnigZMP7dwcqkKOYFvrcM6P2XnKmEq/0PH
epyJMkatFpxHVYiIiPSb5Lnai1ZHa19XAStvcJK6vkypU80mmiVXAvoWLi4W
q9fiC2kkIRUHv2ymUXtCdgl4ubd3tCY/sO0tOcNF2HFqiYjUEVUhAADUbciu
EE0hAAB0TVUI5KIqZGTGV/91/uRal5ejrNQxQluSTecj3v+NsMI/zfCojdIU
EjD93MTws6qQE/jWOizxWan7JgqoQZht431rUYCmEPiCqhAREek3AdPE16sm
x7FVhVSS5I1YPKzLr0K6TEhzRQ/lA+1c7T8ue5MvprquZ2s9YN4mMfvu1BIR
qSaqQgAAqNzTbfIfQ7RWnJHcFHJ1/1J6DQAA8DlVIZCLqpCRGV/9x/mTawbW
MjC/Wqv+izT6X+EH2R+1YZpCUj+qWlmsqpAT+NY6rN+bKP0YmHfjfWsxu5bK
dGB+qkJERKTfqApJoSokPel34Ei7sF5vV8vNYnH910Xb/f8sN6tp2/6ce0VZ
r64T783d1qxeiy+khegJic+Ufk3bqs6YNqnLbf9pdWqJiPQVVSEAANQuoCuk
reqM5AW3tVwAAMajKgRyURUyMuOrf9MUUpf0cVv7kkf/RRr9r/CjzKPiaY9y
S49x+vhzG6vtt+UhA99ah/V6XQI6EGZeoG8t5qYpBL6kKkRERPpNQFXIxXIq
vYpzoiqkjiQPd7d5+52YXUPI0QPgi+vlZNA7PSHlFZup/EKqzzq6J6T4iipJ
8unaVBVY+ju9gzvHqSUi0llUhQAAUL2xukJe7q8SF3v7VHoNAADwJVUhkIuq
kJH1OqZ5Nk0htTG/Wqn+izT6X+Ff8n4MJF3Oph7i5PnnRu4dVSEn8K11WOqh
U+VdlP7V8suMG+9bi1lFPCbdHoywoypERET6jaqQBIuVQobUTKmDzQ1Nsp+V
k0pCPl4ZhSEpWa/Ou+wfOCK+T2xPyELLwZ+JuLatNGKlf8y0stLP49QSEeku
qkIAAKhfQFdIM/0ZmkIAAOifqhDIRVXIyIyvfnT+9ejuUlQj/e8dN7+aQ/9F
Gv2v8G85vwbGaQpJH4Bu5N5RFXIC31qfSHzBV3hh0j9ZCq3PtxYzinhOKnz8
IZCqEBER6TcRVSFtDpYGzFC3ufCqkrwLi4d1+VXkynq1SX08F5up7yqVXAnp
r1Bb8V30hGROchfTRSt1TOkrbbP07M84tURE+ouqEAAAGhDRFXJ1/1J6GUdI
X6mmEAAAqqcqBHJRFTIy46sfJFwOI5LZpA8U9nafVqH/Io3+V/iPfJ8DKRez
sUupKuQ4Y70zfWt9IvX9XtltlP70fzTrxvvWYi4hD4rbjc6pChERkY4TMVu6
3JZexemJ6Ehpf7K4cNar68Qt6Let5XWVfoP+dO1GPTXpd+ZOiwfjnNETMkOm
TcC1rf9ODnihN3//OLVERHqMqhAAAFoQ0RXSQInGy/1V/4sEAABVIZCLqpCR
GV/94PxByd6uRFUC/vLxysaJe9B/kUb/Kzwg8WH7bNUDNYUMUhWSvsqxDmXf
Wp/o6n+CBHyrFF2eby3mEfKkuNfonaoQERHpOBHD2ouHdfmFnJiAAerr1br0
KtpO+r3X6xYE9oT8tJx67VTJkZAKi15vzqAE94Q0+A6aKSGHSeU3c8Aa22+d
cmqJiHQZVSEAADQhoETj4uLq/qX0Or4SsMbKVwgAAHuqQiCXrub0OJHx1Q9U
hdQpYqrQUGGw/os0+l/hIVm6QkZqChmhKiR9iRejHcm+tT6T+nqv5j4KeSr+
NvPG+9ZiBjGVOm40uqcqREREOs4Ic8QHMgVM1W6m0qtoOuvVdeoO9NkPEN8T
8mY5FV9aGwm4M3eXe1t8IfVGT8iM6f9+Vvw1wi6LiAwaVSEAALQhpCvk4vap
9Do+93SbvDxNIQAANEFVCOSiKmRkxlf/lHI1DK3lFDFY2NnNWlz/RRr9r/Cg
DF0hKf/I9k7WzqtCnh9vYhoR2tvZFL61PpP8dq/iRsrSE3Ix/8b71iK3mKIQ
dxkDUBUiIiI9J6I042Kxei2+kFMSMahuPr30FrR21x2VkOfxE82Pw8+SkBYL
l/rz6AmZ+4I/hJQP1do1FHE7NV+R4dQSEek1qkIAAGhETFdItWUhAUUh1a4N
AAA+UhUCuagKGZnx1T+lXI3OLkVtQmYL7VGk/os0+l/hYeFvhbGaQiJOq2pX
HVmIUO0is/Ct9Zn0e6r4nfQcU35wyOwb71uLnKJeIcUfepiBqhAREek5MX8Z
/cVmKr2QEzJt0hfcZU/FbIkoxGjqljsyEXfmV/QqfJeY87D55oFs0RNSIkEF
RDUeuRFLa74iw6klItJvVIUAANCMiDaNizoLNSKWdnX/UnoZAABwFFUhkIuq
kJEZX/1T2tUwuZZTzHxhZzdsUf0XafS/wk8EvxZGawoJGLav8uZ5fryJ6wm5
aHRvz+Zb61ONV+tk7Am5KLHxvrXIJupZcXsxBlUhIiLSdYLaCdqpznhdLQLW
u5yKL6TVmGv+JKEtCp9o5zltdwuabx7IlfVDxNH7Tk/I8YnqIKrt1A1ZV22L
OjlOLRGRjqMqBACAdgR1hVRXFhKyrtoWBQAAn1IVArmoChmZ8dU/uRoV83eR
V6b/Io3+V/iZ0JMw4TI2eg0DzqraVh5dE7Iz1lHs6+JTAc9LsXspb0/IRZGN
961FFlE3lluLYagKERGRrhM2vt3IqGnM0PRmKr6QRhNz/Ru52U7JNENRSKeX
LipKbDJGT0jJxBRkXVTVkRVzRzV/Hjq1RES6jqoQAAAa8nJ/FfCnFBdV9WrE
rOnq/qX0QgAA4FiqQiAXVSEjM776p/RBNgNsGfn7yKvSf5FG/yv8XNra/zwH
x2sKCZmIruhV8vwYNuFd6xJn4FvrcwGv9iLXJ3tPSKmF+dYiWlxPyGBvDoam
KkRERPpO2BBxC+Pb25g+BnO15yWqLqC/6x9bpDDa1YtJzOFQUZdCPYm9vZfb
6l809SWmo+mimm4Nr/LI6+DUEhGpNapCAABoytNtxB9UXFTTrRG0noqqTwAA
4FuqQiAXVSEjM776QcTE6s1jX9ekInFzub3duCX0X6TR/wq/ENUVMmBTSMxJ
Vcc4dK6akHpWOBffWl9o8YGZoyfkotTG+9Yi0I9nJe414o5iIKpCRESk88T8
rfRvqh68DStFMVd7RtbTJujyVzKrHnpxAp/B722m0uutMDFb0EBd0uzRE1JF
4jrByh8gUWtp/lXi1BIR6T2qQgAAaMvL/VXAn1XsFe/XiFpLJbUnAABwJFUh
kIuqkJEZX/0g6O+9VheSSeDfS97dvTu7/os0+l/hV2K6QhL+KQ03SYQcVMVv
oND57gMa3uAz+Nb6QnMPTOSnSD2ryrTAvu9dvhb8GnEzMRRVISIi0ntCR7kX
q9fyKzqQ12kZtcTig9LtJbAKo9YbLCXbsHtz3GtYxRYoEfo7ekLqybQJ24hF
wZdg3Ku86mazY+LUEhHpPqpCAABozdNtxB9X7F0VbAt5CVtH8coTAAA4jaoQ
yEVVyMiMr34U+PfEX97cKQwJF7hBKl3S9F+k0f8Kv5T2cnjrgRizKSTqnCp4
CZ7v8taEFF5eAb61vhLTTDHPRcpdoVNiTQf41iJV+KPS+TEIf1MVIiIi3ed1
FTnOXWERQWBPSIWrqzvrbejd1WNPS+AI/5EWDyoX/kxMlY2r+ldiS6iaL3Yo
ntAX/WIzrZteQvOvEqeWiMgAURUCAEBzXu6vAv7E4qer26eXppegKAQAgOao
CoFcVIWMzPjqR/F/V/zlzd3d43Nnl6mk0AHW3S1shPU8/Rdp9L/Cr6V3hYza
FBJ2TJW4CrM1ITS+xSfyrfWloAcm+2WK/0QsvaLP+dbibM+P8W1TY70x4D9V
ISIiMkJiZk7/sFhuq5k/jS1CaX6+eM6sp01oCc3Fciq/qPirFP30HcFt/Ge2
IU1CXd6c50dPSIUJ3ZSLi+vVnG0h6+0y7te3X/nl1BIRGSGqQgAAaFBoWcjF
xdX9nG0hL0+3cb9+3p8OAAAhVIVALqpCRmZ89S85B0Evf7jZuXv84Pmj0peg
djnqXIywnq7/Io3+V/iN1K6Q8y9g8xcv7JSadTp6tpaQ+ZdWnG+tr4X1UmS7
Us+Pc9eEZF3OMSv2rcXpcrSEXIz2voA9VSEiIjJCYsZOP1hspjnniA9lPcVO
RncwXzzflQ8c6+774k/xz9635p3xrzsxVS2Lh2rKkSqInpBaE33aXC+nOY7l
4Fd5+0+rU0tEZIyoCgEAoElPtwF/bvGHq9unOTo3Xp5CS04UhQAA0CRVIZCL
qpCRGV/92+x/afz3Lj+6+eiv3pHHAXpHcuzR5Y2/8v40/Rdp9L/Cb4XN7w93
7eIOqVkuRqbp7i+NNfrtW+sbgWdN/MWat0Qn71pOWrdvLY63e0zyPCf9n39w
iKoQEREZIjGTp/9YLLdlZlHX29UyfEWbqfQ2VZ/X9bRZRJeE7HQ71Py6ynG5
vrOcii+8ksS0JLmevxPbE9JpQVC5xNeCLZYPOWvBXqfgV3kHRUlOLRGRQaIq
BACARkWXhezqQu5z9oW8PN1G1oQoCgEAoFmqQiAXVSEjM776jwq7QiL8ahm5
e6sTKX2Z0+TapN3fed/MpXl+fry7u/mxrWWewv6LNPpf4feKdIV00SEReUbl
vJeei7UgdLHNR/Ot9Z3Qs2b3Ko/5WSVadP5cSOGN9631X/Fvreo95+sI2Rvr
VQG/qQoREZFBEj9B/O56uZqxMCRLSciOudoil32v45KWfM/dVzQwvCWoIqnj
+/PEhPaEDGG5nXuPpk2GZWR5y++Kp6J/aAdHn1NLRGSYqAoBAKBZ8WUhF5n6
QsJbQi4UhQAA0DBVIZCLqpCRGV89oMh0fBG78pC7x4YmNn/L2ehS7d96//w2
sfrXUKaqkEz6X+ERCpyGncwFBx9Rl+GHUuEOhF72+Ui+tb4VfdakvsjDWnRu
Hs/f/fIb71urjs3Y7cOPT/a7ej7Zn/evkNzvkPJPABSjKkREREZJ0PzppxaL
zbTON6X7up4elvnG1Ocf6N4varX4cd2ul8uH1bRdZ7x651/znA0hb65X6+Ir
zRdVIc1ffBfzPbvzitOUeLNMuQ6dqMKQ111JSI57qcx7PDZOLRGRcaIqBACA
hmUpC9mJKgx52ZWEhLeE/HD7FPDrAACgDFUhkEvOMbC2jDW4+sb46iFDPhNv
M4gN7Wf+XdqPsZYcDX1+fnx8vLv5e17175+pKiSP/ld4jNlPw25exPFXLmaw
ft+AUMErrpuNPopvre9lOWt+fNmc+hoPbUDY71zLVSG+terYjH934XJX9rfv
Dvlx8Z7nuX67C/VPhUo+Ndz+UI6qEBERGSczDXovFpt98UXAb16vt9Nqk7Eh
5KfNVNOO7MtDNsvVdtr3h0SMZh9/wV+n6WG5vJ6tEmA5Fbnys0VVSLlMm4hr
WepwqDCqQk5Xprwi77GzWD6cVwv244Wes3uqi0fVqSUiMlBUhQAA0LRsZSF7
+8aQcypDXl6e7m9zVIS8URQCAEDTVIVALkPWIhxUdnDVPnxt3omxoXej2r/o
/W+z7dLPGpWMo5j7Qc+fs6o3l6eNYaoKyaT/FR5l3sOwm8u2k3YHfXqJTu8+
2HneFyDk+EFnKvXFNfTb/QgFH8GsW3N5c/NeqvDPv/fX6ze4AuHy/SY/+yio
40D0rfX26+qqCvn0Gl6+lYi894jsPf/p23/XT/v/5jlXKkQd9z4UpCpERERG
yvph5lHvt9aL1bSdptdd68Vn88Xrt//rrhxjtdrsqipm/KHl2ipOG73/cTEX
i82uRWT5sL+k710iv3LEv/HXf/jtv77a/dM2u39ytsv7heXUfaOFqpBSiem1
cCXDL+lYylSFzPWu373fH95fQ//+hp8vmt07fZGvIeTN9Sqinax0nFoiIkNF
VQgAAI17uc9XyfHb1dXt7f3T09PLzr+/YefH//X+/vb2KvfPubo/p7wEAADq
oSoEcjE2+U5VSM3mHhqzH2cOpM8rzyz+N9dlP4R59+f05Ze/8fd85s+Zzbv9
6OXN20BnwA9SFZJH/ys8zpxnYT9XbS/vpbv8o/zg38uWrf7gw0+4ez77MVEV
Uqeiz2CBN3o+f9zhjVeF/Odba/+DmqgK6UM1Nz4UpCpERETGynqVe2K3MUWH
aocevR+gJ6TYFpdrv6km0ybiQm6m4gupKEOfV2cqVRUy2Lu+kxPPqSUiMlZU
hQAA0Lx5ykIqcftU+nIDAEAqVSGQy2DjR19QFVKzAnNjXQ2tnq32whAPjqqQ
TPpf4bFmOwp7umhven6LvO2WqpDOlH0Iu9mdHx9Ofyyr/aqQjrbmbKpCZvLx
4YFhqQoREZHhMi2zfWI2p9wc9z7Djt5fj9ETUmyLOxmcL33Zi/YIVZhhz6sE
RV8xg7zre3lOnVoiIqNFVQgAAD14ug34A436Xd2/lL7SAACQTlUI5DLS+NHX
VIXUrMiMnk356fLmruLRvcG3SVVIJv2v8GgzFV6UfQfn0evp9Ov+PnuBqkLq
VPrk6mF//qk66KEq5L8+9iaBqpAZ1HXHQ1GqQkREZMCY+N5bPKxtRAHXq3Xx
R2C+rFfXs1/hzVR61YUzbVzGDBnzvEpTuo2q+7aQfpoxnFoiIsNFVQgAAH14
6b4tRE8IAAC9UBUCuYwyfvQ9VSE1KzU+Zl9+uaz4b/oeeZtUhWTS/wqPN0tX
SI9NIf/1eDh9eBWoCulM+ZNrpmaiXA59KHVSFfLf2I+PqpDMav4fGVCAqhAR
ERkz2+XgQ9/le0L+34ij94vNNFJPyC4xA+AnXeQa7u2CCXqsCpc8VJjxzqt0
5e+innetn54Qp5aIyIhRFQIAQDde7q8i/mSjSnpCAADoiKoQyGWE8aPjqAqp
WcEZvefHG3vzrrrB1V+GfYJUhWTS/wpPMMPj1WlTyH+dnU1/39iqQjpTw8nV
bFnI5Sd39dk3XQ278bdhnyBVIRmpCYF/qAoREZFhM3BbyHJbR5dCz0Pc/1rU
ctlnf9Bmvs79jM+flZhuluvVaJ0232es8ypGFdUNfW5cVwedU0tEZMSoCgEA
oCd9toXoCQEAoC+qQiCX3sePjqcqpGaFByafH+/0hfxU70Tfc7MDxilUhWTS
/wpPkfsN1dv1+ksfR9OhIgRVIZ2p40lscZe+uHJdVYX851urxCVv8Ik4Vr3/
owKKUhUiIiIjp88J4q/VNF88zvW/Xk71XPa5M83aFTL4tHjQM1VFw0NtGee8
ilPLjdTb3tX0Hq9md2q52URE5MioCgEAoDO9tYXoCQEAoDuqQiCXnsePTqMq
pGY1DEw+Pz/qC3lTw3YcNt6DpCokk/5XeJK8T1Z3l+sfrZ9Mn01zqwrpTC2P
YmP79PVl660qZKexDQqgKiTe5U29dziUpipEREQGz+u8PQZl1VZY0dv49mGL
h2no8or/93/rh/n2efBp8WkTcREHr1v5LGOcV7Eqeh5/vOuvS1+OELW9x5Pj
1BIRGTSqQgAA6M/L020fdSFXt096QgAA6I+qEMil0/GjM6gKqVkVA5M26Q9V
7MhBz49D7ZOqkEz6X+GJ0i7IaFfrgGarpj6rCdlRFdKZip7FVrbq8tt7uceq
kP98a816rbu71Jc3d5+/VwBVISIiIj+yXvUxQfylxaa+woruR++7m+k+N3MV
8gw+LR70QFVU71BVuj+vMqjsXmr+XV/je7yOx6qyO01ERI6IqhAAAPr0ct94
W4iaEAAAuqUqBHLpb/zoXKpCalZ8YNIG/euL+fHinu9aHcs/laqQTPpf4amy
dYWUffnOqb22kMvvxrnPvStUhdSprpOr+gfmqxqdD+s48x9f1W4c5Ftrpsvc
0VXWEgLHUBUiIiKyz/ph2e0Y+PVytV0Xv8IH0vHofbXXvFDWD3Ns9eDT4tMm
4iIOXrfyRTo+r7Kp75FcT5tGt3Gx7PGd4tQSERk3qkIAAOjWy9Nto3UhakIA
AOiaqhDIpavxoySqQmpWdkav+nHVUuqeYx1j31SFZNL/Ck+W6TU1TlPITjvv
+uNaEFSF9KW6k6ve1/iRNSFvizjzX1HbbhzmWyv/Je7k3DrhoYHRqQoRERH5
lddpdZ3tE7WMxfJhqneEts/R+z4HupOzzv5wbabSayyaoKepvm6HatLneZVX
nbfTetvaVl4vp9fy163aZ6rO20xERL6JqhAAALr28nTfWF2ImhAAALqnKgRy
6WX8KJ2qkJqVm9GzM1+rfcz/+bHzv/NeVUgm/a/wdFlOw9qPkHg/DqXKz6TL
m7tjB7pVhfSlxpOrwj07sfGg86qQPd9aWa9ufc/AaS6VhMCJVIWIiIh8zHq7
WnZRGLLYrGofLu5s9P5aScjXmZYZL/6q3kqcWTJtQq7jciq9kHrT2Xk1i4o7
HNbTpon9XCwfun2tOLVERIaOqhAAAPr38nTbRF/I1e29lhAAAAagKgRyaX78
KIyqkJqVmdEb469KT9XApP9zxzupKiST/ld4hvgXVacX6lvVztWfOtCtKqQv
tT6Q9ezbCT06v4xQFbLnWyvXha3m/j/ZOQ8MoCpERETkcNbbZRNTxAc1UBLy
ll5G7xfXy+m122nuFnZ8+FHxoAu76LeUoJ6LPJSKq0Le9nSquRmsmVd50QfK
qSUi0mpUhQAAMIi6+0Kubu+f1IQAADAIVSGQS8PjR8FUhdSswIzec1pVwIdf
f3P3+P/Zu3/ctrp738MeRghkCCwCVoIQEHcCYXUKVkQAAeqSTIDBrQOo0AQ4
CDXqOAwVgQKcadwuV5u0bNmWZJJ7rd/6s58Hn+ac136jvSlu0UbWNz/Ybtc/
Wfws1X92hAbGQg6GQ6xN3dhTmArJpP8rvEi6x2Lf9+kkde2FXHai21RIX2p+
Rxafobh49GAyUyFf+ayV/I6299xaDLNTbX7/QhVMhUiS9HGbx2XN54h/MZvd
rjYNnSxu/uj9bH6/2hS/jW2VfoRntmzoez5Pq9skd3Lyiyuf1/zzqoDap0IO
VfiD/jA/Vf7OZM1TS5KmnqkQAACm5OnhrrbBkKurGyMhAABMi6kQyKXB40eZ
mAqpWfgZvWQH4ofDcom+pv1PfpofebM5kuhrP/0imzrPWtf5/Au9vMrr7bbc
Qcz+hzT6v8LLJN0K6fc2nW5ffgBhzJHuSz+7mAqpU/VvyUJvl3Gf5C79rqv+
1ficz1rpbmU7z63FxYs6wFumQiRJ+m3Pq+Vt3WfEr+fLx035G3X2jW306P1s
fr/s/hx3G6/7BA7Uh93P2X2Dz5AG7/OkNDEVcqySwZDZ7TR+uHhqSZJMhQAA
MD2VDIZc3dwZCQEAYIpMhUAuDR0/ysxUSM1iD0ymOgy/KHte7rgmsl1H/M+7
l337XOZwjLWd991wYHW93ZU+sfpV/0Ma/V/hhRJuhbT42MhlWECIfhqlONJt
KqQvbTy5Avd1Rg3pfPt6pzkV8spnrdHqf24dB1VK3yfoiKkQSZJO7nCUuKbD
4tfz5f1qU/q2XF5bR++vZ/OXuz2FQ9wRbcbP78xuW/7mT9fqNsn393xV+kJq
r63nVR0amgp5fZU3q9tZiRf68POl+OVH5aklSTIVAgDAdD09PdxclZgMsREC
AMC0mQqBXOo/fhTFVEjNAg9MJnopxv1v0Oewz/q/8N7ykdZ9jQdZD6dVh+Oq
u31NB1Zf9T+k0f8VXirZTytLIb+KeBYlPdNtKqQvTT259jkHdg5DOoluxsSn
Qr7xWetSdT63FsefJdXeNWiaqRBJks5v87xa3s9n19k+AX9mNrtdLh83xW9C
gqo/ej+7ns/vl6vnLu52fR22dy56Ya7nK5stxxK9iWb3vsmDbvWktDcV8trw
Uz5iM2R2+BFT/npD89SSJP3XVAgAAAyTIXcRmyFXN3cmQgAAwFQIACHG7QO8
qvt8Z57JkLqv+VT7/X73cnvWi8DTrIvF16OqX8+q9nAfgVGGQ/XbdA+i4RHz
8oDxcKFHhwmKFBsUx/eJH8L5+ax1tv3hnu0Ot219uHORN+/1Bh5/kLR276BB
pkIkSRrX5nm1up/Pb2fZlkNmh8GK1ep5syl9sXlu4GbzuFo9Lue38/n1y8UG
nM7+wMt/9O1hG+Rxs5na2e2C3wDnDIbMjIRIiux5c/jxlO4H0/XXva8uf6BL
knRqpkIAAOCbp6eHh7ubhLMhV1fHfRADIQAA8J2pEACySzIU0shmxn6X+H+l
vJHrPtPr4czj2cyvhzNPOp+5eGv91XZ3tG/vmCpQyPEptN2+fQZ9/tx5fdp4
zjAxX98sb94rn71TvFFq4bPWOPujr5f9eht/uJWn3M4fb+RhVKXBVRXogakQ
SZLS9rwZxkMeV8thP+R1++L6N0Mir79mNvyW4RDxylrF3/+7GVZEhmPaw/1c
He/n7XGV5W2nfpB581uO/57l6ut9dmS7hjab43n8659O5B/fF8N+S+mvUNLU
O/5IOv58n32+bfX2x829n+mSJP2YqRAAAPjA07Ac8nB3d3MzrIccfPQ5+es/
Hn7lzd3Lb3oyDgIAAB8yFQJAXvsU0xmN7WUkueZGrx0AAAAqYipEkiRJkiRJ
khSTqRAAAAAAACKZCgEgpxSjGW1uZezWoy/8q/Wu9LUAAABAo0yFSJIkSZIk
SZJiMhUCAAAAAEAkUyEAZJRgL6PNoZBBipmUA1shAAAAcBlTIZIkSZIkSZKk
mEyFAAAAAAAQyVQIANkk2MpodyjkIMFUSvs3AQAAAIoxFSJJkiRJkiRJislU
CAAAAAAAkUyFAJDL+J2M9jcyEqyl9HAbAAAAoAxTIZIkSZIkSZKkmEyFAAAA
AAAQyVQIAHkkGMlY70pfxHhJtkJ6uBEAAABQgKkQSZIkSZIkSVJMpkIAAAAA
AIhkKgSALMZPZCy2+9IXkUKKrRBTIQAAAHARUyGSJEmSJEmSpJhMhQAAAAAA
EMlUCAA5WAr5ZrceeSc6uhcAAAAQy1SIJEmSJEmSJCkmUyEAAAAAAEQyFQJA
BpZCvht/Lzq6GQAAABDKVIgkSZIkSZIkKSZTIQAAAAAARDIVAkAGu/VZPxt+
1dM4xuib0dXdAAAAgECmQiRJkiRJkiRJMZkKAQAAAAAgkqkQANIbP46x3pW+
hnTcDQAAACjEVIgkSZIkSZIkKSZTIQAAAAAARDIVAkBy++3irB8Nv1ps96Uv
Ipnxd8NUCAAAAFzGVIgkSZIkSZIkKSZTIQAAAAAARDIVAkBy48cxetrGMJwC
AAAApZgKkSRJkiRJkiTFZCoEAAAAAIBIpkIASG63Pusnw6+62sYYfTe6Gk4B
AACASKZCJEmSJEmSJEkxmQoBAAAAACCSqRAAUttvF2f9ZPhVT1Mh45dCerob
AAAAEMpUiCRJkiRJkiQpJlMhAAAAAABEMhUCQGqmQt4YfzO+rHelLwIAAAAa
ZSpEkiRJkiRJkhSTqRAAAAAAACKZCgEgNesY3yW4Fx3tpgAAAEAwUyGSJEmS
JEmSpJhMhQAAAAAAEMlUCACpmcf4Zrceeye6uRUAAABQgKkQSZIkSZIkSVJM
pkIAAAAAAIhkKgSA1BJMhXxZ70pfRQIpbkQfdwIAAADKMBUiSZIkSZIkSYrJ
VAgAAAAAAJFMhQCQ3G591k+Gd3WwkJHiNvRwHwAAAKAYUyGSJEmSJEmSpJhM
hQAAAAAAEMlUCADJJdnIWGz3pa9jjP12keAmWAoBAACAMUyFSJIkSZIkSZJi
MhUCAAAAAEAkUyEAJGcmI8lYSvNzKQAAAFCaqRBJkiRJkiRJUkymQgAAAAAA
iGQqBID0Ei1lNDoWslsnWUqxFAIAAABjmQqRJEmSJEmSJMVkKgQAAAAAgEim
QgDIINVWSHNrGftkV97qUAoAAABUxFSIJEmSJEmSJCkmUyEAAAAAAEQyFQJA
Bvvt4qwfDp9ZrHdtzIXsd+t0V93cSAoAAABUyFSIJEmSJEmSJCkmUyEAAAAA
AEQyFQJADim3Qr7UPxey36W93i9f1rvS1wQAAADtMxUiSZIkSZIkSYrJVAgA
AAAAAJFMhQCQReKtkEGVeyH73Xad/EoNhQAAAEASpkIkSZIkSZIkSTGZCgEA
AAAAIJKpEADyyLAVcrBYb6tYDNnvd+tFnks0FAIAAABpmAqRJEmSJEmSJMVk
KgQAAAAAgEimQgDIZbc+6wfEmRaHzZDw0ZD9frfNNRFyZCgEAAAAUjEVIkmS
JEmSJEmKyVQIAAAAAACRTIUAkM1+m3NS45vFYr3ebnf5dkP2+91um3kg5PVa
tuHjJwAAANAvUyGSJEmSJEmSpJhMhQAAAAAAEMlUCAAZBY2F/GgxbIe82O4O
9q9+86W+Ovym7fAvWESMg7y13sW8LAAAADARpkIkSZIkSZIkSTGZCgEAAAAA
IJKpEACy2q3P+ikxYYvtb8ZMAAAAgDOZCpEkSZIkSZIkxWQqBAAAAACASKZC
AMhsv12c9YNikuyEAAAAQAamQiRJkiRJkiRJMZkKAQAAAAAgkqkQAPLbrc/6
UTE1dkIAAAAgD1MhkiRJkiRJkqSYTIUAAAAAABDJVAgAEfbbxVk/LSZjsd7Z
CQEAAIBMTIVIkiRJkiRJkmIyFQIAAAAAQCRTIQAEsRbyi8XWTAgAAABkZCpE
kiRJkiRJkhSTqRAAAAAAACKZCgEgzn63NhfylZkQAAAAyM5UiCRJkiRJkiQp
JlMhAAAAAABEMhUCQKz9dvJrIYv1zkwIAAAABDAVIkmSJEmSJEmKyVQIAAAA
AACRTIUAEG+/XU90L2Sx3poJAQAAgCimQiRJkiRJkiRJMZkKAQAAAAAgkqkQ
AMrY7ya2F2IlBAAAAKKZCpEkSZIkSZIkxWQqBAAAAACASKZCAChoGnshRkIA
AACgDFMhkiRJkiRJkqSYTIUAAAAAABDJVAgAxfU7GLJY7/ZGQgAAAKAUUyGS
JEmSJEmSpJhMhQAAAAAAEMlUCAC16GgxZGEjBAAAACpgKkSSJEmSJEmSFJOp
EAAAAAAAIpkKAaAy+4YnQxaL9XZnIgQAAAAqYSpEkiRJkiRJkhSTqRAAAAAA
ACKZCgGgVofNkCZGQxbrrYUQAAAAqI+pEEmSJEmSJElSTKZCAAAAAACIZCoE
gAYMqyHb9WJR0W7I4rgPYiAEAAAA6mUqRJIkSZIkSZIUk6kQAAAAAAAimQoB
oDX7/X43LIcM0yFh2yHDf9Z6GAexDgIAAADNMBUiSZIkSZIkSYrJVAgAAAAA
AJFMhQDQgf3+sB+yO06IDBZvnPDT6fsvPv729fbwbxv+taWvDQAAALiUqRBJ
kiRJkiRJUkymQgAAAAAAiGQqBAAAAACALpkKkSRJkiRJkiTFZCoEAAAAAIBI
pkIAAAAAAOiSqRBJkiRJkiRJUkymQgAAAAAAiGQqBAAAAACALpkKkSRJkiRJ
kiTFZCoEAAAAAIBIpkIAAAAAAOiSqRBJkiRJkiRJUkymQgAAAAAAiGQqBAAA
AACALpkKkSRJkiRJkiTFZCoEAAAAAIBIpkIAAAAAAOiSqRBJkiRJkiRJUkym
QgAAAAAAiGQqBAAAAACALpkKkSRJkiRJkiTFZCoEAAAAAIBIpkIAAAAAAOiS
qRBJkiRJkiRJUkymQgAAAAAAiGQqBAAAAACALpkKkSRJkiRJkiTFZCoEAAAA
AIBIpkIAAAAAAOiSqRBJkiRJkiRJUkymQgAAAAAAiGQqBAAAAACALpkKkSRJ
kiRJkiTFZCoEAAAAAIBIpkIAAAAAAOiSqRBJkiRJkiRJUkymQgAAAAAAiGQq
BAAAAACALpkKkSRJkiRJkiTFZCoEAAAAAIBIpkIAAAAAAOiSqRBJkiRJkiRJ
UkymQgAAAAAAiGQqBAAAAACALpkKkSRJkiRJkiTFZCoEAAAAAIBIpkIAAAAA
AOiSqRBJkiRJkiRJUkymQgAAAAAAiGQqBAAAAACALpkKkSRJkiRJkiTFZCoE
AAAAAIBIpkIAAAAAAOiSqRBJkiRJkiRJUkymQgAAAAAAiGQqBAAAAACALpkK
kSRJkiRJkiTFZCoEAAAAAIBIpkIAAAAAAOiSqRBJkiRJkiRJUkymQgAAAAAA
iGQqBAAAAACALpkKkSRJkiRJkiTFZCoEAAAAAIBIpkIAAAAAAOiSqRBJkiRJ
[truncated: 707,393 more chars]
