# Supplementary material for: Changing biosynthesis of terpenoid percursors in rice through synthetic biology
Source: Front Plant Sci. 2023 Jul 3;14:1133299. doi: 10.3389/fpls.2023.1133299 (PMC10350630; doi:10.3389/fpls.2023.1133299)
Supplement: Supplementary file 2 [file DataSheet_2.zip › Supplementary Data S1/TableS10_Figure2_Figure3.nb]

(* Content-type: application/vnd.wolfram.mathematica *)

(*** Wolfram Notebook File ***)
(* http://www.wolfram.com/nb *)

(* CreatedBy='Mathematica 12.1' *)

(*CacheID: 234*)
(* Internal cache information:
NotebookFileLineBreakTest
NotebookFileLineBreakTest
NotebookDataPosition[       158,          7]
NotebookDataLength[   3204129,      73699]
NotebookOptionsPosition[   3143855,      72802]
NotebookOutlinePosition[   3144251,      72818]
CellTagsIndexPosition[   3144208,      72815]
WindowFrame->Normal*)

(* Beginning of Notebook Content *)
Notebook[{

Cell[CellGroupData[{
Cell["Required code", "Title",
 CellChangeTimes->{{3.8769953086644382`*^9, 3.876995359254359*^9}, {
  3.8769954558458147`*^9, 
  3.8769954587899075`*^9}},ExpressionUUID->"d119252f-4d92-4c56-addc-\
529129da35a1"],

Cell[BoxData[
 RowBox[{"(*", 
  RowBox[{"Required", " ", "Code"}], "*)"}]], "Input",
 CellChangeTimes->{{3.8769954293627253`*^9, 
  3.876995445966673*^9}},ExpressionUUID->"573ef1ca-935d-4fd9-808b-\
fa8a119f9da2"],

Cell[CellGroupData[{

Cell["WildType", "Subtitle",
 CellChangeTimes->{{3.782711603800923*^9, 
  3.782711612815009*^9}},ExpressionUUID->"305bad3b-e25b-4368-8406-\
0620c35d352d"],

Cell[CellGroupData[{

Cell[BoxData[
 RowBox[{"CaptionSubList", "=", 
  RowBox[{"{", 
   RowBox[{
    RowBox[{
    "\"\<B\>\"", "\[Rule]", 
     "\"\<\!\(\*SubscriptBox[\(HMGCoA\), \(cyt\)]\)\>\""}], ",", 
    RowBox[{
    "\"\<B2\>\"", "\[Rule]", 
     "\"\<\!\(\*SubscriptBox[\(HMGCoA\), \(pla\)]\)\>\""}], ",", 
    RowBox[{
    "\"\<C\>\"", "\[Rule]", 
     "\"\<\!\(\*SubscriptBox[\(MVA\), \(cyt\)]\)\>\""}], ",", 
    RowBox[{
    "\"\<C2\>\"", "\[Rule]", 
     "\"\<\!\(\*SubscriptBox[\(MVA\), \(pla\)]\)\>\""}], ",", 
    RowBox[{
    "\"\<D\>\"", "\[Rule]", 
     "\"\<\!\(\*SubscriptBox[\(MVP\), \(cyt\)]\)\>\""}], ",", 
    RowBox[{
    "\"\<D2\>\"", "\[Rule]", 
     "\"\<\!\(\*SubscriptBox[\(MVP\), \(pla\)]\)\>\""}], ",", 
    RowBox[{
    "\"\<E\>\"", "\[Rule]", 
     "\"\<\!\(\*SubscriptBox[\(MVPP\), \(cyt\)]\)\>\""}], ",", 
    RowBox[{
    "\"\<E2\>\"", "\[Rule]", 
     "\"\<\!\(\*SubscriptBox[\(MVPP\), \(pla\)]\)\>\""}], ",", 
    RowBox[{
    "\"\<F\>\"", "\[Rule]", 
     "\"\<\!\(\*SubscriptBox[\(IPP\), \(cyt\)]\)\>\""}], ",", 
    RowBox[{
    "\"\<F2\>\"", "\[Rule]", 
     "\"\<\!\(\*SubscriptBox[\(IPP\), \(pla\)]\)\>\""}], ",", 
    RowBox[{
    "\"\<G\>\"", "\[Rule]", 
     "\"\<\!\(\*SubscriptBox[\(DMAPP\), \(cyt\)]\)\>\""}], ",", 
    RowBox[{
    "\"\<G2\>\"", "\[Rule]", 
     "\"\<\!\(\*SubscriptBox[\(DMAPP\), \(pla\)]\)\>\""}], ",", 
    RowBox[{"\"\<J\>\"", "\[Rule]", "\"\<DXP\>\""}], ",", 
    RowBox[{"\"\<K\>\"", "\[Rule]", "\"\<MEP\>\""}], ",", 
    RowBox[{"\"\<L\>\"", "\[Rule]", "\"\<CDPME\>\""}], ",", 
    RowBox[{"\"\<M\>\"", "\[Rule]", "\"\<CDPMEP\>\""}], ",", 
    RowBox[{"\"\<N\>\"", "\[Rule]", "\"\<MECPP\>\""}], ",", 
    RowBox[{"\"\<O\>\"", "\[Rule]", "\"\<HMBPP\>\""}], ",", 
    RowBox[{"\"\<P\>\"", "\[Rule]", "\"\<SQ\>\""}], ",", 
    RowBox[{"\"\<Q\>\"", "\[Rule]", "\"\<Sterols\>\""}], ",", 
    RowBox[{"\"\<R\>\"", "\[Rule]", "\"\<VitE\>\""}], ",", 
    RowBox[{
     RowBox[{"(", 
      RowBox[{"m`M", "[", "t", "]"}], ")"}], "\[Rule]", " ", 
     "\"\<CDPMEP\>\""}], ",", 
    RowBox[{
     RowBox[{"(", 
      RowBox[{"m`N", "[", "t", "]"}], ")"}], "\[Rule]", "\"\<MECPP\>\""}], 
    ",", 
    RowBox[{
     RowBox[{"(", 
      RowBox[{"m`O", "[", "t", "]"}], ")"}], "\[Rule]", "\"\<HMBPP\>\""}]}], 
   "}"}]}]], "Input",
 CellChangeTimes->{{3.7730421199413133`*^9, 3.7730421238957686`*^9}, 
   3.7730421673675833`*^9, {3.7730426753430405`*^9, 3.7730430325783796`*^9}, {
   3.7827304878039083`*^9, 3.7827305288259296`*^9}},
 CellLabel->"In[1]:=",ExpressionUUID->"03232457-0cb9-422c-9c93-4838a8e922c2"],

Cell[BoxData[
 RowBox[{"{", 
  RowBox[{
   RowBox[{"\<\"B\"\>", 
    "\[Rule]", "\<\"\\!\\(\\*SubscriptBox[\\(HMGCoA\\), \\(cyt\\)]\\)\"\>"}], 
   ",", 
   RowBox[{"\<\"B2\"\>", 
    "\[Rule]", "\<\"\\!\\(\\*SubscriptBox[\\(HMGCoA\\), \\(pla\\)]\\)\"\>"}], 
   ",", 
   RowBox[{"\<\"C\"\>", 
    "\[Rule]", "\<\"\\!\\(\\*SubscriptBox[\\(MVA\\), \\(cyt\\)]\\)\"\>"}], 
   ",", 
   RowBox[{"\<\"C2\"\>", 
    "\[Rule]", "\<\"\\!\\(\\*SubscriptBox[\\(MVA\\), \\(pla\\)]\\)\"\>"}], 
   ",", 
   RowBox[{"\<\"D\"\>", 
    "\[Rule]", "\<\"\\!\\(\\*SubscriptBox[\\(MVP\\), \\(cyt\\)]\\)\"\>"}], 
   ",", 
   RowBox[{"\<\"D2\"\>", 
    "\[Rule]", "\<\"\\!\\(\\*SubscriptBox[\\(MVP\\), \\(pla\\)]\\)\"\>"}], 
   ",", 
   RowBox[{"\<\"E\"\>", 
    "\[Rule]", "\<\"\\!\\(\\*SubscriptBox[\\(MVPP\\), \\(cyt\\)]\\)\"\>"}], 
   ",", 
   RowBox[{"\<\"E2\"\>", 
    "\[Rule]", "\<\"\\!\\(\\*SubscriptBox[\\(MVPP\\), \\(pla\\)]\\)\"\>"}], 
   ",", 
   RowBox[{"\<\"F\"\>", 
    "\[Rule]", "\<\"\\!\\(\\*SubscriptBox[\\(IPP\\), \\(cyt\\)]\\)\"\>"}], 
   ",", 
   RowBox[{"\<\"F2\"\>", 
    "\[Rule]", "\<\"\\!\\(\\*SubscriptBox[\\(IPP\\), \\(pla\\)]\\)\"\>"}], 
   ",", 
   RowBox[{"\<\"G\"\>", 
    "\[Rule]", "\<\"\\!\\(\\*SubscriptBox[\\(DMAPP\\), \\(cyt\\)]\\)\"\>"}], 
   ",", 
   RowBox[{"\<\"G2\"\>", 
    "\[Rule]", "\<\"\\!\\(\\*SubscriptBox[\\(DMAPP\\), \\(pla\\)]\\)\"\>"}], 
   ",", 
   RowBox[{"\<\"J\"\>", "\[Rule]", "\<\"DXP\"\>"}], ",", 
   RowBox[{"\<\"K\"\>", "\[Rule]", "\<\"MEP\"\>"}], ",", 
   RowBox[{"\<\"L\"\>", "\[Rule]", "\<\"CDPME\"\>"}], ",", 
   RowBox[{"\<\"M\"\>", "\[Rule]", "\<\"CDPMEP\"\>"}], ",", 
   RowBox[{"\<\"N\"\>", "\[Rule]", "\<\"MECPP\"\>"}], ",", 
   RowBox[{"\<\"O\"\>", "\[Rule]", "\<\"HMBPP\"\>"}], ",", 
   RowBox[{"\<\"P\"\>", "\[Rule]", "\<\"SQ\"\>"}], ",", 
   RowBox[{"\<\"Q\"\>", "\[Rule]", "\<\"Sterols\"\>"}], ",", 
   RowBox[{"\<\"R\"\>", "\[Rule]", "\<\"VitE\"\>"}], ",", 
   RowBox[{
    RowBox[{"m`M", "[", "t", "]"}], "\[Rule]", "\<\"CDPMEP\"\>"}], ",", 
   RowBox[{
    RowBox[{"m`N", "[", "t", "]"}], "\[Rule]", "\<\"MECPP\"\>"}], ",", 
   RowBox[{
    RowBox[{"m`O", "[", "t", "]"}], "\[Rule]", "\<\"HMBPP\"\>"}]}], 
  "}"}]], "Output",
 CellChangeTimes->{3.787640822289708*^9, 3.7909310406364236`*^9, 
  3.830326970589684*^9, 3.830327211202608*^9, 3.830486374316717*^9, 
  3.8305016463460555`*^9, 3.830583387165556*^9, 3.83101091692284*^9, 
  3.8310159614378138`*^9, 3.8310233792886906`*^9, 3.8583300181772285`*^9, 
  3.859349691290764*^9, 3.8593569601339736`*^9, 3.859359902858294*^9, 
  3.8594360919213533`*^9, 3.859453456020317*^9, 3.859454315869131*^9, 
  3.859522412399249*^9, 3.859606124293187*^9, 3.859869573879682*^9, 
  3.8600394798996067`*^9, 3.8601388057422633`*^9, 3.860208198729743*^9, 
  3.860483425064985*^9, 3.860558830322528*^9, 3.8617797875039005`*^9, 
  3.863582954294758*^9, 3.8636815929046373`*^9, 3.8637571550799646`*^9, 
  3.8642768604422493`*^9, 3.876992209473819*^9},
 CellLabel->"Out[1]=",ExpressionUUID->"ba1c195d-b382-45ce-b160-fe3e81a255b3"]
}, Open  ]],

Cell[CellGroupData[{

Cell["Model input", "Subsection",
 CellChangeTimes->{{3.7730319460457597`*^9, 
  3.7730319617764373`*^9}},ExpressionUUID->"bdd4e705-d9ac-426f-8bae-\
4437566f6a45"],

Cell[CellGroupData[{

Cell["\<\
DepVars=DepVarWT={m`B,m`C,m`D,m`E,m`F,m`F2,m`G,m`G2,m`J,m`K,m`L,m`M,m`N,m`O}\
\>", "Input",
 CellChangeTimes->{{3.859453443625137*^9, 3.859453447513479*^9}},
 CellLabel->"In[2]:=",ExpressionUUID->"722bb092-e59a-4c44-96ee-37474ba54d65"],

Cell[BoxData[
 RowBox[{"{", 
  RowBox[{
  "m`B", ",", "m`C", ",", "m`D", ",", "m`E", ",", "m`F", ",", "m`F2", ",", 
   "m`G", ",", "m`G2", ",", "m`J", ",", "m`K", ",", "m`L", ",", "m`M", ",", 
   "m`N", ",", "m`O"}], "}"}]], "Output",
 CellChangeTimes->CompressedData["
1:eJxTTMoPSmVkYGDQBOK4hCsvamTeOMbdnVFeJ/vG0fld7IZlem8c721lnXUJ
SN9uPK35GUjHVZny/wXSwYXNTz/rv3HkmGX06ZjxG8dNlbM9zgNpjRdn/kVa
vHHMNH/bs8DujaNZrfeNI51vHNsuLvkKoo98tV8r1PXG8VnsRCUpIP0pIJzH
CUh79BmcFep+48g3Z4OzKJD2i8h6KgGk73xeZKK3H2iO1ypxhYNvHAP5WZco
A+mcO/EiqkDa9zybhxeQLrhf+T8QSE85zngoCEgfXlCjGwyk3Qv7c0uA9D65
Ht+5QPrYO/ePsofeOBra/X9WAKRf6+5KWwikeaJueRwG0tJ3lNd4Hn7jyBB5
pjYPSJ8QL1556Ogbx/3Bk2SNT75xNJKKck8G0hzhR3Q6gPQx2VfvW08B7VE2
mnXs0RtHAAnhrMg=
  "],
 CellLabel->"Out[2]=",ExpressionUUID->"22312dde-0f6d-4f0a-b84c-d5c3761ed3b5"]
}, Open  ]],

Cell[CellGroupData[{

Cell["\<\
DepVarsString={ToString[B],ToString[C],ToString[D],ToString[E],ToString[F],\
ToString[F2],ToString[G],ToString[G2],ToString[J],ToString[K],ToString[L],\
ToString[M],ToString[N],ToString[O]}\
\>", "Input",
 CellLabel->"In[3]:=",ExpressionUUID->"c33db9ee-04c7-4915-9075-fd1d44364d93"],

Cell[BoxData[
 RowBox[{"{", 
  RowBox[{"\<\"B\"\>", ",", "\<\"C\"\>", ",", "\<\"D\"\>", ",", "\<\"E\"\>", 
   ",", "\<\"F\"\>", ",", "\<\"F2\"\>", ",", "\<\"G\"\>", ",", "\<\"G2\"\>", 
   ",", "\<\"J\"\>", ",", "\<\"K\"\>", ",", "\<\"L\"\>", ",", "\<\"M\"\>", 
   ",", "\<\"N\"\>", ",", "\<\"O\"\>"}], "}"}]], "Output",
 CellChangeTimes->CompressedData["
1:eJxTTMoPSmVkYGDQBOKqB1df1Mi8cYyImV1eJ/vGMdajbsMyvTeObR91Zl0C
0qXqLzU/A+nc5e78f4F0llPX08/6bxzFjlt8Omb8xtHfc6fHeSB9iunCv0iL
N447tgr0LrB748j01+/Gkc43jn6ZZ76C6A+fmdcLdb1x/Gd5U0kKSL9vjOVx
AtJubMZnhbrfON7auMlZFEiHGuQ8lQDSi64tMdHb/8aRw3qNuMLBN45dD1mX
KAPpXZsTRFSB9I6LHB5eQJptTdX/QCDtuJDpUBCQ3lpSqxsMpGfbTMgtAdLf
Inp85wLpR0JeH2UPvXG04GF4XgCkHynvTlsIpFek3/Y4DKRZ01XWeB4GuvPr
mdo8IM0nWrLy0FFguPhNkTU++cbRiSfaPRlI1+sc1ekA0hNsXr9vPfXG8dp7
o1nHHr1xBADWt6yG
  "],
 CellLabel->"Out[3]=",ExpressionUUID->"2cf9129d-26b0-4937-bf00-6feb5e23cb7a"]
}, Open  ]],

Cell[CellGroupData[{

Cell["\<\
SubsDepVarsWithT={m`B->m`B[t],m`C->m`C[t],m`D->m`D[t],m`E->m`E[t],m`F->m`F[t],\
m`F2->m`F2[t],m`G->m`G[t],m`G2->m`G2[t],m`J->m`J[t],m`K->m`K[t],m`L->m`L[t],m`\
M->m`M[t],m`N->m`N[t],m`O->m`O[t]}\
\>", "Input",
 CellLabel->"In[4]:=",ExpressionUUID->"eedb644f-7289-4910-aa3d-90e7eb8fc184"],

Cell[BoxData[
 RowBox[{"{", 
  RowBox[{
   RowBox[{"m`B", "\[Rule]", 
    RowBox[{"m`B", "[", "t", "]"}]}], ",", 
   RowBox[{"m`C", "\[Rule]", 
    RowBox[{"m`C", "[", "t", "]"}]}], ",", 
   RowBox[{"m`D", "\[Rule]", 
    RowBox[{"m`D", "[", "t", "]"}]}], ",", 
   RowBox[{"m`E", "\[Rule]", 
    RowBox[{"m`E", "[", "t", "]"}]}], ",", 
   RowBox[{"m`F", "\[Rule]", 
    RowBox[{"m`F", "[", "t", "]"}]}], ",", 
   RowBox[{"m`F2", "\[Rule]", 
    RowBox[{"m`F2", "[", "t", "]"}]}], ",", 
   RowBox[{"m`G", "\[Rule]", 
    RowBox[{"m`G", "[", "t", "]"}]}], ",", 
   RowBox[{"m`G2", "\[Rule]", 
    RowBox[{"m`G2", "[", "t", "]"}]}], ",", 
   RowBox[{"m`J", "\[Rule]", 
    RowBox[{"m`J", "[", "t", "]"}]}], ",", 
   RowBox[{"m`K", "\[Rule]", 
    RowBox[{"m`K", "[", "t", "]"}]}], ",", 
   RowBox[{"m`L", "\[Rule]", 
    RowBox[{"m`L", "[", "t", "]"}]}], ",", 
   RowBox[{"m`M", "\[Rule]", 
    RowBox[{"m`M", "[", "t", "]"}]}], ",", 
   RowBox[{"m`N", "\[Rule]", 
    RowBox[{"m`N", "[", "t", "]"}]}], ",", 
   RowBox[{"m`O", "\[Rule]", 
    RowBox[{"m`O", "[", "t", "]"}]}]}], "}"}]], "Output",
 CellChangeTimes->CompressedData["
1:eJxTTMoPSmVkYGDQBGL7hGsvamTeODpFzC2vk33juO7Lug3L9N44toi4zLoE
pINa+LQ+A+kdm335/wLpy7f7n37Wf+Mo8cn+0zHjN46ln694nAfSOnaX/0Va
vHH0ynbsXWD3xvHRn8AbRzrfOIrNePMVRJsJKKwX6nrjyNAgoiwFpI3+z+dx
AtK/2k3OCnW/cdykscVZFEhXzcp9KgGkZ81daqK3/42jvO5acYWDbxz/iLIt
UQbSFXmJIqpAeskhTg8vIH29tPp/IJD2u8Z0KAhIb1hdqxsMpIuMJuaWAGkP
j17fuUB6xXOvj7KH3ji2eTE8LwDSJbG70xYC6TyfOx6HgfS+1yprPA+/cZyi
ebY2D0hrcJWuPHT0jWOx1VRZ45NvHFXYYtyTgfTzv0d1OoD0BPk371tPvXG8
YGk869ijN44AZKqsJA==
  "],
 CellLabel->"Out[4]=",ExpressionUUID->"60e21b5f-6196-41da-9c07-d3ff0223f9ed"]
}, Open  ]],

Cell[CellGroupData[{

Cell["DepVarsWithT=DepVars /. SubsDepVarsWithT", "Input",
 CellLabel->"In[5]:=",ExpressionUUID->"7ef1561d-a285-4326-ada1-1037574aee04"],

Cell[BoxData[
 RowBox[{"{", 
  RowBox[{
   RowBox[{"m`B", "[", "t", "]"}], ",", 
   RowBox[{"m`C", "[", "t", "]"}], ",", 
   RowBox[{"m`D", "[", "t", "]"}], ",", 
   RowBox[{"m`E", "[", "t", "]"}], ",", 
   RowBox[{"m`F", "[", "t", "]"}], ",", 
   RowBox[{"m`F2", "[", "t", "]"}], ",", 
   RowBox[{"m`G", "[", "t", "]"}], ",", 
   RowBox[{"m`G2", "[", "t", "]"}], ",", 
   RowBox[{"m`J", "[", "t", "]"}], ",", 
   RowBox[{"m`K", "[", "t", "]"}], ",", 
   RowBox[{"m`L", "[", "t", "]"}], ",", 
   RowBox[{"m`M", "[", "t", "]"}], ",", 
   RowBox[{"m`N", "[", "t", "]"}], ",", 
   RowBox[{"m`O", "[", "t", "]"}]}], "}"}]], "Output",
 CellChangeTimes->CompressedData["
1:eJxTTMoPSmVkYGDQBOLCB9de1Mi8cTziPL+8TvaN49T9NzYs03vj+LkvZtYl
IG1srKv1GUjnLA/m/wukrXKnPv2s/8bxga37p2PGbxx7+z94nAfSRhXX/kVa
vHH8eiuyd4HdG8ekmpAbRzqB+sR4v4FoqUke64W63ji+uuapLAWkK9Oe8TgB
6Q02ZmeFut84yszb6iwKpJs+5T2VANJXri010dv/xvF83VpxhYNvHM8cZVui
DKQXGCeJqAJpjv+cHl5AOm1j9f9AIL1jL/OhICBddb1WNxhI+6RPzC0B0n1+
fb5zgbSNtPdH2UNvHJMZGZ8XAOlylz1pC4G0oeFdj8NA2i1FdY3n4TeOBt/P
1uYB6Ujn0pWHjr5xNOGbJmt88o1j3JUY92Qg7fPlmE4HkNYWe/u+9dQbR/V/
xrOOPXrjCABJTKzi
  "],
 CellLabel->"Out[5]=",ExpressionUUID->"be598026-3339-4315-94de-ca0ef7e4a7ee"]
}, Open  ]],

Cell[CellGroupData[{

Cell["\<\
DepVarsWithTDiff=Table[DepVars[[i]]'[t],{i,1,Length[DepVars]}]\
\>", "Input",
 CellLabel->"In[6]:=",ExpressionUUID->"728338f2-3f13-4ca0-92e6-49f5566984ed"],

Cell[BoxData[
 RowBox[{"{", 
  RowBox[{
   RowBox[{
    SuperscriptBox["m`B", "\[Prime]",
     MultilineFunction->None], "[", "t", "]"}], ",", 
   RowBox[{
    SuperscriptBox["m`C", "\[Prime]",
     MultilineFunction->None], "[", "t", "]"}], ",", 
   RowBox[{
    SuperscriptBox["m`D", "\[Prime]",
     MultilineFunction->None], "[", "t", "]"}], ",", 
   RowBox[{
    SuperscriptBox["m`E", "\[Prime]",
     MultilineFunction->None], "[", "t", "]"}], ",", 
   RowBox[{
    SuperscriptBox["m`F", "\[Prime]",
     MultilineFunction->None], "[", "t", "]"}], ",", 
   RowBox[{
    SuperscriptBox["m`F2", "\[Prime]",
     MultilineFunction->None], "[", "t", "]"}], ",", 
   RowBox[{
    SuperscriptBox["m`G", "\[Prime]",
     MultilineFunction->None], "[", "t", "]"}], ",", 
   RowBox[{
    SuperscriptBox["m`G2", "\[Prime]",
     MultilineFunction->None], "[", "t", "]"}], ",", 
   RowBox[{
    SuperscriptBox["m`J", "\[Prime]",
     MultilineFunction->None], "[", "t", "]"}], ",", 
   RowBox[{
    SuperscriptBox["m`K", "\[Prime]",
     MultilineFunction->None], "[", "t", "]"}], ",", 
   RowBox[{
    SuperscriptBox["m`L", "\[Prime]",
     MultilineFunction->None], "[", "t", "]"}], ",", 
   RowBox[{
    SuperscriptBox["m`M", "\[Prime]",
     MultilineFunction->None], "[", "t", "]"}], ",", 
   RowBox[{
    SuperscriptBox["m`N", "\[Prime]",
     MultilineFunction->None], "[", "t", "]"}], ",", 
   RowBox[{
    SuperscriptBox["m`O", "\[Prime]",
     MultilineFunction->None], "[", "t", "]"}]}], "}"}]], "Output",
 CellChangeTimes->CompressedData["
1:eJxTTMoPSmVkYGDQBGLrhOsvamTeOJ7IW1ReJ/vGcVX9+w3L9N44BsgVz7oE
pJlFI7Q/A2nl2ZH8f4H0uquznn7Wf+M4b5Pfp2PGbxy1irk8zwPpdw9u/4u0
eONYlVPQu8DujeOizPAbRzrfOFqIqn4D0UtuJK0X6nrjeNIjW1kKSJtUsvI6
Aen7X83PCnW/cbST2+4sCqSFIwueSgBp55nLTPT2v3EU8F4nrnDwjaOQBPsS
ZSBtUZQkogqkrR9weXgB6cXXq/8HAumKdpZDQUA6orlONxhIc9hNyi0B0n9j
+33nAmmzR94fZQ+9cdzznvF5AZB2kN6bthBI+6nd8zgMpPnuq67xPPzG0a3v
XG0ekJ7vULby0NE3jhI/p8kan3zjeNMs1j0ZSFsZHtfpANIqBu/et5564xgU
YDLr2KM3jgCh0qeB
  "],
 CellLabel->"Out[6]=",ExpressionUUID->"a603cfd2-1f55-41a1-afc8-fb0ed5cdd519"]
}, Open  ]],

Cell[CellGroupData[{

Cell["\<\
DepVarsConc={m`B[0]==0.01,m`C[0]==0.01,m`D[0]==0.01,m`E[0]==0.01,m`F[0]==0.01,\
m`F2[0]==0.01,m`G[0]==0.01,m`G2[0]==0.01,m`J[0]==0.01,m`K[0]==0.01,m`L[0]==0.\
01,m`M[0]==0.01,m`N[0]==0.01,m`O[0]==0.01}\
\>", "Input",
 CellLabel->"In[7]:=",ExpressionUUID->"beced18c-bd94-4006-ac6e-02f79a4823ac"],

Cell[BoxData[
 RowBox[{"{", 
  RowBox[{
   RowBox[{
    RowBox[{"m`B", "[", "0", "]"}], "\[Equal]", "0.01`"}], ",", 
   RowBox[{
    RowBox[{"m`C", "[", "0", "]"}], "\[Equal]", "0.01`"}], ",", 
   RowBox[{
    RowBox[{"m`D", "[", "0", "]"}], "\[Equal]", "0.01`"}], ",", 
   RowBox[{
    RowBox[{"m`E", "[", "0", "]"}], "\[Equal]", "0.01`"}], ",", 
   RowBox[{
    RowBox[{"m`F", "[", "0", "]"}], "\[Equal]", "0.01`"}], ",", 
   RowBox[{
    RowBox[{"m`F2", "[", "0", "]"}], "\[Equal]", "0.01`"}], ",", 
   RowBox[{
    RowBox[{"m`G", "[", "0", "]"}], "\[Equal]", "0.01`"}], ",", 
   RowBox[{
    RowBox[{"m`G2", "[", "0", "]"}], "\[Equal]", "0.01`"}], ",", 
   RowBox[{
    RowBox[{"m`J", "[", "0", "]"}], "\[Equal]", "0.01`"}], ",", 
   RowBox[{
    RowBox[{"m`K", "[", "0", "]"}], "\[Equal]", "0.01`"}], ",", 
   RowBox[{
    RowBox[{"m`L", "[", "0", "]"}], "\[Equal]", "0.01`"}], ",", 
   RowBox[{
    RowBox[{"m`M", "[", "0", "]"}], "\[Equal]", "0.01`"}], ",", 
   RowBox[{
    RowBox[{"m`N", "[", "0", "]"}], "\[Equal]", "0.01`"}], ",", 
   RowBox[{
    RowBox[{"m`O", "[", "0", "]"}], "\[Equal]", "0.01`"}]}], "}"}]], "Output",
 CellChangeTimes->CompressedData["
1:eJxTTMoPSmVkYGDQBGKtB9df1Mi8cWRfsqS8TvaN47cEto3L9N441v1un3UJ
SD86kq/9GUh7LMzi/wukFe0WPP2s/8YxqDr00zHjN47T6hU8zwNpM+n7/yIt
3jjuam/pXWD3xrElM+rGkc43ju8m230D0efY69YLdb1xNNDvVJYC0n4bNHid
gHTAHMuzQt1vHCuu7nAWBdJ3DxU+lQDSX74uM9HbDzS3a524wsE3ji8Osy9R
BtLKC5NEVIH0BEluDy8gzber5n8gkG44wnIoCEgv3VanGwykV9RPyi0B6Yuf
4DsXSN+T9vkoe+iNY8QvpucFQPpW/N60hUD6Wv49j8NAui1NbY3n4TeOZSfP
1eYBaQm78pWHjgL983q6rPHJN44/Pse6JwPpXewndDqA9Dz+9+9bT71xnMJi
OuvYozeOAO2/sBE=
  "],
 CellLabel->"Out[7]=",ExpressionUUID->"2bab17f2-e05d-4b4a-956b-5af5645be6df"]
}, Open  ]],

Cell[BoxData[
 RowBox[{
  RowBox[{"SM", "=", 
   RowBox[{"{", 
    RowBox[{
     RowBox[{"{", 
      RowBox[{"1", ",", 
       RowBox[{"-", "1"}], ",", "0", ",", "0", ",", "0", ",", "0", ",", "0", 
       ",", "0", ",", "0", ",", "0", ",", "0", ",", "0", ",", "0", ",", "0", 
       ",", "0", ",", "0", ",", "0", ",", "0", ",", "0", ",", "0", ",", "0", 
       ",", "0", ",", "0"}], "}"}], ",", 
     RowBox[{"{", 
      RowBox[{"0", ",", "1", ",", 
       RowBox[{"-", "1"}], ",", "0", ",", "0", ",", "0", ",", "0", ",", "0", 
       ",", "0", ",", "0", ",", "0", ",", "0", ",", "0", ",", "0", ",", "0", 
       ",", "0", ",", "0", ",", "0", ",", "0", ",", "0", ",", "0", ",", "0", 
       ",", "0"}], "}"}], ",", 
     RowBox[{"{", 
      RowBox[{"0", ",", "0", ",", "1", ",", 
       RowBox[{"-", "1"}], ",", "0", ",", "0", ",", "0", ",", "0", ",", "0", 
       ",", "0", ",", "0", ",", "0", ",", "0", ",", "0", ",", "0", ",", "0", 
       ",", "0", ",", "0", ",", "0", ",", "0", ",", "0", ",", "0", ",", "0"}],
       "}"}], ",", 
     RowBox[{"{", 
      RowBox[{"0", ",", "0", ",", "0", ",", "1", ",", 
       RowBox[{"-", "1"}], ",", "0", ",", "0", ",", "0", ",", "0", ",", "0", 
       ",", "0", ",", "0", ",", "0", ",", "0", ",", "0", ",", "0", ",", "0", 
       ",", "0", ",", "0", ",", "0", ",", "0", ",", "0", ",", "0"}], "}"}], 
     ",", 
     RowBox[{"{", 
      RowBox[{"0", ",", "0", ",", "0", ",", "0", ",", "1", ",", 
       RowBox[{"-", "1"}], ",", "1", ",", 
       RowBox[{"-", "1"}], ",", "1", ",", "0", ",", "0", ",", "0", ",", "0", 
       ",", "0", ",", "0", ",", "0", ",", "0", ",", "0", ",", "0", ",", 
       RowBox[{"-", "4"}], ",", "0", ",", "0", ",", "0"}], "}"}], ",", 
     RowBox[{"{", 
      RowBox[{
      "0", ",", "0", ",", "0", ",", "0", ",", "0", ",", "0", ",", "0", ",", 
       "1", ",", 
       RowBox[{"-", "1"}], ",", "0", ",", "0", ",", "0", ",", "0", ",", "0", 
       ",", "0", ",", "1", ",", "0", ",", 
       RowBox[{"-", "1"}], ",", "1", ",", "0", ",", 
       RowBox[{"-", "3"}], ",", "0", ",", "0"}], "}"}], ",", 
     RowBox[{"{", 
      RowBox[{"0", ",", "0", ",", "0", ",", "0", ",", "0", ",", "1", ",", 
       RowBox[{"-", "1"}], ",", "0", ",", "0", ",", "0", ",", "0", ",", "0", 
       ",", "0", ",", "0", ",", "0", ",", "0", ",", "0", ",", "0", ",", "0", 
       ",", 
       RowBox[{"-", "2"}], ",", "0", ",", 
       RowBox[{"-", "1"}], ",", "1"}], "}"}], ",", 
     RowBox[{"{", 
      RowBox[{
      "0", ",", "0", ",", "0", ",", "0", ",", "0", ",", "0", ",", "0", ",", 
       "0", ",", "0", ",", "0", ",", "0", ",", "0", ",", "0", ",", "0", ",", 
       "0", ",", "0", ",", "1", ",", "1", ",", 
       RowBox[{"-", "1"}], ",", "0", ",", 
       RowBox[{"-", "1"}], ",", "1", ",", 
       RowBox[{"-", "1"}]}], "}"}], ",", 
     RowBox[{"{", 
      RowBox[{
      "0", ",", "0", ",", "0", ",", "0", ",", "0", ",", "0", ",", "0", ",", 
       "0", ",", "0", ",", "1", ",", 
       RowBox[{"-", "1"}], ",", "0", ",", "0", ",", "0", ",", "0", ",", "0", 
       ",", "0", ",", "0", ",", "0", ",", "0", ",", "0", ",", "0", ",", "0"}],
       "}"}], ",", 
     RowBox[{"{", 
      RowBox[{
      "0", ",", "0", ",", "0", ",", "0", ",", "0", ",", "0", ",", "0", ",", 
       "0", ",", "0", ",", "0", ",", "1", ",", 
       RowBox[{"-", "1"}], ",", "0", ",", "0", ",", "0", ",", "0", ",", "0", 
       ",", "0", ",", "0", ",", "0", ",", "0", ",", "0", ",", "0"}], "}"}], 
     ",", 
     RowBox[{"{", 
      RowBox[{
      "0", ",", "0", ",", "0", ",", "0", ",", "0", ",", "0", ",", "0", ",", 
       "0", ",", "0", ",", "0", ",", "0", ",", "1", ",", 
       RowBox[{"-", "1"}], ",", "0", ",", "0", ",", "0", ",", "0", ",", "0", 
       ",", "0", ",", "0", ",", "0", ",", "0", ",", "0"}], "}"}], ",", 
     RowBox[{"{", 
      RowBox[{
      "0", ",", "0", ",", "0", ",", "0", ",", "0", ",", "0", ",", "0", ",", 
       "0", ",", "0", ",", "0", ",", "0", ",", "0", ",", "1", ",", 
       RowBox[{"-", "1"}], ",", "0", ",", "0", ",", "0", ",", "0", ",", "0", 
       ",", "0", ",", "0", ",", "0", ",", "0"}], "}"}], ",", 
     RowBox[{"{", 
      RowBox[{
      "0", ",", "0", ",", "0", ",", "0", ",", "0", ",", "0", ",", "0", ",", 
       "0", ",", "0", ",", "0", ",", "0", ",", "0", ",", "0", ",", "1", ",", 
       RowBox[{"-", "1"}], ",", "0", ",", "0", ",", "0", ",", "0", ",", "0", 
       ",", "0", ",", "0", ",", "0"}], "}"}], ",", 
     RowBox[{"{", 
      RowBox[{
      "0", ",", "0", ",", "0", ",", "0", ",", "0", ",", "0", ",", "0", ",", 
       "0", ",", "0", ",", "0", ",", "0", ",", "0", ",", "0", ",", "0", ",", 
       "1", ",", 
       RowBox[{"-", "1"}], ",", 
       RowBox[{"-", "1"}], ",", "0", ",", "0", ",", "0", ",", "0", ",", "0", 
       ",", "0"}], "}"}]}], "}"}]}], ";"}]], "Input",
 CellChangeTimes->{{3.8304970529634104`*^9, 3.8304970738237405`*^9}, 
   3.830500306847747*^9, 3.8305017750182395`*^9},
 CellLabel->"In[8]:=",ExpressionUUID->"88f6e9b6-34ea-41e3-bfbc-8cb238600161"],

Cell[CellGroupData[{

Cell[BoxData[
 RowBox[{"Rates", "=", 
  RowBox[{"{", 
   RowBox[{
    RowBox[{"Hold", "[", 
     RowBox[{"r1`Vmax", "*", 
      RowBox[{"r1`S", "/", 
       RowBox[{"(", 
        RowBox[{
         RowBox[{"r1`Km", "*", 
          RowBox[{"(", 
           RowBox[{"1", "+", 
            RowBox[{"r1`I", "/", "r1`Ki"}]}], ")"}]}], "+", "r1`S"}], 
        ")"}]}]}], "]"}], ",", 
    RowBox[{"Hold", "[", 
     RowBox[{"r2`Vmax", "*", 
      RowBox[{"r2`S", "/", 
       RowBox[{"(", 
        RowBox[{
         RowBox[{"r2`Km", "*", 
          RowBox[{"(", 
           RowBox[{"1", "+", 
            RowBox[{"r2`I", "/", "r2`Ki"}]}], ")"}]}], "+", "r2`S"}], 
        ")"}]}]}], "]"}], ",", 
    RowBox[{"Hold", "[", 
     RowBox[{"r3`Vmax", "*", 
      RowBox[{"r3`S", "/", 
       RowBox[{"(", 
        RowBox[{
         RowBox[{"r3`Km", "*", 
          RowBox[{"(", 
           RowBox[{"1", "+", 
            RowBox[{"r3`I", "/", "r3`Ki"}], "+", 
            RowBox[{"r3`I2", "/", "r3`Ki2"}], "+", 
            RowBox[{"r3`I3", "/", "r3`Ki3"}], "+", 
            RowBox[{"r3`I4", "/", "r3`Ki4"}], "+", 
            RowBox[{"r3`I5", "/", "r3`Ki5"}]}], ")"}]}], "+", "r3`S"}], 
        ")"}]}]}], "]"}], ",", 
    RowBox[{"Hold", "[", 
     RowBox[{"r4`Vmax", "*", 
      RowBox[{"r4`S", "/", 
       RowBox[{"(", 
        RowBox[{
         RowBox[{"r4`Km", "*", 
          RowBox[{"(", 
           RowBox[{"1", "+", 
            RowBox[{"r4`I", "/", "r4`Ki"}]}], ")"}]}], "+", "r4`S"}], 
        ")"}]}]}], "]"}], ",", 
    RowBox[{"Hold", "[", 
     RowBox[{"r5`Vmax", "*", 
      RowBox[{"r5`S", "/", 
       RowBox[{"(", 
        RowBox[{"r5`Km", "+", "r5`S"}], ")"}]}]}], "]"}], ",", 
    RowBox[{"Hold", "[", 
     RowBox[{"r6`Vmax", "*", 
      RowBox[{"r6`S", "/", 
       RowBox[{"(", 
        RowBox[{
         RowBox[{"r6`Km", "*", 
          RowBox[{"(", 
           RowBox[{"1", "+", 
            RowBox[{"r6`I", "/", "r6`Ki"}]}], ")"}]}], "+", "r6`S"}], 
        ")"}]}]}], "]"}], ",", 
    RowBox[{"Hold", "[", 
     RowBox[{"r7`Vmax", "*", 
      RowBox[{"r7`S", "/", 
       RowBox[{"(", 
        RowBox[{"r7`Km", "+", "r7`S"}], ")"}]}]}], "]"}], ",", 
    RowBox[{"Hold", "[", 
     RowBox[{"r8`a", "*", 
      RowBox[{"System`Product", "[", 
       RowBox[{
        RowBox[{
         RowBox[{"r8`b`X", "[", 
          RowBox[{"[", "i`i", "]"}], "]"}], "^", 
         RowBox[{"r8`b`A", "[", 
          RowBox[{"[", "i`i", "]"}], "]"}]}], ",", 
        RowBox[{"{", 
         RowBox[{"i`i", ",", "1", ",", 
          RowBox[{"System`Length", "[", "r8`b`X", "]"}]}], "}"}]}], "]"}]}], 
     "]"}], ",", 
    RowBox[{"Hold", "[", 
     RowBox[{"r9`a", "*", 
      RowBox[{"System`Product", "[", 
       RowBox[{
        RowBox[{
         RowBox[{"r9`b`X", "[", 
          RowBox[{"[", "i`i", "]"}], "]"}], "^", 
         RowBox[{"r9`b`A", "[", 
          RowBox[{"[", "i`i", "]"}], "]"}]}], ",", 
        RowBox[{"{", 
         RowBox[{"i`i", ",", "1", ",", 
          RowBox[{"System`Length", "[", "r9`b`X", "]"}]}], "}"}]}], "]"}]}], 
     "]"}], ",", 
    RowBox[{"Hold", "[", 
     RowBox[{"r10`Vmax", "*", 
      RowBox[{"r10`S", "/", 
       RowBox[{"(", 
        RowBox[{
         RowBox[{"r10`Km", "*", 
          RowBox[{"(", 
           RowBox[{"1", "+", 
            RowBox[{"r10`I", "/", "r10`Ki"}], "+", 
            RowBox[{"r10`I2", "/", "r10`Ki2"}]}], ")"}]}], "+", "r10`S"}], 
        ")"}]}]}], "]"}], ",", 
    RowBox[{"Hold", "[", 
     RowBox[{"r11`Vmax", "*", 
      RowBox[{"r11`S", "/", 
       RowBox[{"(", 
        RowBox[{"r11`Km", "+", "r11`S"}], ")"}]}]}], "]"}], ",", 
    RowBox[{"Hold", "[", 
     RowBox[{"r12`Vmax", "*", 
      RowBox[{"r12`S", "/", 
       RowBox[{"(", 
        RowBox[{"r12`Km", "+", "r12`S"}], ")"}]}]}], "]"}], ",", 
    RowBox[{"Hold", "[", 
     RowBox[{"r13`Vmax", "*", 
      RowBox[{"r13`S", "/", 
       RowBox[{"(", 
        RowBox[{"r13`Km", "+", "r13`S"}], ")"}]}]}], "]"}], ",", 
    RowBox[{"Hold", "[", 
     RowBox[{"r14`Vmax", "*", 
      RowBox[{"r14`S", "/", 
       RowBox[{"(", 
        RowBox[{"r14`Km", "+", "r14`S"}], ")"}]}]}], "]"}], ",", 
    RowBox[{"Hold", "[", 
     RowBox[{"r15`Vmax", "*", 
      RowBox[{"r15`S", "/", 
       RowBox[{"(", 
        RowBox[{"r15`Km", "+", "r15`S"}], ")"}]}]}], "]"}], ",", 
    RowBox[{"Hold", "[", 
     RowBox[{"r16`Vmax", "*", 
      RowBox[{"r16`S", "/", 
       RowBox[{"(", 
        RowBox[{"r16`Km", "+", "r16`S"}], ")"}]}]}], "]"}], ",", 
    RowBox[{"Hold", "[", 
     RowBox[{"r17`Vmax", "*", 
      RowBox[{"r17`S", "/", 
       RowBox[{"(", 
        RowBox[{"r17`Km", "+", "r17`S"}], ")"}]}]}], "]"}], ",", 
    RowBox[{"Hold", "[", 
     RowBox[{"r18`Vmax", "*", 
      RowBox[{"r18`S", "/", 
       RowBox[{"(", 
        RowBox[{
         RowBox[{"r18`Km", "*", 
          RowBox[{"(", 
           RowBox[{"1", "+", 
            RowBox[{"r18`I", "/", "r18`Ki"}]}], ")"}]}], "+", "r18`S"}], 
        ")"}]}]}], "]"}], ",", 
    RowBox[{"Hold", "[", 
     RowBox[{"r19`Vmax", "*", 
      RowBox[{"r19`S", "/", 
       RowBox[{"(", 
        RowBox[{"r19`Km", "+", "r19`S"}], ")"}]}]}], "]"}], ",", 
    RowBox[{"Hold", "[", 
     RowBox[{"r20`a", "*", 
      RowBox[{"System`Product", "[", 
       RowBox[{
        RowBox[{
         RowBox[{"r20`b`X", "[", 
          RowBox[{"[", "i`i", "]"}], "]"}], "^", 
         RowBox[{"r20`b`A", "[", 
          RowBox[{"[", "i`i", "]"}], "]"}]}], ",", 
        RowBox[{"{", 
         RowBox[{"i`i", ",", "1", ",", 
          RowBox[{"System`Length", "[", "r20`b`X", "]"}]}], "}"}]}], "]"}]}], 
     "]"}], ",", 
    RowBox[{"Hold", "[", 
     RowBox[{"r21`a", "*", 
      RowBox[{"System`Product", "[", 
       RowBox[{
        RowBox[{
         RowBox[{"r21`b`X", "[", 
          RowBox[{"[", "i`i", "]"}], "]"}], "^", 
         RowBox[{"r21`b`A", "[", 
          RowBox[{"[", "i`i", "]"}], "]"}]}], ",", 
        RowBox[{"{", 
         RowBox[{"i`i", ",", "1", ",", 
          RowBox[{"System`Length", "[", "r21`b`X", "]"}]}], "}"}]}], "]"}]}], 
     "]"}], ",", 
    RowBox[{"Hold", "[", 
     RowBox[{"r22`a", "*", 
      RowBox[{"System`Product", "[", 
       RowBox[{
        RowBox[{
         RowBox[{"r22`b`X", "[", 
          RowBox[{"[", "i`i", "]"}], "]"}], "^", 
         RowBox[{"r22`b`A", "[", 
          RowBox[{"[", "i`i", "]"}], "]"}]}], ",", 
        RowBox[{"{", 
         RowBox[{"i`i", ",", "1", ",", 
          RowBox[{"System`Length", "[", "r22`b`X", "]"}]}], "}"}]}], "]"}]}], 
     "]"}], ",", 
    RowBox[{"Hold", "[", 
     RowBox[{"r23`a", "*", 
      RowBox[{"System`Product", "[", 
       RowBox[{
        RowBox[{
         RowBox[{"r23`b`X", "[", 
          RowBox[{"[", "i`i", "]"}], "]"}], "^", 
         RowBox[{"r23`b`A", "[", 
          RowBox[{"[", "i`i", "]"}], "]"}]}], ",", 
        RowBox[{"{", 
         RowBox[{"i`i", ",", "1", ",", 
          RowBox[{"System`Length", "[", "r23`b`X", "]"}]}], "}"}]}], "]"}]}], 
     "]"}]}], "}"}]}]], "Input",
 CellChangeTimes->{{3.8305011846654997`*^9, 3.830501184672743*^9}},
 CellLabel->"In[9]:=",ExpressionUUID->"fe9133ff-36e5-4804-aa58-d835277a803c"],

Cell[BoxData[
 RowBox[{"{", 
  RowBox[{
   RowBox[{"Hold", "[", 
    FractionBox[
     RowBox[{"r1`Vmax", " ", "r1`S"}], 
     RowBox[{
      RowBox[{"r1`Km", " ", 
       RowBox[{"(", 
        RowBox[{"1", "+", 
         FractionBox["r1`I", "r1`Ki"]}], ")"}]}], "+", "r1`S"}]], "]"}], ",", 
   RowBox[{"Hold", "[", 
    FractionBox[
     RowBox[{"r2`Vmax", " ", "r2`S"}], 
     RowBox[{
      RowBox[{"r2`Km", " ", 
       RowBox[{"(", 
        RowBox[{"1", "+", 
         FractionBox["r2`I", "r2`Ki"]}], ")"}]}], "+", "r2`S"}]], "]"}], ",", 
   RowBox[{"Hold", "[", 
    FractionBox[
     RowBox[{"r3`Vmax", " ", "r3`S"}], 
     RowBox[{
      RowBox[{"r3`Km", " ", 
       RowBox[{"(", 
        RowBox[{"1", "+", 
         FractionBox["r3`I", "r3`Ki"], "+", 
         FractionBox["r3`I2", "r3`Ki2"], "+", 
         FractionBox["r3`I3", "r3`Ki3"], "+", 
         FractionBox["r3`I4", "r3`Ki4"], "+", 
         FractionBox["r3`I5", "r3`Ki5"]}], ")"}]}], "+", "r3`S"}]], "]"}], 
   ",", 
   RowBox[{"Hold", "[", 
    FractionBox[
     RowBox[{"r4`Vmax", " ", "r4`S"}], 
     RowBox[{
      RowBox[{"r4`Km", " ", 
       RowBox[{"(", 
        RowBox[{"1", "+", 
         FractionBox["r4`I", "r4`Ki"]}], ")"}]}], "+", "r4`S"}]], "]"}], ",", 
   RowBox[{"Hold", "[", 
    FractionBox[
     RowBox[{"r5`Vmax", " ", "r5`S"}], 
     RowBox[{"r5`Km", "+", "r5`S"}]], "]"}], ",", 
   RowBox[{"Hold", "[", 
    FractionBox[
     RowBox[{"r6`Vmax", " ", "r6`S"}], 
     RowBox[{
      RowBox[{"r6`Km", " ", 
       RowBox[{"(", 
        RowBox[{"1", "+", 
         FractionBox["r6`I", "r6`Ki"]}], ")"}]}], "+", "r6`S"}]], "]"}], ",", 
   RowBox[{"Hold", "[", 
    FractionBox[
     RowBox[{"r7`Vmax", " ", "r7`S"}], 
     RowBox[{"r7`Km", "+", "r7`S"}]], "]"}], ",", 
   RowBox[{"Hold", "[", 
    RowBox[{"r8`a", " ", 
     RowBox[{
      UnderoverscriptBox["\[Product]", 
       RowBox[{"i`i", "=", "1"}], 
       RowBox[{"Length", "[", "r8`b`X", "]"}]], 
      SuperscriptBox[
       RowBox[{
       "r8`b`X", "\[LeftDoubleBracket]", "i`i", "\[RightDoubleBracket]"}], 
       RowBox[{
       "r8`b`A", "\[LeftDoubleBracket]", "i`i", 
        "\[RightDoubleBracket]"}]]}]}], "]"}], ",", 
   RowBox[{"Hold", "[", 
    RowBox[{"r9`a", " ", 
     RowBox[{
      UnderoverscriptBox["\[Product]", 
       RowBox[{"i`i", "=", "1"}], 
       RowBox[{"Length", "[", "r9`b`X", "]"}]], 
      SuperscriptBox[
       RowBox[{
       "r9`b`X", "\[LeftDoubleBracket]", "i`i", "\[RightDoubleBracket]"}], 
       RowBox[{
       "r9`b`A", "\[LeftDoubleBracket]", "i`i", 
        "\[RightDoubleBracket]"}]]}]}], "]"}], ",", 
   RowBox[{"Hold", "[", 
    FractionBox[
     RowBox[{"r10`Vmax", " ", "r10`S"}], 
     RowBox[{
      RowBox[{"r10`Km", " ", 
       RowBox[{"(", 
        RowBox[{"1", "+", 
         FractionBox["r10`I", "r10`Ki"], "+", 
         FractionBox["r10`I2", "r10`Ki2"]}], ")"}]}], "+", "r10`S"}]], "]"}], 
   ",", 
   RowBox[{"Hold", "[", 
    FractionBox[
     RowBox[{"r11`Vmax", " ", "r11`S"}], 
     RowBox[{"r11`Km", "+", "r11`S"}]], "]"}], ",", 
   RowBox[{"Hold", "[", 
    FractionBox[
     RowBox[{"r12`Vmax", " ", "r12`S"}], 
     RowBox[{"r12`Km", "+", "r12`S"}]], "]"}], ",", 
   RowBox[{"Hold", "[", 
    FractionBox[
     RowBox[{"r13`Vmax", " ", "r13`S"}], 
     RowBox[{"r13`Km", "+", "r13`S"}]], "]"}], ",", 
   RowBox[{"Hold", "[", 
    FractionBox[
     RowBox[{"r14`Vmax", " ", "r14`S"}], 
     RowBox[{"r14`Km", "+", "r14`S"}]], "]"}], ",", 
   RowBox[{"Hold", "[", 
    FractionBox[
     RowBox[{"r15`Vmax", " ", "r15`S"}], 
     RowBox[{"r15`Km", "+", "r15`S"}]], "]"}], ",", 
   RowBox[{"Hold", "[", 
    FractionBox[
     RowBox[{"r16`Vmax", " ", "r16`S"}], 
     RowBox[{"r16`Km", "+", "r16`S"}]], "]"}], ",", 
   RowBox[{"Hold", "[", 
    FractionBox[
     RowBox[{"r17`Vmax", " ", "r17`S"}], 
     RowBox[{"r17`Km", "+", "r17`S"}]], "]"}], ",", 
   RowBox[{"Hold", "[", 
    FractionBox[
     RowBox[{"r18`Vmax", " ", "r18`S"}], 
     RowBox[{
      RowBox[{"r18`Km", " ", 
       RowBox[{"(", 
        RowBox[{"1", "+", 
         FractionBox["r18`I", "r18`Ki"]}], ")"}]}], "+", "r18`S"}]], "]"}], 
   ",", 
   RowBox[{"Hold", "[", 
    FractionBox[
     RowBox[{"r19`Vmax", " ", "r19`S"}], 
     RowBox[{"r19`Km", "+", "r19`S"}]], "]"}], ",", 
   RowBox[{"Hold", "[", 
    RowBox[{"r20`a", " ", 
     RowBox[{
      UnderoverscriptBox["\[Product]", 
       RowBox[{"i`i", "=", "1"}], 
       RowBox[{"Length", "[", "r20`b`X", "]"}]], 
      SuperscriptBox[
       RowBox[{
       "r20`b`X", "\[LeftDoubleBracket]", "i`i", "\[RightDoubleBracket]"}], 
       RowBox[{
       "r20`b`A", "\[LeftDoubleBracket]", "i`i", 
        "\[RightDoubleBracket]"}]]}]}], "]"}], ",", 
   RowBox[{"Hold", "[", 
    RowBox[{"r21`a", " ", 
     RowBox[{
      UnderoverscriptBox["\[Product]", 
       RowBox[{"i`i", "=", "1"}], 
       RowBox[{"Length", "[", "r21`b`X", "]"}]], 
      SuperscriptBox[
       RowBox[{
       "r21`b`X", "\[LeftDoubleBracket]", "i`i", "\[RightDoubleBracket]"}], 
       RowBox[{
       "r21`b`A", "\[LeftDoubleBracket]", "i`i", 
        "\[RightDoubleBracket]"}]]}]}], "]"}], ",", 
   RowBox[{"Hold", "[", 
    RowBox[{"r22`a", " ", 
     RowBox[{
      UnderoverscriptBox["\[Product]", 
       RowBox[{"i`i", "=", "1"}], 
       RowBox[{"Length", "[", "r22`b`X", "]"}]], 
      SuperscriptBox[
       RowBox[{
       "r22`b`X", "\[LeftDoubleBracket]", "i`i", "\[RightDoubleBracket]"}], 
       RowBox[{
       "r22`b`A", "\[LeftDoubleBracket]", "i`i", 
        "\[RightDoubleBracket]"}]]}]}], "]"}], ",", 
   RowBox[{"Hold", "[", 
    RowBox[{"r23`a", " ", 
     RowBox[{
      UnderoverscriptBox["\[Product]", 
       RowBox[{"i`i", "=", "1"}], 
       RowBox[{"Length", "[", "r23`b`X", "]"}]], 
      SuperscriptBox[
       RowBox[{
       "r23`b`X", "\[LeftDoubleBracket]", "i`i", "\[RightDoubleBracket]"}], 
       RowBox[{
       "r23`b`A", "\[LeftDoubleBracket]", "i`i", 
        "\[RightDoubleBracket]"}]]}]}], "]"}]}], "}"}]], "Output",
 CellChangeTimes->{3.8305012115258565`*^9, 3.830501667578517*^9, 
  3.830501785249984*^9, 3.8305834067449684`*^9, 3.8310109218792543`*^9, 
  3.831015965845582*^9, 3.831023403622434*^9, 3.8583300212605324`*^9, 
  3.8593496935003147`*^9, 3.8593569602716045`*^9, 3.8593599071164293`*^9, 
  3.8594360963900976`*^9, 3.859451899931341*^9, 3.8594534561776114`*^9, 
  3.8594543159859095`*^9, 3.859522412620878*^9, 3.859606124559115*^9, 
  3.859869578421335*^9, 3.860039480134334*^9, 3.8601388059612083`*^9, 
  3.8602081989960318`*^9, 3.860483425237027*^9, 3.860558830501092*^9, 
  3.8617797877762017`*^9, 3.863582956784771*^9, 3.8636815949659524`*^9, 
  3.863757158282175*^9, 3.8642768635052366`*^9, 3.8769922096907735`*^9},
 CellLabel->"Out[9]=",ExpressionUUID->"ed863a2c-0c89-4108-a1b7-a5a68ef1531b"]
}, Open  ]],

Cell[CellGroupData[{

Cell[BoxData[
 RowBox[{"SubsFormVars", "=", 
  RowBox[{"{", 
   RowBox[{
    RowBox[{"r1`b`X", "->", 
     RowBox[{"{", "m`A", "}"}]}], ",", 
    RowBox[{"r1`b`A", "->", 
     RowBox[{"{", "1", "}"}]}], ",", 
    RowBox[{"r1`b`XF", "->", "m`A"}], ",", 
    RowBox[{"r1`b`M", "->", 
     RowBox[{"{", "m`B", "}"}]}], ",", 
    RowBox[{"r1`b`MF", "->", "m`B"}], ",", 
    RowBox[{"r2`b`X", "->", 
     RowBox[{"{", "m`B", "}"}]}], ",", 
    RowBox[{"r2`b`A", "->", 
     RowBox[{"{", "1", "}"}]}], ",", 
    RowBox[{"r2`b`XF", "->", "m`B"}], ",", 
    RowBox[{"r2`b`M", "->", 
     RowBox[{"{", "m`C", "}"}]}], ",", 
    RowBox[{"r2`b`MF", "->", "m`C"}], ",", 
    RowBox[{"r3`b`X", "->", 
     RowBox[{"{", "m`C", "}"}]}], ",", 
    RowBox[{"r3`b`A", "->", 
     RowBox[{"{", "1", "}"}]}], ",", 
    RowBox[{"r3`b`XF", "->", "m`C"}], ",", 
    RowBox[{"r3`b`M", "->", 
     RowBox[{"{", 
      RowBox[{
      "m`D", ",", "m`FPP", ",", "m`GGPP", ",", "m`GPP", ",", "m`PhyPP"}], 
      "}"}]}], ",", 
    RowBox[{"r3`b`MF", "->", "m`D"}], ",", 
    RowBox[{"r4`b`X", "->", 
     RowBox[{"{", "m`D", "}"}]}], ",", 
    RowBox[{"r4`b`A", "->", 
     RowBox[{"{", "1", "}"}]}], ",", 
    RowBox[{"r4`b`XF", "->", "m`D"}], ",", 
    RowBox[{"r4`b`M", "->", 
     RowBox[{"{", "m`E", "}"}]}], ",", 
    RowBox[{"r4`b`MF", "->", "m`E"}], ",", 
    RowBox[{"r5`b`X", "->", 
     RowBox[{"{", "m`E", "}"}]}], ",", 
    RowBox[{"r5`b`A", "->", 
     RowBox[{"{", "1", "}"}]}], ",", 
    RowBox[{"r5`b`XF", "->", "m`E"}], ",", 
    RowBox[{"r6`b`X", "->", 
     RowBox[{"{", "m`F", "}"}]}], ",", 
    RowBox[{"r6`b`A", "->", 
     RowBox[{"{", "1", "}"}]}], ",", 
    RowBox[{"r6`b`XF", "->", "m`F"}], ",", 
    RowBox[{"r6`b`M", "->", 
     RowBox[{"{", "m`G", "}"}]}], ",", 
    RowBox[{"r6`b`MF", "->", "m`G"}], ",", 
    RowBox[{"r7`b`X", "->", 
     RowBox[{"{", "m`G", "}"}]}], ",", 
    RowBox[{"r7`b`A", "->", 
     RowBox[{"{", "1", "}"}]}], ",", 
    RowBox[{"r7`b`XF", "->", "m`G"}], ",", 
    RowBox[{"r8`b`X", "->", 
     RowBox[{"{", "m`F", "}"}]}], ",", 
    RowBox[{"r8`b`A", "->", 
     RowBox[{"{", "1", "}"}]}], ",", 
    RowBox[{"r8`b`XF", "->", "m`F"}], ",", 
    RowBox[{"r9`b`X", "->", 
     RowBox[{"{", "m`F2", "}"}]}], ",", 
    RowBox[{"r9`b`A", "->", 
     RowBox[{"{", "1", "}"}]}], ",", 
    RowBox[{"r9`b`XF", "->", "m`F2"}], ",", 
    RowBox[{"r10`b`X", "->", 
     RowBox[{"{", 
      RowBox[{"m`H", ",", "m`Z"}], "}"}]}], ",", 
    RowBox[{"r10`b`A", "->", 
     RowBox[{"{", 
      RowBox[{"1", ",", "1"}], "}"}]}], ",", 
    RowBox[{"r10`b`XF", "->", "m`H"}], ",", 
    RowBox[{"r10`b`M", "->", 
     RowBox[{"{", 
      RowBox[{"m`F2", ",", "m`G2"}], "}"}]}], ",", 
    RowBox[{"r10`b`MF", "->", "m`F2"}], ",", 
    RowBox[{"r11`b`X", "->", 
     RowBox[{"{", "m`J", "}"}]}], ",", 
    RowBox[{"r11`b`A", "->", 
     RowBox[{"{", "1", "}"}]}], ",", 
    RowBox[{"r11`b`XF", "->", "m`J"}], ",", 
    RowBox[{"r12`b`X", "->", 
     RowBox[{"{", "m`K", "}"}]}], ",", 
    RowBox[{"r12`b`A", "->", 
     RowBox[{"{", "1", "}"}]}], ",", 
    RowBox[{"r12`b`XF", "->", "m`K"}], ",", 
    RowBox[{"r13`b`X", "->", 
     RowBox[{"{", "m`L", "}"}]}], ",", 
    RowBox[{"r13`b`A", "->", 
     RowBox[{"{", "1", "}"}]}], ",", 
    RowBox[{"r13`b`XF", "->", "m`L"}], ",", 
    RowBox[{"r14`b`X", "->", 
     RowBox[{"{", "m`M", "}"}]}], ",", 
    RowBox[{"r14`b`A", "->", 
     RowBox[{"{", "1", "}"}]}], ",", 
    RowBox[{"r14`b`XF", "->", "m`M"}], ",", 
    RowBox[{"r15`b`X", "->", 
     RowBox[{"{", "m`N", "}"}]}], ",", 
    RowBox[{"r15`b`A", "->", 
     RowBox[{"{", "1", "}"}]}], ",", 
    RowBox[{"r15`b`XF", "->", "m`N"}], ",", 
    RowBox[{"r16`b`X", "->", 
     RowBox[{"{", "m`O", "}"}]}], ",", 
    RowBox[{"r16`b`A", "->", 
     RowBox[{"{", "1", "}"}]}], ",", 
    RowBox[{"r16`b`XF", "->", "m`O"}], ",", 
    RowBox[{"r17`b`X", "->", 
     RowBox[{"{", "m`O", "}"}]}], ",", 
    RowBox[{"r17`b`A", "->", 
     RowBox[{"{", "1", "}"}]}], ",", 
    RowBox[{"r17`b`XF", "->", "m`O"}], ",", 
    RowBox[{"r18`b`X", "->", 
     RowBox[{"{", "m`F2", "}"}]}], ",", 
    RowBox[{"r18`b`A", "->", 
     RowBox[{"{", "1", "}"}]}], ",", 
    RowBox[{"r18`b`XF", "->", "m`F2"}], ",", 
    RowBox[{"r18`b`M", "->", 
     RowBox[{"{", "m`G2", "}"}]}], ",", 
    RowBox[{"r18`b`MF", "->", "m`G2"}], ",", 
    RowBox[{"r19`b`X", "->", 
     RowBox[{"{", "m`G2", "}"}]}], ",", 
    RowBox[{"r19`b`A", "->", 
     RowBox[{"{", "1", "}"}]}], ",", 
    RowBox[{"r19`b`XF", "->", "m`G2"}], ",", 
    RowBox[{"r20`b`X", "->", 
     RowBox[{"{", 
      RowBox[{"m`F", ",", "m`G"}], "}"}]}], ",", 
    RowBox[{"r20`b`A", "->", 
     RowBox[{"{", 
      RowBox[{"1", ",", "1"}], "}"}]}], ",", 
    RowBox[{"r20`b`XF", "->", "m`F"}], ",", 
    RowBox[{"r21`b`X", "->", 
     RowBox[{"{", 
      RowBox[{"m`F2", ",", "m`G2"}], "}"}]}], ",", 
    RowBox[{"r21`b`A", "->", 
     RowBox[{"{", 
      RowBox[{"1", ",", "1"}], "}"}]}], ",", 
    RowBox[{"r21`b`XF", "->", "m`F2"}], ",", 
    RowBox[{"r22`b`X", "->", 
     RowBox[{"{", "m`G", "}"}]}], ",", 
    RowBox[{"r22`b`A", "->", 
     RowBox[{"{", "1", "}"}]}], ",", 
    RowBox[{"r22`b`XF", "->", "m`G"}], ",", 
    RowBox[{"r23`b`X", "->", 
     RowBox[{"{", "m`G2", "}"}]}], ",", 
    RowBox[{"r23`b`A", "->", 
     RowBox[{"{", "1", "}"}]}], ",", 
    RowBox[{"r23`b`XF", "->", "m`G2"}]}], "}"}]}]], "Input",
 CellChangeTimes->{{3.8305012751633043`*^9, 3.8305012751712565`*^9}, {
  3.8305019204401045`*^9, 3.8305019255830655`*^9}},
 CellLabel->"In[10]:=",ExpressionUUID->"7d22f065-2437-4754-99a9-390feba3b240"],

Cell[BoxData[
 RowBox[{"{", 
  RowBox[{
   RowBox[{"r1`b`X", "\[Rule]", 
    RowBox[{"{", "m`A", "}"}]}], ",", 
   RowBox[{"r1`b`A", "\[Rule]", 
    RowBox[{"{", "1", "}"}]}], ",", 
   RowBox[{"r1`b`XF", "\[Rule]", "m`A"}], ",", 
   RowBox[{"r1`b`M", "\[Rule]", 
    RowBox[{"{", "m`B", "}"}]}], ",", 
   RowBox[{"r1`b`MF", "\[Rule]", "m`B"}], ",", 
   RowBox[{"r2`b`X", "\[Rule]", 
    RowBox[{"{", "m`B", "}"}]}], ",", 
   RowBox[{"r2`b`A", "\[Rule]", 
    RowBox[{"{", "1", "}"}]}], ",", 
   RowBox[{"r2`b`XF", "\[Rule]", "m`B"}], ",", 
   RowBox[{"r2`b`M", "\[Rule]", 
    RowBox[{"{", "m`C", "}"}]}], ",", 
   RowBox[{"r2`b`MF", "\[Rule]", "m`C"}], ",", 
   RowBox[{"r3`b`X", "\[Rule]", 
    RowBox[{"{", "m`C", "}"}]}], ",", 
   RowBox[{"r3`b`A", "\[Rule]", 
    RowBox[{"{", "1", "}"}]}], ",", 
   RowBox[{"r3`b`XF", "\[Rule]", "m`C"}], ",", 
   RowBox[{"r3`b`M", "\[Rule]", 
    RowBox[{"{", 
     RowBox[{
     "m`D", ",", "m`FPP", ",", "m`GGPP", ",", "m`GPP", ",", "m`PhyPP"}], 
     "}"}]}], ",", 
   RowBox[{"r3`b`MF", "\[Rule]", "m`D"}], ",", 
   RowBox[{"r4`b`X", "\[Rule]", 
    RowBox[{"{", "m`D", "}"}]}], ",", 
   RowBox[{"r4`b`A", "\[Rule]", 
    RowBox[{"{", "1", "}"}]}], ",", 
   RowBox[{"r4`b`XF", "\[Rule]", "m`D"}], ",", 
   RowBox[{"r4`b`M", "\[Rule]", 
    RowBox[{"{", "m`E", "}"}]}], ",", 
   RowBox[{"r4`b`MF", "\[Rule]", "m`E"}], ",", 
   RowBox[{"r5`b`X", "\[Rule]", 
    RowBox[{"{", "m`E", "}"}]}], ",", 
   RowBox[{"r5`b`A", "\[Rule]", 
    RowBox[{"{", "1", "}"}]}], ",", 
   RowBox[{"r5`b`XF", "\[Rule]", "m`E"}], ",", 
   RowBox[{"r6`b`X", "\[Rule]", 
    RowBox[{"{", "m`F", "}"}]}], ",", 
   RowBox[{"r6`b`A", "\[Rule]", 
    RowBox[{"{", "1", "}"}]}], ",", 
   RowBox[{"r6`b`XF", "\[Rule]", "m`F"}], ",", 
   RowBox[{"r6`b`M", "\[Rule]", 
    RowBox[{"{", "m`G", "}"}]}], ",", 
   RowBox[{"r6`b`MF", "\[Rule]", "m`G"}], ",", 
   RowBox[{"r7`b`X", "\[Rule]", 
    RowBox[{"{", "m`G", "}"}]}], ",", 
   RowBox[{"r7`b`A", "\[Rule]", 
    RowBox[{"{", "1", "}"}]}], ",", 
   RowBox[{"r7`b`XF", "\[Rule]", "m`G"}], ",", 
   RowBox[{"r8`b`X", "\[Rule]", 
    RowBox[{"{", "m`F", "}"}]}], ",", 
   RowBox[{"r8`b`A", "\[Rule]", 
    RowBox[{"{", "1", "}"}]}], ",", 
   RowBox[{"r8`b`XF", "\[Rule]", "m`F"}], ",", 
   RowBox[{"r9`b`X", "\[Rule]", 
    RowBox[{"{", "m`F2", "}"}]}], ",", 
   RowBox[{"r9`b`A", "\[Rule]", 
    RowBox[{"{", "1", "}"}]}], ",", 
   RowBox[{"r9`b`XF", "\[Rule]", "m`F2"}], ",", 
   RowBox[{"r10`b`X", "\[Rule]", 
    RowBox[{"{", 
     RowBox[{"m`H", ",", "m`Z"}], "}"}]}], ",", 
   RowBox[{"r10`b`A", "\[Rule]", 
    RowBox[{"{", 
     RowBox[{"1", ",", "1"}], "}"}]}], ",", 
   RowBox[{"r10`b`XF", "\[Rule]", "m`H"}], ",", 
   RowBox[{"r10`b`M", "\[Rule]", 
    RowBox[{"{", 
     RowBox[{"m`F2", ",", "m`G2"}], "}"}]}], ",", 
   RowBox[{"r10`b`MF", "\[Rule]", "m`F2"}], ",", 
   RowBox[{"r11`b`X", "\[Rule]", 
    RowBox[{"{", "m`J", "}"}]}], ",", 
   RowBox[{"r11`b`A", "\[Rule]", 
    RowBox[{"{", "1", "}"}]}], ",", 
   RowBox[{"r11`b`XF", "\[Rule]", "m`J"}], ",", 
   RowBox[{"r12`b`X", "\[Rule]", 
    RowBox[{"{", "m`K", "}"}]}], ",", 
   RowBox[{"r12`b`A", "\[Rule]", 
    RowBox[{"{", "1", "}"}]}], ",", 
   RowBox[{"r12`b`XF", "\[Rule]", "m`K"}], ",", 
   RowBox[{"r13`b`X", "\[Rule]", 
    RowBox[{"{", "m`L", "}"}]}], ",", 
   RowBox[{"r13`b`A", "\[Rule]", 
    RowBox[{"{", "1", "}"}]}], ",", 
   RowBox[{"r13`b`XF", "\[Rule]", "m`L"}], ",", 
   RowBox[{"r14`b`X", "\[Rule]", 
    RowBox[{"{", "m`M", "}"}]}], ",", 
   RowBox[{"r14`b`A", "\[Rule]", 
    RowBox[{"{", "1", "}"}]}], ",", 
   RowBox[{"r14`b`XF", "\[Rule]", "m`M"}], ",", 
   RowBox[{"r15`b`X", "\[Rule]", 
    RowBox[{"{", "m`N", "}"}]}], ",", 
   RowBox[{"r15`b`A", "\[Rule]", 
    RowBox[{"{", "1", "}"}]}], ",", 
   RowBox[{"r15`b`XF", "\[Rule]", "m`N"}], ",", 
   RowBox[{"r16`b`X", "\[Rule]", 
    RowBox[{"{", "m`O", "}"}]}], ",", 
   RowBox[{"r16`b`A", "\[Rule]", 
    RowBox[{"{", "1", "}"}]}], ",", 
   RowBox[{"r16`b`XF", "\[Rule]", "m`O"}], ",", 
   RowBox[{"r17`b`X", "\[Rule]", 
    RowBox[{"{", "m`O", "}"}]}], ",", 
   RowBox[{"r17`b`A", "\[Rule]", 
    RowBox[{"{", "1", "}"}]}], ",", 
   RowBox[{"r17`b`XF", "\[Rule]", "m`O"}], ",", 
   RowBox[{"r18`b`X", "\[Rule]", 
    RowBox[{"{", "m`F2", "}"}]}], ",", 
   RowBox[{"r18`b`A", "\[Rule]", 
    RowBox[{"{", "1", "}"}]}], ",", 
   RowBox[{"r18`b`XF", "\[Rule]", "m`F2"}], ",", 
   RowBox[{"r18`b`M", "\[Rule]", 
    RowBox[{"{", "m`G2", "}"}]}], ",", 
   RowBox[{"r18`b`MF", "\[Rule]", "m`G2"}], ",", 
   RowBox[{"r19`b`X", "\[Rule]", 
    RowBox[{"{", "m`G2", "}"}]}], ",", 
   RowBox[{"r19`b`A", "\[Rule]", 
    RowBox[{"{", "1", "}"}]}], ",", 
   RowBox[{"r19`b`XF", "\[Rule]", "m`G2"}], ",", 
   RowBox[{"r20`b`X", "\[Rule]", 
    RowBox[{"{", 
     RowBox[{"m`F", ",", "m`G"}], "}"}]}], ",", 
   RowBox[{"r20`b`A", "\[Rule]", 
    RowBox[{"{", 
     RowBox[{"1", ",", "1"}], "}"}]}], ",", 
   RowBox[{"r20`b`XF", "\[Rule]", "m`F"}], ",", 
   RowBox[{"r21`b`X", "\[Rule]", 
    RowBox[{"{", 
     RowBox[{"m`F2", ",", "m`G2"}], "}"}]}], ",", 
   RowBox[{"r21`b`A", "\[Rule]", 
    RowBox[{"{", 
     RowBox[{"1", ",", "1"}], "}"}]}], ",", 
   RowBox[{"r21`b`XF", "\[Rule]", "m`F2"}], ",", 
   RowBox[{"r22`b`X", "\[Rule]", 
    RowBox[{"{", "m`G", "}"}]}], ",", 
   RowBox[{"r22`b`A", "\[Rule]", 
    RowBox[{"{", "1", "}"}]}], ",", 
   RowBox[{"r22`b`XF", "\[Rule]", "m`G"}], ",", 
   RowBox[{"r23`b`X", "\[Rule]", 
    RowBox[{"{", "m`G2", "}"}]}], ",", 
   RowBox[{"r23`b`A", "\[Rule]", 
    RowBox[{"{", "1", "}"}]}], ",", 
   RowBox[{"r23`b`XF", "\[Rule]", "m`G2"}]}], "}"}]], "Output",
 CellChangeTimes->{3.830501291337185*^9, 3.8305016733070183`*^9, 
  3.8305017918575835`*^9, 3.8305019525024695`*^9, 3.8305834098977933`*^9, 
  3.831010921931357*^9, 3.8310159658981047`*^9, 3.8310234036730595`*^9, 
  3.8583300212860146`*^9, 3.8593496935242505`*^9, 3.8593569602821665`*^9, 
  3.859359907145652*^9, 3.8594360964171968`*^9, 3.859451899958037*^9, 
  3.859453456200099*^9, 3.8594543159952316`*^9, 3.859522412648774*^9, 
  3.8596061245960875`*^9, 3.8598695784461203`*^9, 3.860039480161497*^9, 
  3.860138805988099*^9, 3.860208199027946*^9, 3.860483425256364*^9, 
  3.8605588305225525`*^9, 3.8617797878080873`*^9, 3.863582956816006*^9, 
  3.863681594977769*^9, 3.863757158310858*^9, 3.8642768635401134`*^9, 
  3.8769922097158003`*^9},
 CellLabel->"Out[10]=",ExpressionUUID->"77d6e9b2-b6f6-45b1-868d-d58c62d01921"]
}, Open  ]],

Cell[CellGroupData[{

Cell["\<\
ParVarVals={r1`I->m`B,r1`S->m`A,r2`I->m`C,r2`S->m`B,r3`I->m`D,r3`I2->m`FPP,r3`\
I3->m`GPP,r3`I4->m`GGPP,r3`I5->m`PhyPP,r3`S->m`C,r4`I->m`E,r4`S->m`D,r5`S->m`\
E,r6`I->m`G,r6`S->m`F,r7`S->m`G,r10`I->m`F2,r10`I2->m`G2,r10`S->m`H,r11`S->m`\
J,r12`S->m`K,r13`S->m`L,r14`S->m`M,r15`S->m`N,r16`S->m`O,r17`S->m`O,r18`I->m`\
G2,r18`S->m`F2,r19`S->m`G2}\
\>", "Input",
 CellChangeTimes->{3.830501317883768*^9},
 CellLabel->"In[11]:=",ExpressionUUID->"aff70b48-2246-4f0b-9167-91f556618608"],

Cell[BoxData[
 RowBox[{"{", 
  RowBox[{
   RowBox[{"r1`I", "\[Rule]", "m`B"}], ",", 
   RowBox[{"r1`S", "\[Rule]", "m`A"}], ",", 
   RowBox[{"r2`I", "\[Rule]", "m`C"}], ",", 
   RowBox[{"r2`S", "\[Rule]", "m`B"}], ",", 
   RowBox[{"r3`I", "\[Rule]", "m`D"}], ",", 
   RowBox[{"r3`I2", "\[Rule]", "m`FPP"}], ",", 
   RowBox[{"r3`I3", "\[Rule]", "m`GPP"}], ",", 
   RowBox[{"r3`I4", "\[Rule]", "m`GGPP"}], ",", 
   RowBox[{"r3`I5", "\[Rule]", "m`PhyPP"}], ",", 
   RowBox[{"r3`S", "\[Rule]", "m`C"}], ",", 
   RowBox[{"r4`I", "\[Rule]", "m`E"}], ",", 
   RowBox[{"r4`S", "\[Rule]", "m`D"}], ",", 
   RowBox[{"r5`S", "\[Rule]", "m`E"}], ",", 
   RowBox[{"r6`I", "\[Rule]", "m`G"}], ",", 
   RowBox[{"r6`S", "\[Rule]", "m`F"}], ",", 
   RowBox[{"r7`S", "\[Rule]", "m`G"}], ",", 
   RowBox[{"r10`I", "\[Rule]", "m`F2"}], ",", 
   RowBox[{"r10`I2", "\[Rule]", "m`G2"}], ",", 
   RowBox[{"r10`S", "\[Rule]", "m`H"}], ",", 
   RowBox[{"r11`S", "\[Rule]", "m`J"}], ",", 
   RowBox[{"r12`S", "\[Rule]", "m`K"}], ",", 
   RowBox[{"r13`S", "\[Rule]", "m`L"}], ",", 
   RowBox[{"r14`S", "\[Rule]", "m`M"}], ",", 
   RowBox[{"r15`S", "\[Rule]", "m`N"}], ",", 
   RowBox[{"r16`S", "\[Rule]", "m`O"}], ",", 
   RowBox[{"r17`S", "\[Rule]", "m`O"}], ",", 
   RowBox[{"r18`I", "\[Rule]", "m`G2"}], ",", 
   RowBox[{"r18`S", "\[Rule]", "m`F2"}], ",", 
   RowBox[{"r19`S", "\[Rule]", "m`G2"}]}], "}"}]], "Output",
 CellChangeTimes->CompressedData["
1:eJxTTMoPSmVkYGDQBuLf92+9qJF54yhXu7q8TvaNIwd/1sZlem8co0sOa38G
0jeSO/j/Aumq7G1PP+u/ccxatezTMeM3jk/qj3qeB9Innrz9F2nxxtHu+/3e
BXZvHGs+pdw40vnG0c999zcQ/SR/0QahrjeOOZ3SPyWB9K9bD1SlgPTT7a4m
IHrDy3oPEH1jUz2fE5DOi7Y/K9T9xvGn0j5nUSBtcrvsqQSQ1k5ZaaK3/41j
gORGcYWDbxynb+dcogykTaNTRVSBtNl8Xg8vIO11v+5/IJB20WE/FASk301u
0A0G0rdmT80tAdIrfSf7zgXSVwT9P8oeeuO4KZ31eQGQ3v5if9pCIP3g4kOP
w0BaK1djjefhN46tfhdr84B0zY6qlYeOvnE8+XqWrPHJN47n+BLck4G0sv4p
nQ4gfazo0/vWU28cMzTNZx179MYRAPLXux8=
  "],
 CellLabel->"Out[11]=",ExpressionUUID->"a51bc76f-a8d6-4a85-be22-3d63242446b4"]
}, Open  ]],

Cell[CellGroupData[{

Cell["\<\
Pars={r1`Ki,r1`Km,r1`Vmax,r2`Ki,r2`Km,r2`Vmax,r3`Ki,r3`Ki2,r3`Ki3,r3`Ki4,r3`\
Ki5,r3`Km,r3`Vmax,r4`Ki,r4`Km,r4`Vmax,r5`Km,r5`Vmax,r6`Ki,r6`Km,r6`Vmax,r7`Km,\
r7`Vmax,r8`a,r9`a,r10`Ki,r10`Ki2,r10`Km,r10`Vmax,r11`Km,r11`Vmax,r12`Km,r12`\
Vmax,r13`Km,r13`Vmax,r14`Km,r14`Vmax,r15`Km,r15`Vmax,r16`Km,r16`Vmax,r17`Km,\
r17`Vmax,r18`Ki,r18`Km,r18`Vmax,r19`Km,r19`Vmax,r20`a,r21`a,r22`a,r23`a}\
\>", "Input",
 CellChangeTimes->{3.83050134400803*^9},
 CellLabel->"In[12]:=",ExpressionUUID->"f5b5f37d-df96-490a-b864-94bfa4da6bcc"],

Cell[BoxData[
 RowBox[{"{", 
  RowBox[{
  "r1`Ki", ",", "r1`Km", ",", "r1`Vmax", ",", "r2`Ki", ",", "r2`Km", ",", 
   "r2`Vmax", ",", "r3`Ki", ",", "r3`Ki2", ",", "r3`Ki3", ",", "r3`Ki4", ",", 
   "r3`Ki5", ",", "r3`Km", ",", "r3`Vmax", ",", "r4`Ki", ",", "r4`Km", ",", 
   "r4`Vmax", ",", "r5`Km", ",", "r5`Vmax", ",", "r6`Ki", ",", "r6`Km", ",", 
   "r6`Vmax", ",", "r7`Km", ",", "r7`Vmax", ",", "r8`a", ",", "r9`a", ",", 
   "r10`Ki", ",", "r10`Ki2", ",", "r10`Km", ",", "r10`Vmax", ",", "r11`Km", 
   ",", "r11`Vmax", ",", "r12`Km", ",", "r12`Vmax", ",", "r13`Km", ",", 
   "r13`Vmax", ",", "r14`Km", ",", "r14`Vmax", ",", "r15`Km", ",", "r15`Vmax",
    ",", "r16`Km", ",", "r16`Vmax", ",", "r17`Km", ",", "r17`Vmax", ",", 
   "r18`Ki", ",", "r18`Km", ",", "r18`Vmax", ",", "r19`Km", ",", "r19`Vmax", 
   ",", "r20`a", ",", "r21`a", ",", "r22`a", ",", "r23`a"}], "}"}]], "Output",
 CellChangeTimes->CompressedData["
1:eJxTTMoPSmVkYGDQBuJX92+/qJF54zhj4tryOtk3jtnyTRuX6b1xnPDruvZn
IN0Y2s//F0jz7N799LP+G8cXL/d/Omb8xjFlCrvXeSDdE/jpX6TFG8cvtd97
F9i9cQz4lH7jSCfQHN4r30B0R/nZDUJdbxyDtzX+kQTST95YqUkBaavcEhMQ
vcV2pQeI5t23jM8JSD+74HBWqPuNY9uU/c6iQPqcYcVTCSBtIrXKRG//G8cL
ZzaKKxx841j5iXOJMpCeOCdVRBVIs2TyeXgB6T+T6v8HAunAb+yHgoD0sasN
usFA2uTD1NwSIH3DcYrvXCDt4u3/UfbQG8fZKmzPC4D0rnUH0hYCabl5jzwO
A+kljzTWeB5+46h0/2JtHpD+urV65aGjbxyPaM2WNT75xrHqYoJ7MpC2eHpK
pwNIN9V8ft966o0jxzvzWccevXEEALoJvQg=
  "],
 CellLabel->"Out[12]=",ExpressionUUID->"8b873897-a3f7-4042-b034-f8905071498c"]
}, Open  ]],

Cell[CellGroupData[{

Cell["\<\
ParsString={ToString[R1Ki],ToString[R1Km],ToString[R1Vmax],ToString[R2Ki],\
ToString[R2Km],ToString[R2Vmax],ToString[R3Ki],ToString[R3Ki2],ToString[R3Ki3]\
,ToString[R3Ki4],ToString[R3Ki5],ToString[R3Km],ToString[R3Vmax],ToString[\
R4Ki],ToString[R4Km],ToString[R4Vmax],ToString[R5Km],ToString[R5Vmax],\
ToString[R6Ki],ToString[R6Km],ToString[R6Vmax],ToString[R7Km],ToString[R7Vmax]\
,ToString[R8a],ToString[R9a],ToString[R10Ki],ToString[R10Ki2],ToString[R10Km],\
ToString[R10Vmax],ToString[R11Km],ToString[R11Vmax],ToString[R12Km],ToString[\
R12Vmax],ToString[R13Km],ToString[R13Vmax],ToString[R14Km],ToString[R14Vmax],\
ToString[R15Km],ToString[R15Vmax],ToString[R16Km],ToString[R16Vmax],ToString[\
R17Km],ToString[R17Vmax],ToString[R18Ki],ToString[R18Km],ToString[R18Vmax],\
ToString[R19Km],ToString[R19Vmax],ToString[R20a],ToString[R21a],ToString[R22a]\
,ToString[R23a]}\
\>", "Input",
 CellChangeTimes->{3.8305013657426248`*^9},
 CellLabel->"In[13]:=",ExpressionUUID->"ca253b55-08ab-490e-b464-9c9aa93c23cd"],

Cell[BoxData[
 RowBox[{"{", 
  RowBox[{"\<\"R1Ki\"\>", ",", "\<\"R1Km\"\>", ",", "\<\"R1Vmax\"\>", 
   ",", "\<\"R2Ki\"\>", ",", "\<\"R2Km\"\>", ",", "\<\"R2Vmax\"\>", 
   ",", "\<\"R3Ki\"\>", ",", "\<\"R3Ki2\"\>", ",", "\<\"R3Ki3\"\>", 
   ",", "\<\"R3Ki4\"\>", ",", "\<\"R3Ki5\"\>", ",", "\<\"R3Km\"\>", 
   ",", "\<\"R3Vmax\"\>", ",", "\<\"R4Ki\"\>", ",", "\<\"R4Km\"\>", 
   ",", "\<\"R4Vmax\"\>", ",", "\<\"R5Km\"\>", ",", "\<\"R5Vmax\"\>", 
   ",", "\<\"R6Ki\"\>", ",", "\<\"R6Km\"\>", ",", "\<\"R6Vmax\"\>", 
   ",", "\<\"R7Km\"\>", ",", "\<\"R7Vmax\"\>", ",", "\<\"R8a\"\>", 
   ",", "\<\"R9a\"\>", ",", "\<\"R10Ki\"\>", ",", "\<\"R10Ki2\"\>", 
   ",", "\<\"R10Km\"\>", ",", "\<\"R10Vmax\"\>", ",", "\<\"R11Km\"\>", 
   ",", "\<\"R11Vmax\"\>", ",", "\<\"R12Km\"\>", ",", "\<\"R12Vmax\"\>", 
   ",", "\<\"R13Km\"\>", ",", "\<\"R13Vmax\"\>", ",", "\<\"R14Km\"\>", 
   ",", "\<\"R14Vmax\"\>", ",", "\<\"R15Km\"\>", ",", "\<\"R15Vmax\"\>", 
   ",", "\<\"R16Km\"\>", ",", "\<\"R16Vmax\"\>", ",", "\<\"R17Km\"\>", 
   ",", "\<\"R17Vmax\"\>", ",", "\<\"R18Ki\"\>", ",", "\<\"R18Km\"\>", 
   ",", "\<\"R18Vmax\"\>", ",", "\<\"R19Km\"\>", ",", "\<\"R19Vmax\"\>", 
   ",", "\<\"R20a\"\>", ",", "\<\"R21a\"\>", ",", "\<\"R22a\"\>", 
   ",", "\<\"R23a\"\>"}], "}"}]], "Output",
 CellChangeTimes->CompressedData["
1:eJxTTMoPSmVkYGDQBuIn8Xde1Mi8cZzSu768TvaNY5Db9I3L9N44tj97rf0Z
SOf4TuX/C6QFbh14+ln/jaOU7PVPx4zfOC5e2eN9HkhbSH//F2nxxtHNTaBv
gd0bR91PWTeOdL5xPLDizzcQbbb+2wahrjeOpx7p/ZcE0iKNjWpSQHr6xWUm
INpq1iMPEK207AyfE5DOcHM6K9T9xnHnvwPOokA6o6nyqQSQDohbZaK3H+gO
9k3iCgffOBpIcy1RBtI8TmkiqkB6pQ2/hxeQ3nGn/n8gkD5sxXEoCEjPqWrU
DQbSafun5ZYA6R6vqb5zgXSTVMBH2UNvHBUS2J4XAGmz6QfTFgJpv+uPPA4D
6YBUzTWeh984Tk68VJsHpC+tqll56Ogbx4/PZssan3zjuFQq0T0ZSF9VOa3T
AaSXJ3x533rqjeMRc4tZxx69cQQAlXO1/Q==
  "],
 CellLabel->"Out[13]=",ExpressionUUID->"659c3f16-993a-41bb-a3eb-104e0ead1daa"]
}, Open  ]],

Cell[CellGroupData[{

Cell["ParArrayInVars={}", "Input",
 CellLabel->"In[14]:=",ExpressionUUID->"00380ae2-1ff7-477f-920a-44724f2ea880"],

Cell[BoxData[
 RowBox[{"{", "}"}]], "Output",
 CellChangeTimes->CompressedData["
1:eJxTTMoPSmVkYGDQBuI79++8qJF54yhWubG8TvaNY92PNRuX6b1xbDnJpPMZ
SId4zub/C6TV9h99+ln/jePKLW8/HTN+48hXd9X7PJDu4GP9H2nxxrGnTrNv
gd0bxzUfc28c6XzjWOVg8x1EL+GW2SjUBZSP9mCQAtI2m1apgehnrGdNQPSE
J2KeIHqJ+B8+JyAtstH5rFD3G8eE6IPOokCa+0blUwkgvU9htYne/jeOZrs2
iSscfOPIsp9riTKQvlGfJqIKpGP6+D28gLTOlIb/gUB6SRrHoSAg/Wl1o24w
kH44Y3puCZC+4jHNdy6QPhEc8FH20BtHLV325wVAOuXEwbSFQJqv+7HHYSD9
/pbmGs/DbxwrPl2qzQPSb+bXrjx0FOh+lTmyxiffOF54luieDKQf3zmt0wGk
ZVZ+ed96CmjfZ4tZxx69cQQAOgK3nw==
  "],
 CellLabel->"Out[14]=",ExpressionUUID->"03d9a4a7-25c6-45a7-ab30-6348e20ed57e"]
}, Open  ]],

Cell[CellGroupData[{

Cell["\<\
ParNumVals={r1`Ki->0.009,r1`Km->0.043,r1`Vmax->0.454,r2`Ki->0.081,r2`Km->0.\
056,r2`Vmax->0.033,r3`Ki->0.18,r3`Ki2->0.0071,r3`Ki3->0.031,r3`Ki4->0.049,r3`\
Ki5->0.0036,r3`Km->0.046,r3`Vmax->234.538,r4`Ki->0.014,r4`Km->0.35,r4`Vmax->\
27.53,r5`Km->0.01,r5`Vmax->9.325,r6`Ki->0.092,r6`Km->0.0051,r6`Vmax->5.662,r7`\
Km->0.017,r7`Vmax->5.662,r8`a->0.1,r9`a->1,r10`Ki->0.0654,r10`Ki2->0.0813,r10`\
Km->0.0185,r10`Vmax->1.215,r11`Km->0.147,r11`Vmax->1.166,r12`Km->0.37,r12`\
Vmax->31.17,r13`Km->0.2,r13`Vmax->174.766,r14`Km->0.483,r14`Vmax->0.605,r15`\
Km->0.7,r15`Vmax->0.2,r16`Km->0.03,r16`Vmax->4.18,r17`Km->0.03,r17`Vmax->4.18,\
r18`Ki->0.092,r18`Km->0.0051,r18`Vmax->5.662,r19`Km->0.017,r19`Vmax->5.662,\
r20`a->1,r21`a->1,r22`a->1,r23`a->1,r24`a->0.1,r25`a->1}\
\>", "Input",
 CellChangeTimes->{3.830501406054003*^9},
 CellLabel->"In[15]:=",ExpressionUUID->"38ce2c2f-48e6-4a4d-8b7d-0587b91e5165"],

Cell[BoxData[
 RowBox[{"{", 
  RowBox[{
   RowBox[{"r1`Ki", "\[Rule]", "0.009`"}], ",", 
   RowBox[{"r1`Km", "\[Rule]", "0.043`"}], ",", 
   RowBox[{"r1`Vmax", "\[Rule]", "0.454`"}], ",", 
   RowBox[{"r2`Ki", "\[Rule]", "0.081`"}], ",", 
   RowBox[{"r2`Km", "\[Rule]", "0.056`"}], ",", 
   RowBox[{"r2`Vmax", "\[Rule]", "0.033`"}], ",", 
   RowBox[{"r3`Ki", "\[Rule]", "0.18`"}], ",", 
   RowBox[{"r3`Ki2", "\[Rule]", "0.0071`"}], ",", 
   RowBox[{"r3`Ki3", "\[Rule]", "0.031`"}], ",", 
   RowBox[{"r3`Ki4", "\[Rule]", "0.049`"}], ",", 
   RowBox[{"r3`Ki5", "\[Rule]", "0.0036`"}], ",", 
   RowBox[{"r3`Km", "\[Rule]", "0.046`"}], ",", 
   RowBox[{"r3`Vmax", "\[Rule]", "234.538`"}], ",", 
   RowBox[{"r4`Ki", "\[Rule]", "0.014`"}], ",", 
   RowBox[{"r4`Km", "\[Rule]", "0.35`"}], ",", 
   RowBox[{"r4`Vmax", "\[Rule]", "27.53`"}], ",", 
   RowBox[{"r5`Km", "\[Rule]", "0.01`"}], ",", 
   RowBox[{"r5`Vmax", "\[Rule]", "9.325`"}], ",", 
   RowBox[{"r6`Ki", "\[Rule]", "0.092`"}], ",", 
   RowBox[{"r6`Km", "\[Rule]", "0.0051`"}], ",", 
   RowBox[{"r6`Vmax", "\[Rule]", "5.662`"}], ",", 
   RowBox[{"r7`Km", "\[Rule]", "0.017`"}], ",", 
   RowBox[{"r7`Vmax", "\[Rule]", "5.662`"}], ",", 
   RowBox[{"r8`a", "\[Rule]", "0.1`"}], ",", 
   RowBox[{"r9`a", "\[Rule]", "1"}], ",", 
   RowBox[{"r10`Ki", "\[Rule]", "0.0654`"}], ",", 
   RowBox[{"r10`Ki2", "\[Rule]", "0.0813`"}], ",", 
   RowBox[{"r10`Km", "\[Rule]", "0.0185`"}], ",", 
   RowBox[{"r10`Vmax", "\[Rule]", "1.215`"}], ",", 
   RowBox[{"r11`Km", "\[Rule]", "0.147`"}], ",", 
   RowBox[{"r11`Vmax", "\[Rule]", "1.166`"}], ",", 
   RowBox[{"r12`Km", "\[Rule]", "0.37`"}], ",", 
   RowBox[{"r12`Vmax", "\[Rule]", "31.17`"}], ",", 
   RowBox[{"r13`Km", "\[Rule]", "0.2`"}], ",", 
   RowBox[{"r13`Vmax", "\[Rule]", "174.766`"}], ",", 
   RowBox[{"r14`Km", "\[Rule]", "0.483`"}], ",", 
   RowBox[{"r14`Vmax", "\[Rule]", "0.605`"}], ",", 
   RowBox[{"r15`Km", "\[Rule]", "0.7`"}], ",", 
   RowBox[{"r15`Vmax", "\[Rule]", "0.2`"}], ",", 
   RowBox[{"r16`Km", "\[Rule]", "0.03`"}], ",", 
   RowBox[{"r16`Vmax", "\[Rule]", "4.18`"}], ",", 
   RowBox[{"r17`Km", "\[Rule]", "0.03`"}], ",", 
   RowBox[{"r17`Vmax", "\[Rule]", "4.18`"}], ",", 
   RowBox[{"r18`Ki", "\[Rule]", "0.092`"}], ",", 
   RowBox[{"r18`Km", "\[Rule]", "0.0051`"}], ",", 
   RowBox[{"r18`Vmax", "\[Rule]", "5.662`"}], ",", 
   RowBox[{"r19`Km", "\[Rule]", "0.017`"}], ",", 
   RowBox[{"r19`Vmax", "\[Rule]", "5.662`"}], ",", 
   RowBox[{"r20`a", "\[Rule]", "1"}], ",", 
   RowBox[{"r21`a", "\[Rule]", "1"}], ",", 
   RowBox[{"r22`a", "\[Rule]", "1"}], ",", 
   RowBox[{"r23`a", "\[Rule]", "1"}], ",", 
   RowBox[{"r24`a", "\[Rule]", "0.1`"}], ",", 
   RowBox[{"r25`a", "\[Rule]", "1"}]}], "}"}]], "Output",
 CellChangeTimes->CompressedData["
1:eJxTTMoPSmVkYGDQAuIr8Xdf1Mi8cfwyd3N5newbR2nWwxuX6b1x7DGW1/kM
pN89WsD/F0jvXHPq6Wf9N44qX5g+HzN+49jwnt/nPJDWU5f8H2nxxvFQtHPf
Ars3jrcLC28c6XzjyGDT9x1ET+qz2SjU9cZx0ZdTalJAOimM1xREa22x8gTR
q7br8DsBaTl917NC3W8cE04echYF0resq59KAOn2nNUmevvfOMoybhZXOPjG
MeYX1xJlIJ1lny6iCqS/ZAl4eAHphLMN/wOBtIoo56EgIB12u1E3GEhfuDU9
twRItyVM950LpG8ZBX6UPfTGcV0a+/MCIC2z5FDaQiD9+sljj8NAWixNa43n
4TeObhMv1+YB6a61dSsPHX3j6PVmjqzxyTeOHmpJ7slAeo/tGZ0OIJ2w/uv7
1lNAeT/LWccevXEEAMLKr3U=
  "],
 CellLabel->"Out[15]=",ExpressionUUID->"65701eac-7a7f-49ba-baf2-93e91d5d859c"]
}, Open  ]],

Cell[CellGroupData[{

Cell["IndVars={m`A,m`FPP,m`GGPP,m`GPP,m`H,m`PhyPP,m`Z}", "Input",
 CellLabel->"In[16]:=",ExpressionUUID->"6c4eae7c-510f-44b2-b0ce-454104311643"],

Cell[BoxData[
 RowBox[{"{", 
  RowBox[{
  "m`A", ",", "m`FPP", ",", "m`GGPP", ",", "m`GPP", ",", "m`H", ",", 
   "m`PhyPP", ",", "m`Z"}], "}"}]], "Output",
 CellChangeTimes->CompressedData["
1:eJxTTMoPSmVkYGDQBuIz9+++qJF541jVubW8TvaN44XimxuX6QH5KSY6n4H0
lJUr+P8C6VUhF59+1n/j+NBW/PMx4zeOah+dfM4D6UNuZ/9HWrxx3LZ9Ut8C
uzeO+wqLbxzpfOPIwXnwO4gOvsSsfBRI+71J2ijU9cbxg9BedSkgXcQXbAqi
/xzN9gTRTn+j+Z2AdEKn21mh7jeOv7mPOIsC6T1VNU8lgHSU+RoTvf1vHGdc
2iyucPCNo91a7iXKQHpSXbqIKpBe6Svo4QWkt7Y2/g8E0ipBnIeCgHRTT5Nu
MJD2mTUjtwRIr4qf4TsXSC/5F/hR9tAbxwhbjucFQPrNnUNpC4H0tQVPPA4D
6Tm3tdZ4Hn7jyHf5cm0ekF62qH7loaNvHKdqzZU1PvnG8cCnJPdkIM3y5oxO
B5Dm2fztfeupN46lXFazjj164wgAmUu5SA==
  "],
 CellLabel->"Out[16]=",ExpressionUUID->"3e99ce6a-bc77-4dd1-ac64-f9a05a78080c"]
}, Open  ]],

Cell[CellGroupData[{

Cell["\<\
IndVarsString={ToString[A],ToString[FPP],ToString[GGPP],ToString[GPP],\
ToString[H],ToString[PhyPP],ToString[Z]}\
\>", "Input",
 CellLabel->"In[17]:=",ExpressionUUID->"77306a2d-2d1d-4a8e-b702-fbb381cdfdde"],

Cell[BoxData[
 RowBox[{"{", 
  RowBox[{"\<\"A\"\>", ",", "\<\"FPP\"\>", ",", "\<\"GGPP\"\>", 
   ",", "\<\"GPP\"\>", ",", "\<\"H\"\>", ",", "\<\"PhyPP\"\>", 
   ",", "\<\"Z\"\>"}], "}"}]], "Output",
 CellChangeTimes->CompressedData["
1:eJxTTMoPSmVkYGDQBuI99++9qJF54zipd3t5newbx5YZnzcu03vjuD7CXecz
kF67dh3/XyB95Nu1p5/13zgeuK7z+ZjxG8ejtTU+54F0ufLX/5EWbxwX897p
W2D3xnFmYdmNI51vHH+4PPwOomsClJSPAumQ7o6NQl1vHFOuP1eXAtJ/DLpM
QXTtnk5PED3zWT2/E5A++tv9rFD3G8eElKPOokB61oWapxJAmo9trYne/jeO
N9m2iCscfOOY8Zp7iTKQ5vDIEFEF0r8bBD28gPT1PY3/A4F0rRjXoSAgrXui
STcYSEdenJFbAqQfh830nQukGXyCPsoeeuO4rorjeQGQll55OG0hkHZ49cTj
MJDWCtNe43n4jaNFypXaPCC9or1h5aGjbxyT3s+VNT75xjHCINk9GUh/OXFW
pwNI5x34/r711BtH3/NWs449euMIAJAxu0Q=
  "],
 CellLabel->"Out[17]=",ExpressionUUID->"5635bf1e-5f00-4617-89cb-7d30c624ad1b"]
}, Open  ]],

Cell[CellGroupData[{

Cell["\<\
IndVarVals={m`A->0.35,m`FPP->0.01,m`GGPP->0.01,m`GPP->0.01,m`H->0.006,m`PhyPP-\
>0.01,m`Z->1.6}\
\>", "Input",
 CellLabel->"In[18]:=",ExpressionUUID->"b4d138bb-39df-4481-b1f3-522952773590"],

Cell[BoxData[
 RowBox[{"{", 
  RowBox[{
   RowBox[{"m`A", "\[Rule]", "0.35`"}], ",", 
   RowBox[{"m`FPP", "\[Rule]", "0.01`"}], ",", 
   RowBox[{"m`GGPP", "\[Rule]", "0.01`"}], ",", 
   RowBox[{"m`GPP", "\[Rule]", "0.01`"}], ",", 
   RowBox[{"m`H", "\[Rule]", "0.006`"}], ",", 
   RowBox[{"m`PhyPP", "\[Rule]", "0.01`"}], ",", 
   RowBox[{"m`Z", "\[Rule]", "1.6`"}]}], "}"}]], "Output",
 CellChangeTimes->CompressedData["
1:eJxTTMoPSmVkYGDQBuJt8fdf1Mi8cazs3FleJ/vG0cWIc9MyvTeOD9vidT4D
6SfcW/n/Aulln+48/az/xtFb1f7zMeM3jgeOCvmeB9I9YWoMURZvHK/rcvYv
sHvjWPKx8saRzjeOH9ilf4DoO35OykeB9Ce2FRuFut44bpnNrSEFpFdOX28K
ovnFD3qC6FjR+fxOQFpkpudZoe43jvZHjzmLAukdQnVPJYD0Cde1Jnr73zgu
+bVFXOHgG8dD3DxLlIG0SEeGiCqQrvQQ8vAC0l+mNf0PBNLxvlyHgoB0QGGz
bjCQXrd2Zm4JkG6InuU7F0irCAV/lD30xvGWH+fzAiBdd/9w2kIgPWH+U4/D
QJr3ofYaz8NA819eqc0D0rMONKw8dPSN42rLebLGJ984prCluCcD6Uts53Q6
gPTlOT/et54Cqmu2nnXs0RtHANedsu0=
  "],
 CellLabel->"Out[18]=",ExpressionUUID->"51b15cbd-1867-435d-ad02-ea4fed008acf"]
}, Open  ]],

Cell[CellGroupData[{

Cell["\<\
RateEqs = SM.(Rates/. Join[SubsFormVars,ParVarVals,ParArrayInVars])\
\>", "Input",
 CellLabel->"In[19]:=",ExpressionUUID->"5c4fcaf4-1428-449c-9ad2-d4114c3efc45"],

Cell[BoxData[
 RowBox[{"{", 
  RowBox[{
   RowBox[{
    RowBox[{"Hold", "[", 
     FractionBox[
      RowBox[{"r1`Vmax", " ", "m`A"}], 
      RowBox[{
       RowBox[{"r1`Km", " ", 
        RowBox[{"(", 
         RowBox[{"1", "+", 
          FractionBox["m`B", "r1`Ki"]}], ")"}]}], "+", "m`A"}]], "]"}], "-", 
    RowBox[{"Hold", "[", 
     FractionBox[
      RowBox[{"r2`Vmax", " ", "m`B"}], 
      RowBox[{
       RowBox[{"r2`Km", " ", 
        RowBox[{"(", 
         RowBox[{"1", "+", 
          FractionBox["m`C", "r2`Ki"]}], ")"}]}], "+", "m`B"}]], "]"}]}], ",", 
   RowBox[{
    RowBox[{"Hold", "[", 
     FractionBox[
      RowBox[{"r2`Vmax", " ", "m`B"}], 
      RowBox[{
       RowBox[{"r2`Km", " ", 
        RowBox[{"(", 
         RowBox[{"1", "+", 
          FractionBox["m`C", "r2`Ki"]}], ")"}]}], "+", "m`B"}]], "]"}], "-", 
    RowBox[{"Hold", "[", 
     FractionBox[
      RowBox[{"r3`Vmax", " ", "m`C"}], 
      RowBox[{
       RowBox[{"r3`Km", " ", 
        RowBox[{"(", 
         RowBox[{"1", "+", 
          FractionBox["m`D", "r3`Ki"], "+", 
          FractionBox["m`FPP", "r3`Ki2"], "+", 
          FractionBox["m`GPP", "r3`Ki3"], "+", 
          FractionBox["m`GGPP", "r3`Ki4"], "+", 
          FractionBox["m`PhyPP", "r3`Ki5"]}], ")"}]}], "+", "m`C"}]], "]"}]}],
    ",", 
   RowBox[{
    RowBox[{"Hold", "[", 
     FractionBox[
      RowBox[{"r3`Vmax", " ", "m`C"}], 
      RowBox[{
       RowBox[{"r3`Km", " ", 
        RowBox[{"(", 
         RowBox[{"1", "+", 
          FractionBox["m`D", "r3`Ki"], "+", 
          FractionBox["m`FPP", "r3`Ki2"], "+", 
          FractionBox["m`GPP", "r3`Ki3"], "+", 
          FractionBox["m`GGPP", "r3`Ki4"], "+", 
          FractionBox["m`PhyPP", "r3`Ki5"]}], ")"}]}], "+", "m`C"}]], "]"}], 
    "-", 
    RowBox[{"Hold", "[", 
     FractionBox[
      RowBox[{"r4`Vmax", " ", "m`D"}], 
      RowBox[{
       RowBox[{"r4`Km", " ", 
        RowBox[{"(", 
         RowBox[{"1", "+", 
          FractionBox["m`E", "r4`Ki"]}], ")"}]}], "+", "m`D"}]], "]"}]}], ",", 
   RowBox[{
    RowBox[{"Hold", "[", 
     FractionBox[
      RowBox[{"r4`Vmax", " ", "m`D"}], 
      RowBox[{
       RowBox[{"r4`Km", " ", 
        RowBox[{"(", 
         RowBox[{"1", "+", 
          FractionBox["m`E", "r4`Ki"]}], ")"}]}], "+", "m`D"}]], "]"}], "-", 
    RowBox[{"Hold", "[", 
     FractionBox[
      RowBox[{"r5`Vmax", " ", "m`E"}], 
      RowBox[{"r5`Km", "+", "m`E"}]], "]"}]}], ",", 
   RowBox[{
    RowBox[{"Hold", "[", 
     FractionBox[
      RowBox[{"r5`Vmax", " ", "m`E"}], 
      RowBox[{"r5`Km", "+", "m`E"}]], "]"}], "-", 
    RowBox[{"Hold", "[", 
     FractionBox[
      RowBox[{"r6`Vmax", " ", "m`F"}], 
      RowBox[{
       RowBox[{"r6`Km", " ", 
        RowBox[{"(", 
         RowBox[{"1", "+", 
          FractionBox["m`G", "r6`Ki"]}], ")"}]}], "+", "m`F"}]], "]"}], "+", 
    RowBox[{"Hold", "[", 
     FractionBox[
      RowBox[{"r7`Vmax", " ", "m`G"}], 
      RowBox[{"r7`Km", "+", "m`G"}]], "]"}], "-", 
    RowBox[{"Hold", "[", 
     RowBox[{"r8`a", " ", 
      RowBox[{
       UnderoverscriptBox["\[Product]", 
        RowBox[{"i`i", "=", "1"}], 
        RowBox[{"Length", "[", 
         RowBox[{"{", "m`F", "}"}], "]"}]], 
       SuperscriptBox[
        RowBox[{
         RowBox[{"{", "m`F", "}"}], "\[LeftDoubleBracket]", "i`i", 
         "\[RightDoubleBracket]"}], 
        RowBox[{
         RowBox[{"{", "1", "}"}], "\[LeftDoubleBracket]", "i`i", 
         "\[RightDoubleBracket]"}]]}]}], "]"}], "+", 
    RowBox[{"Hold", "[", 
     RowBox[{"r9`a", " ", 
      RowBox[{
       UnderoverscriptBox["\[Product]", 
        RowBox[{"i`i", "=", "1"}], 
        RowBox[{"Length", "[", 
         RowBox[{"{", "m`F2", "}"}], "]"}]], 
       SuperscriptBox[
        RowBox[{
         RowBox[{"{", "m`F2", "}"}], "\[LeftDoubleBracket]", "i`i", 
         "\[RightDoubleBracket]"}], 
        RowBox[{
         RowBox[{"{", "1", "}"}], "\[LeftDoubleBracket]", "i`i", 
         "\[RightDoubleBracket]"}]]}]}], "]"}], "-", 
    RowBox[{"4", " ", 
     RowBox[{"Hold", "[", 
      RowBox[{"r20`a", " ", 
       RowBox[{
        UnderoverscriptBox["\[Product]", 
         RowBox[{"i`i", "=", "1"}], 
         RowBox[{"Length", "[", 
          RowBox[{"{", 
           RowBox[{"m`F", ",", "m`G"}], "}"}], "]"}]], 
        SuperscriptBox[
         RowBox[{
          RowBox[{"{", 
           RowBox[{"m`F", ",", "m`G"}], "}"}], "\[LeftDoubleBracket]", "i`i", 
          "\[RightDoubleBracket]"}], 
         RowBox[{
          RowBox[{"{", 
           RowBox[{"1", ",", "1"}], "}"}], "\[LeftDoubleBracket]", "i`i", 
          "\[RightDoubleBracket]"}]]}]}], "]"}]}]}], ",", 
   RowBox[{
    RowBox[{"-", 
     RowBox[{"Hold", "[", 
      FractionBox[
       RowBox[{"r18`Vmax", " ", "m`F2"}], 
       RowBox[{
        RowBox[{"r18`Km", " ", 
         RowBox[{"(", 
          RowBox[{"1", "+", 
           FractionBox["m`G2", "r18`Ki"]}], ")"}]}], "+", "m`F2"}]], "]"}]}], 
    "+", 
    RowBox[{"Hold", "[", 
     FractionBox[
      RowBox[{"r19`Vmax", " ", "m`G2"}], 
      RowBox[{"r19`Km", "+", "m`G2"}]], "]"}], "+", 
    RowBox[{"Hold", "[", 
     FractionBox[
      RowBox[{"r16`Vmax", " ", "m`O"}], 
      RowBox[{"r16`Km", "+", "m`O"}]], "]"}], "+", 
    RowBox[{"Hold", "[", 
     RowBox[{"r8`a", " ", 
      RowBox[{
       UnderoverscriptBox["\[Product]", 
        RowBox[{"i`i", "=", "1"}], 
        RowBox[{"Length", "[", 
         RowBox[{"{", "m`F", "}"}], "]"}]], 
       SuperscriptBox[
        RowBox[{
         RowBox[{"{", "m`F", "}"}], "\[LeftDoubleBracket]", "i`i", 
         "\[RightDoubleBracket]"}], 
        RowBox[{
         RowBox[{"{", "1", "}"}], "\[LeftDoubleBracket]", "i`i", 
         "\[RightDoubleBracket]"}]]}]}], "]"}], "-", 
    RowBox[{"Hold", "[", 
     RowBox[{"r9`a", " ", 
      RowBox[{
       UnderoverscriptBox["\[Product]", 
        RowBox[{"i`i", "=", "1"}], 
        RowBox[{"Length", "[", 
         RowBox[{"{", "m`F2", "}"}], "]"}]], 
       SuperscriptBox[
        RowBox[{
         RowBox[{"{", "m`F2", "}"}], "\[LeftDoubleBracket]", "i`i", 
         "\[RightDoubleBracket]"}], 
        RowBox[{
         RowBox[{"{", "1", "}"}], "\[LeftDoubleBracket]", "i`i", 
         "\[RightDoubleBracket]"}]]}]}], "]"}], "-", 
    RowBox[{"3", " ", 
     RowBox[{"Hold", "[", 
      RowBox[{"r21`a", " ", 
       RowBox[{
        UnderoverscriptBox["\[Product]", 
         RowBox[{"i`i", "=", "1"}], 
         RowBox[{"Length", "[", 
          RowBox[{"{", 
           RowBox[{"m`F2", ",", "m`G2"}], "}"}], "]"}]], 
        SuperscriptBox[
         RowBox[{
          RowBox[{"{", 
           RowBox[{"m`F2", ",", "m`G2"}], "}"}], "\[LeftDoubleBracket]", 
          "i`i", "\[RightDoubleBracket]"}], 
         RowBox[{
          RowBox[{"{", 
           RowBox[{"1", ",", "1"}], "}"}], "\[LeftDoubleBracket]", "i`i", 
          "\[RightDoubleBracket]"}]]}]}], "]"}]}]}], ",", 
   RowBox[{
    RowBox[{"Hold", "[", 
     FractionBox[
      RowBox[{"r6`Vmax", " ", "m`F"}], 
      RowBox[{
       RowBox[{"r6`Km", " ", 
        RowBox[{"(", 
         RowBox[{"1", "+", 
          FractionBox["m`G", "r6`Ki"]}], ")"}]}], "+", "m`F"}]], "]"}], "-", 
    RowBox[{"Hold", "[", 
     FractionBox[
      RowBox[{"r7`Vmax", " ", "m`G"}], 
      RowBox[{"r7`Km", "+", "m`G"}]], "]"}], "-", 
    RowBox[{"Hold", "[", 
     RowBox[{"r22`a", " ", 
      RowBox[{
       UnderoverscriptBox["\[Product]", 
        RowBox[{"i`i", "=", "1"}], 
        RowBox[{"Length", "[", 
         RowBox[{"{", "m`G", "}"}], "]"}]], 
       SuperscriptBox[
        RowBox[{
         RowBox[{"{", "m`G", "}"}], "\[LeftDoubleBracket]", "i`i", 
         "\[RightDoubleBracket]"}], 
        RowBox[{
         RowBox[{"{", "1", "}"}], "\[LeftDoubleBracket]", "i`i", 
         "\[RightDoubleBracket]"}]]}]}], "]"}], "+", 
    RowBox[{"Hold", "[", 
     RowBox[{"r23`a", " ", 
      RowBox[{
       UnderoverscriptBox["\[Product]", 
        RowBox[{"i`i", "=", "1"}], 
        RowBox[{"Length", "[", 
         RowBox[{"{", "m`G2", "}"}], "]"}]], 
       SuperscriptBox[
        RowBox[{
         RowBox[{"{", "m`G2", "}"}], "\[LeftDoubleBracket]", "i`i", 
         "\[RightDoubleBracket]"}], 
        RowBox[{
         RowBox[{"{", "1", "}"}], "\[LeftDoubleBracket]", "i`i", 
         "\[RightDoubleBracket]"}]]}]}], "]"}], "-", 
    RowBox[{"2", " ", 
     RowBox[{"Hold", "[", 
      RowBox[{"r20`a", " ", 
       RowBox[{
        UnderoverscriptBox["\[Product]", 
         RowBox[{"i`i", "=", "1"}], 
         RowBox[{"Length", "[", 
          RowBox[{"{", 
           RowBox[{"m`F", ",", "m`G"}], "}"}], "]"}]], 
        SuperscriptBox[
         RowBox[{
          RowBox[{"{", 
           RowBox[{"m`F", ",", "m`G"}], "}"}], "\[LeftDoubleBracket]", "i`i", 
          "\[RightDoubleBracket]"}], 
         RowBox[{
          RowBox[{"{", 
           RowBox[{"1", ",", "1"}], "}"}], "\[LeftDoubleBracket]", "i`i", 
          "\[RightDoubleBracket]"}]]}]}], "]"}]}]}], ",", 
   RowBox[{
    RowBox[{"Hold", "[", 
     FractionBox[
      RowBox[{"r18`Vmax", " ", "m`F2"}], 
      RowBox[{
       RowBox[{"r18`Km", " ", 
        RowBox[{"(", 
         RowBox[{"1", "+", 
          FractionBox["m`G2", "r18`Ki"]}], ")"}]}], "+", "m`F2"}]], "]"}], 
    "-", 
    RowBox[{"Hold", "[", 
     FractionBox[
      RowBox[{"r19`Vmax", " ", "m`G2"}], 
      RowBox[{"r19`Km", "+", "m`G2"}]], "]"}], "+", 
    RowBox[{"Hold", "[", 
     FractionBox[
      RowBox[{"r17`Vmax", " ", "m`O"}], 
      RowBox[{"r17`Km", "+", "m`O"}]], "]"}], "+", 
    RowBox[{"Hold", "[", 
     RowBox[{"r22`a", " ", 
      RowBox[{
       UnderoverscriptBox["\[Product]", 
        RowBox[{"i`i", "=", "1"}], 
        RowBox[{"Length", "[", 
         RowBox[{"{", "m`G", "}"}], "]"}]], 
       SuperscriptBox[
        RowBox[{
         RowBox[{"{", "m`G", "}"}], "\[LeftDoubleBracket]", "i`i", 
         "\[RightDoubleBracket]"}], 
        RowBox[{
         RowBox[{"{", "1", "}"}], "\[LeftDoubleBracket]", "i`i", 
         "\[RightDoubleBracket]"}]]}]}], "]"}], "-", 
    RowBox[{"Hold", "[", 
     RowBox[{"r23`a", " ", 
      RowBox[{
       UnderoverscriptBox["\[Product]", 
        RowBox[{"i`i", "=", "1"}], 
        RowBox[{"Length", "[", 
         RowBox[{"{", "m`G2", "}"}], "]"}]], 
       SuperscriptBox[
        RowBox[{
         RowBox[{"{", "m`G2", "}"}], "\[LeftDoubleBracket]", "i`i", 
         "\[RightDoubleBracket]"}], 
        RowBox[{
         RowBox[{"{", "1", "}"}], "\[LeftDoubleBracket]", "i`i", 
         "\[RightDoubleBracket]"}]]}]}], "]"}], "-", 
    RowBox[{"Hold", "[", 
     RowBox[{"r21`a", " ", 
      RowBox[{
       UnderoverscriptBox["\[Product]", 
        RowBox[{"i`i", "=", "1"}], 
        RowBox[{"Length", "[", 
         RowBox[{"{", 
          RowBox[{"m`F2", ",", "m`G2"}], "}"}], "]"}]], 
       SuperscriptBox[
        RowBox[{
         RowBox[{"{", 
          RowBox[{"m`F2", ",", "m`G2"}], "}"}], "\[LeftDoubleBracket]", "i`i",
          "\[RightDoubleBracket]"}], 
        RowBox[{
         RowBox[{"{", 
          RowBox[{"1", ",", "1"}], "}"}], "\[LeftDoubleBracket]", "i`i", 
         "\[RightDoubleBracket]"}]]}]}], "]"}]}], ",", 
   RowBox[{
    RowBox[{"Hold", "[", 
     FractionBox[
      RowBox[{"r10`Vmax", " ", "m`H"}], 
      RowBox[{
       RowBox[{"r10`Km", " ", 
        RowBox[{"(", 
         RowBox[{"1", "+", 
          FractionBox["m`F2", "r10`Ki"], "+", 
          FractionBox["m`G2", "r10`Ki2"]}], ")"}]}], "+", "m`H"}]], "]"}], 
    "-", 
    RowBox[{"Hold", "[", 
     FractionBox[
      RowBox[{"r11`Vmax", " ", "m`J"}], 
      RowBox[{"r11`Km", "+", "m`J"}]], "]"}]}], ",", 
   RowBox[{
    RowBox[{"Hold", "[", 
     FractionBox[
      RowBox[{"r11`Vmax", " ", "m`J"}], 
      RowBox[{"r11`Km", "+", "m`J"}]], "]"}], "-", 
    RowBox[{"Hold", "[", 
     FractionBox[
      RowBox[{"r12`Vmax", " ", "m`K"}], 
      RowBox[{"r12`Km", "+", "m`K"}]], "]"}]}], ",", 
   RowBox[{
    RowBox[{"Hold", "[", 
     FractionBox[
      RowBox[{"r12`Vmax", " ", "m`K"}], 
      RowBox[{"r12`Km", "+", "m`K"}]], "]"}], "-", 
    RowBox[{"Hold", "[", 
     FractionBox[
      RowBox[{"r13`Vmax", " ", "m`L"}], 
      RowBox[{"r13`Km", "+", "m`L"}]], "]"}]}], ",", 
   RowBox[{
    RowBox[{"Hold", "[", 
     FractionBox[
      RowBox[{"r13`Vmax", " ", "m`L"}], 
      RowBox[{"r13`Km", "+", "m`L"}]], "]"}], "-", 
    RowBox[{"Hold", "[", 
     FractionBox[
      RowBox[{"r14`Vmax", " ", "m`M"}], 
      RowBox[{"r14`Km", "+", "m`M"}]], "]"}]}], ",", 
   RowBox[{
    RowBox[{"Hold", "[", 
     FractionBox[
      RowBox[{"r14`Vmax", " ", "m`M"}], 
      RowBox[{"r14`Km", "+", "m`M"}]], "]"}], "-", 
    RowBox[{"Hold", "[", 
     FractionBox[
      RowBox[{"r15`Vmax", " ", "m`N"}], 
      RowBox[{"r15`Km", "+", "m`N"}]], "]"}]}], ",", 
   RowBox[{
    RowBox[{"Hold", "[", 
     FractionBox[
      RowBox[{"r15`Vmax", " ", "m`N"}], 
      RowBox[{"r15`Km", "+", "m`N"}]], "]"}], "-", 
    RowBox[{"Hold", "[", 
     FractionBox[
      RowBox[{"r16`Vmax", " ", "m`O"}], 
      RowBox[{"r16`Km", "+", "m`O"}]], "]"}], "-", 
    RowBox[{"Hold", "[", 
     FractionBox[
      RowBox[{"r17`Vmax", " ", "m`O"}], 
      RowBox[{"r17`Km", "+", "m`O"}]], "]"}]}]}], "}"}]], "Output",
 CellChangeTimes->CompressedData["
1:eJxTTMoPSmVkYGDQBuJl8Q9e1Mi8cXwxe095newbR7emW5uW6b1xNIgs1PkM
pKO+7ub/C6Rnqj9++ln/jeNbkeDPx4zfOO6r8PI9D6S/TY9iiLJ443j2jnH/
Ars3jhaFtTeOdL5xDJGL+wGir1yKVzkKpJ8wn94o1PXGsVmqSEMKSBvmXTYF
0V9OPPcE0SITzvI7AWmfeu+zQt1vHDmXnnAWBdLeH+qeSgBpJ/51Jnr73ziu
e7BVXOHgG0epmzxLlIH0vJJMEVUgbbZRyMMLSHe9avofCKTXOHAfCgLSy482
6wYD6SiZWbklQFpw4mzfuUA66H/wR9lDbxwrdLieFwDp8GdH0hYC6UVszzwO
A+mQTp01noffOPIvvVqbB6TLzjWuPHT0jSOH3HxZ45NvHINfp7gnA+lLbOd1
OoD0s5k/37eeeuN47an1rGOP3jgCAIctts0=
  "],
 CellLabel->"Out[19]=",ExpressionUUID->"5b0d703a-d9b0-4dcf-b953-63f689d5837c"]
}, Open  ]],

Cell[CellGroupData[{

Cell["RateEqs = ReleaseHold[RateEqs]", "Input",
 CellLabel->"In[20]:=",ExpressionUUID->"ddcf4705-274c-446a-9fe9-b900ad210481"],

Cell[BoxData[
 RowBox[{"{", 
  RowBox[{
   RowBox[{
    FractionBox[
     RowBox[{"m`A", " ", "r1`Vmax"}], 
     RowBox[{"m`A", "+", 
      RowBox[{
       RowBox[{"(", 
        RowBox[{"1", "+", 
         FractionBox["m`B", "r1`Ki"]}], ")"}], " ", "r1`Km"}]}]], "-", 
    FractionBox[
     RowBox[{"m`B", " ", "r2`Vmax"}], 
     RowBox[{"m`B", "+", 
      RowBox[{
       RowBox[{"(", 
        RowBox[{"1", "+", 
         FractionBox["m`C", "r2`Ki"]}], ")"}], " ", "r2`Km"}]}]]}], ",", 
   RowBox[{
    FractionBox[
     RowBox[{"m`B", " ", "r2`Vmax"}], 
     RowBox[{"m`B", "+", 
      RowBox[{
       RowBox[{"(", 
        RowBox[{"1", "+", 
         FractionBox["m`C", "r2`Ki"]}], ")"}], " ", "r2`Km"}]}]], "-", 
    FractionBox[
     RowBox[{"m`C", " ", "r3`Vmax"}], 
     RowBox[{"m`C", "+", 
      RowBox[{"r3`Km", " ", 
       RowBox[{"(", 
        RowBox[{"1", "+", 
         FractionBox["m`D", "r3`Ki"], "+", 
         FractionBox["m`FPP", "r3`Ki2"], "+", 
         FractionBox["m`GPP", "r3`Ki3"], "+", 
         FractionBox["m`GGPP", "r3`Ki4"], "+", 
         FractionBox["m`PhyPP", "r3`Ki5"]}], ")"}]}]}]]}], ",", 
   RowBox[{
    FractionBox[
     RowBox[{"m`C", " ", "r3`Vmax"}], 
     RowBox[{"m`C", "+", 
      RowBox[{"r3`Km", " ", 
       RowBox[{"(", 
        RowBox[{"1", "+", 
         FractionBox["m`D", "r3`Ki"], "+", 
         FractionBox["m`FPP", "r3`Ki2"], "+", 
         FractionBox["m`GPP", "r3`Ki3"], "+", 
         FractionBox["m`GGPP", "r3`Ki4"], "+", 
         FractionBox["m`PhyPP", "r3`Ki5"]}], ")"}]}]}]], "-", 
    FractionBox[
     RowBox[{"m`D", " ", "r4`Vmax"}], 
     RowBox[{"m`D", "+", 
      RowBox[{
       RowBox[{"(", 
        RowBox[{"1", "+", 
         FractionBox["m`E", "r4`Ki"]}], ")"}], " ", "r4`Km"}]}]]}], ",", 
   RowBox[{
    FractionBox[
     RowBox[{"m`D", " ", "r4`Vmax"}], 
     RowBox[{"m`D", "+", 
      RowBox[{
       RowBox[{"(", 
        RowBox[{"1", "+", 
         FractionBox["m`E", "r4`Ki"]}], ")"}], " ", "r4`Km"}]}]], "-", 
    FractionBox[
     RowBox[{"m`E", " ", "r5`Vmax"}], 
     RowBox[{"m`E", "+", "r5`Km"}]]}], ",", 
   RowBox[{
    RowBox[{
     RowBox[{"-", "r8`a"}], " ", "m`F"}], "+", 
    RowBox[{"r9`a", " ", "m`F2"}], "-", 
    RowBox[{"4", " ", "r20`a", " ", "m`F", " ", "m`G"}], "+", 
    FractionBox[
     RowBox[{"m`E", " ", "r5`Vmax"}], 
     RowBox[{"m`E", "+", "r5`Km"}]], "-", 
    FractionBox[
     RowBox[{"m`F", " ", "r6`Vmax"}], 
     RowBox[{"m`F", "+", 
      RowBox[{
       RowBox[{"(", 
        RowBox[{"1", "+", 
         FractionBox["m`G", "r6`Ki"]}], ")"}], " ", "r6`Km"}]}]], "+", 
    FractionBox[
     RowBox[{"m`G", " ", "r7`Vmax"}], 
     RowBox[{"m`G", "+", "r7`Km"}]]}], ",", 
   RowBox[{
    RowBox[{"r8`a", " ", "m`F"}], "-", 
    RowBox[{"r9`a", " ", "m`F2"}], "-", 
    RowBox[{"3", " ", "r21`a", " ", "m`F2", " ", "m`G2"}], "+", 
    FractionBox[
     RowBox[{"m`O", " ", "r16`Vmax"}], 
     RowBox[{"r16`Km", "+", "m`O"}]], "-", 
    FractionBox[
     RowBox[{"m`F2", " ", "r18`Vmax"}], 
     RowBox[{"m`F2", "+", 
      RowBox[{
       RowBox[{"(", 
        RowBox[{"1", "+", 
         FractionBox["m`G2", "r18`Ki"]}], ")"}], " ", "r18`Km"}]}]], "+", 
    FractionBox[
     RowBox[{"m`G2", " ", "r19`Vmax"}], 
     RowBox[{"m`G2", "+", "r19`Km"}]]}], ",", 
   RowBox[{
    RowBox[{
     RowBox[{"-", "r22`a"}], " ", "m`G"}], "-", 
    RowBox[{"2", " ", "r20`a", " ", "m`F", " ", "m`G"}], "+", 
    RowBox[{"r23`a", " ", "m`G2"}], "+", 
    FractionBox[
     RowBox[{"m`F", " ", "r6`Vmax"}], 
     RowBox[{"m`F", "+", 
      RowBox[{
       RowBox[{"(", 
        RowBox[{"1", "+", 
         FractionBox["m`G", "r6`Ki"]}], ")"}], " ", "r6`Km"}]}]], "-", 
    FractionBox[
     RowBox[{"m`G", " ", "r7`Vmax"}], 
     RowBox[{"m`G", "+", "r7`Km"}]]}], ",", 
   RowBox[{
    RowBox[{"r22`a", " ", "m`G"}], "-", 
    RowBox[{"r23`a", " ", "m`G2"}], "-", 
    RowBox[{"r21`a", " ", "m`F2", " ", "m`G2"}], "+", 
    FractionBox[
     RowBox[{"m`O", " ", "r17`Vmax"}], 
     RowBox[{"r17`Km", "+", "m`O"}]], "+", 
    FractionBox[
     RowBox[{"m`F2", " ", "r18`Vmax"}], 
     RowBox[{"m`F2", "+", 
      RowBox[{
       RowBox[{"(", 
        RowBox[{"1", "+", 
         FractionBox["m`G2", "r18`Ki"]}], ")"}], " ", "r18`Km"}]}]], "-", 
    FractionBox[
     RowBox[{"m`G2", " ", "r19`Vmax"}], 
     RowBox[{"m`G2", "+", "r19`Km"}]]}], ",", 
   RowBox[{
    FractionBox[
     RowBox[{"m`H", " ", "r10`Vmax"}], 
     RowBox[{"m`H", "+", 
      RowBox[{
       RowBox[{"(", 
        RowBox[{"1", "+", 
         FractionBox["m`F2", "r10`Ki"], "+", 
         FractionBox["m`G2", "r10`Ki2"]}], ")"}], " ", "r10`Km"}]}]], "-", 
    FractionBox[
     RowBox[{"m`J", " ", "r11`Vmax"}], 
     RowBox[{"m`J", "+", "r11`Km"}]]}], ",", 
   RowBox[{
    FractionBox[
     RowBox[{"m`J", " ", "r11`Vmax"}], 
     RowBox[{"m`J", "+", "r11`Km"}]], "-", 
    FractionBox[
     RowBox[{"m`K", " ", "r12`Vmax"}], 
     RowBox[{"m`K", "+", "r12`Km"}]]}], ",", 
   RowBox[{
    FractionBox[
     RowBox[{"m`K", " ", "r12`Vmax"}], 
     RowBox[{"m`K", "+", "r12`Km"}]], "-", 
    FractionBox[
     RowBox[{"m`L", " ", "r13`Vmax"}], 
     RowBox[{"r13`Km", "+", "m`L"}]]}], ",", 
   RowBox[{
    FractionBox[
     RowBox[{"m`L", " ", "r13`Vmax"}], 
     RowBox[{"r13`Km", "+", "m`L"}]], "-", 
    FractionBox[
     RowBox[{"m`M", " ", "r14`Vmax"}], 
     RowBox[{"r14`Km", "+", "m`M"}]]}], ",", 
   RowBox[{
    FractionBox[
     RowBox[{"m`M", " ", "r14`Vmax"}], 
     RowBox[{"r14`Km", "+", "m`M"}]], "-", 
    FractionBox[
     RowBox[{"m`N", " ", "r15`Vmax"}], 
     RowBox[{"r15`Km", "+", "m`N"}]]}], ",", 
   RowBox[{
    FractionBox[
     RowBox[{"m`N", " ", "r15`Vmax"}], 
     RowBox[{"r15`Km", "+", "m`N"}]], "-", 
    FractionBox[
     RowBox[{"m`O", " ", "r16`Vmax"}], 
     RowBox[{"r16`Km", "+", "m`O"}]], "-", 
    FractionBox[
     RowBox[{"m`O", " ", "r17`Vmax"}], 
     RowBox[{"r17`Km", "+", "m`O"}]]}]}], "}"}]], "Output",
 CellChangeTimes->{3.859606124869437*^9, 3.8598695786363993`*^9, 
  3.860039480329157*^9, 3.860138806184147*^9, 3.8602081992139697`*^9, 
  3.860483425408848*^9, 3.8605588306854224`*^9, 3.861779788086343*^9, 
  3.8635829569995747`*^9, 3.8636815951637006`*^9, 3.8637571585016575`*^9, 
  3.864276863829051*^9, 3.8769922098958015`*^9},
 CellLabel->"Out[20]=",ExpressionUUID->"1dbb8f8b-151c-4d64-bfa4-e631b09a6ec6"]
}, Open  ]],

Cell[CellGroupData[{

Cell[BoxData[
 RowBox[{"{", 
  RowBox[{
   RowBox[{
    FractionBox[
     RowBox[{"m`A", " ", "r1`Vmax"}], 
     RowBox[{"m`A", "+", 
      RowBox[{
       RowBox[{"(", 
        RowBox[{"1", "+", 
         FractionBox["m`B", "r1`Ki"]}], ")"}], " ", "r1`Km"}]}]], "-", 
    FractionBox[
     RowBox[{"m`B", " ", "r2`Vmax"}], 
     RowBox[{"m`B", "+", 
      RowBox[{
       RowBox[{"(", 
        RowBox[{"1", "+", 
         FractionBox["m`C", "r2`Ki"]}], ")"}], " ", "r2`Km"}]}]]}], ",", 
   "\[IndentingNewLine]", 
   RowBox[{
    FractionBox[
     RowBox[{"m`B", " ", "r2`Vmax"}], 
     RowBox[{"m`B", "+", 
      RowBox[{
       RowBox[{"(", 
        RowBox[{"1", "+", 
         FractionBox["m`C", "r2`Ki"]}], ")"}], " ", "r2`Km"}]}]], "-", 
    FractionBox[
     RowBox[{"m`C", " ", "r3`Vmax"}], 
     RowBox[{"m`C", "+", 
      RowBox[{"r3`Km", " ", 
       RowBox[{"(", 
        RowBox[{"1", "+", 
         FractionBox["m`D", "r3`Ki"], "+", 
         FractionBox["m`FPP", "r3`Ki2"], "+", 
         FractionBox["m`GPP", "r3`Ki3"], "+", 
         FractionBox["m`GGPP", "r3`Ki4"], "+", 
         FractionBox["m`PhyPP", "r3`Ki5"]}], ")"}]}]}]]}], ",", 
   "\[IndentingNewLine]", 
   RowBox[{
    FractionBox[
     RowBox[{"m`C", " ", "r3`Vmax"}], 
     RowBox[{"m`C", "+", 
      RowBox[{"r3`Km", " ", 
       RowBox[{"(", 
        RowBox[{"1", "+", 
         FractionBox["m`D", "r3`Ki"], "+", 
         FractionBox["m`FPP", "r3`Ki2"], "+", 
         FractionBox["m`GPP", "r3`Ki3"], "+", 
         FractionBox["m`GGPP", "r3`Ki4"], "+", 
         FractionBox["m`PhyPP", "r3`Ki5"]}], ")"}]}]}]], "-", 
    FractionBox[
     RowBox[{"m`D", " ", "r4`Vmax"}], 
     RowBox[{"m`D", "+", 
      RowBox[{
       RowBox[{"(", 
        RowBox[{"1", "+", 
         FractionBox["m`E", "r4`Ki"]}], ")"}], " ", "r4`Km"}]}]]}], ",", 
   "\[IndentingNewLine]", 
   RowBox[{
    FractionBox[
     RowBox[{"m`D", " ", "r4`Vmax"}], 
     RowBox[{"m`D", "+", 
      RowBox[{
       RowBox[{"(", 
        RowBox[{"1", "+", 
         FractionBox["m`E", "r4`Ki"]}], ")"}], " ", "r4`Km"}]}]], "-", 
    FractionBox[
     RowBox[{"m`E", " ", "r5`Vmax"}], 
     RowBox[{"m`E", "+", "r5`Km"}]]}], ",", "\[IndentingNewLine]", 
   RowBox[{
    RowBox[{
     RowBox[{"-", "r8`a"}], " ", "m`F"}], "+", 
    RowBox[{"r9`a", " ", "m`F2"}], "-", 
    RowBox[{"4", " ", "r20`a", " ", "m`F", " ", "m`G"}], "+", 
    FractionBox[
     RowBox[{"m`E", " ", "r5`Vmax"}], 
     RowBox[{"m`E", "+", "r5`Km"}]], "-", 
    FractionBox[
     RowBox[{"m`F", " ", "r6`Vmax"}], 
     RowBox[{"m`F", "+", 
      RowBox[{
       RowBox[{"(", 
        RowBox[{"1", "+", 
         FractionBox["m`G", "r6`Ki"]}], ")"}], " ", "r6`Km"}]}]], "+", 
    FractionBox[
     RowBox[{"m`G", " ", "r7`Vmax"}], 
     RowBox[{"m`G", "+", "r7`Km"}]]}], ",", "\[IndentingNewLine]", 
   RowBox[{
    RowBox[{"r8`a", " ", "m`F"}], "-", 
    RowBox[{"r9`a", " ", "m`F2"}], "-", 
    RowBox[{"3", " ", "r21`a", " ", "m`F2", " ", "m`G2"}], "+", 
    FractionBox[
     RowBox[{"m`O", " ", "r16`Vmax"}], 
     RowBox[{"r16`Km", "+", "m`O"}]], "-", 
    FractionBox[
     RowBox[{"m`F2", " ", "r18`Vmax"}], 
     RowBox[{"m`F2", "+", 
      RowBox[{
       RowBox[{"(", 
        RowBox[{"1", "+", 
         FractionBox["m`G2", "r18`Ki"]}], ")"}], " ", "r18`Km"}]}]], "+", 
    FractionBox[
     RowBox[{"m`G2", " ", "r19`Vmax"}], 
     RowBox[{"m`G2", "+", "r19`Km"}]]}], ",", "\[IndentingNewLine]", 
   RowBox[{
    RowBox[{
     RowBox[{"-", "r22`a"}], " ", "m`G"}], "-", 
    RowBox[{"2", " ", "r20`a", " ", "m`F", " ", "m`G"}], "+", 
    RowBox[{"r23`a", " ", "m`G2"}], "+", 
    FractionBox[
     RowBox[{"m`F", " ", "r6`Vmax"}], 
     RowBox[{"m`F", "+", 
      RowBox[{
       RowBox[{"(", 
        RowBox[{"1", "+", 
         FractionBox["m`G", "r6`Ki"]}], ")"}], " ", "r6`Km"}]}]], "-", 
    FractionBox[
     RowBox[{"m`G", " ", "r7`Vmax"}], 
     RowBox[{"m`G", "+", "r7`Km"}]]}], ",", "\[IndentingNewLine]", 
   RowBox[{
    RowBox[{"r22`a", " ", "m`G"}], "-", 
    RowBox[{"r23`a", " ", "m`G2"}], "-", 
    RowBox[{"r21`a", " ", "m`F2", " ", "m`G2"}], "+", 
    FractionBox[
     RowBox[{"m`O", " ", "r17`Vmax"}], 
     RowBox[{"r17`Km", "+", "m`O"}]], "+", 
    FractionBox[
     RowBox[{"m`F2", " ", "r18`Vmax"}], 
     RowBox[{"m`F2", "+", 
      RowBox[{
       RowBox[{"(", 
        RowBox[{"1", "+", 
         FractionBox["m`G2", "r18`Ki"]}], ")"}], " ", "r18`Km"}]}]], "-", 
    FractionBox[
     RowBox[{"m`G2", " ", "r19`Vmax"}], 
     RowBox[{"m`G2", "+", "r19`Km"}]]}], ",", "\[IndentingNewLine]", 
   RowBox[{
    FractionBox[
     RowBox[{"m`H", " ", "r10`Vmax"}], 
     RowBox[{"m`H", "+", 
      RowBox[{
       RowBox[{"(", 
        RowBox[{"1", "+", 
         FractionBox["m`F2", "r10`Ki"], "+", 
         FractionBox["m`G2", "r10`Ki2"]}], ")"}], " ", "r10`Km"}]}]], "-", 
    FractionBox[
     RowBox[{"m`J", " ", "r11`Vmax"}], 
     RowBox[{"m`J", "+", "r11`Km"}]]}], ",", 
   RowBox[{
    FractionBox[
     RowBox[{"m`J", " ", "r11`Vmax"}], 
     RowBox[{"m`J", "+", "r11`Km"}]], "-", 
    FractionBox[
     RowBox[{"m`K", " ", "r12`Vmax"}], 
     RowBox[{"m`K", "+", "r12`Km"}]]}], ",", "\[IndentingNewLine]", 
   RowBox[{
    FractionBox[
     RowBox[{"m`K", " ", "r12`Vmax"}], 
     RowBox[{"m`K", "+", "r12`Km"}]], "-", 
    FractionBox[
     RowBox[{"m`L", " ", "r13`Vmax"}], 
     RowBox[{"r13`Km", "+", "m`L"}]]}], ",", "\[IndentingNewLine]", 
   RowBox[{
    FractionBox[
     RowBox[{"m`L", " ", "r13`Vmax"}], 
     RowBox[{"r13`Km", "+", "m`L"}]], "-", 
    FractionBox[
     RowBox[{"m`M", " ", "r14`Vmax"}], 
     RowBox[{"r14`Km", "+", "m`M"}]]}], ",", "\[IndentingNewLine]", 
   RowBox[{
    FractionBox[
     RowBox[{"m`M", " ", "r14`Vmax"}], 
     RowBox[{"r14`Km", "+", "m`M"}]], "-", 
    FractionBox[
     RowBox[{"m`N", " ", "r15`Vmax"}], 
     RowBox[{"r15`Km", "+", "m`N"}]]}], ",", "\[IndentingNewLine]", 
   RowBox[{
    FractionBox[
     RowBox[{"m`N", " ", "r15`Vmax"}], 
     RowBox[{"r15`Km", "+", "m`N"}]], "-", 
    FractionBox[
     RowBox[{"m`O", " ", "r16`Vmax"}], 
     RowBox[{"r16`Km", "+", "m`O"}]], "-", 
    FractionBox[
     RowBox[{"m`O", " ", "r17`Vmax"}], 
     RowBox[{"r17`Km", "+", "m`O"}]]}]}], "}"}]], "Input",
 CellChangeTimes->{{3.8595301988130026`*^9, 3.859530256396543*^9}},
 CellLabel->"In[21]:=",ExpressionUUID->"16caf309-81be-493c-a58c-f6d1dd1f32c6"],

Cell[BoxData[
 RowBox[{"{", 
  RowBox[{
   RowBox[{
    FractionBox[
     RowBox[{"m`A", " ", "r1`Vmax"}], 
     RowBox[{"m`A", "+", 
      RowBox[{
       RowBox[{"(", 
        RowBox[{"1", "+", 
         FractionBox["m`B", "r1`Ki"]}], ")"}], " ", "r1`Km"}]}]], "-", 
    FractionBox[
     RowBox[{"m`B", " ", "r2`Vmax"}], 
     RowBox[{"m`B", "+", 
      RowBox[{
       RowBox[{"(", 
        RowBox[{"1", "+", 
         FractionBox["m`C", "r2`Ki"]}], ")"}], " ", "r2`Km"}]}]]}], ",", 
   RowBox[{
    FractionBox[
     RowBox[{"m`B", " ", "r2`Vmax"}], 
     RowBox[{"m`B", "+", 
      RowBox[{
       RowBox[{"(", 
        RowBox[{"1", "+", 
         FractionBox["m`C", "r2`Ki"]}], ")"}], " ", "r2`Km"}]}]], "-", 
    FractionBox[
     RowBox[{"m`C", " ", "r3`Vmax"}], 
     RowBox[{"m`C", "+", 
      RowBox[{"r3`Km", " ", 
       RowBox[{"(", 
        RowBox[{"1", "+", 
         FractionBox["m`D", "r3`Ki"], "+", 
         FractionBox["m`FPP", "r3`Ki2"], "+", 
         FractionBox["m`GPP", "r3`Ki3"], "+", 
         FractionBox["m`GGPP", "r3`Ki4"], "+", 
         FractionBox["m`PhyPP", "r3`Ki5"]}], ")"}]}]}]]}], ",", 
   RowBox[{
    FractionBox[
     RowBox[{"m`C", " ", "r3`Vmax"}], 
     RowBox[{"m`C", "+", 
      RowBox[{"r3`Km", " ", 
       RowBox[{"(", 
        RowBox[{"1", "+", 
         FractionBox["m`D", "r3`Ki"], "+", 
         FractionBox["m`FPP", "r3`Ki2"], "+", 
         FractionBox["m`GPP", "r3`Ki3"], "+", 
         FractionBox["m`GGPP", "r3`Ki4"], "+", 
         FractionBox["m`PhyPP", "r3`Ki5"]}], ")"}]}]}]], "-", 
    FractionBox[
     RowBox[{"m`D", " ", "r4`Vmax"}], 
     RowBox[{"m`D", "+", 
      RowBox[{
       RowBox[{"(", 
        RowBox[{"1", "+", 
         FractionBox["m`E", "r4`Ki"]}], ")"}], " ", "r4`Km"}]}]]}], ",", 
   RowBox[{
    FractionBox[
     RowBox[{"m`D", " ", "r4`Vmax"}], 
     RowBox[{"m`D", "+", 
      RowBox[{
       RowBox[{"(", 
        RowBox[{"1", "+", 
         FractionBox["m`E", "r4`Ki"]}], ")"}], " ", "r4`Km"}]}]], "-", 
    FractionBox[
     RowBox[{"m`E", " ", "r5`Vmax"}], 
     RowBox[{"m`E", "+", "r5`Km"}]]}], ",", 
   RowBox[{
    RowBox[{
     RowBox[{"-", "r8`a"}], " ", "m`F"}], "+", 
    RowBox[{"r9`a", " ", "m`F2"}], "-", 
    RowBox[{"4", " ", "r20`a", " ", "m`F", " ", "m`G"}], "+", 
    FractionBox[
     RowBox[{"m`E", " ", "r5`Vmax"}], 
     RowBox[{"m`E", "+", "r5`Km"}]], "-", 
    FractionBox[
     RowBox[{"m`F", " ", "r6`Vmax"}], 
     RowBox[{"m`F", "+", 
      RowBox[{
       RowBox[{"(", 
        RowBox[{"1", "+", 
         FractionBox["m`G", "r6`Ki"]}], ")"}], " ", "r6`Km"}]}]], "+", 
    FractionBox[
     RowBox[{"m`G", " ", "r7`Vmax"}], 
     RowBox[{"m`G", "+", "r7`Km"}]]}], ",", 
   RowBox[{
    RowBox[{"r8`a", " ", "m`F"}], "-", 
    RowBox[{"r9`a", " ", "m`F2"}], "-", 
    RowBox[{"3", " ", "r21`a", " ", "m`F2", " ", "m`G2"}], "+", 
    FractionBox[
     RowBox[{"m`O", " ", "r16`Vmax"}], 
     RowBox[{"r16`Km", "+", "m`O"}]], "-", 
    FractionBox[
     RowBox[{"m`F2", " ", "r18`Vmax"}], 
     RowBox[{"m`F2", "+", 
      RowBox[{
       RowBox[{"(", 
        RowBox[{"1", "+", 
         FractionBox["m`G2", "r18`Ki"]}], ")"}], " ", "r18`Km"}]}]], "+", 
    FractionBox[
     RowBox[{"m`G2", " ", "r19`Vmax"}], 
     RowBox[{"m`G2", "+", "r19`Km"}]]}], ",", 
   RowBox[{
    RowBox[{
     RowBox[{"-", "r22`a"}], " ", "m`G"}], "-", 
    RowBox[{"2", " ", "r20`a", " ", "m`F", " ", "m`G"}], "+", 
    RowBox[{"r23`a", " ", "m`G2"}], "+", 
    FractionBox[
     RowBox[{"m`F", " ", "r6`Vmax"}], 
     RowBox[{"m`F", "+", 
      RowBox[{
       RowBox[{"(", 
        RowBox[{"1", "+", 
         FractionBox["m`G", "r6`Ki"]}], ")"}], " ", "r6`Km"}]}]], "-", 
    FractionBox[
     RowBox[{"m`G", " ", "r7`Vmax"}], 
     RowBox[{"m`G", "+", "r7`Km"}]]}], ",", 
   RowBox[{
    RowBox[{"r22`a", " ", "m`G"}], "-", 
    RowBox[{"r23`a", " ", "m`G2"}], "-", 
    RowBox[{"r21`a", " ", "m`F2", " ", "m`G2"}], "+", 
    FractionBox[
     RowBox[{"m`O", " ", "r17`Vmax"}], 
     RowBox[{"r17`Km", "+", "m`O"}]], "+", 
    FractionBox[
     RowBox[{"m`F2", " ", "r18`Vmax"}], 
     RowBox[{"m`F2", "+", 
      RowBox[{
       RowBox[{"(", 
        RowBox[{"1", "+", 
         FractionBox["m`G2", "r18`Ki"]}], ")"}], " ", "r18`Km"}]}]], "-", 
    FractionBox[
     RowBox[{"m`G2", " ", "r19`Vmax"}], 
     RowBox[{"m`G2", "+", "r19`Km"}]]}], ",", 
   RowBox[{
    FractionBox[
     RowBox[{"m`H", " ", "r10`Vmax"}], 
     RowBox[{"m`H", "+", 
      RowBox[{
       RowBox[{"(", 
        RowBox[{"1", "+", 
         FractionBox["m`F2", "r10`Ki"], "+", 
         FractionBox["m`G2", "r10`Ki2"]}], ")"}], " ", "r10`Km"}]}]], "-", 
    FractionBox[
     RowBox[{"m`J", " ", "r11`Vmax"}], 
     RowBox[{"m`J", "+", "r11`Km"}]]}], ",", 
   RowBox[{
    FractionBox[
     RowBox[{"m`J", " ", "r11`Vmax"}], 
     RowBox[{"m`J", "+", "r11`Km"}]], "-", 
    FractionBox[
     RowBox[{"m`K", " ", "r12`Vmax"}], 
     RowBox[{"m`K", "+", "r12`Km"}]]}], ",", 
   RowBox[{
    FractionBox[
     RowBox[{"m`K", " ", "r12`Vmax"}], 
     RowBox[{"m`K", "+", "r12`Km"}]], "-", 
    FractionBox[
     RowBox[{"m`L", " ", "r13`Vmax"}], 
     RowBox[{"r13`Km", "+", "m`L"}]]}], ",", 
   RowBox[{
    FractionBox[
     RowBox[{"m`L", " ", "r13`Vmax"}], 
     RowBox[{"r13`Km", "+", "m`L"}]], "-", 
    FractionBox[
     RowBox[{"m`M", " ", "r14`Vmax"}], 
     RowBox[{"r14`Km", "+", "m`M"}]]}], ",", 
   RowBox[{
    FractionBox[
     RowBox[{"m`M", " ", "r14`Vmax"}], 
     RowBox[{"r14`Km", "+", "m`M"}]], "-", 
    FractionBox[
     RowBox[{"m`N", " ", "r15`Vmax"}], 
     RowBox[{"r15`Km", "+", "m`N"}]]}], ",", 
   RowBox[{
    FractionBox[
     RowBox[{"m`N", " ", "r15`Vmax"}], 
     RowBox[{"r15`Km", "+", "m`N"}]], "-", 
    FractionBox[
     RowBox[{"m`O", " ", "r16`Vmax"}], 
     RowBox[{"r16`Km", "+", "m`O"}]], "-", 
    FractionBox[
     RowBox[{"m`O", " ", "r17`Vmax"}], 
     RowBox[{"r17`Km", "+", "m`O"}]]}]}], "}"}]], "Output",
 CellChangeTimes->{3.8595301988859577`*^9, 3.859606124907441*^9, 
  3.859869578662632*^9, 3.860039480359975*^9, 3.860138806218232*^9, 
  3.860208199242673*^9, 3.860483425418924*^9, 3.8605588307134237`*^9, 
  3.861779788126235*^9, 3.863582957030884*^9, 3.8636815951964464`*^9, 
  3.8637571585347757`*^9, 3.8642768638616185`*^9, 3.876992209923807*^9},
 CellLabel->"Out[21]=",ExpressionUUID->"083e6bfa-e0e0-46e7-a7c5-78b2c2388168"]
}, Open  ]],

Cell[CellGroupData[{

Cell[BoxData["SubsDepVarsWithT"], "Input",
 CellChangeTimes->{{3.790931078936096*^9, 3.790931080556289*^9}},
 CellLabel->"In[22]:=",ExpressionUUID->"c1e642d2-cebf-446f-b175-67b581199a81"],

Cell[BoxData[
 RowBox[{"{", 
  RowBox[{
   RowBox[{"m`B", "\[Rule]", 
    RowBox[{"m`B", "[", "t", "]"}]}], ",", 
   RowBox[{"m`C", "\[Rule]", 
    RowBox[{"m`C", "[", "t", "]"}]}], ",", 
   RowBox[{"m`D", "\[Rule]", 
    RowBox[{"m`D", "[", "t", "]"}]}], ",", 
   RowBox[{"m`E", "\[Rule]", 
    RowBox[{"m`E", "[", "t", "]"}]}], ",", 
   RowBox[{"m`F", "\[Rule]", 
    RowBox[{"m`F", "[", "t", "]"}]}], ",", 
   RowBox[{"m`F2", "\[Rule]", 
    RowBox[{"m`F2", "[", "t", "]"}]}], ",", 
   RowBox[{"m`G", "\[Rule]", 
    RowBox[{"m`G", "[", "t", "]"}]}], ",", 
   RowBox[{"m`G2", "\[Rule]", 
    RowBox[{"m`G2", "[", "t", "]"}]}], ",", 
   RowBox[{"m`J", "\[Rule]", 
    RowBox[{"m`J", "[", "t", "]"}]}], ",", 
   RowBox[{"m`K", "\[Rule]", 
    RowBox[{"m`K", "[", "t", "]"}]}], ",", 
   RowBox[{"m`L", "\[Rule]", 
    RowBox[{"m`L", "[", "t", "]"}]}], ",", 
   RowBox[{"m`M", "\[Rule]", 
    RowBox[{"m`M", "[", "t", "]"}]}], ",", 
   RowBox[{"m`N", "\[Rule]", 
    RowBox[{"m`N", "[", "t", "]"}]}], ",", 
   RowBox[{"m`O", "\[Rule]", 
    RowBox[{"m`O", "[", "t", "]"}]}]}], "}"}]], "Output",
 CellChangeTimes->{3.7909310812079897`*^9, 3.83032698016998*^9, 
  3.8303272414748063`*^9, 3.83032760685493*^9, 3.8304864173926754`*^9, 
  3.8305019836396923`*^9, 3.8305834282671957`*^9, 3.8310109224554105`*^9, 
  3.8310159663591995`*^9, 3.831023404056321*^9, 3.858330021492276*^9, 
  3.8593496937205143`*^9, 3.8593569604300585`*^9, 3.859359907329689*^9, 
  3.8594360966317797`*^9, 3.859451900139329*^9, 3.8594534563846626`*^9, 
  3.859454316147421*^9, 3.8595224128706894`*^9, 3.859606124917842*^9, 
  3.8598695786883864`*^9, 3.860039480382897*^9, 3.8601388062421474`*^9, 
  3.8602081992656136`*^9, 3.8604834254362144`*^9, 3.8605588307376585`*^9, 
  3.8617797881571827`*^9, 3.8635829570390577`*^9, 3.8636815952266407`*^9, 
  3.863757158560176*^9, 3.8642768638927116`*^9, 3.8769922099448004`*^9},
 CellLabel->"Out[22]=",ExpressionUUID->"cf72a2b5-b822-4528-a2c1-34ad3b28f850"]
}, Open  ]],

Cell[CellGroupData[{

Cell["RateEqsWithT = RateEqs/.SubsDepVarsWithT", "Input",
 CellLabel->"In[23]:=",ExpressionUUID->"30ffcd40-3c7c-4ef7-8d76-298801d406dc"],

Cell[BoxData[
 RowBox[{"{", 
  RowBox[{
   RowBox[{
    FractionBox[
     RowBox[{"m`A", " ", "r1`Vmax"}], 
     RowBox[{"m`A", "+", 
      RowBox[{"r1`Km", " ", 
       RowBox[{"(", 
        RowBox[{"1", "+", 
         FractionBox[
          RowBox[{"m`B", "[", "t", "]"}], "r1`Ki"]}], ")"}]}]}]], "-", 
    FractionBox[
     RowBox[{"r2`Vmax", " ", 
      RowBox[{"m`B", "[", "t", "]"}]}], 
     RowBox[{
      RowBox[{"m`B", "[", "t", "]"}], "+", 
      RowBox[{"r2`Km", " ", 
       RowBox[{"(", 
        RowBox[{"1", "+", 
         FractionBox[
          RowBox[{"m`C", "[", "t", "]"}], "r2`Ki"]}], ")"}]}]}]]}], ",", 
   RowBox[{
    FractionBox[
     RowBox[{"r2`Vmax", " ", 
      RowBox[{"m`B", "[", "t", "]"}]}], 
     RowBox[{
      RowBox[{"m`B", "[", "t", "]"}], "+", 
      RowBox[{"r2`Km", " ", 
       RowBox[{"(", 
        RowBox[{"1", "+", 
         FractionBox[
          RowBox[{"m`C", "[", "t", "]"}], "r2`Ki"]}], ")"}]}]}]], "-", 
    FractionBox[
     RowBox[{"r3`Vmax", " ", 
      RowBox[{"m`C", "[", "t", "]"}]}], 
     RowBox[{
      RowBox[{"m`C", "[", "t", "]"}], "+", 
      RowBox[{"r3`Km", " ", 
       RowBox[{"(", 
        RowBox[{"1", "+", 
         FractionBox["m`FPP", "r3`Ki2"], "+", 
         FractionBox["m`GPP", "r3`Ki3"], "+", 
         FractionBox["m`GGPP", "r3`Ki4"], "+", 
         FractionBox["m`PhyPP", "r3`Ki5"], "+", 
         FractionBox[
          RowBox[{"m`D", "[", "t", "]"}], "r3`Ki"]}], ")"}]}]}]]}], ",", 
   RowBox[{
    FractionBox[
     RowBox[{"r3`Vmax", " ", 
      RowBox[{"m`C", "[", "t", "]"}]}], 
     RowBox[{
      RowBox[{"m`C", "[", "t", "]"}], "+", 
      RowBox[{"r3`Km", " ", 
       RowBox[{"(", 
        RowBox[{"1", "+", 
         FractionBox["m`FPP", "r3`Ki2"], "+", 
         FractionBox["m`GPP", "r3`Ki3"], "+", 
         FractionBox["m`GGPP", "r3`Ki4"], "+", 
         FractionBox["m`PhyPP", "r3`Ki5"], "+", 
         FractionBox[
          RowBox[{"m`D", "[", "t", "]"}], "r3`Ki"]}], ")"}]}]}]], "-", 
    FractionBox[
     RowBox[{"r4`Vmax", " ", 
      RowBox[{"m`D", "[", "t", "]"}]}], 
     RowBox[{
      RowBox[{"m`D", "[", "t", "]"}], "+", 
      RowBox[{"r4`Km", " ", 
       RowBox[{"(", 
        RowBox[{"1", "+", 
         FractionBox[
          RowBox[{"m`E", "[", "t", "]"}], "r4`Ki"]}], ")"}]}]}]]}], ",", 
   RowBox[{
    RowBox[{"-", 
     FractionBox[
      RowBox[{"r5`Vmax", " ", 
       RowBox[{"m`E", "[", "t", "]"}]}], 
      RowBox[{"r5`Km", "+", 
       RowBox[{"m`E", "[", "t", "]"}]}]]}], "+", 
    FractionBox[
     RowBox[{"r4`Vmax", " ", 
      RowBox[{"m`D", "[", "t", "]"}]}], 
     RowBox[{
      RowBox[{"m`D", "[", "t", "]"}], "+", 
      RowBox[{"r4`Km", " ", 
       RowBox[{"(", 
        RowBox[{"1", "+", 
         FractionBox[
          RowBox[{"m`E", "[", "t", "]"}], "r4`Ki"]}], ")"}]}]}]]}], ",", 
   RowBox[{
    FractionBox[
     RowBox[{"r5`Vmax", " ", 
      RowBox[{"m`E", "[", "t", "]"}]}], 
     RowBox[{"r5`Km", "+", 
      RowBox[{"m`E", "[", "t", "]"}]}]], "-", 
    RowBox[{"r8`a", " ", 
     RowBox[{"m`F", "[", "t", "]"}]}], "+", 
    RowBox[{"r9`a", " ", 
     RowBox[{"m`F2", "[", "t", "]"}]}], "-", 
    RowBox[{"4", " ", "r20`a", " ", 
     RowBox[{"m`F", "[", "t", "]"}], " ", 
     RowBox[{"m`G", "[", "t", "]"}]}], "+", 
    FractionBox[
     RowBox[{"r7`Vmax", " ", 
      RowBox[{"m`G", "[", "t", "]"}]}], 
     RowBox[{"r7`Km", "+", 
      RowBox[{"m`G", "[", "t", "]"}]}]], "-", 
    FractionBox[
     RowBox[{"r6`Vmax", " ", 
      RowBox[{"m`F", "[", "t", "]"}]}], 
     RowBox[{
      RowBox[{"m`F", "[", "t", "]"}], "+", 
      RowBox[{"r6`Km", " ", 
       RowBox[{"(", 
        RowBox[{"1", "+", 
         FractionBox[
          RowBox[{"m`G", "[", "t", "]"}], "r6`Ki"]}], ")"}]}]}]]}], ",", 
   RowBox[{
    RowBox[{"r8`a", " ", 
     RowBox[{"m`F", "[", "t", "]"}]}], "-", 
    RowBox[{"r9`a", " ", 
     RowBox[{"m`F2", "[", "t", "]"}]}], "-", 
    RowBox[{"3", " ", "r21`a", " ", 
     RowBox[{"m`F2", "[", "t", "]"}], " ", 
     RowBox[{"m`G2", "[", "t", "]"}]}], "+", 
    FractionBox[
     RowBox[{"r19`Vmax", " ", 
      RowBox[{"m`G2", "[", "t", "]"}]}], 
     RowBox[{"r19`Km", "+", 
      RowBox[{"m`G2", "[", "t", "]"}]}]], "-", 
    FractionBox[
     RowBox[{"r18`Vmax", " ", 
      RowBox[{"m`F2", "[", "t", "]"}]}], 
     RowBox[{
      RowBox[{"m`F2", "[", "t", "]"}], "+", 
      RowBox[{"r18`Km", " ", 
       RowBox[{"(", 
        RowBox[{"1", "+", 
         FractionBox[
          RowBox[{"m`G2", "[", "t", "]"}], "r18`Ki"]}], ")"}]}]}]], "+", 
    FractionBox[
     RowBox[{"r16`Vmax", " ", 
      RowBox[{"m`O", "[", "t", "]"}]}], 
     RowBox[{"r16`Km", "+", 
      RowBox[{"m`O", "[", "t", "]"}]}]]}], ",", 
   RowBox[{
    RowBox[{
     RowBox[{"-", "r22`a"}], " ", 
     RowBox[{"m`G", "[", "t", "]"}]}], "-", 
    RowBox[{"2", " ", "r20`a", " ", 
     RowBox[{"m`F", "[", "t", "]"}], " ", 
     RowBox[{"m`G", "[", "t", "]"}]}], "-", 
    FractionBox[
     RowBox[{"r7`Vmax", " ", 
      RowBox[{"m`G", "[", "t", "]"}]}], 
     RowBox[{"r7`Km", "+", 
      RowBox[{"m`G", "[", "t", "]"}]}]], "+", 
    FractionBox[
     RowBox[{"r6`Vmax", " ", 
      RowBox[{"m`F", "[", "t", "]"}]}], 
     RowBox[{
      RowBox[{"m`F", "[", "t", "]"}], "+", 
      RowBox[{"r6`Km", " ", 
       RowBox[{"(", 
        RowBox[{"1", "+", 
         FractionBox[
          RowBox[{"m`G", "[", "t", "]"}], "r6`Ki"]}], ")"}]}]}]], "+", 
    RowBox[{"r23`a", " ", 
     RowBox[{"m`G2", "[", "t", "]"}]}]}], ",", 
   RowBox[{
    RowBox[{"r22`a", " ", 
     RowBox[{"m`G", "[", "t", "]"}]}], "-", 
    RowBox[{"r23`a", " ", 
     RowBox[{"m`G2", "[", "t", "]"}]}], "-", 
    RowBox[{"r21`a", " ", 
     RowBox[{"m`F2", "[", "t", "]"}], " ", 
     RowBox[{"m`G2", "[", "t", "]"}]}], "-", 
    FractionBox[
     RowBox[{"r19`Vmax", " ", 
      RowBox[{"m`G2", "[", "t", "]"}]}], 
     RowBox[{"r19`Km", "+", 
      RowBox[{"m`G2", "[", "t", "]"}]}]], "+", 
    FractionBox[
     RowBox[{"r18`Vmax", " ", 
      RowBox[{"m`F2", "[", "t", "]"}]}], 
     RowBox[{
      RowBox[{"m`F2", "[", "t", "]"}], "+", 
      RowBox[{"r18`Km", " ", 
       RowBox[{"(", 
        RowBox[{"1", "+", 
         FractionBox[
          RowBox[{"m`G2", "[", "t", "]"}], "r18`Ki"]}], ")"}]}]}]], "+", 
    FractionBox[
     RowBox[{"r17`Vmax", " ", 
      RowBox[{"m`O", "[", "t", "]"}]}], 
     RowBox[{"r17`Km", "+", 
      RowBox[{"m`O", "[", "t", "]"}]}]]}], ",", 
   RowBox[{
    FractionBox[
     RowBox[{"m`H", " ", "r10`Vmax"}], 
     RowBox[{"m`H", "+", 
      RowBox[{"r10`Km", " ", 
       RowBox[{"(", 
        RowBox[{"1", "+", 
         FractionBox[
          RowBox[{"m`F2", "[", "t", "]"}], "r10`Ki"], "+", 
         FractionBox[
          RowBox[{"m`G2", "[", "t", "]"}], "r10`Ki2"]}], ")"}]}]}]], "-", 
    FractionBox[
     RowBox[{"r11`Vmax", " ", 
      RowBox[{"m`J", "[", "t", "]"}]}], 
     RowBox[{"r11`Km", "+", 
      RowBox[{"m`J", "[", "t", "]"}]}]]}], ",", 
   RowBox[{
    FractionBox[
     RowBox[{"r11`Vmax", " ", 
      RowBox[{"m`J", "[", "t", "]"}]}], 
     RowBox[{"r11`Km", "+", 
      RowBox[{"m`J", "[", "t", "]"}]}]], "-", 
    FractionBox[
     RowBox[{"r12`Vmax", " ", 
      RowBox[{"m`K", "[", "t", "]"}]}], 
     RowBox[{"r12`Km", "+", 
      RowBox[{"m`K", "[", "t", "]"}]}]]}], ",", 
   RowBox[{
    FractionBox[
     RowBox[{"r12`Vmax", " ", 
      RowBox[{"m`K", "[", "t", "]"}]}], 
     RowBox[{"r12`Km", "+", 
      RowBox[{"m`K", "[", "t", "]"}]}]], "-", 
    FractionBox[
     RowBox[{"r13`Vmax", " ", 
      RowBox[{"m`L", "[", "t", "]"}]}], 
     RowBox[{"r13`Km", "+", 
      RowBox[{"m`L", "[", "t", "]"}]}]]}], ",", 
   RowBox[{
    FractionBox[
     RowBox[{"r13`Vmax", " ", 
      RowBox[{"m`L", "[", "t", "]"}]}], 
     RowBox[{"r13`Km", "+", 
      RowBox[{"m`L", "[", "t", "]"}]}]], "-", 
    FractionBox[
     RowBox[{"r14`Vmax", " ", 
      RowBox[{"m`M", "[", "t", "]"}]}], 
     RowBox[{"r14`Km", "+", 
      RowBox[{"m`M", "[", "t", "]"}]}]]}], ",", 
   RowBox[{
    FractionBox[
     RowBox[{"r14`Vmax", " ", 
      RowBox[{"m`M", "[", "t", "]"}]}], 
     RowBox[{"r14`Km", "+", 
      RowBox[{"m`M", "[", "t", "]"}]}]], "-", 
    FractionBox[
     RowBox[{"r15`Vmax", " ", 
      RowBox[{"m`N", "[", "t", "]"}]}], 
     RowBox[{"r15`Km", "+", 
      RowBox[{"m`N", "[", "t", "]"}]}]]}], ",", 
   RowBox[{
    FractionBox[
     RowBox[{"r15`Vmax", " ", 
      RowBox[{"m`N", "[", "t", "]"}]}], 
     RowBox[{"r15`Km", "+", 
      RowBox[{"m`N", "[", "t", "]"}]}]], "-", 
    FractionBox[
     RowBox[{"r16`Vmax", " ", 
      RowBox[{"m`O", "[", "t", "]"}]}], 
     RowBox[{"r16`Km", "+", 
      RowBox[{"m`O", "[", "t", "]"}]}]], "-", 
    FractionBox[
     RowBox[{"r17`Vmax", " ", 
      RowBox[{"m`O", "[", "t", "]"}]}], 
     RowBox[{"r17`Km", "+", 
      RowBox[{"m`O", "[", "t", "]"}]}]]}]}], "}"}]], "Output",
 CellChangeTimes->CompressedData["
1:eJxTTMoPSmVkYGDQAeKG+49e1Mi8cbzy9kB5newbx5AnZpuX6b1xZJi3Sucz
kLZyPcv/F0jnLfjw9LP+G8d1XA2fjxm/cZx1PYP5OJB+N9WEA0RLyz4XBNE8
Z7n8zwNpF79NjFEWbxy17tVPXGD3xnFRQeeNI51vHKNT03+CaAUVI/WjQHqW
Zvgmoa43jm3W8j5SQPrh/+sCTkB6e0/AWaHuN46J7mecRYE0T0fzUwkg/WPx
BhO9/W8cD13YLq5w8I2jABffEmUg/SIhW0QVSF/oFPHwAtJvzrT8DwTSXgq8
h4KAdGJNq24wSPzSnNwSIB2XNM93LpA+FRH2UfbQG0dNTd7nBUA6aeGJtIVA
+sjNFx6HgTTPQr01noffOOqJ3ajNA9LNia0rDx1941iltUjW+OQbx45p6e7J
QNrG/JJOB5De1vP3fespYHhp2s869uiNIwBuabgF
  "],
 CellLabel->"Out[23]=",ExpressionUUID->"d7da015a-e07e-465c-9291-7e1b791af866"]
}, Open  ]],

Cell[CellGroupData[{

Cell["RateEqsAllSubs = RateEqsWithT/.IndVarVals", "Input",
 CellChangeTimes->{3.8303276680692368`*^9},
 CellLabel->"In[24]:=",ExpressionUUID->"da7fab18-c359-4c1e-ba41-9484c52efd00"],

Cell[BoxData[
 RowBox[{"{", 
  RowBox[{
   RowBox[{
    FractionBox[
     RowBox[{"0.35`", " ", "r1`Vmax"}], 
     RowBox[{"0.35`", "\[VeryThinSpace]", "+", 
      RowBox[{"r1`Km", " ", 
       RowBox[{"(", 
        RowBox[{"1", "+", 
         FractionBox[
          RowBox[{"m`B", "[", "t", "]"}], "r1`Ki"]}], ")"}]}]}]], "-", 
    FractionBox[
     RowBox[{"r2`Vmax", " ", 
      RowBox[{"m`B", "[", "t", "]"}]}], 
     RowBox[{
      RowBox[{"m`B", "[", "t", "]"}], "+", 
      RowBox[{"r2`Km", " ", 
       RowBox[{"(", 
        RowBox[{"1", "+", 
         FractionBox[
          RowBox[{"m`C", "[", "t", "]"}], "r2`Ki"]}], ")"}]}]}]]}], ",", 
   RowBox[{
    FractionBox[
     RowBox[{"r2`Vmax", " ", 
      RowBox[{"m`B", "[", "t", "]"}]}], 
     RowBox[{
      RowBox[{"m`B", "[", "t", "]"}], "+", 
      RowBox[{"r2`Km", " ", 
       RowBox[{"(", 
        RowBox[{"1", "+", 
         FractionBox[
          RowBox[{"m`C", "[", "t", "]"}], "r2`Ki"]}], ")"}]}]}]], "-", 
    FractionBox[
     RowBox[{"r3`Vmax", " ", 
      RowBox[{"m`C", "[", "t", "]"}]}], 
     RowBox[{
      RowBox[{"m`C", "[", "t", "]"}], "+", 
      RowBox[{"r3`Km", " ", 
       RowBox[{"(", 
        RowBox[{"1", "+", 
         FractionBox["0.01`", "r3`Ki2"], "+", 
         FractionBox["0.01`", "r3`Ki3"], "+", 
         FractionBox["0.01`", "r3`Ki4"], "+", 
         FractionBox["0.01`", "r3`Ki5"], "+", 
         FractionBox[
          RowBox[{"m`D", "[", "t", "]"}], "r3`Ki"]}], ")"}]}]}]]}], ",", 
   RowBox[{
    FractionBox[
     RowBox[{"r3`Vmax", " ", 
      RowBox[{"m`C", "[", "t", "]"}]}], 
     RowBox[{
      RowBox[{"m`C", "[", "t", "]"}], "+", 
      RowBox[{"r3`Km", " ", 
       RowBox[{"(", 
        RowBox[{"1", "+", 
         FractionBox["0.01`", "r3`Ki2"], "+", 
         FractionBox["0.01`", "r3`Ki3"], "+", 
         FractionBox["0.01`", "r3`Ki4"], "+", 
         FractionBox["0.01`", "r3`Ki5"], "+", 
         FractionBox[
          RowBox[{"m`D", "[", "t", "]"}], "r3`Ki"]}], ")"}]}]}]], "-", 
    FractionBox[
     RowBox[{"r4`Vmax", " ", 
      RowBox[{"m`D", "[", "t", "]"}]}], 
     RowBox[{
      RowBox[{"m`D", "[", "t", "]"}], "+", 
      RowBox[{"r4`Km", " ", 
       RowBox[{"(", 
        RowBox[{"1", "+", 
         FractionBox[
          RowBox[{"m`E", "[", "t", "]"}], "r4`Ki"]}], ")"}]}]}]]}], ",", 
   RowBox[{
    RowBox[{"-", 
     FractionBox[
      RowBox[{"r5`Vmax", " ", 
       RowBox[{"m`E", "[", "t", "]"}]}], 
      RowBox[{"r5`Km", "+", 
       RowBox[{"m`E", "[", "t", "]"}]}]]}], "+", 
    FractionBox[
     RowBox[{"r4`Vmax", " ", 
      RowBox[{"m`D", "[", "t", "]"}]}], 
     RowBox[{
      RowBox[{"m`D", "[", "t", "]"}], "+", 
      RowBox[{"r4`Km", " ", 
       RowBox[{"(", 
        RowBox[{"1", "+", 
         FractionBox[
          RowBox[{"m`E", "[", "t", "]"}], "r4`Ki"]}], ")"}]}]}]]}], ",", 
   RowBox[{
    FractionBox[
     RowBox[{"r5`Vmax", " ", 
      RowBox[{"m`E", "[", "t", "]"}]}], 
     RowBox[{"r5`Km", "+", 
      RowBox[{"m`E", "[", "t", "]"}]}]], "-", 
    RowBox[{"r8`a", " ", 
     RowBox[{"m`F", "[", "t", "]"}]}], "+", 
    RowBox[{"r9`a", " ", 
     RowBox[{"m`F2", "[", "t", "]"}]}], "-", 
    RowBox[{"4", " ", "r20`a", " ", 
     RowBox[{"m`F", "[", "t", "]"}], " ", 
     RowBox[{"m`G", "[", "t", "]"}]}], "+", 
    FractionBox[
     RowBox[{"r7`Vmax", " ", 
      RowBox[{"m`G", "[", "t", "]"}]}], 
     RowBox[{"r7`Km", "+", 
      RowBox[{"m`G", "[", "t", "]"}]}]], "-", 
    FractionBox[
     RowBox[{"r6`Vmax", " ", 
      RowBox[{"m`F", "[", "t", "]"}]}], 
     RowBox[{
      RowBox[{"m`F", "[", "t", "]"}], "+", 
      RowBox[{"r6`Km", " ", 
       RowBox[{"(", 
        RowBox[{"1", "+", 
         FractionBox[
          RowBox[{"m`G", "[", "t", "]"}], "r6`Ki"]}], ")"}]}]}]]}], ",", 
   RowBox[{
    RowBox[{"r8`a", " ", 
     RowBox[{"m`F", "[", "t", "]"}]}], "-", 
    RowBox[{"r9`a", " ", 
     RowBox[{"m`F2", "[", "t", "]"}]}], "-", 
    RowBox[{"3", " ", "r21`a", " ", 
     RowBox[{"m`F2", "[", "t", "]"}], " ", 
     RowBox[{"m`G2", "[", "t", "]"}]}], "+", 
    FractionBox[
     RowBox[{"r19`Vmax", " ", 
      RowBox[{"m`G2", "[", "t", "]"}]}], 
     RowBox[{"r19`Km", "+", 
      RowBox[{"m`G2", "[", "t", "]"}]}]], "-", 
    FractionBox[
     RowBox[{"r18`Vmax", " ", 
      RowBox[{"m`F2", "[", "t", "]"}]}], 
     RowBox[{
      RowBox[{"m`F2", "[", "t", "]"}], "+", 
      RowBox[{"r18`Km", " ", 
       RowBox[{"(", 
        RowBox[{"1", "+", 
         FractionBox[
          RowBox[{"m`G2", "[", "t", "]"}], "r18`Ki"]}], ")"}]}]}]], "+", 
    FractionBox[
     RowBox[{"r16`Vmax", " ", 
      RowBox[{"m`O", "[", "t", "]"}]}], 
     RowBox[{"r16`Km", "+", 
      RowBox[{"m`O", "[", "t", "]"}]}]]}], ",", 
   RowBox[{
    RowBox[{
     RowBox[{"-", "r22`a"}], " ", 
     RowBox[{"m`G", "[", "t", "]"}]}], "-", 
    RowBox[{"2", " ", "r20`a", " ", 
     RowBox[{"m`F", "[", "t", "]"}], " ", 
     RowBox[{"m`G", "[", "t", "]"}]}], "-", 
    FractionBox[
     RowBox[{"r7`Vmax", " ", 
      RowBox[{"m`G", "[", "t", "]"}]}], 
     RowBox[{"r7`Km", "+", 
      RowBox[{"m`G", "[", "t", "]"}]}]], "+", 
    FractionBox[
     RowBox[{"r6`Vmax", " ", 
      RowBox[{"m`F", "[", "t", "]"}]}], 
     RowBox[{
      RowBox[{"m`F", "[", "t", "]"}], "+", 
      RowBox[{"r6`Km", " ", 
       RowBox[{"(", 
        RowBox[{"1", "+", 
         FractionBox[
          RowBox[{"m`G", "[", "t", "]"}], "r6`Ki"]}], ")"}]}]}]], "+", 
    RowBox[{"r23`a", " ", 
     RowBox[{"m`G2", "[", "t", "]"}]}]}], ",", 
   RowBox[{
    RowBox[{"r22`a", " ", 
     RowBox[{"m`G", "[", "t", "]"}]}], "-", 
    RowBox[{"r23`a", " ", 
     RowBox[{"m`G2", "[", "t", "]"}]}], "-", 
    RowBox[{"r21`a", " ", 
     RowBox[{"m`F2", "[", "t", "]"}], " ", 
     RowBox[{"m`G2", "[", "t", "]"}]}], "-", 
    FractionBox[
     RowBox[{"r19`Vmax", " ", 
      RowBox[{"m`G2", "[", "t", "]"}]}], 
     RowBox[{"r19`Km", "+", 
      RowBox[{"m`G2", "[", "t", "]"}]}]], "+", 
    FractionBox[
     RowBox[{"r18`Vmax", " ", 
      RowBox[{"m`F2", "[", "t", "]"}]}], 
     RowBox[{
      RowBox[{"m`F2", "[", "t", "]"}], "+", 
      RowBox[{"r18`Km", " ", 
       RowBox[{"(", 
        RowBox[{"1", "+", 
         FractionBox[
          RowBox[{"m`G2", "[", "t", "]"}], "r18`Ki"]}], ")"}]}]}]], "+", 
    FractionBox[
     RowBox[{"r17`Vmax", " ", 
      RowBox[{"m`O", "[", "t", "]"}]}], 
     RowBox[{"r17`Km", "+", 
      RowBox[{"m`O", "[", "t", "]"}]}]]}], ",", 
   RowBox[{
    FractionBox[
     RowBox[{"0.006`", " ", "r10`Vmax"}], 
     RowBox[{"0.006`", "\[VeryThinSpace]", "+", 
      RowBox[{"r10`Km", " ", 
       RowBox[{"(", 
        RowBox[{"1", "+", 
         FractionBox[
          RowBox[{"m`F2", "[", "t", "]"}], "r10`Ki"], "+", 
         FractionBox[
          RowBox[{"m`G2", "[", "t", "]"}], "r10`Ki2"]}], ")"}]}]}]], "-", 
    FractionBox[
     RowBox[{"r11`Vmax", " ", 
      RowBox[{"m`J", "[", "t", "]"}]}], 
     RowBox[{"r11`Km", "+", 
      RowBox[{"m`J", "[", "t", "]"}]}]]}], ",", 
   RowBox[{
    FractionBox[
     RowBox[{"r11`Vmax", " ", 
      RowBox[{"m`J", "[", "t", "]"}]}], 
     RowBox[{"r11`Km", "+", 
      RowBox[{"m`J", "[", "t", "]"}]}]], "-", 
    FractionBox[
     RowBox[{"r12`Vmax", " ", 
      RowBox[{"m`K", "[", "t", "]"}]}], 
     RowBox[{"r12`Km", "+", 
      RowBox[{"m`K", "[", "t", "]"}]}]]}], ",", 
   RowBox[{
    FractionBox[
     RowBox[{"r12`Vmax", " ", 
      RowBox[{"m`K", "[", "t", "]"}]}], 
     RowBox[{"r12`Km", "+", 
      RowBox[{"m`K", "[", "t", "]"}]}]], "-", 
    FractionBox[
     RowBox[{"r13`Vmax", " ", 
      RowBox[{"m`L", "[", "t", "]"}]}], 
     RowBox[{"r13`Km", "+", 
      RowBox[{"m`L", "[", "t", "]"}]}]]}], ",", 
   RowBox[{
    FractionBox[
     RowBox[{"r13`Vmax", " ", 
      RowBox[{"m`L", "[", "t", "]"}]}], 
     RowBox[{"r13`Km", "+", 
      RowBox[{"m`L", "[", "t", "]"}]}]], "-", 
    FractionBox[
     RowBox[{"r14`Vmax", " ", 
      RowBox[{"m`M", "[", "t", "]"}]}], 
     RowBox[{"r14`Km", "+", 
      RowBox[{"m`M", "[", "t", "]"}]}]]}], ",", 
   RowBox[{
    FractionBox[
     RowBox[{"r14`Vmax", " ", 
      RowBox[{"m`M", "[", "t", "]"}]}], 
     RowBox[{"r14`Km", "+", 
      RowBox[{"m`M", "[", "t", "]"}]}]], "-", 
    FractionBox[
     RowBox[{"r15`Vmax", " ", 
      RowBox[{"m`N", "[", "t", "]"}]}], 
     RowBox[{"r15`Km", "+", 
      RowBox[{"m`N", "[", "t", "]"}]}]]}], ",", 
   RowBox[{
    FractionBox[
     RowBox[{"r15`Vmax", " ", 
      RowBox[{"m`N", "[", "t", "]"}]}], 
     RowBox[{"r15`Km", "+", 
      RowBox[{"m`N", "[", "t", "]"}]}]], "-", 
    FractionBox[
     RowBox[{"r16`Vmax", " ", 
      RowBox[{"m`O", "[", "t", "]"}]}], 
     RowBox[{"r16`Km", "+", 
      RowBox[{"m`O", "[", "t", "]"}]}]], "-", 
    FractionBox[
     RowBox[{"r17`Vmax", " ", 
      RowBox[{"m`O", "[", "t", "]"}]}], 
     RowBox[{"r17`Km", "+", 
      RowBox[{"m`O", "[", "t", "]"}]}]]}]}], "}"}]], "Output",
 CellChangeTimes->CompressedData["
1:eJxTTMoPSmVkYGDQBuKi+49f1Mi8cRRWPlxeJ/vGccKM7M3L9N44LvM4ovMZ
SPvMvcb/F0iX+vx8+ln/jaPe6Wmfjxm/cVzD1cB8HEgnXP4lCKKVPtr7nwfR
kecZoyzeOBo+75q0wO6NY2ZB740jnW8cpffs/QmiM8JX6h0F0gbPuzYJdb1x
nBWS6CMFpE+wyAk6AWmzvKCzQt1Acz6fdRYF0rssW59KAOlj6zaa6O0H8XeI
Kxx849hzmm+JMpDetDZbRBVIVxSIengBacP1rf8DgfTWXN5DQUA6wKRNNxhI
s2+Ym1sCpCsL5/vOBdL3TMM/yh5645jUxPu8AEjvWXkybSGQNlr30uMwkL7x
Vm+N5+E3jnNu3qjNA9Lb09pWHjr6xlFEZ7Gs8UmgeEaGezKQXiV0WacDSF+b
9e9966k3jn/f2s869uiNIwDi8bfz
  "],
 CellLabel->"Out[24]=",ExpressionUUID->"f4dda609-6522-49d2-b005-3b6893eb951c"]
}, Open  ]],

Cell[CellGroupData[{

Cell["Jac = Outer[D, RateEqsWithT, DepVarsWithT]", "Input",
 CellLabel->"In[25]:=",ExpressionUUID->"1c4e4a5e-511f-4e17-b554-87cdbfdcc0c5"],

Cell[BoxData[
 RowBox[{"{", 
  RowBox[{
   RowBox[{"{", 
    RowBox[{
     RowBox[{
      RowBox[{"-", 
       FractionBox[
        RowBox[{"m`A", " ", "r1`Km", " ", "r1`Vmax"}], 
        RowBox[{"r1`Ki", " ", 
         SuperscriptBox[
          RowBox[{"(", 
           RowBox[{"m`A", "+", 
            RowBox[{"r1`Km", " ", 
             RowBox[{"(", 
              RowBox[{"1", "+", 
               FractionBox[
                RowBox[{"m`B", "[", "t", "]"}], "r1`Ki"]}], ")"}]}]}], ")"}], 
          "2"]}]]}], "+", 
      FractionBox[
       RowBox[{"r2`Vmax", " ", 
        RowBox[{"m`B", "[", "t", "]"}]}], 
       SuperscriptBox[
        RowBox[{"(", 
         RowBox[{
          RowBox[{"m`B", "[", "t", "]"}], "+", 
          RowBox[{"r2`Km", " ", 
           RowBox[{"(", 
            RowBox[{"1", "+", 
             FractionBox[
              RowBox[{"m`C", "[", "t", "]"}], "r2`Ki"]}], ")"}]}]}], ")"}], 
        "2"]], "-", 
      FractionBox["r2`Vmax", 
       RowBox[{
        RowBox[{"m`B", "[", "t", "]"}], "+", 
        RowBox[{"r2`Km", " ", 
         RowBox[{"(", 
          RowBox[{"1", "+", 
           FractionBox[
            RowBox[{"m`C", "[", "t", "]"}], "r2`Ki"]}], ")"}]}]}]]}], ",", 
     FractionBox[
      RowBox[{"r2`Km", " ", "r2`Vmax", " ", 
       RowBox[{"m`B", "[", "t", "]"}]}], 
      RowBox[{"r2`Ki", " ", 
       SuperscriptBox[
        RowBox[{"(", 
         RowBox[{
          RowBox[{"m`B", "[", "t", "]"}], "+", 
          RowBox[{"r2`Km", " ", 
           RowBox[{"(", 
            RowBox[{"1", "+", 
             FractionBox[
              RowBox[{"m`C", "[", "t", "]"}], "r2`Ki"]}], ")"}]}]}], ")"}], 
        "2"]}]], ",", "0", ",", "0", ",", "0", ",", "0", ",", "0", ",", "0", 
     ",", "0", ",", "0", ",", "0", ",", "0", ",", "0", ",", "0"}], "}"}], ",", 
   RowBox[{"{", 
    RowBox[{
     RowBox[{
      RowBox[{"-", 
       FractionBox[
        RowBox[{"r2`Vmax", " ", 
         RowBox[{"m`B", "[", "t", "]"}]}], 
        SuperscriptBox[
         RowBox[{"(", 
          RowBox[{
           RowBox[{"m`B", "[", "t", "]"}], "+", 
           RowBox[{"r2`Km", " ", 
            RowBox[{"(", 
             RowBox[{"1", "+", 
              FractionBox[
               RowBox[{"m`C", "[", "t", "]"}], "r2`Ki"]}], ")"}]}]}], ")"}], 
         "2"]]}], "+", 
      FractionBox["r2`Vmax", 
       RowBox[{
        RowBox[{"m`B", "[", "t", "]"}], "+", 
        RowBox[{"r2`Km", " ", 
         RowBox[{"(", 
          RowBox[{"1", "+", 
           FractionBox[
            RowBox[{"m`C", "[", "t", "]"}], "r2`Ki"]}], ")"}]}]}]]}], ",", 
     RowBox[{
      RowBox[{"-", 
       FractionBox[
        RowBox[{"r2`Km", " ", "r2`Vmax", " ", 
         RowBox[{"m`B", "[", "t", "]"}]}], 
        RowBox[{"r2`Ki", " ", 
         SuperscriptBox[
          RowBox[{"(", 
           RowBox[{
            RowBox[{"m`B", "[", "t", "]"}], "+", 
            RowBox[{"r2`Km", " ", 
             RowBox[{"(", 
              RowBox[{"1", "+", 
               FractionBox[
                RowBox[{"m`C", "[", "t", "]"}], "r2`Ki"]}], ")"}]}]}], ")"}], 
          "2"]}]]}], "+", 
      FractionBox[
       RowBox[{"r3`Vmax", " ", 
        RowBox[{"m`C", "[", "t", "]"}]}], 
       SuperscriptBox[
        RowBox[{"(", 
         RowBox[{
          RowBox[{"m`C", "[", "t", "]"}], "+", 
          RowBox[{"r3`Km", " ", 
           RowBox[{"(", 
            RowBox[{"1", "+", 
             FractionBox["m`FPP", "r3`Ki2"], "+", 
             FractionBox["m`GPP", "r3`Ki3"], "+", 
             FractionBox["m`GGPP", "r3`Ki4"], "+", 
             FractionBox["m`PhyPP", "r3`Ki5"], "+", 
             FractionBox[
              RowBox[{"m`D", "[", "t", "]"}], "r3`Ki"]}], ")"}]}]}], ")"}], 
        "2"]], "-", 
      FractionBox["r3`Vmax", 
       RowBox[{
        RowBox[{"m`C", "[", "t", "]"}], "+", 
        RowBox[{"r3`Km", " ", 
         RowBox[{"(", 
          RowBox[{"1", "+", 
           FractionBox["m`FPP", "r3`Ki2"], "+", 
           FractionBox["m`GPP", "r3`Ki3"], "+", 
           FractionBox["m`GGPP", "r3`Ki4"], "+", 
           FractionBox["m`PhyPP", "r3`Ki5"], "+", 
           FractionBox[
            RowBox[{"m`D", "[", "t", "]"}], "r3`Ki"]}], ")"}]}]}]]}], ",", 
     FractionBox[
      RowBox[{"r3`Km", " ", "r3`Vmax", " ", 
       RowBox[{"m`C", "[", "t", "]"}]}], 
      RowBox[{"r3`Ki", " ", 
       SuperscriptBox[
        RowBox[{"(", 
         RowBox[{
          RowBox[{"m`C", "[", "t", "]"}], "+", 
          RowBox[{"r3`Km", " ", 
           RowBox[{"(", 
            RowBox[{"1", "+", 
             FractionBox["m`FPP", "r3`Ki2"], "+", 
             FractionBox["m`GPP", "r3`Ki3"], "+", 
             FractionBox["m`GGPP", "r3`Ki4"], "+", 
             FractionBox["m`PhyPP", "r3`Ki5"], "+", 
             FractionBox[
              RowBox[{"m`D", "[", "t", "]"}], "r3`Ki"]}], ")"}]}]}], ")"}], 
        "2"]}]], ",", "0", ",", "0", ",", "0", ",", "0", ",", "0", ",", "0", 
     ",", "0", ",", "0", ",", "0", ",", "0", ",", "0"}], "}"}], ",", 
   RowBox[{"{", 
    RowBox[{"0", ",", 
     RowBox[{
      RowBox[{"-", 
       FractionBox[
        RowBox[{"r3`Vmax", " ", 
         RowBox[{"m`C", "[", "t", "]"}]}], 
        SuperscriptBox[
         RowBox[{"(", 
          RowBox[{
           RowBox[{"m`C", "[", "t", "]"}], "+", 
           RowBox[{"r3`Km", " ", 
            RowBox[{"(", 
             RowBox[{"1", "+", 
              FractionBox["m`FPP", "r3`Ki2"], "+", 
              FractionBox["m`GPP", "r3`Ki3"], "+", 
              FractionBox["m`GGPP", "r3`Ki4"], "+", 
              FractionBox["m`PhyPP", "r3`Ki5"], "+", 
              FractionBox[
               RowBox[{"m`D", "[", "t", "]"}], "r3`Ki"]}], ")"}]}]}], ")"}], 
         "2"]]}], "+", 
      FractionBox["r3`Vmax", 
       RowBox[{
        RowBox[{"m`C", "[", "t", "]"}], "+", 
        RowBox[{"r3`Km", " ", 
         RowBox[{"(", 
          RowBox[{"1", "+", 
           FractionBox["m`FPP", "r3`Ki2"], "+", 
           FractionBox["m`GPP", "r3`Ki3"], "+", 
           FractionBox["m`GGPP", "r3`Ki4"], "+", 
           FractionBox["m`PhyPP", "r3`Ki5"], "+", 
           FractionBox[
            RowBox[{"m`D", "[", "t", "]"}], "r3`Ki"]}], ")"}]}]}]]}], ",", 
     RowBox[{
      RowBox[{"-", 
       FractionBox[
        RowBox[{"r3`Km", " ", "r3`Vmax", " ", 
         RowBox[{"m`C", "[", "t", "]"}]}], 
        RowBox[{"r3`Ki", " ", 
         SuperscriptBox[
          RowBox[{"(", 
           RowBox[{
            RowBox[{"m`C", "[", "t", "]"}], "+", 
            RowBox[{"r3`Km", " ", 
             RowBox[{"(", 
              RowBox[{"1", "+", 
               FractionBox["m`FPP", "r3`Ki2"], "+", 
               FractionBox["m`GPP", "r3`Ki3"], "+", 
               FractionBox["m`GGPP", "r3`Ki4"], "+", 
               FractionBox["m`PhyPP", "r3`Ki5"], "+", 
               FractionBox[
                RowBox[{"m`D", "[", "t", "]"}], "r3`Ki"]}], ")"}]}]}], ")"}], 
          "2"]}]]}], "+", 
      FractionBox[
       RowBox[{"r4`Vmax", " ", 
        RowBox[{"m`D", "[", "t", "]"}]}], 
       SuperscriptBox[
        RowBox[{"(", 
         RowBox[{
          RowBox[{"m`D", "[", "t", "]"}], "+", 
          RowBox[{"r4`Km", " ", 
           RowBox[{"(", 
            RowBox[{"1", "+", 
             FractionBox[
              RowBox[{"m`E", "[", "t", "]"}], "r4`Ki"]}], ")"}]}]}], ")"}], 
        "2"]], "-", 
      FractionBox["r4`Vmax", 
       RowBox[{
        RowBox[{"m`D", "[", "t", "]"}], "+", 
        RowBox[{"r4`Km", " ", 
         RowBox[{"(", 
          RowBox[{"1", "+", 
           FractionBox[
            RowBox[{"m`E", "[", "t", "]"}], "r4`Ki"]}], ")"}]}]}]]}], ",", 
     FractionBox[
      RowBox[{"r4`Km", " ", "r4`Vmax", " ", 
       RowBox[{"m`D", "[", "t", "]"}]}], 
      RowBox[{"r4`Ki", " ", 
       SuperscriptBox[
        RowBox[{"(", 
         RowBox[{
          RowBox[{"m`D", "[", "t", "]"}], "+", 
          RowBox[{"r4`Km", " ", 
           RowBox[{"(", 
            RowBox[{"1", "+", 
             FractionBox[
              RowBox[{"m`E", "[", "t", "]"}], "r4`Ki"]}], ")"}]}]}], ")"}], 
        "2"]}]], ",", "0", ",", "0", ",", "0", ",", "0", ",", "0", ",", "0", 
     ",", "0", ",", "0", ",", "0", ",", "0"}], "}"}], ",", 
   RowBox[{"{", 
    RowBox[{"0", ",", "0", ",", 
     RowBox[{
      RowBox[{"-", 
       FractionBox[
        RowBox[{"r4`Vmax", " ", 
         RowBox[{"m`D", "[", "t", "]"}]}], 
        SuperscriptBox[
         RowBox[{"(", 
          RowBox[{
           RowBox[{"m`D", "[", "t", "]"}], "+", 
           RowBox[{"r4`Km", " ", 
            RowBox[{"(", 
             RowBox[{"1", "+", 
              FractionBox[
               RowBox[{"m`E", "[", "t", "]"}], "r4`Ki"]}], ")"}]}]}], ")"}], 
         "2"]]}], "+", 
      FractionBox["r4`Vmax", 
       RowBox[{
        RowBox[{"m`D", "[", "t", "]"}], "+", 
        RowBox[{"r4`Km", " ", 
         RowBox[{"(", 
          RowBox[{"1", "+", 
           FractionBox[
            RowBox[{"m`E", "[", "t", "]"}], "r4`Ki"]}], ")"}]}]}]]}], ",", 
     RowBox[{
      FractionBox[
       RowBox[{"r5`Vmax", " ", 
        RowBox[{"m`E", "[", "t", "]"}]}], 
       SuperscriptBox[
        RowBox[{"(", 
         RowBox[{"r5`Km", "+", 
          RowBox[{"m`E", "[", "t", "]"}]}], ")"}], "2"]], "-", 
      FractionBox["r5`Vmax", 
       RowBox[{"r5`Km", "+", 
        RowBox[{"m`E", "[", "t", "]"}]}]], "-", 
      FractionBox[
       RowBox[{"r4`Km", " ", "r4`Vmax", " ", 
        RowBox[{"m`D", "[", "t", "]"}]}], 
       RowBox[{"r4`Ki", " ", 
        SuperscriptBox[
         RowBox[{"(", 
          RowBox[{
           RowBox[{"m`D", "[", "t", "]"}], "+", 
           RowBox[{"r4`Km", " ", 
            RowBox[{"(", 
             RowBox[{"1", "+", 
              FractionBox[
               RowBox[{"m`E", "[", "t", "]"}], "r4`Ki"]}], ")"}]}]}], ")"}], 
         "2"]}]]}], ",", "0", ",", "0", ",", "0", ",", "0", ",", "0", ",", 
     "0", ",", "0", ",", "0", ",", "0", ",", "0"}], "}"}], ",", 
   RowBox[{"{", 
    RowBox[{"0", ",", "0", ",", "0", ",", 
     RowBox[{
      RowBox[{"-", 
       FractionBox[
        RowBox[{"r5`Vmax", " ", 
         RowBox[{"m`E", "[", "t", "]"}]}], 
        SuperscriptBox[
         RowBox[{"(", 
          RowBox[{"r5`Km", "+", 
           RowBox[{"m`E", "[", "t", "]"}]}], ")"}], "2"]]}], "+", 
      FractionBox["r5`Vmax", 
       RowBox[{"r5`Km", "+", 
        RowBox[{"m`E", "[", "t", "]"}]}]]}], ",", 
     RowBox[{
      RowBox[{"-", "r8`a"}], "-", 
      RowBox[{"4", " ", "r20`a", " ", 
       RowBox[{"m`G", "[", "t", "]"}]}], "+", 
      FractionBox[
       RowBox[{"r6`Vmax", " ", 
        RowBox[{"m`F", "[", "t", "]"}]}], 
       SuperscriptBox[
        RowBox[{"(", 
         RowBox[{
          RowBox[{"m`F", "[", "t", "]"}], "+", 
          RowBox[{"r6`Km", " ", 
           RowBox[{"(", 
            RowBox[{"1", "+", 
             FractionBox[
              RowBox[{"m`G", "[", "t", "]"}], "r6`Ki"]}], ")"}]}]}], ")"}], 
        "2"]], "-", 
      FractionBox["r6`Vmax", 
       RowBox[{
        RowBox[{"m`F", "[", "t", "]"}], "+", 
        RowBox[{"r6`Km", " ", 
         RowBox[{"(", 
          RowBox[{"1", "+", 
           FractionBox[
            RowBox[{"m`G", "[", "t", "]"}], "r6`Ki"]}], ")"}]}]}]]}], ",", 
     "r9`a", ",", 
     RowBox[{
      RowBox[{
       RowBox[{"-", "4"}], " ", "r20`a", " ", 
       RowBox[{"m`F", "[", "t", "]"}]}], "-", 
      FractionBox[
       RowBox[{"r7`Vmax", " ", 
        RowBox[{"m`G", "[", "t", "]"}]}], 
       SuperscriptBox[
        RowBox[{"(", 
         RowBox[{"r7`Km", "+", 
          RowBox[{"m`G", "[", "t", "]"}]}], ")"}], "2"]], "+", 
      FractionBox["r7`Vmax", 
       RowBox[{"r7`Km", "+", 
        RowBox[{"m`G", "[", "t", "]"}]}]], "+", 
      FractionBox[
       RowBox[{"r6`Km", " ", "r6`Vmax", " ", 
        RowBox[{"m`F", "[", "t", "]"}]}], 
       RowBox[{"r6`Ki", " ", 
        SuperscriptBox[
         RowBox[{"(", 
          RowBox[{
           RowBox[{"m`F", "[", "t", "]"}], "+", 
           RowBox[{"r6`Km", " ", 
            RowBox[{"(", 
             RowBox[{"1", "+", 
              FractionBox[
               RowBox[{"m`G", "[", "t", "]"}], "r6`Ki"]}], ")"}]}]}], ")"}], 
         "2"]}]]}], ",", "0", ",", "0", ",", "0", ",", "0", ",", "0", ",", 
     "0", ",", "0"}], "}"}], ",", 
   RowBox[{"{", 
    RowBox[{"0", ",", "0", ",", "0", ",", "0", ",", "r8`a", ",", 
     RowBox[{
      RowBox[{"-", "r9`a"}], "-", 
      RowBox[{"3", " ", "r21`a", " ", 
       RowBox[{"m`G2", "[", "t", "]"}]}], "+", 
      FractionBox[
       RowBox[{"r18`Vmax", " ", 
        RowBox[{"m`F2", "[", "t", "]"}]}], 
       SuperscriptBox[
        RowBox[{"(", 
         RowBox[{
          RowBox[{"m`F2", "[", "t", "]"}], "+", 
          RowBox[{"r18`Km", " ", 
           RowBox[{"(", 
            RowBox[{"1", "+", 
             FractionBox[
              RowBox[{"m`G2", "[", "t", "]"}], "r18`Ki"]}], ")"}]}]}], ")"}], 
        "2"]], "-", 
      FractionBox["r18`Vmax", 
       RowBox[{
        RowBox[{"m`F2", "[", "t", "]"}], "+", 
        RowBox[{"r18`Km", " ", 
         RowBox[{"(", 
          RowBox[{"1", "+", 
           FractionBox[
            RowBox[{"m`G2", "[", "t", "]"}], "r18`Ki"]}], ")"}]}]}]]}], ",", 
     "0", ",", 
     RowBox[{
      RowBox[{
       RowBox[{"-", "3"}], " ", "r21`a", " ", 
       RowBox[{"m`F2", "[", "t", "]"}]}], "-", 
      FractionBox[
       RowBox[{"r19`Vmax", " ", 
        RowBox[{"m`G2", "[", "t", "]"}]}], 
       SuperscriptBox[
        RowBox[{"(", 
         RowBox[{"r19`Km", "+", 
          RowBox[{"m`G2", "[", "t", "]"}]}], ")"}], "2"]], "+", 
      FractionBox["r19`Vmax", 
       RowBox[{"r19`Km", "+", 
        RowBox[{"m`G2", "[", "t", "]"}]}]], "+", 
      FractionBox[
       RowBox[{"r18`Km", " ", "r18`Vmax", " ", 
        RowBox[{"m`F2", "[", "t", "]"}]}], 
       RowBox[{"r18`Ki", " ", 
        SuperscriptBox[
         RowBox[{"(", 
          RowBox[{
           RowBox[{"m`F2", "[", "t", "]"}], "+", 
           RowBox[{"r18`Km", " ", 
            RowBox[{"(", 
             RowBox[{"1", "+", 
              FractionBox[
               RowBox[{"m`G2", "[", "t", "]"}], "r18`Ki"]}], ")"}]}]}], ")"}],
          "2"]}]]}], ",", "0", ",", "0", ",", "0", ",", "0", ",", "0", ",", 
     RowBox[{
      RowBox[{"-", 
       FractionBox[
        RowBox[{"r16`Vmax", " ", 
         RowBox[{"m`O", "[", "t", "]"}]}], 
        SuperscriptBox[
         RowBox[{"(", 
          RowBox[{"r16`Km", "+", 
           RowBox[{"m`O", "[", "t", "]"}]}], ")"}], "2"]]}], "+", 
      FractionBox["r16`Vmax", 
       RowBox[{"r16`Km", "+", 
        RowBox[{"m`O", "[", "t", "]"}]}]]}]}], "}"}], ",", 
   RowBox[{"{", 
    RowBox[{"0", ",", "0", ",", "0", ",", "0", ",", 
     RowBox[{
      RowBox[{
       RowBox[{"-", "2"}], " ", "r20`a", " ", 
       RowBox[{"m`G", "[", "t", "]"}]}], "-", 
      FractionBox[
       RowBox[{"r6`Vmax", " ", 
        RowBox[{"m`F", "[", "t", "]"}]}], 
       SuperscriptBox[
        RowBox[{"(", 
         RowBox[{
          RowBox[{"m`F", "[", "t", "]"}], "+", 
          RowBox[{"r6`Km", " ", 
           RowBox[{"(", 
            RowBox[{"1", "+", 
             FractionBox[
              RowBox[{"m`G", "[", "t", "]"}], "r6`Ki"]}], ")"}]}]}], ")"}], 
        "2"]], "+", 
      FractionBox["r6`Vmax", 
       RowBox[{
        RowBox[{"m`F", "[", "t", "]"}], "+", 
        RowBox[{"r6`Km", " ", 
         RowBox[{"(", 
          RowBox[{"1", "+", 
           FractionBox[
            RowBox[{"m`G", "[", "t", "]"}], "r6`Ki"]}], ")"}]}]}]]}], ",", 
     "0", ",", 
     RowBox[{
      RowBox[{"-", "r22`a"}], "-", 
      RowBox[{"2", " ", "r20`a", " ", 
       RowBox[{"m`F", "[", "t", "]"}]}], "+", 
      FractionBox[
       RowBox[{"r7`Vmax", " ", 
        RowBox[{"m`G", "[", "t", "]"}]}], 
       SuperscriptBox[
        RowBox[{"(", 
         RowBox[{"r7`Km", "+", 
          RowBox[{"m`G", "[", "t", "]"}]}], ")"}], "2"]], "-", 
      FractionBox["r7`Vmax", 
       RowBox[{"r7`Km", "+", 
        RowBox[{"m`G", "[", "t", "]"}]}]], "-", 
      FractionBox[
       RowBox[{"r6`Km", " ", "r6`Vmax", " ", 
        RowBox[{"m`F", "[", "t", "]"}]}], 
       RowBox[{"r6`Ki", " ", 
        SuperscriptBox[
         RowBox[{"(", 
          RowBox[{
           RowBox[{"m`F", "[", "t", "]"}], "+", 
           RowBox[{"r6`Km", " ", 
            RowBox[{"(", 
             RowBox[{"1", "+", 
              FractionBox[
               RowBox[{"m`G", "[", "t", "]"}], "r6`Ki"]}], ")"}]}]}], ")"}], 
         "2"]}]]}], ",", "r23`a", ",", "0", ",", "0", ",", "0", ",", "0", ",",
      "0", ",", "0"}], "}"}], ",", 
   RowBox[{"{", 
    RowBox[{"0", ",", "0", ",", "0", ",", "0", ",", "0", ",", 
     RowBox[{
      RowBox[{
       RowBox[{"-", "r21`a"}], " ", 
       RowBox[{"m`G2", "[", "t", "]"}]}], "-", 
      FractionBox[
       RowBox[{"r18`Vmax", " ", 
        RowBox[{"m`F2", "[", "t", "]"}]}], 
       SuperscriptBox[
        RowBox[{"(", 
         RowBox[{
          RowBox[{"m`F2", "[", "t", "]"}], "+", 
          RowBox[{"r18`Km", " ", 
           RowBox[{"(", 
            RowBox[{"1", "+", 
             FractionBox[
              RowBox[{"m`G2", "[", "t", "]"}], "r18`Ki"]}], ")"}]}]}], ")"}], 
        "2"]], "+", 
      FractionBox["r18`Vmax", 
       RowBox[{
        RowBox[{"m`F2", "[", "t", "]"}], "+", 
        RowBox[{"r18`Km", " ", 
         RowBox[{"(", 
          RowBox[{"1", "+", 
           FractionBox[
            RowBox[{"m`G2", "[", "t", "]"}], "r18`Ki"]}], ")"}]}]}]]}], ",", 
     "r22`a", ",", 
     RowBox[{
      RowBox[{"-", "r23`a"}], "-", 
      RowBox[{"r21`a", " ", 
       RowBox[{"m`F2", "[", "t", "]"}]}], "+", 
      FractionBox[
       RowBox[{"r19`Vmax", " ", 
        RowBox[{"m`G2", "[", "t", "]"}]}], 
       SuperscriptBox[
        RowBox[{"(", 
         RowBox[{"r19`Km", "+", 
          RowBox[{"m`G2", "[", "t", "]"}]}], ")"}], "2"]], "-", 
      FractionBox["r19`Vmax", 
       RowBox[{"r19`Km", "+", 
        RowBox[{"m`G2", "[", "t", "]"}]}]], "-", 
      FractionBox[
       RowBox[{"r18`Km", " ", "r18`Vmax", " ", 
        RowBox[{"m`F2", "[", "t", "]"}]}], 
       RowBox[{"r18`Ki", " ", 
        SuperscriptBox[
         RowBox[{"(", 
          RowBox[{
           RowBox[{"m`F2", "[", "t", "]"}], "+", 
           RowBox[{"r18`Km", " ", 
            RowBox[{"(", 
             RowBox[{"1", "+", 
              FractionBox[
               RowBox[{"m`G2", "[", "t", "]"}], "r18`Ki"]}], ")"}]}]}], ")"}],
          "2"]}]]}], ",", "0", ",", "0", ",", "0", ",", "0", ",", "0", ",", 
     RowBox[{
      RowBox[{"-", 
       FractionBox[
        RowBox[{"r17`Vmax", " ", 
         RowBox[{"m`O", "[", "t", "]"}]}], 
        SuperscriptBox[
         RowBox[{"(", 
          RowBox[{"r17`Km", "+", 
           RowBox[{"m`O", "[", "t", "]"}]}], ")"}], "2"]]}], "+", 
      FractionBox["r17`Vmax", 
       RowBox[{"r17`Km", "+", 
        RowBox[{"m`O", "[", "t", "]"}]}]]}]}], "}"}], ",", 
   RowBox[{"{", 
    RowBox[{"0", ",", "0", ",", "0", ",", "0", ",", "0", ",", 
     RowBox[{"-", 
      FractionBox[
       RowBox[{"m`H", " ", "r10`Km", " ", "r10`Vmax"}], 
       RowBox[{"r10`Ki", " ", 
        SuperscriptBox[
         RowBox[{"(", 
          RowBox[{"m`H", "+", 
           RowBox[{"r10`Km", " ", 
            RowBox[{"(", 
             RowBox[{"1", "+", 
              FractionBox[
               RowBox[{"m`F2", "[", "t", "]"}], "r10`Ki"], "+", 
              FractionBox[
               RowBox[{"m`G2", "[", "t", "]"}], "r10`Ki2"]}], ")"}]}]}], 
          ")"}], "2"]}]]}], ",", "0", ",", 
     RowBox[{"-", 
      FractionBox[
       RowBox[{"m`H", " ", "r10`Km", " ", "r10`Vmax"}], 
       RowBox[{"r10`Ki2", " ", 
        SuperscriptBox[
         RowBox[{"(", 
          RowBox[{"m`H", "+", 
           RowBox[{"r10`Km", " ", 
            RowBox[{"(", 
             RowBox[{"1", "+", 
              FractionBox[
               RowBox[{"m`F2", "[", "t", "]"}], "r10`Ki"], "+", 
              FractionBox[
               RowBox[{"m`G2", "[", "t", "]"}], "r10`Ki2"]}], ")"}]}]}], 
          ")"}], "2"]}]]}], ",", 
     RowBox[{
      FractionBox[
       RowBox[{"r11`Vmax", " ", 
        RowBox[{"m`J", "[", "t", "]"}]}], 
       SuperscriptBox[
        RowBox[{"(", 
         RowBox[{"r11`Km", "+", 
          RowBox[{"m`J", "[", "t", "]"}]}], ")"}], "2"]], "-", 
      FractionBox["r11`Vmax", 
       RowBox[{"r11`Km", "+", 
        RowBox[{"m`J", "[", "t", "]"}]}]]}], ",", "0", ",", "0", ",", "0", 
     ",", "0", ",", "0"}], "}"}], ",", 
   RowBox[{"{", 
    RowBox[{
    "0", ",", "0", ",", "0", ",", "0", ",", "0", ",", "0", ",", "0", ",", "0",
      ",", 
     RowBox[{
      RowBox[{"-", 
       FractionBox[
        RowBox[{"r11`Vmax", " ", 
         RowBox[{"m`J", "[", "t", "]"}]}], 
        SuperscriptBox[
         RowBox[{"(", 
          RowBox[{"r11`Km", "+", 
           RowBox[{"m`J", "[", "t", "]"}]}], ")"}], "2"]]}], "+", 
      FractionBox["r11`Vmax", 
       RowBox[{"r11`Km", "+", 
        RowBox[{"m`J", "[", "t", "]"}]}]]}], ",", 
     RowBox[{
      FractionBox[
       RowBox[{"r12`Vmax", " ", 
        RowBox[{"m`K", "[", "t", "]"}]}], 
       SuperscriptBox[
        RowBox[{"(", 
         RowBox[{"r12`Km", "+", 
          RowBox[{"m`K", "[", "t", "]"}]}], ")"}], "2"]], "-", 
      FractionBox["r12`Vmax", 
       RowBox[{"r12`Km", "+", 
        RowBox[{"m`K", "[", "t", "]"}]}]]}], ",", "0", ",", "0", ",", "0", 
     ",", "0"}], "}"}], ",", 
   RowBox[{"{", 
    RowBox[{
    "0", ",", "0", ",", "0", ",", "0", ",", "0", ",", "0", ",", "0", ",", "0",
      ",", "0", ",", 
     RowBox[{
      RowBox[{"-", 
       FractionBox[
        RowBox[{"r12`Vmax", " ", 
         RowBox[{"m`K", "[", "t", "]"}]}], 
        SuperscriptBox[
         RowBox[{"(", 
          RowBox[{"r12`Km", "+", 
           RowBox[{"m`K", "[", "t", "]"}]}], ")"}], "2"]]}], "+", 
      FractionBox["r12`Vmax", 
       RowBox[{"r12`Km", "+", 
        RowBox[{"m`K", "[", "t", "]"}]}]]}], ",", 
     RowBox[{
      FractionBox[
       RowBox[{"r13`Vmax", " ", 
        RowBox[{"m`L", "[", "t", "]"}]}], 
       SuperscriptBox[
        RowBox[{"(", 
         RowBox[{"r13`Km", "+", 
          RowBox[{"m`L", "[", "t", "]"}]}], ")"}], "2"]], "-", 
      FractionBox["r13`Vmax", 
       RowBox[{"r13`Km", "+", 
        RowBox[{"m`L", "[", "t", "]"}]}]]}], ",", "0", ",", "0", ",", "0"}], 
    "}"}], ",", 
   RowBox[{"{", 
    RowBox[{
    "0", ",", "0", ",", "0", ",", "0", ",", "0", ",", "0", ",", "0", ",", "0",
      ",", "0", ",", "0", ",", 
     RowBox[{
      RowBox[{"-", 
       FractionBox[
        RowBox[{"r13`Vmax", " ", 
         RowBox[{"m`L", "[", "t", "]"}]}], 
        SuperscriptBox[
         RowBox[{"(", 
          RowBox[{"r13`Km", "+", 
           RowBox[{"m`L", "[", "t", "]"}]}], ")"}], "2"]]}], "+", 
      FractionBox["r13`Vmax", 
       RowBox[{"r13`Km", "+", 
        RowBox[{"m`L", "[", "t", "]"}]}]]}], ",", 
     RowBox[{
      FractionBox[
       RowBox[{"r14`Vmax", " ", 
        RowBox[{"m`M", "[", "t", "]"}]}], 
       SuperscriptBox[
        RowBox[{"(", 
         RowBox[{"r14`Km", "+", 
          RowBox[{"m`M", "[", "t", "]"}]}], ")"}], "2"]], "-", 
      FractionBox["r14`Vmax", 
       RowBox[{"r14`Km", "+", 
        RowBox[{"m`M", "[", "t", "]"}]}]]}], ",", "0", ",", "0"}], "}"}], ",", 
   RowBox[{"{", 
    RowBox[{
    "0", ",", "0", ",", "0", ",", "0", ",", "0", ",", "0", ",", "0", ",", "0",
      ",", "0", ",", "0", ",", "0", ",", 
     RowBox[{
      RowBox[{"-", 
       FractionBox[
        RowBox[{"r14`Vmax", " ", 
         RowBox[{"m`M", "[", "t", "]"}]}], 
        SuperscriptBox[
         RowBox[{"(", 
          RowBox[{"r14`Km", "+", 
           RowBox[{"m`M", "[", "t", "]"}]}], ")"}], "2"]]}], "+", 
      FractionBox["r14`Vmax", 
       RowBox[{"r14`Km", "+", 
        RowBox[{"m`M", "[", "t", "]"}]}]]}], ",", 
     RowBox[{
      FractionBox[
       RowBox[{"r15`Vmax", " ", 
        RowBox[{"m`N", "[", "t", "]"}]}], 
       SuperscriptBox[
        RowBox[{"(", 
         RowBox[{"r15`Km", "+", 
          RowBox[{"m`N", "[", "t", "]"}]}], ")"}], "2"]], "-", 
      FractionBox["r15`Vmax", 
       RowBox[{"r15`Km", "+", 
        RowBox[{"m`N", "[", "t", "]"}]}]]}], ",", "0"}], "}"}], ",", 
   RowBox[{"{", 
    RowBox[{
    "0", ",", "0", ",", "0", ",", "0", ",", "0", ",", "0", ",", "0", ",", "0",
      ",", "0", ",", "0", ",", "0", ",", "0", ",", 
     RowBox[{
      RowBox[{"-", 
       FractionBox[
        RowBox[{"r15`Vmax", " ", 
         RowBox[{"m`N", "[", "t", "]"}]}], 
        SuperscriptBox[
         RowBox[{"(", 
          RowBox[{"r15`Km", "+", 
           RowBox[{"m`N", "[", "t", "]"}]}], ")"}], "2"]]}], "+", 
      FractionBox["r15`Vmax", 
       RowBox[{"r15`Km", "+", 
        RowBox[{"m`N", "[", "t", "]"}]}]]}], ",", 
     RowBox[{
      FractionBox[
       RowBox[{"r16`Vmax", " ", 
        RowBox[{"m`O", "[", "t", "]"}]}], 
       SuperscriptBox[
        RowBox[{"(", 
         RowBox[{"r16`Km", "+", 
          RowBox[{"m`O", "[", "t", "]"}]}], ")"}], "2"]], "-", 
      FractionBox["r16`Vmax", 
       RowBox[{"r16`Km", "+", 
        RowBox[{"m`O", "[", "t", "]"}]}]], "+", 
      FractionBox[
       RowBox[{"r17`Vmax", " ", 
        RowBox[{"m`O", "[", "t", "]"}]}], 
       SuperscriptBox[
        RowBox[{"(", 
         RowBox[{"r17`Km", "+", 
          RowBox[{"m`O", "[", "t", "]"}]}], ")"}], "2"]], "-", 
      FractionBox["r17`Vmax", 
       RowBox[{"r17`Km", "+", 
        RowBox[{"m`O", "[", "t", "]"}]}]]}]}], "}"}]}], "}"}]], "Output",
 CellChangeTimes->CompressedData["
1:eJxTTMoPSmVkYGDQBuKg+09f1Mi8cZz2+Gh5newbRzaTDZuX6b1xvHH3js5n
IF3l/4D/L5BeMo3x2Wf9N479G9Z/Pmb8xvHEmoXMx4H0O3sxIRCds6LB/zyQ
7rj4gzHK4o2j+aPrkxbYvXHU+zDxxpHON47rdzD9AtGX0kL1jwLpnOaTm4S6
3jie8t3qIwWkv2yOF3QC0mmTw88Kdb9xTHC/4CwKpNcsb38qAaS3WW0y0dv/
xjHPdqe4wsE3jgKB/EuUgfSrwzkiqkB6WoeYhxeQdpFu+x8IpBUm8B0KAtIG
xu26wSBx13m5JUDaZtMC37lAemtcxEfZQ28c+Vr4nhcA6UdGp9IWAukcz1ce
h4F0xHb9NZ6HgfbvvlmbB6RPr21feejoG8dvvktkjU++cVzwNMM9GUhPEr6i
0wGkSzf9f9966o3jvscOs449euMIAEOSuis=
  "],
 CellLabel->"Out[25]=",ExpressionUUID->"d2c41209-3cff-4ef1-a9db-f7d736586e0a"]
}, Open  ]],

Cell[CellGroupData[{

Cell["\<\
EqsToSolve = Join[Table[((DepVars[[i]]))'[t] == RateEqsAllSubs[[i]], {i, 1, \
Length[DepVars]}], DepVarsConc]\
\>", "Input",
 CellLabel->"In[26]:=",ExpressionUUID->"f08438e3-2d63-4ce5-9d20-e8cdb049a602"],

Cell[BoxData[
 RowBox[{"{", 
  RowBox[{
   RowBox[{
    RowBox[{
     SuperscriptBox["m`B", "\[Prime]",
      MultilineFunction->None], "[", "t", "]"}], "\[Equal]", 
    RowBox[{
     FractionBox[
      RowBox[{"0.35`", " ", "r1`Vmax"}], 
      RowBox[{"0.35`", "\[VeryThinSpace]", "+", 
       RowBox[{"r1`Km", " ", 
        RowBox[{"(", 
         RowBox[{"1", "+", 
          FractionBox[
           RowBox[{"m`B", "[", "t", "]"}], "r1`Ki"]}], ")"}]}]}]], "-", 
     FractionBox[
      RowBox[{"r2`Vmax", " ", 
       RowBox[{"m`B", "[", "t", "]"}]}], 
      RowBox[{
       RowBox[{"m`B", "[", "t", "]"}], "+", 
       RowBox[{"r2`Km", " ", 
        RowBox[{"(", 
         RowBox[{"1", "+", 
          FractionBox[
           RowBox[{"m`C", "[", "t", "]"}], "r2`Ki"]}], ")"}]}]}]]}]}], ",", 
   RowBox[{
    RowBox[{
     SuperscriptBox["m`C", "\[Prime]",
      MultilineFunction->None], "[", "t", "]"}], "\[Equal]", 
    RowBox[{
     FractionBox[
      RowBox[{"r2`Vmax", " ", 
       RowBox[{"m`B", "[", "t", "]"}]}], 
      RowBox[{
       RowBox[{"m`B", "[", "t", "]"}], "+", 
       RowBox[{"r2`Km", " ", 
        RowBox[{"(", 
         RowBox[{"1", "+", 
          FractionBox[
           RowBox[{"m`C", "[", "t", "]"}], "r2`Ki"]}], ")"}]}]}]], "-", 
     FractionBox[
      RowBox[{"r3`Vmax", " ", 
       RowBox[{"m`C", "[", "t", "]"}]}], 
      RowBox[{
       RowBox[{"m`C", "[", "t", "]"}], "+", 
       RowBox[{"r3`Km", " ", 
        RowBox[{"(", 
         RowBox[{"1", "+", 
          FractionBox["0.01`", "r3`Ki2"], "+", 
          FractionBox["0.01`", "r3`Ki3"], "+", 
          FractionBox["0.01`", "r3`Ki4"], "+", 
          FractionBox["0.01`", "r3`Ki5"], "+", 
          FractionBox[
           RowBox[{"m`D", "[", "t", "]"}], "r3`Ki"]}], ")"}]}]}]]}]}], ",", 
   RowBox[{
    RowBox[{
     SuperscriptBox["m`D", "\[Prime]",
      MultilineFunction->None], "[", "t", "]"}], "\[Equal]", 
    RowBox[{
     FractionBox[
      RowBox[{"r3`Vmax", " ", 
       RowBox[{"m`C", "[", "t", "]"}]}], 
      RowBox[{
       RowBox[{"m`C", "[", "t", "]"}], "+", 
       RowBox[{"r3`Km", " ", 
        RowBox[{"(", 
         RowBox[{"1", "+", 
          FractionBox["0.01`", "r3`Ki2"], "+", 
          FractionBox["0.01`", "r3`Ki3"], "+", 
          FractionBox["0.01`", "r3`Ki4"], "+", 
          FractionBox["0.01`", "r3`Ki5"], "+", 
          FractionBox[
           RowBox[{"m`D", "[", "t", "]"}], "r3`Ki"]}], ")"}]}]}]], "-", 
     FractionBox[
      RowBox[{"r4`Vmax", " ", 
       RowBox[{"m`D", "[", "t", "]"}]}], 
      RowBox[{
       RowBox[{"m`D", "[", "t", "]"}], "+", 
       RowBox[{"r4`Km", " ", 
        RowBox[{"(", 
         RowBox[{"1", "+", 
          FractionBox[
           RowBox[{"m`E", "[", "t", "]"}], "r4`Ki"]}], ")"}]}]}]]}]}], ",", 
   RowBox[{
    RowBox[{
     SuperscriptBox["m`E", "\[Prime]",
      MultilineFunction->None], "[", "t", "]"}], "\[Equal]", 
    RowBox[{
     RowBox[{"-", 
      FractionBox[
       RowBox[{"r5`Vmax", " ", 
        RowBox[{"m`E", "[", "t", "]"}]}], 
       RowBox[{"r5`Km", "+", 
        RowBox[{"m`E", "[", "t", "]"}]}]]}], "+", 
     FractionBox[
      RowBox[{"r4`Vmax", " ", 
       RowBox[{"m`D", "[", "t", "]"}]}], 
      RowBox[{
       RowBox[{"m`D", "[", "t", "]"}], "+", 
       RowBox[{"r4`Km", " ", 
        RowBox[{"(", 
         RowBox[{"1", "+", 
          FractionBox[
           RowBox[{"m`E", "[", "t", "]"}], "r4`Ki"]}], ")"}]}]}]]}]}], ",", 
   RowBox[{
    RowBox[{
     SuperscriptBox["m`F", "\[Prime]",
      MultilineFunction->None], "[", "t", "]"}], "\[Equal]", 
    RowBox[{
     FractionBox[
      RowBox[{"r5`Vmax", " ", 
       RowBox[{"m`E", "[", "t", "]"}]}], 
      RowBox[{"r5`Km", "+", 
       RowBox[{"m`E", "[", "t", "]"}]}]], "-", 
     RowBox[{"r8`a", " ", 
      RowBox[{"m`F", "[", "t", "]"}]}], "+", 
     RowBox[{"r9`a", " ", 
      RowBox[{"m`F2", "[", "t", "]"}]}], "-", 
     RowBox[{"4", " ", "r20`a", " ", 
      RowBox[{"m`F", "[", "t", "]"}], " ", 
      RowBox[{"m`G", "[", "t", "]"}]}], "+", 
     FractionBox[
      RowBox[{"r7`Vmax", " ", 
       RowBox[{"m`G", "[", "t", "]"}]}], 
      RowBox[{"r7`Km", "+", 
       RowBox[{"m`G", "[", "t", "]"}]}]], "-", 
     FractionBox[
      RowBox[{"r6`Vmax", " ", 
       RowBox[{"m`F", "[", "t", "]"}]}], 
      RowBox[{
       RowBox[{"m`F", "[", "t", "]"}], "+", 
       RowBox[{"r6`Km", " ", 
        RowBox[{"(", 
         RowBox[{"1", "+", 
          FractionBox[
           RowBox[{"m`G", "[", "t", "]"}], "r6`Ki"]}], ")"}]}]}]]}]}], ",", 
   RowBox[{
    RowBox[{
     SuperscriptBox["m`F2", "\[Prime]",
      MultilineFunction->None], "[", "t", "]"}], "\[Equal]", 
    RowBox[{
     RowBox[{"r8`a", " ", 
      RowBox[{"m`F", "[", "t", "]"}]}], "-", 
     RowBox[{"r9`a", " ", 
      RowBox[{"m`F2", "[", "t", "]"}]}], "-", 
     RowBox[{"3", " ", "r21`a", " ", 
      RowBox[{"m`F2", "[", "t", "]"}], " ", 
      RowBox[{"m`G2", "[", "t", "]"}]}], "+", 
     FractionBox[
      RowBox[{"r19`Vmax", " ", 
       RowBox[{"m`G2", "[", "t", "]"}]}], 
      RowBox[{"r19`Km", "+", 
       RowBox[{"m`G2", "[", "t", "]"}]}]], "-", 
     FractionBox[
      RowBox[{"r18`Vmax", " ", 
       RowBox[{"m`F2", "[", "t", "]"}]}], 
      RowBox[{
       RowBox[{"m`F2", "[", "t", "]"}], "+", 
       RowBox[{"r18`Km", " ", 
        RowBox[{"(", 
         RowBox[{"1", "+", 
          FractionBox[
           RowBox[{"m`G2", "[", "t", "]"}], "r18`Ki"]}], ")"}]}]}]], "+", 
     FractionBox[
      RowBox[{"r16`Vmax", " ", 
       RowBox[{"m`O", "[", "t", "]"}]}], 
      RowBox[{"r16`Km", "+", 
       RowBox[{"m`O", "[", "t", "]"}]}]]}]}], ",", 
   RowBox[{
    RowBox[{
     SuperscriptBox["m`G", "\[Prime]",
      MultilineFunction->None], "[", "t", "]"}], "\[Equal]", 
    RowBox[{
     RowBox[{
      RowBox[{"-", "r22`a"}], " ", 
      RowBox[{"m`G", "[", "t", "]"}]}], "-", 
     RowBox[{"2", " ", "r20`a", " ", 
      RowBox[{"m`F", "[", "t", "]"}], " ", 
      RowBox[{"m`G", "[", "t", "]"}]}], "-", 
     FractionBox[
      RowBox[{"r7`Vmax", " ", 
       RowBox[{"m`G", "[", "t", "]"}]}], 
      RowBox[{"r7`Km", "+", 
       RowBox[{"m`G", "[", "t", "]"}]}]], "+", 
     FractionBox[
      RowBox[{"r6`Vmax", " ", 
       RowBox[{"m`F", "[", "t", "]"}]}], 
      RowBox[{
       RowBox[{"m`F", "[", "t", "]"}], "+", 
       RowBox[{"r6`Km", " ", 
        RowBox[{"(", 
         RowBox[{"1", "+", 
          FractionBox[
           RowBox[{"m`G", "[", "t", "]"}], "r6`Ki"]}], ")"}]}]}]], "+", 
     RowBox[{"r23`a", " ", 
      RowBox[{"m`G2", "[", "t", "]"}]}]}]}], ",", 
   RowBox[{
    RowBox[{
     SuperscriptBox["m`G2", "\[Prime]",
      MultilineFunction->None], "[", "t", "]"}], "\[Equal]", 
    RowBox[{
     RowBox[{"r22`a", " ", 
      RowBox[{"m`G", "[", "t", "]"}]}], "-", 
     RowBox[{"r23`a", " ", 
      RowBox[{"m`G2", "[", "t", "]"}]}], "-", 
     RowBox[{"r21`a", " ", 
      RowBox[{"m`F2", "[", "t", "]"}], " ", 
      RowBox[{"m`G2", "[", "t", "]"}]}], "-", 
     FractionBox[
      RowBox[{"r19`Vmax", " ", 
       RowBox[{"m`G2", "[", "t", "]"}]}], 
      RowBox[{"r19`Km", "+", 
       RowBox[{"m`G2", "[", "t", "]"}]}]], "+", 
     FractionBox[
      RowBox[{"r18`Vmax", " ", 
       RowBox[{"m`F2", "[", "t", "]"}]}], 
      RowBox[{
       RowBox[{"m`F2", "[", "t", "]"}], "+", 
       RowBox[{"r18`Km", " ", 
        RowBox[{"(", 
         RowBox[{"1", "+", 
          FractionBox[
           RowBox[{"m`G2", "[", "t", "]"}], "r18`Ki"]}], ")"}]}]}]], "+", 
     FractionBox[
      RowBox[{"r17`Vmax", " ", 
       RowBox[{"m`O", "[", "t", "]"}]}], 
      RowBox[{"r17`Km", "+", 
       RowBox[{"m`O", "[", "t", "]"}]}]]}]}], ",", 
   RowBox[{
    RowBox[{
     SuperscriptBox["m`J", "\[Prime]",
      MultilineFunction->None], "[", "t", "]"}], "\[Equal]", 
    RowBox[{
     FractionBox[
      RowBox[{"0.006`", " ", "r10`Vmax"}], 
      RowBox[{"0.006`", "\[VeryThinSpace]", "+", 
       RowBox[{"r10`Km", " ", 
        RowBox[{"(", 
         RowBox[{"1", "+", 
          FractionBox[
           RowBox[{"m`F2", "[", "t", "]"}], "r10`Ki"], "+", 
          FractionBox[
           RowBox[{"m`G2", "[", "t", "]"}], "r10`Ki2"]}], ")"}]}]}]], "-", 
     FractionBox[
      RowBox[{"r11`Vmax", " ", 
       RowBox[{"m`J", "[", "t", "]"}]}], 
      RowBox[{"r11`Km", "+", 
       RowBox[{"m`J", "[", "t", "]"}]}]]}]}], ",", 
   RowBox[{
    RowBox[{
     SuperscriptBox["m`K", "\[Prime]",
      MultilineFunction->None], "[", "t", "]"}], "\[Equal]", 
    RowBox[{
     FractionBox[
      RowBox[{"r11`Vmax", " ", 
       RowBox[{"m`J", "[", "t", "]"}]}], 
      RowBox[{"r11`Km", "+", 
       RowBox[{"m`J", "[", "t", "]"}]}]], "-", 
     FractionBox[
      RowBox[{"r12`Vmax", " ", 
       RowBox[{"m`K", "[", "t", "]"}]}], 
      RowBox[{"r12`Km", "+", 
       RowBox[{"m`K", "[", "t", "]"}]}]]}]}], ",", 
   RowBox[{
    RowBox[{
     SuperscriptBox["m`L", "\[Prime]",
      MultilineFunction->None], "[", "t", "]"}], "\[Equal]", 
    RowBox[{
     FractionBox[
      RowBox[{"r12`Vmax", " ", 
       RowBox[{"m`K", "[", "t", "]"}]}], 
      RowBox[{"r12`Km", "+", 
       RowBox[{"m`K", "[", "t", "]"}]}]], "-", 
     FractionBox[
      RowBox[{"r13`Vmax", " ", 
       RowBox[{"m`L", "[", "t", "]"}]}], 
      RowBox[{"r13`Km", "+", 
       RowBox[{"m`L", "[", "t", "]"}]}]]}]}], ",", 
   RowBox[{
    RowBox[{
     SuperscriptBox["m`M", "\[Prime]",
      MultilineFunction->None], "[", "t", "]"}], "\[Equal]", 
    RowBox[{
     FractionBox[
      RowBox[{"r13`Vmax", " ", 
       RowBox[{"m`L", "[", "t", "]"}]}], 
      RowBox[{"r13`Km", "+", 
       RowBox[{"m`L", "[", "t", "]"}]}]], "-", 
     FractionBox[
      RowBox[{"r14`Vmax", " ", 
       RowBox[{"m`M", "[", "t", "]"}]}], 
      RowBox[{"r14`Km", "+", 
       RowBox[{"m`M", "[", "t", "]"}]}]]}]}], ",", 
   RowBox[{
    RowBox[{
     SuperscriptBox["m`N", "\[Prime]",
      MultilineFunction->None], "[", "t", "]"}], "\[Equal]", 
    RowBox[{
     FractionBox[
      RowBox[{"r14`Vmax", " ", 
       RowBox[{"m`M", "[", "t", "]"}]}], 
      RowBox[{"r14`Km", "+", 
       RowBox[{"m`M", "[", "t", "]"}]}]], "-", 
     FractionBox[
      RowBox[{"r15`Vmax", " ", 
       RowBox[{"m`N", "[", "t", "]"}]}], 
      RowBox[{"r15`Km", "+", 
       RowBox[{"m`N", "[", "t", "]"}]}]]}]}], ",", 
   RowBox[{
    RowBox[{
     SuperscriptBox["m`O", "\[Prime]",
      MultilineFunction->None], "[", "t", "]"}], "\[Equal]", 
    RowBox[{
     FractionBox[
      RowBox[{"r15`Vmax", " ", 
       RowBox[{"m`N", "[", "t", "]"}]}], 
      RowBox[{"r15`Km", "+", 
       RowBox[{"m`N", "[", "t", "]"}]}]], "-", 
     FractionBox[
      RowBox[{"r16`Vmax", " ", 
       RowBox[{"m`O", "[", "t", "]"}]}], 
      RowBox[{"r16`Km", "+", 
       RowBox[{"m`O", "[", "t", "]"}]}]], "-", 
     FractionBox[
      RowBox[{"r17`Vmax", " ", 
       RowBox[{"m`O", "[", "t", "]"}]}], 
      RowBox[{"r17`Km", "+", 
       RowBox[{"m`O", "[", "t", "]"}]}]]}]}], ",", 
   RowBox[{
    RowBox[{"m`B", "[", "0", "]"}], "\[Equal]", "0.01`"}], ",", 
   RowBox[{
    RowBox[{"m`C", "[", "0", "]"}], "\[Equal]", "0.01`"}], ",", 
   RowBox[{
    RowBox[{"m`D", "[", "0", "]"}], "\[Equal]", "0.01`"}], ",", 
   RowBox[{
    RowBox[{"m`E", "[", "0", "]"}], "\[Equal]", "0.01`"}], ",", 
   RowBox[{
    RowBox[{"m`F", "[", "0", "]"}], "\[Equal]", "0.01`"}], ",", 
   RowBox[{
    RowBox[{"m`F2", "[", "0", "]"}], "\[Equal]", "0.01`"}], ",", 
   RowBox[{
    RowBox[{"m`G", "[", "0", "]"}], "\[Equal]", "0.01`"}], ",", 
   RowBox[{
    RowBox[{"m`G2", "[", "0", "]"}], "\[Equal]", "0.01`"}], ",", 
   RowBox[{
    RowBox[{"m`J", "[", "0", "]"}], "\[Equal]", "0.01`"}], ",", 
   RowBox[{
    RowBox[{"m`K", "[", "0", "]"}], "\[Equal]", "0.01`"}], ",", 
   RowBox[{
    RowBox[{"m`L", "[", "0", "]"}], "\[Equal]", "0.01`"}], ",", 
   RowBox[{
    RowBox[{"m`M", "[", "0", "]"}], "\[Equal]", "0.01`"}], ",", 
   RowBox[{
    RowBox[{"m`N", "[", "0", "]"}], "\[Equal]", "0.01`"}], ",", 
   RowBox[{
    RowBox[{"m`O", "[", "0", "]"}], "\[Equal]", "0.01`"}]}], "}"}]], "Output",
 CellChangeTimes->CompressedData["
1:eJxTTMoPSmVkYGDQAuKq+OcvamTeOP7xPFFeJ/vGUWoS05ZlekD63Bedz0A6
S+kV/18gnePF9eyz/htH/dOXPh8zfuMoNsdU6DiQvtB20P88kI76fI0pyuKN
4yVT8ckL7N44vns/7caRzjeOQdsMfoHoAs6D+keBdGvu901CXW8cU243+EoB
6fMaDwSdgLRSXuRZoe43jiySl5xFgXRiXedTCSBtobjZRG//G8d5ervEFQ6+
cayyEliiDKQvHckVUQXSMgniHl5Auu5z2/9AIB3Ry38oCEjPq2/XDQbSalrz
c0uAtNnZhb5zgTRnUORH2UNvHL8l8D8vANK8bqfTFgLpbrvXHoeBdIKHwRrP
w28c+Xpv1eYB6aTdHSsPHQWGT9hSWeOTbxzzDmS6JwPpZ2+v6HQA6YOHGD60
nnrj2HTTcdaxR28cAQIfsIQ=
  "],
 CellLabel->"Out[26]=",ExpressionUUID->"a6006726-3978-40a8-8693-d9b2074022fc"]
}, Open  ]]
}, Closed]],

Cell[CellGroupData[{

Cell["Time course graphs", "Subsection",
 CellChangeTimes->{{3.77303173976581*^9, 3.773031754101256*^9}, {
  3.831093825689966*^9, 3.831093828238717*^9}, {3.83179912981595*^9, 
  3.831799143473281*^9}, {3.832397057907427*^9, 3.8323970589860387`*^9}, {
  3.8642712658293915`*^9, 
  3.8642712696530037`*^9}},ExpressionUUID->"91fb650b-d800-42e0-bc90-\
5a94f9e03602"],

Cell[BoxData[
 RowBox[{
  RowBox[{"ParNumVals", "=", 
   RowBox[{"{", 
    RowBox[{
     RowBox[{"r1`Ki", "\[Rule]", "0.009"}], ",", 
     RowBox[{"r1`Km", "\[Rule]", "0.043"}], ",", 
     RowBox[{"r1`Vmax", "\[Rule]", "0.454"}], ",", 
     RowBox[{"r2`Ki", "\[Rule]", "0.081"}], ",", 
     RowBox[{"r2`Km", "\[Rule]", "0.056"}], ",", 
     RowBox[{"r2`Vmax", "\[Rule]", "0.033"}], ",", 
     RowBox[{"r3`Ki", "\[Rule]", "0.18"}], ",", 
     RowBox[{"r3`Ki2", "\[Rule]", "0.0071"}], ",", 
     RowBox[{"r3`Ki3", "\[Rule]", "0.031"}], ",", 
     RowBox[{"r3`Ki4", "\[Rule]", "0.049"}], ",", 
     RowBox[{"r3`Ki5", "\[Rule]", "0.0036"}], ",", 
     RowBox[{"r3`Km", "\[Rule]", "0.046"}], ",", 
     RowBox[{"r3`Vmax", "\[Rule]", "234.538"}], ",", 
     RowBox[{"r4`Ki", "\[Rule]", "0.014"}], ",", 
     RowBox[{"r4`Km", "\[Rule]", "0.35"}], ",", 
     RowBox[{"r4`Vmax", "\[Rule]", "27.53"}], ",", 
     RowBox[{"r5`Km", "\[Rule]", "0.01"}], ",", 
     RowBox[{"r5`Vmax", "\[Rule]", "9.325"}], ",", 
     RowBox[{"r6`Ki", "\[Rule]", "0.092"}], ",", 
     RowBox[{"r6`Km", "\[Rule]", "0.051"}], ",", 
     RowBox[{"r6`Vmax", "\[Rule]", "5.662"}], ",", 
     RowBox[{"r7`Km", "\[Rule]", "0.017"}], ",", 
     RowBox[{"r7`Vmax", "\[Rule]", "5.662"}], ",", 
     RowBox[{"r8`a", "\[Rule]", "0.1"}], ",", 
     RowBox[{"r9`a", "\[Rule]", "1"}], ",", 
     RowBox[{"r10`Ki", "\[Rule]", "0.0654"}], ",", 
     RowBox[{"r10`Ki2", "\[Rule]", "0.0813"}], ",", 
     RowBox[{"r10`Km", "\[Rule]", "0.0185"}], ",", 
     RowBox[{"r10`Vmax", "\[Rule]", "1.215"}], ",", 
     RowBox[{"r11`Km", "\[Rule]", "0.147"}], ",", 
     RowBox[{"r11`Vmax", "\[Rule]", "1.166"}], ",", 
     RowBox[{"r12`Km", "\[Rule]", "0.37"}], ",", 
     RowBox[{"r12`Vmax", "\[Rule]", "31.17"}], ",", 
     RowBox[{"r13`Km", "\[Rule]", "0.2"}], ",", 
     RowBox[{"r13`Vmax", "\[Rule]", "174.766"}], ",", 
     RowBox[{"r14`Km", "\[Rule]", "0.483"}], ",", 
     RowBox[{"r14`Vmax", "\[Rule]", "0.605"}], ",", 
     RowBox[{"r15`Km", "\[Rule]", "0.7"}], ",", 
     RowBox[{"r15`Vmax", "\[Rule]", "0.199666"}], ",", 
     RowBox[{"r16`Km", "\[Rule]", "0.03"}], ",", 
     RowBox[{"r16`Vmax", "\[Rule]", "4.18"}], ",", 
     RowBox[{"r17`Km", "\[Rule]", "0.03"}], ",", 
     RowBox[{"r17`Vmax", "\[Rule]", "4.18"}], ",", 
     RowBox[{"r18`Ki", "\[Rule]", "0.092"}], ",", 
     RowBox[{"r18`Km", "\[Rule]", "0.0051"}], ",", 
     RowBox[{"r18`Vmax", "\[Rule]", "5.662"}], ",", 
     RowBox[{"r19`Km", "\[Rule]", "0.017"}], ",", 
     RowBox[{"r19`Vmax", "\[Rule]", "5.662"}], ",", 
     RowBox[{"r20`a", "\[Rule]", "2005440"}], ",", 
     RowBox[{"r21`a", "\[Rule]", "16665.7"}], ",", 
     RowBox[{"r22`a", "\[Rule]", "0.1"}], ",", 
     RowBox[{"r23`a", "\[Rule]", "1"}]}], "}"}]}], ";"}]], "Input",
 CellLabel->"In[27]:=",ExpressionUUID->"004e4660-588a-43e3-be32-ca2aa64914a4"],

Cell[BoxData[
 RowBox[{
  RowBox[{"DepVarsConc", "=", 
   RowBox[{"{", 
    RowBox[{
     RowBox[{
      RowBox[{"m`B", "[", "0", "]"}], "\[Equal]", "0."}], ",", 
     RowBox[{
      RowBox[{"m`C", "[", "0", "]"}], "\[Equal]", "0."}], ",", 
     RowBox[{
      RowBox[{"m`D", "[", "0", "]"}], "\[Equal]", "0."}], ",", 
     RowBox[{
      RowBox[{"m`E", "[", "0", "]"}], "\[Equal]", "0."}], ",", 
     RowBox[{
      RowBox[{"m`F", "[", "0", "]"}], "\[Equal]", "0."}], ",", 
     RowBox[{
      RowBox[{"m`F2", "[", "0", "]"}], "\[Equal]", "0."}], ",", 
     RowBox[{
      RowBox[{"m`G", "[", "0", "]"}], "\[Equal]", "0."}], ",", 
     RowBox[{
      RowBox[{"m`G2", "[", "0", "]"}], "\[Equal]", "0."}], ",", 
     RowBox[{
      RowBox[{"m`J", "[", "0", "]"}], "\[Equal]", "0."}], ",", 
     RowBox[{
      RowBox[{"m`K", "[", "0", "]"}], "\[Equal]", "0."}], ",", 
     RowBox[{
      RowBox[{"m`L", "[", "0", "]"}], "\[Equal]", "0."}], ",", 
     RowBox[{
      RowBox[{"m`M", "[", "0", "]"}], "\[Equal]", "0."}], ",", 
     RowBox[{
      RowBox[{"m`N", "[", "0", "]"}], "\[Equal]", "0."}], ",", 
     RowBox[{
      RowBox[{"m`O", "[", "0", "]"}], "\[Equal]", "0."}]}], "}"}]}], 
  ";"}]], "Input",
 CellChangeTimes->{{3.8642768871302958`*^9, 3.864276938418264*^9}},
 CellLabel->"In[28]:=",ExpressionUUID->"402c3c8f-a03b-49da-b128-19242de5ef56"],

Cell[BoxData[{
 RowBox[{
  RowBox[{"MetSSWT", "=", 
   RowBox[{"{", "}"}]}], ";"}], "\[IndentingNewLine]", 
 RowBox[{
  RowBox[{"ti", "=", "0"}], ";"}], "\[IndentingNewLine]", 
 RowBox[{
  RowBox[{"tf", "=", "10000"}], ";"}], "\[IndentingNewLine]", 
 RowBox[{
  RowBox[{"tStep", "=", "0.1"}], ";"}], "\[IndentingNewLine]", 
 RowBox[{
  RowBox[{"RateEqsAllSubs", "=", 
   RowBox[{
    RowBox[{"RateEqsWithT", "/.", "IndVarVals"}], "/.", "ParNumVals"}]}], 
  ";"}], "\[IndentingNewLine]", 
 RowBox[{
  RowBox[{"EqsToSolve", "=", 
   RowBox[{"Join", "[", 
    RowBox[{
     RowBox[{"Table", "[", 
      RowBox[{
       RowBox[{
        RowBox[{
         RowBox[{
          RowBox[{"(", 
           RowBox[{"(", 
            RowBox[{"DepVars", "[", 
             RowBox[{"[", "i", "]"}], "]"}], ")"}], ")"}], "'"}], "[", "t", 
         "]"}], "\[Equal]", 
        RowBox[{"RateEqsAllSubs", "[", 
         RowBox[{"[", "i", "]"}], "]"}]}], ",", 
       RowBox[{"{", 
        RowBox[{"i", ",", "1", ",", 
         RowBox[{"Length", "[", "DepVars", "]"}]}], "}"}]}], "]"}], ",", 
     "DepVarsConc"}], "]"}]}], ";"}], "\[IndentingNewLine]", 
 RowBox[{
  RowBox[{"Sols", "=", 
   RowBox[{"First", "@", 
    RowBox[{"NDSolve", "[", 
     RowBox[{"EqsToSolve", ",", "DepVars", ",", 
      RowBox[{"{", 
       RowBox[{"t", ",", "ti", ",", "tf"}], "}"}]}], "]"}]}]}], 
  ";"}], "\[IndentingNewLine]", 
 RowBox[{
  RowBox[{"SolsWT", "=", "Sols"}], ";"}], "\[IndentingNewLine]", 
 RowBox[{
  RowBox[{"SSSol", "=", 
   RowBox[{"MapThread", "[", 
    RowBox[{
     RowBox[{
      RowBox[{"(", 
       RowBox[{"#1", " ", "\[Rule]", "#2"}], ")"}], "&"}], ",", 
     RowBox[{"{", 
      RowBox[{"DepVarsWithT", ",", 
       RowBox[{
        RowBox[{"Evaluate", "[", 
         RowBox[{"DepVarsWithT", "/.", "Sols"}], "]"}], "/.", 
        RowBox[{"t", "\[Rule]", "tf"}]}]}], "}"}]}], "]"}]}], 
  ";"}], "\[IndentingNewLine]", 
 RowBox[{
  RowBox[{"MetSSWT", "=", 
   RowBox[{"Append", "[", 
    RowBox[{"MetSSWT", ",", "SSSol"}], "]"}]}], ";"}]}], "Input",
 CellChangeTimes->{{3.8582398942850866`*^9, 3.8582398976050844`*^9}, {
   3.858239935917265*^9, 3.858239938126103*^9}, 3.858330089229789*^9, {
   3.858331640111701*^9, 3.858331643061578*^9}, {3.859360045242688*^9, 
   3.859360052284329*^9}, {3.8642770089308715`*^9, 3.8642770159541297`*^9}},
 CellLabel->"In[29]:=",ExpressionUUID->"7cf37fa3-d542-4279-998c-dc89421bda7a"],

Cell[BoxData[
 RowBox[{
  RowBox[{"MetTimeCourse", "=", 
   RowBox[{"MapThread", "[", 
    RowBox[{
     RowBox[{
      RowBox[{"(", 
       RowBox[{"#1", " ", "\[Rule]", "#2"}], ")"}], "&"}], ",", 
     RowBox[{"{", 
      RowBox[{"DepVarsWithT", ",", 
       RowBox[{"Evaluate", "[", 
        RowBox[{"DepVarsWithT", "/.", "SolsWT"}], "]"}]}], "}"}]}], "]"}]}], 
  ";"}]], "Input",
 CellChangeTimes->{{3.864197157052951*^9, 3.8641971828989706`*^9}, {
   3.8641972155072947`*^9, 3.8641972638187675`*^9}, {3.8641974540921416`*^9, 
   3.86419746777315*^9}, {3.8641975019715376`*^9, 3.864197516426451*^9}, 
   3.864198293962221*^9, {3.8641984085460587`*^9, 3.8641985460343304`*^9}, {
   3.8641986079379597`*^9, 3.8641986220255213`*^9}, {3.864198889378397*^9, 
   3.864198911882103*^9}, {3.8641990550977864`*^9, 3.8641990789852996`*^9}, {
   3.864269225181783*^9, 3.8642692258944216`*^9}, 3.8642732543156967`*^9, 
   3.864274249619975*^9, {3.864277024098427*^9, 3.8642770242020426`*^9}, {
   3.8642773611950965`*^9, 3.8642773840752225`*^9}, {3.8642774433948755`*^9, 
   3.864277454363123*^9}},
 CellLabel->"In[39]:=",ExpressionUUID->"dd5f5e37-adf0-465e-ac3e-b74469f84396"],

Cell[BoxData[
 RowBox[{
  RowBox[{"InfluxRates", "=", 
   RowBox[{"{", 
    RowBox[{
     RowBox[{
      FractionBox[
       RowBox[{"r5`Vmax", " ", 
        RowBox[{"m`E", "[", "t", "]"}]}], 
       RowBox[{"r5`Km", "+", 
        RowBox[{"m`E", "[", "t", "]"}]}]], "+", 
      RowBox[{"r9`a", " ", 
       RowBox[{"m`F2", "[", "t", "]"}]}], "+", 
      FractionBox[
       RowBox[{"r7`Vmax", " ", 
        RowBox[{"m`G", "[", "t", "]"}]}], 
       RowBox[{"r7`Km", "+", 
        RowBox[{"m`G", "[", "t", "]"}]}]]}], ",", "\[IndentingNewLine]", 
     RowBox[{
      RowBox[{"r8`a", " ", 
       RowBox[{"m`F", "[", "t", "]"}]}], "+", 
      FractionBox[
       RowBox[{"r19`Vmax", " ", 
        RowBox[{"m`G2", "[", "t", "]"}]}], 
       RowBox[{"r19`Km", "+", 
        RowBox[{"m`G2", "[", "t", "]"}]}]], "+", 
      FractionBox[
       RowBox[{"r16`Vmax", " ", 
        RowBox[{"m`O", "[", "t", "]"}]}], 
       RowBox[{"r16`Km", "+", 
        RowBox[{"m`O", "[", "t", "]"}]}]]}], ",", "\[IndentingNewLine]", 
     RowBox[{
      RowBox[{"+", 
       FractionBox[
        RowBox[{"r6`Vmax", " ", 
         RowBox[{"m`F", "[", "t", "]"}]}], 
        RowBox[{
         RowBox[{"m`F", "[", "t", "]"}], "+", 
         RowBox[{"r6`Km", " ", 
          RowBox[{"(", 
           RowBox[{"1", "+", 
            FractionBox[
             RowBox[{"m`G", "[", "t", "]"}], "r6`Ki"]}], ")"}]}]}]]}], "+", 
      RowBox[{"r23`a", " ", 
       RowBox[{"m`G2", "[", "t", "]"}]}]}], ",", "\[IndentingNewLine]", 
     RowBox[{
      RowBox[{"r22`a", " ", 
       RowBox[{"m`G", "[", "t", "]"}]}], "+", 
      FractionBox[
       RowBox[{"r18`Vmax", " ", 
        RowBox[{"m`F2", "[", "t", "]"}]}], 
       RowBox[{
        RowBox[{"m`F2", "[", "t", "]"}], "+", 
        RowBox[{"r18`Km", " ", 
         RowBox[{"(", 
          RowBox[{"1", "+", 
           FractionBox[
            RowBox[{"m`G2", "[", "t", "]"}], "r18`Ki"]}], ")"}]}]}]], "+", 
      FractionBox[
       RowBox[{"r17`Vmax", " ", 
        RowBox[{"m`O", "[", "t", "]"}]}], 
       RowBox[{"r17`Km", "+", 
        RowBox[{"m`O", "[", "t", "]"}]}]]}], ",", "\[IndentingNewLine]", 
     RowBox[{"r9`a", " ", 
      RowBox[{"m`F2", "[", "t", "]"}]}], ",", "\[IndentingNewLine]", 
     RowBox[{"r8`a", " ", 
      RowBox[{"m`F", "[", "t", "]"}]}], ",", "\[IndentingNewLine]", 
     RowBox[{"r23`a", " ", 
      RowBox[{"m`G2", "[", "t", "]"}]}], ",", "\[IndentingNewLine]", 
     RowBox[{"r22`a", " ", 
      RowBox[{"m`G", "[", "t", "]"}]}]}], "}"}]}], ";"}]], "Input",
 CellChangeTimes->{
  3.857714807027872*^9, {3.8577150886747804`*^9, 3.8577151426187334`*^9}, {
   3.857715178250852*^9, 3.857715256458987*^9}, {3.8577153764436684`*^9, 
   3.8577154179463882`*^9}, {3.8577161999320297`*^9, 3.8577162477715116`*^9}, 
   3.857717834724579*^9, {3.8577178686198745`*^9, 3.8577178950919695`*^9}, {
   3.8577179437720385`*^9, 3.857717953940002*^9}, {3.8577898321459684`*^9, 
   3.857789836633602*^9}, {3.8642718848216267`*^9, 3.8642719158058662`*^9}, {
   3.8642733174934845`*^9, 3.864273324659145*^9}, 3.864274039020262*^9, {
   3.864277501530304*^9, 3.864277512809919*^9}},
 CellLabel->"In[40]:=",ExpressionUUID->"29430196-d2aa-4a6c-bc90-d22c6f4b6edb"],

Cell[BoxData[
 RowBox[{
  RowBox[{"PTU", "=", 
   RowBox[{
    RowBox[{
     RowBox[{"InfluxRates", "/.", "MetTimeCourse"}], "/.", "IndVarVals"}], "/.",
     "ParNumVals"}]}], ";"}]], "Input",
 CellChangeTimes->{{3.8642688089581394`*^9, 3.8642688406861773`*^9}, {
   3.864268876278118*^9, 3.864268946687183*^9}, {3.864269010054234*^9, 
   3.8642690135744247`*^9}, {3.8642690651660633`*^9, 
   3.8642690756940985`*^9}, {3.8642733444916325`*^9, 3.8642733568358917`*^9}, 
   3.864274256323332*^9, {3.864277042755128*^9, 3.864277049938732*^9}, 
   3.864277625929739*^9},
 CellLabel->"In[41]:=",ExpressionUUID->"e72df661-7545-4699-9012-dc4e18caf007"],

Cell[CellGroupData[{

Cell[BoxData[
 RowBox[{"Plot", "[", 
  RowBox[{
   RowBox[{"Evaluate", "[", 
    RowBox[{"Log", "[", 
     RowBox[{"10", ",", "PTU"}], "]"}], "]"}], ",", 
   RowBox[{"{", 
    RowBox[{"t", ",", "0.1", ",", "20"}], "}"}], ",", 
   RowBox[{"LabelStyle", "\[Rule]", 
    RowBox[{"{", 
     RowBox[{
      RowBox[{"FontFamily", "\[Rule]", "Arial"}], ",", 
      RowBox[{"FontWeight", "\[Rule]", "Bold"}], ",", 
      RowBox[{"FontSlant", "\[Rule]", "Plain"}], ",", 
      RowBox[{"FontSize", "\[Rule]", "18.0"}]}], "}"}]}], ",", 
   RowBox[{"PlotLegends", "\[Rule]", 
    RowBox[{"{", 
     RowBox[{
     "\"\<IPPcyt\>\"", ",", "\"\<IPPpla\>\"", ",", "\"\<DMAPPcyt\>\"", ",", 
      "\"\<DMAPPpla\>\"", ",", "\"\<IPPpla Exchange\>\"", ",", " ", 
      "\"\<IPPcyt Exchange\>\"", ",", " ", "\"\<DMAPPpla Exchange\>\"", ",", 
      " ", "\"\<DMAPPcyt Exchange\>\""}], "}"}]}], ",", 
   RowBox[{"Axes", "\[Rule]", "False"}], ",", 
   RowBox[{"Frame", "\[Rule]", "True"}], ",", 
   RowBox[{"PlotStyle", "\[Rule]", 
    RowBox[{"Table", "[", 
     RowBox[{
      RowBox[{"{", 
       RowBox[{
        RowBox[{"Dashing", "[", 
         RowBox[{"0.03", " ", 
          RowBox[{"k1", "/", 
           RowBox[{"Length", "[", "PlotVars", "]"}]}]}], "]"}], ",", 
        RowBox[{"Thickness", "[", "0.009", "]"}]}], "}"}], ",", 
      RowBox[{"{", 
       RowBox[{"k1", ",", "1", ",", 
        RowBox[{"Length", "[", "PlotVars", "]"}]}], "}"}]}], "]"}]}], ",", 
   RowBox[{"FrameLabel", "\[Rule]", 
    RowBox[{"{", 
     RowBox[{"\"\<t\>\"", ",", "\"\<Log[10,Production]\>\""}], "}"}]}], ",", 
   RowBox[{"PlotRange", "\[Rule]", "Full"}], ",", 
   RowBox[{"ImageSize", "\[Rule]", "678.0"}]}], "]"}]], "Input",
 CellChangeTimes->{{3.864269110782696*^9, 3.8642691114382377`*^9}, {
  3.8642695688148937`*^9, 3.8642695691977887`*^9}, {3.8642699636780777`*^9, 
  3.8642701241577325`*^9}, {3.864270225222786*^9, 3.864270239414816*^9}, {
  3.864270390909589*^9, 3.864270413405633*^9}, {3.864270445037037*^9, 
  3.864270453412613*^9}, {3.864270755326134*^9, 3.8642707587164507`*^9}, {
  3.864271950741583*^9, 3.8642720392363267`*^9}},
 CellLabel->"In[42]:=",ExpressionUUID->"13654c0c-94ab-4ba5-b603-b02b91ed66ba"],

Cell[BoxData[
 TemplateBox[{
   GraphicsBox[{{{{}, {}, 
       TagBox[{
         Directive[
          Opacity[1.], 
          RGBColor[0.368417, 0.506779, 0.709798], 
          AbsoluteThickness[1.6]], 
         LineBox[CompressedData["
1:eJwV03k0ld3bB3DzlEpRonQMGSJDjtAT9qbBWMbQIB4UGowVlSk9SZI5Fb2l
kkaUFCIXUqaUKZkiFCF1TPd9n+Pgd79/7LXXZ6299rrW97u3gmeAw2E+Hh6e
anr9/x42M+CXfbMUBc8b618SnQf9HP6wWxvLkPCPYdWFT1yYcVSOvVFajh63
rjEvu8mFQn7z9HTLCpSQkCoi4MeFgJe+95K7AEnZtoeZGHEhY/NO1w9Flai0
tbZ2fCUXTok6u9eEVyFHizN8937PAbM09ESl+DukG0h8aXk4BytT4k5WtL9D
/n2HzCrj5oDle/Nc+a0a5CIXapB1bA7y15RdLtn0AX1RfCZxUH8OrrIak1/P
fEDW16S3zMjNwfG63utF5bXoncTvx21Cc6AetvDguU092pj62kqjlwOidsvz
8qUa0GO7owqudRz4pSpf9Ky3AWkJ1YT6vOJA7lfT6kfHPyI589kL6qkcuFjg
UJ+r14TWtJzwf3aeA96XvJpzuE2oL/y0fG8QBxQMLvZlJ3xGUcrzqcpOHIgW
bgy2VW9Go1Xhsxt2cSAgxPH0nsRm9E+fcecjQw7ssfaOsHFuQctk8uw2MDgg
PnfxisVwKxqy8LiqMMkG7pFlSeZWbShNRcMnfpgN460Zqbvy21DWysbcXb1s
aHjy8OaO0+1odqRn9HEdG+L21z/EQh3oysbphrwcNoR9sH+KjnYgB2aqjuUt
NvjoduebfOpAH6uPVaxLZ8MusfFXRhlfUZBSjqPXf2zgfyNeY6jShUp2Do5t
9mHDlPK1WoP4LvTPMWdnBw82DKbINer/6UKko8bVrH1sqPTTatV73Y1kfqu5
3rdhQ6SM3XedXb3Ie1ywzEGPDZywNK7akX50OGnsrrUoG2wjTHFKaz/627z8
i4YAG1oryapwxnd0rkXoOGORArX3DwR/XvmOxEfdXYdnKGht4r36ynsAmUdr
Os4OUMD93Jk/mjmAXhjzzAR8o0C1taBZrmUA3YqM5PJ1URDe4SYVazyItn4b
ueDXTIFKf2mW8+ohZO65vUOxkgK7geS38TZDKPKYwXpUTsG5IZ/+ipgh1OB6
2+tECQXNI6uUVP8OobjJt/Fzzyk4ywp6Qtb+QAcec5va71HwiVe99MaZYVQc
aZwrf5kCip+352PBMFKvcCpSiKVASaiTyzM8jJCZp5TWBQrCxGKxn8MISnfW
eu4TQYGi5GDtVo1fqN3KfIVLMAWnN2R2dPeOInZ0ImPajYJslSBqmeQYSusR
CEo4QEGjmoXsdssx9KwkIElzHwXymoTb01djqKq6NT7WiYKGLQ4/zyWOo6pf
E0pJ1hQwzMVm1uEJtNFDr73nHwpYLrmXS4MnUIFqOx/fVgqqfc0Yzg8m0ILS
hLKmAQVH4s9aJYn9Qb6cwukUJgX5TWPZvF/+ICtzB6m0TfR9T36qTOux0FRx
sIMXg4K4wpdBpntYSJHPwvuzHAWTb86XJ/mw0CJlvh2to+Bdo5zDpkwWajtV
qqouQ4HPxN6Iw4ssdI8p0qsuSUGBzoe2r/WTKNDO7e5HYQrWbE1frzI0ifb8
4S74C1EQberpd5I7iRjr+fdJCVLg4LCwIKE9hTL2+rT78FFAhOirW6VPoZYI
7xadeRJMinOjyw9No2+ilyrNpkn4ZHxJ8+70DHplP8W3aYCE0Ood3oHis8g6
XE1I8TsJ8uZ8WUh5FrUku07L9JMQYhch0uc8i8L6DIOWfyNhjVfIkOybWSS3
JLF2eRcJnnHuN9OjCRTy8MXxf1tIIFoNBOOWUshY2cJL4x0Jd1xmt7moUCgs
u0DBoZoEi97CYBVEe/D3hXNVJGT91PxeE0ihA4Y7j3UACZhSKuNtp9BUt7ZF
fjkJ8XISQecy2ejYOqNh99ckMHx/9fqrzqGai1bbXj4hYdChwMvVbA6ZHbc3
nnpMQo7x6TFTtzn0becTH13a6pIClFTaHOoPfan6+iEJehUMybKFOcQRihFr
zCHBSsrFUriDi1yv3RBTu0PCycr3r+78t4B+NJgJ3U4nweBpgtHlOwsoqmv5
+vk0EjjXHN8Fv1lAbbE8km60o44NNO9kLaC7aX/iGan0vKvnx8cPLKJUBdbp
/CQS7PRlV9yS4cE2+Tdrp+JJOJxgb/6LxYOdvuT8EI0hIXBnrmroPA82X5fp
FH+ehPAFjrCQGC/WmZxwWUI7NTCnTkmJF2dTWVLLo0mocCIt3ffy4syKeEu5
SLoPuf+z6SjlxR7ywaWOZ0lozPtlXxPDh7dslldQDCGh44ixrmMSH2ZNLV37
MpjOi5G6cjCLD38y+B6/gzaVsq1tsYgPL3VcW+8bRMKG04lO20b4sLvO/iev
A0iINNFzKbTmxzH7FZ19jpOw+XPUwWwpAZx3VMtP+gjd57YubyNFARzpPJ6U
d5gEj4e6Jzq1BfDIdTPVHbSTo35GSFgLYM/AxJxgbxJY2tZ3os8L4K96j961
e5LwPHn1oMcfARzVz5155k6ClkOej0KdIL4dQ156tI/u70t38L1zwtgzkfr7
dA/93hY1JhfihHGGl3PNftqZGyMCDmQI49VZyYOitMUiGcelXghj0ryW47ub
hDEV78Oxw8L4Tk7UVXUbEp6GTbgctRfBW37XFbyxJGHTOh5jXVVRfKaz44T4
ThI0vZSFq1vF8MUdwQ1eRiQsa/G5Z9gvhvNic8JUaLNMnhgXjIvhTV8mHEe3
kVAkq33ylsASbKIilBJA26jVcOC0/hIs3blZPvIfEmxMbco0Mpfgo/sXo+4b
knCUERJw7V9x7JeyQ33ZFhJyeyq/+rKWYtMb3TF7tUh4eKWm/dkjCXyIbb/q
ogIJr9e39PgarcQGSbEpttIk1J/6cpdZJ4nH/mik31hG/0+tQN/7p1bheOKW
/x4hElwPMpuchaTxJd6IM6GLBLSPJ+gWlKzBg+dzS3ooApxQn/NqL1n8SLb9
xNJpAiREXGWqWGuxcP1lZdU/BHjq+vZKZMvhW68WU+1HCWC1ZBvn6DLw9kx/
H92fBMSPFtv6h8jj0OPFB2UGCFhvs/Z7iqUC3nnFVcTnGwF2o6nIZYUittY2
Kt/STcDu4r2Mv6OKWDQhYMViBwG/YNMntSIlLBDjtkGvnYCLT6J6/c5uwO+5
9f33WwiYeC93LMJeGZfybJ8S+UzA9NrmOl1ZFewxP9Zd+ZGAmntNuW+mVXC5
ESPuRAMB15eY/7CsV8VCJdb15nUEiBS0s84mq2GT3i5Lrw8E7LiQFxHpuxFb
/UiXCq6h503N7FLSVcdWggct31QTwInhv9ZMqmNGrYqWfBUB93KKm20/aeD9
P8VYYUDACE90T2DGJpzieI7kqSCAupp2xDtAE3uYvIsOLycgd29ZJXurFtaT
Yp5ULCPAZfHQ2QwebRz/7HfFt1IC2rp2Fwl2auNDIRJNCSUEhIY+OnTFTgfP
hoRnuRcT4JdpqxTxVgfn6teNqLwmwC2/6Hqw2mas51E4xPOKgDv996cNEzZj
txib3eyXBJg/LknypTbjFbzdT4cLCTBJdpH0c9PFGW97V7JeEKDvW7TrRKUu
HvLVnxeind6p/6Zbg4nTXN2tJZ8TYHpk+yqZZCZ+JCgiblhAQKx02/POFCbu
k9phpUf7Y52nzY00Jr7tJnVZh7arRswF6etMHCAYJLKRtj+rcnLVbSZekbp6
mSztzLMmn1Y+Y+LvrZN63Hy6r8Stl8Tr6PM31ViVtA1xveLHeiaW5M3Db2lH
TrpWXGlkYrPiqpRS2mJOYbNin5nYLilrSyFteZliL9EOJi7yX/rffdo29/Ww
0A8mFmA1bYulnepU0/P+JxPzbbe4FkP7q6BT6MURJiZ/2P2NpO3pG5IvMM7E
k9fEH4TSDtMsXMc/xcTumurSfrQr+kxLqqeZ2PaM5KnDtPmTWxxjZul8pOLb
/qWdOMWK52UzsU3p+tT9tNvvR6tUceh8YoymnGnL7pWojuYyMXftiIMjbQ+h
bDe8QM/rvb7IlvaDYm324iITSxsPrrKh/T8omF8z
          "]]}, Annotation[#, "Charting`Private`Tag$3430#1"]& ], 
       TagBox[{
         Directive[
          Opacity[1.], 
          RGBColor[0.880722, 0.611041, 0.142051], 
          AbsoluteThickness[1.6]], 
         LineBox[CompressedData["
1:eJwVlHc8FP4fx+0rSQqJEg0jRJy05PMhJVLJTsMsRIiMyGqgFJJUUknWHSGR
UL2PbGdd58w4zjikziorft/fH6/H88/n86/XNgdP00s8XFxcff/t/wyY6XdN
eV6CmvYMjmaoClK00ngDkneVoaaSoZ5599WUGTO5iGcln1FY+Y0DlYWrKJ4f
XFLjOgElyHq8E71IoCSqH7WuLqQgYWf+O/ZfBSi+qy1tK2+Wo+KwlZgyOQEK
scT/KkXoGzL/EWT/nsBP2fAo6vpX+jdU/8ao53o4H4Xj8jzoc3Il4rv9WPYx
Fx8ld1PZvU8q1WhCOK8ndi0vRSlgOT3fuA4ldD86VWXDTVltsu5drlg9OmC/
Tt/5LxeFrSBbmNNTjwRSRhfsn3JRMtp1K7LcqciNxPvSvHwF7uaZ1mVoNiJj
2aeR9qIr4BTp2JK21IhMS8M2/LyyDNv23e1NedCMxsLMDcJ3/YMwQoP3aaUW
xDidE781bgk8fcz8TsW0oLgyvyc2i4tw6oRTsLFlK6LOzNOWehdAaPFu9PFh
GhqX2jqTyZiDpcvCsQZG31F2ndHcwIU5GKclxh/L/Y50JH4+T2b/hXpy5nN9
PzraKhOoJ7vqL5Ru3PPySBcdvSlOLi5N/gOkW59S9HTa0CjNwsxL8w9E2dRl
YgEGyrJl+/W4z0JA9ZlsdIWB3umrbnNdOwvOGl25Ok0MRLHS/1CePwPHBMeL
tBPb0bews0XRK9PAWypUuV++E+32ZXu+LZuCKbknNfvud6IrHj6/072mYOCR
dIPWr05ULLz++ITCFFBcVWmaH7vQ7w4HpvDLSchv+9hGlOpGRXv0uxpsJuG1
LurUCOlGAgcNax5JTUKIpAlzz7EedJKipL7ymgMedztYauQelLn6kP79Sxy4
MGk3oir8Ax2coz4eVOGAdt21XyqMH+iZlvjiq/DfsBDweEnxch+KmBpQWP47
AaeDdfEjWh+qOmwScuvJBNAof8tvyjDRBxEtLgOtCVCsSucfimYigdDOF+vC
f4JpzU0FyQomurH6OLtN6ScE15kZnpxjomEVKUm79nGgNXI/LHLqR3FnEg6d
2j8OS80duaNJ/SgrRk0i8OcYKNDyWqRb+1HvKx6LhdQxuMm4IBZxeAB10Y1+
xW8cA/m+kheWG1ko/1yF6D3xUTDpj/ty35iFeA01+ko72RDEcu77eouFCtXO
aEW/ZkPLiPgOhd8sdPvy7lXlamwI5Fwj/60ZRAfyUhpT7UYgbeo4VXl5EJ13
2z/PURuB5hmZX7aaQ6i9/kiVLdcI7JxvVK9NGUKSPPZ3PdKGoYlbqeTZjWF0
Q2gkV2puCOZ4ubupecPIKIn/o2bzEOwQ6FjiGh5GCXpFNVsyhyBAMAK7mo6g
43m9ZVpnh2C76EDNAWU2+uXWfKm5ahCMxUtGr9qz0VFhvTtxqYPgLxG3JvUp
G61y980dCx0E6mad04J8o8hSj/uApfYg+O1MYnT1jKJ6xZn46DIWpMhfmxMW
HUOlU0+TE5JZ0KB4XOqI4Riq0HhUIBbCAtndfy5kF40hRfK/ne56LKjfazoU
FDOOGP9ez+5oGQAZA8GZLXgCVTqNxPj86weOVca9Eu8J1PVVSFxvuB8qXPRk
LNMn0EEFcZpFcz9cvh9oFCv4CyU+kSUapPZDbuNYCnfbLyQXg71VT/SDDHlI
flqTg5wLX5jzZzEhquDDNd1THJRC+5KYkMCEydLwz7HOHBSXMcm2DGfCtwZp
U5UkDrqYXml47RwTnCcsgi+tcFCocVHwyHom5O2p/t5eN4lmfp+7el64DzYd
SNgqz5pEJePCMjsneiFM18H1+tIkEimZyDhI7QVT0+VlEbUp1LHh0PvT0b3w
x0dLyShhCsWxksPnhXpBpzgj7PPFaST11PaNvfQPaDocufvN9Ay6np+5cMi9
G/wr9J28hGaRra9BS6BZN8ga8LxAcrNIsUsscuxgN/iYBK/qtZxFmVyZ6jaC
3bDJ0YclVTqLwrfYzLtkd4FDlO3zhLA/yO1tQXbDbCf8oe3jj1o7hzrqHoZc
yeqA11azh6zk59C6JxHsmoQOON5T4C2P5pD1ZtuYY+Ed8GJoN7PSaw7FiNS1
ptt0AJ7bUcZNn0MriTX2TOEOuC8tci0oaR6Jx3bxnA1uBxkXdo+HwiLK69Ix
jvBkwIBpnqO13iKChP1LKhcZkHbYb0z3wiIy3DqSzTFmgJIo35zY40Vkrun/
s1GJAZpfZUTLlhfROUc6oWOkDYzErAwJjCVk36p479flNrhOqSp6fWcZtW69
zvD0p8O+7Afa914vo67dE9P7XOmw8MTsm3fpMtppc+eq+Dk6hLr1txzlLCNH
BULBOkSH+xv/jY+fW0H6BCGHJQIdTLSk1idLcuGZ98o2MS+/w6UHZwzYHC6s
cKvpnCeDBl5HMxT8/3HhLa882NYNNLi5vEAQEOTGPlLDz00oNIj3SqvdsYMb
//sju+xKpsFX87+GthbceFLRrls3lAabpF8aM0q4sSu1dJ+nMg0a3rHPVN7i
wTmVTc6bHrYC4/JhDbNYHjx64+DRxNutMCATv2HgBQ9mmfaayQS2wtyjQ99X
Cnlwx8/gIlPnVtjpF2N+aIQHJ7Mol7X1WiFER9Oq4AQvXojwbxJcaAH15tDz
KWJ8WLu/zUXiWgscP9TppL2dD7dPiaQpuLSAXabG1Q41Pjx/kRygZ9sCcaFD
wSIn+LD1E/KbpydbgKN24nVYOB8WU4pP+KLUAvlxGwfsfvFh1U73OWpjM6ia
vnPeVsuP/Rzpro+pTXDsq4DXlzZ+nEXqjNz4pQkuKtkFnGXx46FiNVPyuyaI
4RG992iZH7dcYT/kjW2CiYIAMvdeASxQa7gp0LQJckT1J/rfCOA1mowGl55G
UGrr8k4NImCkom1YvUgFhxXlyeUoAt7nEpXl+4sKSbuCPc8lEnAC31M3jX4q
CIbIuIu9J2DnwG+s79VUGJN3uhQxTMB8kSYiRfFUyA6YsLpyZhWundx5qk+F
CipbuA5rKKzG22MinhtcaYDdjnKECpoglnDZeLOUvx6EW51T9/cJ4v4U5sDE
Yh1wdMiH88YFMdGLz2nXVB0USqldT+Zbg735IOFTbx1o0/b3+2mtwTyr++la
n+rAWNe4TDlpDT65ErThvXsdXJHx8XxiL4SPl90pduuuhYxuSrsLZy22l7ur
uaGxBhKWCC9+/luLxdYXcy5U1sBt6dMXvdYI4zfkrMX8shqws/0x6C8vjLO1
jsS5k2tgM2t+MuK8MD4g7pqpEVUDcWMaQum1wpjwYHl5Vr8GAufT/mtfh1eY
tTpnv1VDZnQlPSdLBDuOv1o5TquCmS/MysVcEexFWaAnNlQB5iwVGhWJ4KY9
4+qjlVXQYb73CbtcBIsxuT1fFFfBqq0ZFju7RXCDuJjH3pdVcCU/kvFi7Xp8
3Zx955BrFai2GXXc916Pr3WPlvjxVcHHra3dLtobcHWCbvbfY5VQ59v2hlgr
in0je2zqFyvAR9XL5a2vOK7/4rnepbocrM8TGy0FJPCZ89RptwYK0McfaOR9
2oQteta+DikBMEe9lhsdpXAOK6A1cMtXEFllLVnO2YzTfzK4yio/g4OGS49I
ijS24Za7RPMtA05ryuE0DRmsYigY3XWuFO6PFp/28JHFEsmC73OPlcBW483M
R4bbsPqCa2fY6U9gMhqPrNZvxyeFjnyQuFkMJ4stZH6PbsdZ++gh1qSPwAaV
JsXCHVgg0IWfOV0Ed8mhPa6BO/FLC0RIOVUEE1XSbsFn5HBU61tjvqxCmN7c
UqshJY89CxwztSQKoTK1MaN0Wh5XKhHsyHc+wNM1BoOGdQr49hr50GPLBbAq
j84JjFPE5C2enfFRBaB/+11wiMsu/Fs9fiREpAC2xid17tBQwiLvHyQzM97D
wi3eJy1/lbCd0ZkLA/rvITWtuOV0kzJOFqkWRsx8GOEK6/ZKVMGhZoobj0Tm
w9zDx5edPHdju8ORDZ+U8yHDoowyf0AVn0n4OCNQlAdWKxcDE7nUcPRmrThV
6Tz43nmykL9DDXeeOrxeMywX/P2zLkab7MGSO9YdMJp5B65Jp3cEf9mDv3jk
DN9zfAcXcgufeiuq4zQRXjd2dw687ns7vf+BOn6lHZQV5ZADBqRPsS5z6riZ
ZfLCfzAbdOKsRF0vaOCriqulInyyQcul8NhVigZ+WzTfM7cqGxI6tEq7lInY
13DIuvk5GXQvHxGXjCNit4yKsfm9ZIiQ+J7f8YiI/xFOmOtrkoFa62D87DER
b/+2jy9WgwzWyrduSzwl4iD9SS05NTJ4cCiT4q+I+ODbuiFzRTIkBeo0bcgh
4gT9S9blUmSYjjkQKVRL/O9Pj9xqWiHBfly3nVpHxAJB3qnblkkQMmn9NbqB
iNuVEwm+SyQQNA+YFWwm4vgtASlb5kkgK1nsuJpBxCf1qwQ9p0hg/FYTCwwS
sftKaIHsEAnizSu7q4aImDo1LRnAIkE7v7n/3REirvYzqmruJ4GDi08u3zgR
Z+bajIT2kiBgd8EW3ikilr6laMVqJ8HXXt1PFdNEHPustVubQQLeuFazW7NE
PGtKf5tIJ0HMFOc+9zwRT51K/WfUSgL62zD58gUi3mV3Ija9mQRSFiIVYUtE
TC9c7cTVRAI7gZQLeJmIR7WoQeeoJEgvVptfWfnP3xrO+FhPgv8B6Y0/7g==

          "]]}, Annotation[#, "Charting`Private`Tag$3430#2"]& ], 
       TagBox[{
         Directive[
          Opacity[1.], 
          RGBColor[0.560181, 0.691569, 0.194885], 
          AbsoluteThickness[1.6]], 
         LineBox[CompressedData["
1:eJwV0nk0lVsbAPBjiEIT6hpCyBgZjpQV9qYBpehU6JYGxHETSkUyRSLJnIpE
k4qigWTIcyqJZJa5MifiHsV1eN/3nO/9/thrr9/ae+39TKpufqxjwgwG4x29
/r8HTfd759wsRZqySnZF3QyO6X2RoFs65ej65Z369CXO9B6NSzdKK9CiiB2P
0vIZnBciNmlpdpWIuWtJsfJ1BsfvJftuUhegbob6i/0XGZx0o60u1UUcFEOo
/LM4gME5s8jpcFXIW8S6ulZN0p3BYZYGnuBIvUe6X+Tadm5jcKSTY09Xtr1H
a8SfeDiZMThc9s3zFbeqkKLC6ZX6+gxOgVz55dd61cjGJCRweiWDc5Vbl/Rq
uhoN3i3uei/F4PjU9F4vqviIsqxtfsqJMDi6QfwHz+xrUZmOUWbcgAAWOS59
WiD7Cb1Vu7N9olkAo1qri570fkJpiUe9Rd8JILfD6t0jn8/Iz6XTx+2+AKIL
WbW5JvXIx5QqO5cuAI8Y96b7ZD1qNM7MVLosANUN0d9y4htR62DB6LSfACLE
60456DahwgORJUs9BOAXsOfsroQmZLsYbU12EcCuHR6h9k7NqHmQzKqwFoAU
EX3FdqQF2dlemxJTFADpuSTRZnsrut3X1Ne4XADjLekp2wpakSLL+GP3QgF8
ynt4c8vZNkSMa87kzvIh9u/ah1isHQ2e1Gur6OBDUPXufPRPOzK3ndpr1sQH
L+PuAsuGdrTzq9Tl/ho+bJMYLzZP70CGe8Q8C8r4IFImVbVRswspFIdmSebw
4bfGtY8b4rqQwdUn4yU3+TCQrFRnOtmFfF17DKJT+cDxXtdi8qobnTHXHAmP
4UOYvGOf4bZeVMc6KgH+fJgPSiW1Pb+jt1oJlUM2fHAItcLJLd/RcfayR3Kb
+dDCmX0botKHPgwZMj0t+aD94cGC4St9KDL97qpAE/q8XuhqsUc/Mqn1V7JW
4wPZ2FnwM6Mf9RltNhxR4oNWS2GTUnM/Il7m6NyR50NIu6vsJYsBNJJpNbBn
OR80v5dmOq0cRCrrmmyvCfHBsT/pTZz9IFry3/S9JoqC84Ne3ysjB9Ea3Uti
SvMUNP1Yoa717yCa3HzKYeg3BcHck3mzH4eQkM3S8jXDFDQI6ZbeODeCNM+e
nFvxmQKeiFDP58IRFLZJT1e7lgJ1sU6SMTKCAhwyxrdUUxAkcQl7s34gifAO
mSwOBWoyAx/N1o4i8ulXPqeYgrNrMtq7e3+iaR0Jt9w7FORonuQtkRlDDXpd
q7ZlU1Cnbauw2W4MsfwJ6YlbFKzW/881v3gM9bBypB1vUPBpPWv4fMI4cjsg
d8wzkQIVG4npVXgCnY5+9aYkjAKuc+7l0lMTyBSFv+wNoeAd21rF6cEEQiW1
28XOU+AZF7w9UWISZfojaa9ACgrqx3KEvkyi5Wf3Gx/0p9/LG9b8Y8JFkY91
H4i5UxD74uVJq11cdODwwJjPUQqmyi5UJHpxkSZ6+LH9MAXv65RYehlcFBpx
XLT4IAVeE/tCjwm4KFb+ROlNJwoKDatbO2qn0CepXUnz2ymQM0tT1hycQmrI
SCHNjoIIKzfv0+QUYsRWnzO0pYDF4vOXGfxGfnUWCSe3UvBfgKnu9rTfaHe8
i4wspsCyJDei4tAfdNgo6Xjrero/FjH6d/5Mo7jQSmsxdQoC323x8JeaQSHv
lZO4qnT9bIQzkcYMGgk8UdG7moIAx9CF35xmECnqcqNMmY7HPWBQoYx2v9+/
cQoUuMUevpkW8R9SjF8nEixN/9+yYUHsYh5ir7+ke06EgmznmU3Omjz012KX
sBRhCmx7X5zSRDwUs1m0uUCIgsxh/b4qfx76lbm4gisgAfPUy4XaeGjTrycP
M0kS4pSWnTyfMYdg+O9zQzMkqLBHe321CCSZl99+/CcJA6xCdxdrAk02PV2V
NUrCfYuzY1auBPKwUE9s/EGCrowoTzaVQL9St4xsGCHBpFJFppxPIMVrNWtW
DpKwXdbZTrydRM/wiVyxrySc5nwozr7IR7pLLVMeNpOwIT/e/HI2Hx2JiI2d
ayJh/tqe96fK+GjMOtzdnnb48f6mrVw+kpVBb6Yb6HhXUuPjBwQom6dZ4vCZ
BEdTheW35Bm4qi3qkP5HEo7F77YZ5TLwvThP35A3JPhvzdUKpBg4/p65z1QF
CSH8eXExCSGcsL5DxIt2iv/9GnV1IXz+nj25p5yEyr2zdof3CeFrvpMzJqUk
yCll2beXCuGm1aZa0sUk1D0d3V0VKYyx0fyc8VMS2j0tjPckCuODS/aySp/Q
9VJJkR7IFManfylqYdq85E2tgiJhLFv31dohn4Q1ZxP2bvohjJ9cSNUPeExC
mKWJ84sdIng6wF+j+QEJRo3hB3NkRbFvR3N+320SbDd1eZiriWJ99wl9H9pH
Hhqf6DQQxS92ymnzskhICh8OXbZDFPNEjl1YTptrsCM74oIojtRxfW6XScKz
pJUDRyZFsZSRuVvjdRLWsZ56qdYswOpVI0Frk+n+fek+dfe8OHZheTmIRpPg
Jlg7xY8Vx9XVAx55F0nI0An1O5AujnHyj1pH2hJhKj6yz8VxmmpnxO0oEsY0
PY5dGhHH9q3sdItIEvKDJpz/2b0Qr4oMm7gcToLeKoaFsdYibN3tmO0STIK+
u4b4uxYJHLDzom6ZPwlLmr3ubvwugZ8rKlJnaHMt8ywKxyVwTfYqIWPaRQoG
p2+JSuLA8LxbeX4kmLds7D9rKoktZzSUbvuSYG9lX742QxIPZw2ZJfiQ8I9K
gN+1o1K4zfp9VzKbhNweTgebuxivpoQMVx4l4eGVqrYnj5ZhqblzFxpZJLxS
bu5hm0tj1ZNfhn1tSKg98+UOs0YGRx31YpdakBCwzp9978wK3Dkyvz7chASX
g8x6J7G/MDdqy4EhPRLaxuONC1/LYSZvYOCqBgl70Tenle4K2Pxj+xJlFRKW
LXSRf8tVxN+sI58+l6fra8zuXZajhOVuaNfvl6Xzbc6xuG+sgnOnHqXWL6Xn
+2eJg2/AahyVtWLaTpIEZXvFvmQ7VZwZe8fQTJye958pyHm5Glbr6X9eIkLC
zpJ9Kv/+VMN/73dIMmKQMAp6DdpF6thqvxFXjSIgOi+81zt4DXaed3bcN0/A
xAel46G7NfB0eIcgZJaAP4pNNcYKmti9ZEaIMUNA1d363LI/mjjT+URM4G8C
rkvaDNnVauECsTFvVS4BCwvbuMFJ2lha4ky39CQBW6KehoaxdXCGd7j47DgB
yikZXerGuvi1QyRDYYyA+UiRa02zuthT9Fui6ygBd++XNDk0rMV1dsFbU0cI
+MGI6PFP18MlG41CySECeFdTPT389PGF+1YRLoME5O4r58yZrcNu1qp3BvoJ
cBYcCk5nGGCdLY1iF/sIaO3aWbSg0wBfzE/2k/tOQGDgo0NXHA2xYX10cutX
ArwzHNRD3xjinQZa5yN7CXAtKLp+StsIrzOZf7W1h4Ds7/f+bIw3wqe1T33S
6SbA5vHrRDbPCLuvYSkLdxFgmeQs4+1qjOMfc4t4HQSYsou2neAYY98Us2Gq
nYC0TtOy7rVMbLaNB7NfCLDy3LxCPomJHe5u/S1J+9Jfrc86k5n4QdzUD3Ha
n2vc7G+kMvHoIYtvIrRd1kZG/XWdiUW1ij4TbQT4cjlTK24zccxr+efjtDOC
LRuknzCxr+Wd63W0/ySYxUjVMPHcV8eeK7Q34lq1z7VM/Dbqw1AM7bApl8or
dUwsW9g+GUVbYm/QjEQj7QUNoiG0V8uXuC9qZ+KyYqmNPrTt75lgsSEmbvbI
K7ennbK3qufDMBNrHGpvsKXdsWBvYPQP2jduDWyh7cYOKBAdZ+IFFrOSFrSD
9F+sEvlN58vqP6ZPu/Kb1et3f5h4+f6eUB3aIknNeyJnmNgizDddg3bCb26c
0BwTQ8rhWiXabfciNN/OM3Gc2ZtBedoK+5a9iyCZOP/ES/4K2kfEclwxn4l7
JawVpGk/KDGYEwiY+NsvtukS2v8DGr9fMw==
          "]]}, Annotation[#, "Charting`Private`Tag$3430#3"]& ], 
       TagBox[{
         Directive[
          Opacity[1.], 
          RGBColor[0.922526, 0.385626, 0.209179], 
          AbsoluteThickness[1.6]], 
         LineBox[CompressedData["
1:eJwVjmk8FGofQO0kSdlSibJlL4N00fO4tJCyZemGClm6hShEUyhkqagQKhIS
orFki/+QYhKGGTvZs8UdWRrbeHs/nN/5nW9nr5OX5SUONja2gT/83wELQx5p
SeXIs4K1pCXMT9bO4Ax4rliJUoj7zu213EResJILf1b+EbWHRT99lcxH9ipy
T4/tBuRXGGbnfpSXnHDwqN2XYjIK6qc/9cviId/YZHO+7lYNsnx/4sgjQR4y
odz/KlngE/rQrlO8NMdF3h53/3o1/RMqMw6+c+UKF5nhnhT08Xkd2uKQ26j9
k5Ocv6MyskzlC3qrmm8bsMJBVgpgZb43pSDv7CQpbhN28ibzre/yRb6i9G/D
63LjbOQJBenivL6vyH7R6n5cBBs5q9OgNvvKNzQQWTP95vUGhBVYUrI0mxDX
i6npl0sscIlwpmasNSHycrUmnxkL9h4K+54W04L2HH9pb751HYJ5G33MlKhI
t9FMqdpvDbx8rfxOP6SioNW68YbhVTh90oVoatOKTK4KvmbWr4DAalj0iR9t
6NrAhnp8LRPWXAUfHTehoVRaqWW4CROm2xIeH8unIfowR+F8+2/4mvMmyciP
jiT6ZPZ2LS1BhdiBF4Y9dCR8x9pROmYJ3oaWpf19pB357zIQDJVdgvv/UN5g
ng4UfLMn0MBxEQK+WOSiyx3IEUvm3NhYADeNnvwjzR3I12r14vXXC3CMf7pE
L6ETkUtKH4fPzwNnhUCdjnw32hIUKL6n8Bf8kouvPxTVjeS6uHs+uv2C4TjJ
Ru3ZbnSs6C/2VKlfQPZQa9P80IM+OxTFzsXPwfv2D+2Enb2I7JkeYnRmDlIN
ULfG7V4UHxh1+6XIHNyWMB88cKwPSc//XlVNYYBnWNeIek4f0mrTsz9+kQEO
cxfG1QT7EeHYNkM1RQboUa7NqnT0I1f9AP6zt/6DlYAna/tdBxDTysytfmkG
zIgGOK5tAMXkhU7ax89AG/l3zS2pQSTnW/9d+dAM7P+cyT0WPYimmVmwcPcn
WNbfUpCoHUQWjZdSitR+ApFiZXyKOYgYm2zHDvRNQ1sT+4MSlyGknFrWt3Bk
GtZauvInk4eQa4hoMufCFCi0FVAlW4fQNaLR84u5U3Crw0EkXH8YbTJxjMqS
ngL5gfIUG7ERVNBFolfumwTzodiqKNMRlMgzrZIzPgFBI24D1aEjyOJAx5BG
/gRQx0VlFP4bQV6MUPcmNAGBjGs5v+tHkVOlS6Gp7zhk/DrxTZk1ilSyU2cO
G45Dy4LU7HnNMWR+3bfCSGQcZJebDjakjSHKUGxnaPkPaGZXKn928wei1FYm
eW79AUxO9t5vBT/QjlVe0vbxMZDh6Vpj+/ED6T69TgqFMQjgD8celuMopFMp
LMtnDPYJD9cfVp5AbGtXNPSHRsFUtHzy6sUJ5KsQWXWzehT8xWM3pydOIHp0
ZPup56PwbdcRM36uSRSykj2ffXYU/GSTO3r6JpHlUdvRdz0jkCZ/jSkoPIUM
5R4PKnwcgcb9J3YaGk+hnIx3LeIvR0Badckht2QKSbup1px0HoGvWpZjQQ+n
0Wk3haj3v4ZB6jj/wm48g3anUQgHZIaBYZsVWe4zgwKdrZr/ERiGWve/pWwy
Z9Ctg5xnvy4OgWtUoMkj/lkk9HY90YcyBPlNU2ns7bNo+zvrHVW+QyCVMyY/
r8lASslJNH3aINwvLLpmcJqBiHMyV6XJgzBXEfLxkRsDJWBWi9a7QfjUKGmp
ksxATUbTpxYjBsFtxpp4aYOBhp6bnc9Hg1Bw4AutkzKHaHqK4hTPAdhx+Oke
+ZE5xD5w6Zzi6QEINnDyuL42hwx+DiR3qg6ApSWLJaT+C9X0s4IlZr/Dkq+2
ksnTXwiECiuFfb7DkdKs4I+O80iPKvx9ObwfmvUjVF/NL6BZPe+G0997wb/W
yMVbYBFtnntCEvjSC9LHOVKQ3CK6qDJfvvKuF3zNiXzfbRaRjkxJr8vtXtjh
7Duys2IRKR/yPHlpby843T+f9DR4CVWtVde+9OqBpbZD3Pe3MNEwR27iE8Vu
SLVd1LWVZ6IcvurQq2LdcKKv0EceMVFgpH3ORc5uSBlTHazzZqIMO83tCf1d
gJkylex0Jto0g90ln3RBlKTQtaDkZfQgysBIjLsLpNwn+jwVVhFRmeGZsN4B
w5YFznZ/ryLpgCnTNz87IEPfb8rAYRXdeM9WQe/tACVhLqbIk1XUEdsge6+i
AzSrpYQrWasoPZHlqnqzA0xEbI15O9ZQtQZzu+dqO1wnfy5JvcdChRRi9u9t
7XAoN0YvMpWFbt75KSrJ1Q4r8VaffCpYiIELQ22X6HDn3yHqUQYL7YvXS+Lv
pUOU2Pr09LkNlM+nkO2SSQdz7Z3bnkuwYRu36iqyPh0uxVgcn2Cw4bwHrKGl
IBp4H81S8F9nw5OSs09Vr9HgFmuFl4efHYPTZkUfVxo89s5okJFhx14bbJGy
FjSoPvPb+Lw1O47eqmWgrECDHZIvTDvK2fFUkrVyTnsbNL6bsKgL5cDap3P5
GnTboMNVX8PqEQc+92qzTrRGGwxLPd4+nMKBf+ziOX9WsQ2Ycbq0jWIO3Ep9
cVRMvA1k/R6e0R3nwO1qPWeF5lvh9hFN28KTnFggwFx2Ma8VDrbcsU8T4cK6
Dep5PPtb4YRut4vePi58UOuv+n+kWuHCG42rXepcWDR26O9ysVaIvTNGFDrJ
he+VC22L524FhvrJ1OAQLjyt25f4eYQK72PFhi/McuEbRZWuzFdUULN857a3
gRsn2Jz666QcFY5V83hXtXNj7wEq71dJKjgqXQg4O8KNqzTERs3FqPCQQzgy
jsWN5zzcXvjxUmGmMCCHXYsHz3fXfTOgt0CesNHM0CsePBsyItJ1sQWU2nt8
0oN48cCl26o295vBaUN5jnWfF6doze7wCWqGZEWi17kEXlxw1HMx2bMZ+G9L
XREh8eKuK97WwtbNMCXvcin8By9mxHfcebGvGXIDZmwvW/Bhy8/uEVvITaCy
m01fQ2ETLvAaoX3jbAJVZzne2jZ+/DX9UNGO3EYQbHVL1xngx5cFPGrSXjUC
40iOfsE0P+bwaC858KwRineqX3/OtRmX7p9Vcw9rBL02nSE/7c14IetGgOaF
RjA1MK1UTt6MvdaFpJF4I1yW8vWKvyiAp0dcwiajvkJWL7nTnbEFv9HtvLQc
RoGna7wpP9e34CY/YtdjIgXuSpo5em8WxLY6QnaEGxS4cL5/1F9eEL994SoT
6UKBXSPLc+H2glh5tNQh1JACsVMaApkNglhG6NDvTA4KBC5n4KG0rfg/I8nY
zLAGeBNdR8/LFsLdTB9Owxf1sFA1WLeaL4SF/90p3ZJQD5ixVmxSIoT7mUnv
z8fWQ9cZrfiJGiFM7M6WeHi3Hvj2ZFnL9grhiHLiPanL9XD5fURHypZtuEf0
rzghnXpQazfpivLZhg3fWtdydH6BD3tae931tmNOp212D6S/AOVG+ytCgzAu
mwnpnRmqA181b/fXN0Tx5V05yTFln8DOntBkwyOOxV6KtAfX1wJ9OkajoGwH
5rbfa+E7XANn0HcbMeeduJjJHeW2uwaE+Owkahi7cPqu3pJcfzI4abj3CaVJ
YnNb+aP38gEYrWn6GRpSuIV2WToqrRqiJkvNPH2lsbO9m7dJYhXsMd01GGe8
FwfEexvTcj6C+eRjZLttH75KOs/IG6yEU6XWUv9N7sNUgWABLfFKmACV5v3F
MphYsvdni0cFhOXc6fMIlMXhF5vF5xrLYeaz5L9ECzl82+PQsVaVcpjfRW3Q
2CmPdUniNrHpZVCX3pRVMS+P6U/v2r8TK4PEzcdHjSkKGDrPnLqaUAp8BXRG
YOx+3K9VmSEtXwpGd98Rb7srYmp2zIf4og+w53Fyt4yGEtaeoP/sOf0BVkI5
46m/lbBBm7/s5bkSSM8opZo1K2OjJ5xbA+JKYJwtuNc7QQVLklOnM/VKgPng
iauLlyrul9YuchsrhizrSvLyYTWcm1coxf2sGGw3HAMT2NSx6LBjQIFZMdC6
TxVzd6njBoXxqXGuYvD3z3aMNj+AVRjvdxvXFoFHspkMseoAziCFVP5DLAKH
/OJEn/0HccPR2Lc1ekWQOvB6XifmIN7PFnd2naMIjr8te+TOPIjfaOgfXP5S
CEdibYU9HDRwvkD3Te24QtB2Lz52layBf3hLNAY7FsLTLu2KHmUCfhgST09W
LAQDV0NRiVgCpp/lpEqskCBcnPa+K46Ar2hmJBovk+Bbg5PpsycEXK1ZE3yT
SQI75dC74okEvPrkZGn3Egk8GeQ50ZcELOueWZwyT4LkwCPN2/MIuHuxYEJu
hgTzDw9HCDQQMEOB38FqkAQ6mLLvG4WAw/IizSIGSHB7zq46upGAL8TLO1d+
JwH/mYBF/hYCFrgZPyPTTwJpiVLnTR0EvDxq8XCpmwSmrzUxzygB8xcm/X5F
I8HjM3W9n8cIWMeQ9ruzjQSd3Gf8w8YJ2J/95Q7BP+3k7pvPNU3AfLx1lYFU
EgSoFu7m/EXAZx0cIqybSFD93aCsdp6AEwKVo2O+kYAzttUqdPHPD92o4FMj
CR7+YkSxLxPw+iltO42vJKC/DpavWSFg1tJanweFBDuthWqD1/78/jcd8qqB
BBd40hwwi4DHglaOddeTILNUfXljg4BfjUipbPvT/wM9iUMv
          "]]}, Annotation[#, "Charting`Private`Tag$3430#4"]& ], 
       TagBox[{
         Directive[
          Opacity[1.], 
          RGBColor[0.528488, 0.470624, 0.701351], 
          AbsoluteThickness[1.6]], 
         LineBox[CompressedData["
1:eJwV0Xk01H8XB3BkmfnOYCyRspV9Z8ZSis9HiyLZsvWUEpJ2oYgUFQlZKpQl
Qio7USn53UqMZJeQ7Ek8+Y2tRjSeef64531ef9x7zvvc9Z5nHI/w8fDw9HHn
/xk8P3ws+1416lduz3jmJAPGeauCMzReITXJZ7mqc2tgfq9K1N3qGrT//Ab7
Iylr4MxT35zE3n+Q742Fp30/pCHFYIdbfSUg3WVtzeB70nCO7HKo7uIblLbY
GZdnIw2M6qBTQH2HMpTyW6tqpEA8KTqwtusdyoxm1etckAKW773Qmow65CRl
uuK2UQpK1ry68UK7HlGLw5fka1eDZjDnYZlNI5rMdi2OHJUEsr1ocYnkB1TJ
sB2IK5eECTXFyqL+D+jkLwdsHiEJ+Z8t3j4++RGp9tle9laRhMhSx8Z8w2Zk
Z3cztWBRAryve7XlLTejCYnbBfatErDeJHIgO64V+Sl9trt6SQLChZr87TTb
kPr+c6vmXCXgTMDe87bxbain+e+2OLoE2O72DrNxaUeizGfWlClxoC5Fxu4a
70CmKk/3afmKw7KPSMJO605ksvfed6aVOEx1pNyyLOlEHidMwi21xeFDwaN7
2893oSQjp/L6OTGI/k/jIyzYjbyf/h02iROD4HqHQnS8G+3v5GzSDhSDo/S+
EvOWbhTH96C184AYWBJTVVtSPqP+vrlFDX0xWPWSWrdRtRf5jC28DhmgwaxK
coNJTC+6Nbo4Ht9Eg5EkuSbj6V5krq5VZFhNAzim22H4rA/l90+ZqqbQoOzT
s0+MtV/Q64Nmr49H0iDLAvXSL31BL1u7pg3O0eCSjP2QvmU/+vSiSMnUhQan
I3tG9Qr60WB5r2HgThq4z3h81xX5iiiFJ2o2bKLBlsaz09rdX9HR4mCrVjka
/Am+vazuM4j08kyiiB5RsAuzwEkdg+jJoCNV4R9R6IDfby4qDKESU/4h/kei
oP7+ocC32CHU5RQhqXxBFBwbLqrJvB1Cjd7F1bZeohDWuNdqD3sIHYp6Mall
y91v5r1Z5T2MdpgYewyriMJya0/Jj7RhFJMRlVwoLgpqHaVtcu3D6ECyoi+V
RxQudrtLRpmNoH/rhoOC+0VAdbA63UVqFOkLZB1xTBcB++HE1zE2o+jv+2Jd
jTgRCB09Olh7ZRRZpSS1+oaJQNv31Upq/44if9rkZ9phEQhhnS343TCGOreb
6sZqi0De7K6PWpwxNLxvQ7aBogi0zitMHzL8hjZHPFBYLykCyovNBszsb2gx
2vF3y7IwtPBqVt+9MI4y8t5nSLcLA3sV75ePpePI86vsruf1wqAk2LPMMz6O
bin5ycbWCEMwEYWPOX5HgeKBtIbHwrBBYqRhk9YEMqEkjB+8KgznldO6+/p/
oJo6W0UmEoZs1bNsEYlJ5Ly19uqUiTA0qe9au81qEj34e4rQ0RcGRZ1f7oVV
k6iqsHBRcL0wfDBy/BYaP4Wi4qJovPzCoLCTmJfFP9ER2Yms0BYqsFzzb1T7
/0Q7J9YLpzKp8NZ3q4LLw59o5IOvTN1bKvjEhFgnENPoiS070+E5FUqaJ7N5
P02juv94H9Z7QAWFgm+qc4YslGvbXlAVRIXoiqdnLWxZyIVucrHOnwozLyNq
Eo6y0HiHq83QKSq8a5Jz1E5joZunGv6YeVPh6E/nsCMrLNQjYWwa60CFUv36
zs+NM4g/dzF8my4V1my6I686OoMOSlAECU0qhFt4HgtcnkEX5GKj+1So4OjI
4dD0ZpFhh/PsXTkq/Aow1rS+M4vGjMme14WpYP48P7zm4BwiRAvVhP+lQIvZ
dZ0Hc/NIu/5SE+s5BYLebvf2oy6gOJl06w+VFFDcyZeOVBaQdcU8+0k5BQLs
w0gDLgvoAnnf3dBCCqzxChhd+3IBxRsUHPbJooBn9KF7d8J/ISOPzCbraAr8
6jARiBZmI45R2sUhdwpkuS5sdlVlo3QDiPDcT4Fd/RX+qoiNHMtaO7+7USD9
m85QnR8bOTvp8C/vpQBmK73i7WKjht9Yc5c1BWLkaGdD0xaRagLTlWlCAQXf
if7Taktosu/Ur9OrKTDiWOrltnUJaad+SNwkQYE8s/OTFu5L6Fywab+QGAU0
JfjZkreX0GfPscOlVAoY1ipIvOIsIeXJI2oa/BSwlnS1EupeRlfjc9j/zBEQ
CO+rsq5x0BB6Q9/2iQCTwrgtN7I4qFj3UH9AJwF/kve+83/JQQMGD80ftRNw
+cRw2w4WB+WykKRUCwExUn+npvavIPpX5gGJBgLsjdeKZcjwYLZK557r1QQc
iXPYOcHiwflbv7vrZRPgtyNfLegvDx6o/Shff5+Ai5w/QoIEL8620Ck+mEnA
Lb88ppISLy6wDldOTiOg1um31SFnXnxyTZ2cdDIBa+QybbqrefGf3EcuJ2MI
aCqecKi7wofD/pSFWp4noNvHjL43gQ8bGx6tp50jYEThlvhIOh+e9jtxqT+A
AHbS5s6VSj5MUbTSDj5LgPL5eKfN3/nwVWbFJjhJwCVzQ9eK3auwh7rRYqIX
AQatlw9kS/LjDV1V2iqOBOza3Ou9ZQM/NtvcoMfnQIDHI/qpHj1+PJ2heXPI
joDEy9/CaLv58eZy/T0P9hDA0tudFR7Bj32WLsXTrQgoS5Qa8Zjmx7m2HyqT
MAG6jsVH1zMFcE0/J8FEnwDLWkG/158EMCc6P3qzHgEHNT2C940K4KJd3+Kw
LgHxfBI3kjgCeKy8uWKPNgE/K4ILeI0E8RlJZBeoTkCRxPafww8EcYLwFpdZ
RQI0P/X554QKYaNtfmuLxAnwXNGa4UQLYev38qGdYgSkaYSd2Z8ihKvT3z1d
ohFAXFI4KVkuhEPdrxTYihIwqep9JGpcCJNeCGRyKAQUBv90Pe5AwnKxdgJR
AgRoy/KY0dXI2F4QuWoskkHHS0XobQeBS42DLa6NkEGk/WjOxkECe7iMsMeG
ycAyLzArnSKw+spNQ0uuK9fqBWbwU3CE4AVjYogMWzo2Dp83pmCNNW3Od7+S
wcbC5pVWGgVn3Pfv+9hDhuMKAWeSD1PxcZkc5u1WMuR/gc++LGGssPpa44la
MtxZFkr/719h/O9igdfAazJclbM76EcRwfmF1wMduPY49HUsSFUEm0sOz22s
IcO60cWZqAMi+LBc6wr1JRkSJ+nUh0wR3PXfwV/MKjKELObh4WxRHNXoQk4s
JsOj2Lquosc0HHHhtp/lfTLMvx6qWyqhYV0RxXe9mWTArOVK6yoalgpz9zjF
dY+TUfLEGxre15BzITmDDCT5fGflLzRsde6Y/I80bp+y693pwmI4QK1sMjOV
DLqfrHti/MXw4+6FdtMkMjyTb//iu0UcG5bzxG2MJEPjuU8PGEwJHL+x+6a5
HxkCdP18c8+txiH3HJSfHCCD2wFGs4ugND5hOebPtCFD11QcvfTFGuyRvdq2
3IwMTmjARcprLZ49TCTn6ZOBRnKTecNahzNwQmyjChk86b79tGw5HLB164zx
Ou6/2rPN8ugKuKwEuTuIkyHmx3O70wGKWKHs9OnbZDLI26wbSrJaj8PD3TyY
vGSw/3ELuYptwN6tE9nySyTY89xZ4d8fG7BPq0VmyDwJJv7RblGvVMJf79xP
eDdNgsiCy/3HQpTxn3J1z4QfJPj5Xu5EmIMKlmWE3bUfI8HcujYmfa0q9okq
Y78ZJEFdTnP+yzlVfC2aiFb5QoJUys4xq0Y17FSubT3VTQJSaRcrJFEdm8cq
5pt0kmD71eKwS74amOXmKHm2lQTyt9J6leiaWMNuXFzhIwn+XFmV3PZbE3v9
SL1DNJIgJ+95m12LFn6XOTE39J4E33nCv/ilaOOiDj/D1e9IwL5528f7jA5m
7H4pYAQkyHd+BYubdLG17XWhx69J4LpyMCSFRw//TFV/vOMVCTp791QK9Ojh
KrZvQcsLEgQFPT4Ya6+PQytzIjKekeBYmp1S2Gt9nDJwasClkgTuJZWp/uoG
2G7BvsOoggRZg7lzG+MM8M3HVzxty0iw88mLBF+2AT5QwcfZW0IC80RXiWPu
dNyizzgcX0QCY99Ky1NAx1NKrIiRAhLc6TF+2afFwLKiefrKT0hg4bNttUwi
A69jFR++/YgEUdKdZT1JDPxLtvlaHNcfmZ42d28zsMYhwSeRXLtpXbkqncrA
4rPv54O4Ps2CmdX3GZjO9rt3gOu0EPMW8SIG/mBpJK3K9Vz8putUJgM/LM4Z
r84nwUbcuOFjIwPXqS9qP+X60oxbbWwTAy9o+QYWcU04BS8QrQwskx4vmMW1
osxzL3I3A4u0z5tc49om1xALjjGwyu6xFluubznVfXn/jYEba7NUd3H9WcAp
KPI7A+txTl+24NrTN6CEf4qBM8t3GhpyHaxTIbtqloE3PewtkOG6dsDixds5
7n0DLYoE16sS2/deWWDgUq34k1Su42dZMbyLDCyNrtNXHpKgKzdc9c0fBm4A
2VQ212udaW/DlxlY8urb5RmuPQSz3TGHgUNMg72muH74XG9xZYWBg9PNmsa4
/h+3aW9s
          "]]}, Annotation[#, "Charting`Private`Tag$3430#5"]& ], 
       TagBox[{
         Directive[
          Opacity[1.], 
          RGBColor[0.772079, 0.431554, 0.102387], 
          AbsoluteThickness[1.6]], 
         LineBox[CompressedData["
1:eJwV1Hk01c0fB3BbER7RfMuWvRCV5aJIZrSQ8mRJ+CUtllzKlizZEpFUCClL
8XDdPMqSlCx5JlEk+64rIRVSV5KrdPtNf8yZ8zpzzsyZ92c+o+Tia+vOx8PD
00rGnznk26hnbkYV1Lec5UVZFDZg8Idkb6iB80olkxOJFP52YH3czapa2KLs
ueF+DIXL+c3T0izqoJc0zSzkLIV9H9Dzkgf/g7fKbDhSfhRO19nt+LwCQ668
nVawB4UDV9gfbQh/CiuGf90MO0phWlWwNxZ9Bs1MzvRq2lB41bX4M3U9z6Dr
vMfVqr0UZtMzwmqzG2CIRFhN6S4Kl0jVXHq88Tn87mQaXmxI4avsluRH357D
+BWBMQw9Cp9qYt2oqH0B1R8fWhzRorBGCLegzLIZdnhfWiOnRuEV1iuLS6iX
sDXk+CsRFQp/VFOsuMd6CfXbWK4bFCjM7DetLzz1Cqr3lcp+l6RwbKltM1Ov
FUpErDyeQVHY7aJrB2OpFYo5SFcfl6Cw0pbYN7lX2mEmI9jksAiFowRbTltp
dMBzE08t4oVIHgEHgvYndkA3LZpgxzIK79/nFmFp3wnVKo8zSnkoLPoz9vKe
910wad5pNGYB4KUTYknme7th/2l/v5PzAE93paeYlXTDp0NVbu5zAL8supOx
K6gHjjuv9r3yBeDqNdq3dg71QO/wF7qVMwD/G/04d4dJL7zvVT7PngY4/lDz
HbS8Dwbft6cnfgQ45LnNXejVB981j11ivwfYQ3eoxKStD24bYC4dmQDYTHj6
oXF6P9yT0NNzZAxg/mrRhq2qg/BJYZ0EiwXw1/XXX2xJIE78UZLyGuCxa3It
Bp8HYf7Gcxq2QwBjz81deo+GoGzY/wqn+gGOlLZ+q23GgqfmTon5dwPsEzsw
rlXEgrI72ROuXQA7zx77sFlsGCpfd5M42gmwcbP/5419w7Bw3dt1J9sB/hGS
uqR+YgQeuHz+QG4LwFYRpuha1wicO1nZV/cS4C688DRc4S0cXvefyHgzwOqN
BcsmLr+FTM2pDoEmst7Ke/Wh2yjc7RW++98Gkm/7QMlk5ijclcRjz3oGsFpX
aYdc5ygMZK7QoYjD+5ypuO1j0GRtvFHyU4BVR6qy7NeMw7nUw+8f1AFsPZr8
JMFyHN6yFdmxjDhs3GOkLnoc3ve9z/3fE4A7PqxWUfsyDkdNRyJEawEOZfsX
Lbx4By/sLtFNqwK4jVej6ubZ9/CROTNW7iHAHH7e169K30Pe3eyJmxUAqywf
WOJ5/x7GrjjstIY4RDgOedp+gNja/aDkA4CVwdgLQ82P8KYznaZ9H+CgdZl9
Q6xJaFabu7+iGOBcVX+OGJiCq+qFu/cRt6jvkdlpMQUT9C40v7sHsOKm7853
H05BHVrpjAzxS33bibDEaRh9yGPnjSKAFcyFv61FM9BIRsT85R2A2Q7MS1Wn
Z+CFL/IwjLievkPBvmAG6qjmKW8iPpEQujdJ+DPUt4nJTmUCXNI6lcvb+xmK
KblUeBWQ/YomVOf02JDRpn3FJJ+8x/IH/qb72fDFlwsOS3kAz1afr03yYENJ
x5HeauJnLXK2GzPZ0GfdKMuQ2GPmYIT7bzZs+CJ2B/4DcKn28+7+5lk4YbrK
kJ4DsJRhmrzq+CycNGwf0iKOMnXxPLM0C4ETaxnnNsC2tlyuuNZXCLLB50vE
3wMMNPamfYVGrandD24BbFLJjKo9MgflHETOymeT+my/uOmfuW9Q1SZfdFcG
wMH1u9z8ROfh7rwFbxliRXO+LLh+Hvo/4KyfvQlwgHWE0Bv7eZg7dj4th1jK
NWBcpnoeRskOAx5il/ijGWlR36HRgMmLtnRyfteWZfF/cWC64/TW22kA5zjM
b3NQ5cD5OcGr4cR7WOWnVSEH0i4aXHMizprY9LbBjwP5luf/J0uMOCo1vD0c
uLQh7u+CVIAT5MT9wzIXIfPeZveSFJI3/SPLR+0nlCr83vUpmfSnbamr446f
0KL7+bd2Ysb2oClT559wOHjR/AGxBhDgUKk/YU2uXGQosV6dAqjh/oT8XvqK
IsR7KQcLwb4l+DbSv10vCeAzuPFhzgUu5OQ5DDKvArzl7hXjSzlcWDp/wTCJ
+Mf1A89OV3Phv7c7ngQTnzs52rGbzYVOswxtC+KENb+mp51+w81ldaUzV0g/
GchIZEvzIFa+Wp8xsfsVG/OPbB5U9MutfTYBYL/dTLXgXzzoV5X+kRHicO4P
weXCvOgNfatAK3GKH6NJRYUXJRioXC8krrNbsDh6kBe16tQ2HiOWkrtl2VfF
i2pXaRv1XiL9UPzRpiGaDzUGZdi2xgPcd2K77oEkPqTQ8CzwCfGYQsqqsSw+
9E5Y8W4xMefatu7fFXxIfu/UvkTidUGJdts+8CHjUxtcrIkjTfQcyvfxoy0l
fI39FwHWaT93OJcSQAsel1O/xpF6bht0M1YWQP7RqRnjxMfu6HoPaAkgYFhQ
1kOcfG4iQnyfALLef1iikpittS8n6rwAOrqVygwnLkteM3bsswDi47UsFybe
bFvsodS0DP2VJSmnG0vq1zt0Oi9MEI3yLXILY8h7+605y40XRLv0W8puEWdu
iPB1ShdEpoER3inEwpEKp6j7gqiWUhIMJ55SdXOPey+IDu2oe2xFfDdkxsHL
Rgh1v7jMsxgN8Ma1PNt11Vag6A9HWmyJN7muF6zvEkYSHFFPxfMAi3V65G0d
EUaTC7u+SRKzTYq2l04LIymThdiVxBUyWmeyBUSQdMq9Wm4U+d+7to4GGYgg
USohaJjY0tSyRjNTBFlpGkhmE3spBPhePy6KjLVy3sgRM1/jfjr7LyQ7VlWo
cw7gtCXBrE+//kKDRn8LaBDHyFkd8RMRQ4fulbsrEx87OvwuWFUMdWSUGQJi
2fHF2bjDYqiQf1BpPpLkPaUrWtAkhmYKD85UEYcuMtBo7koUYJTiak5853JD
z71CcfQg9s1zvwiAH8l3vqYbr0KOU+5KouEANwf2/kNrAkjcNISHFUr6f7Mf
PT9wNSqo7K+pPguw42Faq/1ySaR80ny8JQTgnukruqWPpdC6telt74IBtoNv
7Ne4yiCz7TM+0sTiQo7ST9mySPNl5hnvIFI/XTpLPFcO9frU+zwLJHl25m5n
6Cqgq/exlC5xwmSllU+AIsqk21n9cwZgeUvZt9cslNCmpGu28sTWkynQQUIZ
VQis5ikOAPjvyoMKXyaV0au53ttGxB//29imXqGCyp3KhftPAxxbdI7lGboO
CQbWe4URzzTKnYywWY+uz+nLyxPPyXY06cqooqz1kfCVP8ANea3M6jlVVFW9
UBBCfEPE/J1FsxqijSnt1yQWKu1hhyaro6GNkoIf/ADeFVMcEUnfgOYZqwdz
ieVTMgdVdDXQmuaOYhfiH9H81zsWNFAacyJXnTiPUdlh1aaJ9Dv5GJ98Af7A
E/XaL30jOhlfbVFJzLmaesLNdxMqQNnSUcTMgzV40XAzUudmju0ndvh9JDSd
RwuFn9xTpEjcPfh3xbIBLaQktOIO24f858GFRy5ba6PlWqsfNxJ7ZlqpRDzR
Ri57eqQyiJ1LKm6cVtdBVko7pHyJc0by57Ze0UFC2pYBFsTm/z5OonN0UGch
1lImNkl2AJ7Ouggd/DjF9QbYgF5h5o11UUNca8owcdqAQfWQJg2J/8+8vJrY
9MTO1dLJNCSiFW+VRRwn2V02cI2GGON9jZnEr5pcLG+m0lDPIyPjP3bUjI6R
vEFDtximGzKIfdh4dvVtGlJYaSlwgzgz1KRt1T0aGiraX5dCPJdoeFG0iYaa
fSdNE4i3omblV800FBzeVX2JOHLWse5yCw3Zi3fQ/ljYLmReuJ2GumqEVOOJ
FaUrXVf00ZBQga9IHLFlvh5a/o6GYoZWDp0nTrFreN04QUM5O6HdH/cvswuO
/UBDzE/RbVHELvSAEoFpGsr7ZPbsHHHIpvK1/F9pKF/taXEEcd0b08f1czR0
HKSo/zF/cueB6HkaossG54cTJ35lJ/Au0tBFn4iMMOKe/CjVpz9o6FHZbeqP
ZQ6K10ct0dDRX91JocTHluc6Iy4NSVjLifxxQaXW4u/f5H6M0LizxP8HEm0Q
zg==
          "]]}, Annotation[#, "Charting`Private`Tag$3430#6"]& ], 
       TagBox[{
         Directive[
          Opacity[1.], 
          RGBColor[0.363898, 0.618501, 0.782349], 
          AbsoluteThickness[1.6]], 
         LineBox[CompressedData["
1:eJwV0Xk4lVvbAHCb53n2YB4ylYgQkdiiXsNa0iGlMuvtRB1zncpUyFBSVEhm
pYlI56QoiVC6k4pknocIFfHSNhPtvv39cV/39ftjrXta5+Zr58nPx8fXw4v/
zyGzg0eyrpch0lfcc52tDBjkCoTc1KhAAiYjEbaT0jBrrxpzrewF6uFvuuGX
KA2+T33uJna/QrQn1rsZQ6sgXfeP/e+KAY15eQ90J66CU0ynQ9Xhr9GYcvCV
PeargF0WfByE3iD5mktpa4qkQCLp0snKtjeoYeqmF3VCCjg+18Ne3KxGGZuH
Cwq0pKBAtuLyc6136HTNE/+4J5KgGcK999i6FrlWngo61i4BTBvRRwVSH5Ak
Le2oao4EjKorFT/s+4DOv9xKJQdIQF6nWdU/xz6iFBXVcHVpCYgutKvN069H
acv/y984Jg4eF92bclfq0QXliTWpr8RhnWF0f1Z8I7pSWVZue0IcIul1Afs0
m9CU92hNrKU4+AbaB+1NaEJ2jv5vJ9eJw97dHhHWTs0o1qVtgNkjBkLL0XE7
v7UgZV0ZdMpJDFa8RK5a7mpF101jK0cNxWC8JT3ZoqAVmWb0HTeRF4MPD+5f
3xHUhpZ+KdP6q0Th0oHa+5jqQMIv055mTotAyDvbfHS0AxluqXxtUiUC3no9
BaYNHYgc6crdmSICFqzxZ8bpnehZeKql3zYRECgXqt6q1o3aEgbKpNOEYVo1
7b1hbDcyGghUEvAVhqEkhTqDyW4kCbN1kruEAY5satEv6UFZkdf2XhAQhsft
Je1s+V6UG7/vVvugENwxQ916Z3qRcjvnb+3XQnBGzubzZos+pKx6SL4tSghO
RHcN6zzoQ7duKw5IeQqBy9ThkU0inxD73NFgtFMIjGv9J7U6PqHq+aVrBuJC
8DMkZWWD1wDySij8OPFQEPZFmOGklgE08SlHuzVFEFpg4XW44md0YtH8aFyY
IGx4e4/8GvcZPf8uq+WwRxDs3oery1V9RqKVJwwcDQUhotbeas/iZ2QU3bbI
VOa9r6ddeeYxiGZ0zwkGLLFgpbGr4HvmIEqmPUcy31ig3lLYpNA8iFRuCik5
tLIgvMNFKsZkCJl3GxwLK2SB2kDZDSfpYdRy8c3ZzuMssBlMfBlrPYwGVl+V
SHJlQdiw90Bl1DDKe3zQtngfC5pGVqmo/xhGBvtpM6psFoRy/B8svP+C+pte
CRhzmZA7vfPjRu4XJNFSsfJhigmNs4qTh/S/ItWS6oycr0xYv1SvW5P1FV1f
OmCh2sCEBppm2bXT35C1zpODq+8yYVGA1vux8BuiZ5uevJ/BBBWqa4Xv2zdE
zMZL+1xhQggrBh+xG0Gl2jYlZ04zQVly6P22jaPI4sxIfqM9E4LWZ3b09H1H
ZwQ2iZaKMiFLzX9RRHIMFX/YsaaOzoS6DTvlza3GULn5+eBfvxmgpD3vkv9s
DNVpXYsv4zDgwxa7r2EJ4+jpk5WK060MULRkza7BE0jSsMkv5hYDOM55l8sC
JtDeMt3gtAwGVPlsV3S6N4Fyjp2UK0ligFds6K6rrEnkwrCt0IxhQEH9WBat
fRJtmZBL6PLl/ffgq9qMPgcZDEiN8Vsw4FLRU3+zvRxEhFsdocwYMFV+7sVV
bw4K4SaNSBsz4E2dgp1WJgcdDF1Fc9VjgPeEY4Tnbw6av1VvdFaRAYWb37V2
1k4hhsl2s6FlOshuS12rNjyF2Gvnd9xeoEOkmduRkytTqF4tzd5jhg52dlyu
mM40elM6zRUep8N8oIHmrtRpZITkQ1p76GBamhf5wnUGSdRJ6DNf0KHB5KJ2
9swsygkbaLG/QIfgqh0efkJz6IdDl936c3RQsuS/gVTnUO5gpNhyBB0CbSIY
/U5zKJVVMF8ezOvHPXBYvnwO7TjyY3PU33Rwu3ToemrkPMoPu8pQdODVbzEk
LwkvIqdnmuEaGnS44zxn5Ky2iJo1Uk9mq9FhZ19RgBpaRMb92vkK6+lw46v2
52q/RaRUcuC6siId8KJKBa1tET2j8XEOrqJDrIKYf1jmEto8c8ckg58Oij6j
fSfUlxG05fS/GaBgyK7Qff/2ZSRx8bdXzCcKck2CxsxclpFOQ2OedS8FmpLE
olTKMhoUPLXhSwcF+pWKkhXcZRRYXadr2kDBLilnK3rHCvqRz32a/pKCk/D2
2Z0LXCT6rhuyb1NgmB9vfPkOF20ZYMvW3aTgZ5r9m4ByLtquWqa9kEnB2b8H
m/7gcFGXq1WocwYFsdK/xsf//I0MI/6YNkykwMZAXvymHB9mNHK3B0ZR4Blv
aznK4cPptnKTj3wo8PsjTz34Fx/2+rPkpKk3BeHcn3SKRcPK2+n1TZ4UJPvl
1qio0LDqRMuXn24UVDosWB1ypOHl3jEbDxcKZBVuWXeU0fCP0jT2ZTsK6h6N
2lZH8WNOxUw2aUpBh5eJnv1VfoyzQfeDMW9fiskSQzf4sfPpdL1EIwoWk4xa
fxfz48HkrRFK2yhYH5TgYDTCj3f3WHBs9Sk4Y6rvXLRbAIvJrtGY16RAt/Hs
wSwpAsd3Lsyw5SjYadTtYaxM4FdbjY0EZSk4fF/veJcOga8ERH0elqYg8ezX
CLHdBD7aaml0XYoCjs7uO5HnCOwmWzooKUbB40TpocOTBJ5yp9+3oFOwye6R
97oaEsuWSI2mzZNgUUn5vWwnsbP+rvTUORJcNQ+H/HeYxJcXepxSZ0lI4Je8
nMQlsZWHOTNjmoSJopAHtC0U7tooL/jvJAkPJXdMDGZT+C2zuZD7jQTN9p6A
u2F0fOmXykmfLhLcfm+c4l6iY3mjcrG4ThIyNSJ8/0ynYy7tdmxBBwmsM4rH
pJ7Q8cHmaYnFNhLG1Dw8Y77R8Y7GZNe0ZhLyQyacj9oyMFEW0LDwgQStNXwm
eupMfH6xZNyukgRtd1V6VQsLi0oUuajeJ0Gk2fvu1gEWXvTWM4nKI4Fj+sCk
cJyFNYK77g7cI6FYXufkTUIQL6gkcG/kkmDcsnUwyEAQ2/wUHZO/S4K1mXXF
xkxB7CpjGKN7i4SjioG+aX8J4eqdvZ2VKSTk9UKnD0cY9z2njqtHkZC6Qr/x
v1/CuDJh7nj6ORLOK+xz9RMUwYEv742SPB8+9OlLsJoIPq8eZf7tLAmrh5em
Yg6K4KanjwQfRpCQOKYndK9GBO8f1cjefZqE0KVcPJglivkdcn16/Ui4H1fd
9vAfMfxaZ+/Mhr9ImH35uXq5QAxndNFtyw6TgDkrxbueieHHb6uWrHjuctiS
NvpaDDc1LWgeO0QCY22e4/peMZzQeVmg2IU3z+OLHTeExfGxE8W7bQ+QsKl9
V1dsgDiWiXryAOxJKFnb3OtjLIGjUn8+87YkofZUeza7RhKr9jWtbtYlIXCT
n0/OqVU4WvC/pTkKJOw/yK53omSwv+PQRXNhEtrG4/UKn8tir2+h0YW/CHBA
/U7S7vJ4+OXbRjaHADHGfrnXnNVYf2CTyc8vBLjp+fSJZSlgb8XOf5k9BHCa
s0xy9RSxI6l7qrWJgNjvpftOBCrhFO+iN9XvCVhrvfpzktU6HOiQ/fzxKwJs
vicjZ3FlLBG6M/j9cwL2lDoq/viujDUapK8OPyFg9JVWw4ZiFVwtc/jibD4B
0Q/O9h0JXY9XpAnBK3kETLxV+DvCVhUv6KXS5LMJmFndVKMnr4bpX1MDXG4S
UH23Pq98Rg23dkgoJWcQkCFo+cWqVh330skLWikEMArbOKGJG7BXzXCG3VUC
dpx/FHHGRwOX6ZsWeMTx+k3O7FbR08RDpZdbf1wk4GeUQBrvNPgDw7+u/AIB
d3NLm/Y1bMQjUkfjfM8RMMIX2euXroUb1vcPR58hYPFKipeHrzZ+0JhSHRNG
QJ5jBSxt24T/s8dkc38IAc6/XUPT+XTwCE34019BBLR27ykmu3SwsUOgQFMg
AcHB/7jG2WzG4qKC16L9CTiSuU8l4uVmLOYbPKrmS4BLQXFGwAZdbPTFMGTy
GAF3BnJmtsbrYtqk58OpowRY/vv8qs+iLtb33WAy6EOAaaKz5BEXPax9KqiG
7k2AgU+xxXHQw+mit2SsPAlI7TIo79nIxnhYWCLYnQAzL/NVcolsHKEwf6Ht
LwJiZFofdyWxcT1he6Ce5481btbXUtj4kG/L5nc8798YdV4mg40bL1sOlvJ8
ggNTq26z8e65qX03eM4MNW2QeMjGjEyahxvPMwnbLgrVsLH2HkfvqcMEbMW1
yh9r2ZjpvuWvMZ7PTO2vjKtjY8cJg4PDPLMcQuZYjWycbnzLsZ1nJblSd2YH
G6+0TjqW8Wydo4+pL2zc7+YVf47nZIfq3rdf2fg/pUbXQnnuJB2Co0fYmDOv
fS+QZzefwAJinI3TpH2qPHkO0S5aIzDNxk/HNFm7eK7sN3teNcPGRY8G1prz
LJDYbB81x8YlsoX6xjwnTHNiaUts7P32pvsmnttyItVe/2Rjj6DycHWe5R3F
qiJX2JhVMJWuxPNhKssFc3lev71Ijud7pTpLv3+zsVxifoMEz/8HbIhnSg==

          "]]}, Annotation[#, "Charting`Private`Tag$3430#7"]& ], 
       TagBox[{
         Directive[
          Opacity[1.], 
          RGBColor[1, 0.75, 0], 
          AbsoluteThickness[1.6]], 
         LineBox[CompressedData["
1:eJwV1Hk41U0bB3CyFeoR+k3IvmbJciT1pJlWWcqW5SGpLFHJGiJLSiTVSSpU
QiVJKMqahuwiW/bsa146sh1C7/THXHN9/pm55nvf90iedjN1XMPCwlJC1t/d
b7bfJTEuHyZ89u9Kfwiw1nM2v8dbC+GRhaiEejrAs2ay12Pzi2C1aHH0q0iA
37HpxsToFUPx7B5NyTCA3bKdk+kdn+CMa+R10RCAH6gftKrIwbDKFd+9GQDw
xXUWdmWXS+B4zucsG1+Aafm+rpj3Mxyrm0cMN4D570Z4F7d8hr335t8knQeY
4RwXUPS4DPrwbpG/5QLwV5QWWuBQDgvfmUu/dgI4Y3PhjTzlCpiJ6ZVMe4Bv
MWrpH2YrYFW1yLjbKYDPV3U/zCmqhLIDavHsdgAr+q2+yDKshjdfdkRmWQO8
zvifNxmCNVBhgSs12QrgMXmJnPTuGvhn8eC6JAuAU9r2lqae/wLZ4nMi2MwA
Dss0rU7RrIN53m1WRiYAO4TbNzxfroP13FxlaUYAS+4I60mM+gota/SG4wwB
DuGq9TRSbIA9uwuOyhqQfLzMfI7eboAblbz2FeoBfNTAIdDQohHGfJQ/waML
MO/vsJuHR5pg07dDQaL7AF522nBHV78Zrv2Ob88hgCeaHkQfymiGa/QMrrdA
gGvSXsYd8GmBVQccRF/qABxhXf0ScbbCyC2zvLd2AsxWwFumLdcBP22XAyoa
AP+SvV+5I7IDguyp4ybqAA/cFa3VmuqAYo3JAZfUAMYu25o0P3TCadr+sW/b
AA4SMu5TO9QNVR2rrrxSAvhCWPugalo3rFf26B9RBNh2+uTotg3foXQrpaFC
vLvaY0q59TvMtzO4VacAsPL2pWmlXT1QLaGygI9YJCl0TjGhB/JyaiYdkAeY
ez3P4tY1vZApkx5zQQ7gJb97ywpOvfBRQn30J1mAjQL3ortNvXDEe+zoHuIm
vFByWbwP6ng+bXwvA/BKaf1glnkfHOHRe/lVGmCF8hccwzf74MWEeSBF3FTH
euu9Qz+0S6jcFS5B8vzanjEe3w/jS+6YDooDLN+U2SDa2A/zlDfSDhJfbrUV
vK4zAHWDV235xQCW681/ZEENwqCB7rM1IgAb99M/RhoOQmmDPp09xAGDZ3qL
QwfhdI81/3thgBtGN0nL/xyEuv98DEgVAtif4ZG2UDkEPydaR6cCgOtZFfNj
L43AkWtpkiyCADPZWLu+ZI7AvPAC02gBgKU525dZRkagvSPXoiyxH/d15GI6
CivtjwSZ8AMsJTBQuVNpDIZ7D7nn8QHsIxPf2tk9DuOaRyqK1wOcKOfB3CDw
A+ZP7jd3IK5VOCy8X+8HXCv9rIebWEJl3vb1+x9QPuxUjTUv6Z/tpsMBtyfg
O7Z1Phw8AIvrcs9uQZNQe0XucOhaMn+WKTfyPSdhUeJFp13Epc77xC1eTML0
4RM7Z7gAdor017/DPQWlnBIWnIgz6n4ksn6bgiIfB7KOcZLz0oblZjQZMD/b
IFqPHeBMtYrmtuppmFvhPkpnAXjzzhgxucFpeOVILdt/xCF7T7t4L0/DD60F
oZLEpqarq3yqv+Dugz7J2X8oPO+lpagf8wteHVY93r1K4T25KSFFJ2YgM01/
A1yhcL1OuErSzCxsfnReb98ShX1LDzi4885Bs6H/GJuIJXTXPIKyc9Bx3b7e
8UUKexkHru2xmIOFIOhONPFme69B4YI5uMfwTcIIk8KnI+ziYkLmYfakznLs
Arm/aQdHxHom9PXQviczR+GnlnP/WsoxIc1jYv/KLIUPd7/zlINMqNt6wr6N
+NGwSl+ZOxNuNzigTic+cHaCirnBhCO6G1ndiKemUo/YJzPh6FvzUCPih15O
1zQKmXC+/2O5OjFiSheytjCh4NB81ybiSFE+j4D4RfhKLNL81y8KizuPdV+Q
/w2LjBJ2DDEoPGCaaW+17zfcpjbJUUr8XMfnx17b37DcjGtNIrGiADtT8N5v
2EnvDjlOrFksLlC4+huK9vXQ235SWF/QUo+rdRl21jDTvk1R2BuXv396bRVW
Ks2F/vwfhXe8jtp94+kqHLRZb9NEvHTf7LNnwSrcGVFh8Z44+Fx/w0HGKqy5
lJ4bQBxJrUxM2PyBMpKqm7iJjbWENz4WYkHJcZ48KhMUdowy0R1jsCDXkGtH
Iscp7H4wRd53hQU50/2rPIkvry5xcXKzIqwwbWNDHO3+vEpamhWpmlbUKhMX
H1vQszNnRSvZPTUNY6R+ok8MW/NZ0ZfMJRlR4to3YyZloWtQ0Rdhk4oRCqt/
DT6eKMiOJDL4s8yGSL3+7XDYLcWOHAu18yDxyZcaru2q7EgJCbUoEdODhwP5
DNjRudqoQ+zEDFWDpyFX2NGN+0b8HwYpnEWnBk5OsSObLz8VRIm3mb45I1nF
gX6njhcy+0ne3zo9kwO4UGydRFVvL+mnP0rTqxFcSGRr/78NxPFbA91sHnCh
3sDxIkzMHSR+XvAtFxKPSh5JIv4h5+B4fYQLFUqdbXMgfu03aXnWZC0KpwTE
JnsorLyFRUdDfh1qjXWq5CRWsZflKm3iRtbu4pY23RTe0HgmWbuXGz2bNQoy
ImbsSdPJnOBGT5Km3uwnzhFW9X7MzoPerlrJKRPvbtLu99HiQbxiQgErXRQ2
3GtYqBTPg6y8fr5NIj4r7uV2/xQvMpD9oMDopHBKF25zZqxHQDL4RXIHhV/e
LGtJT+VDLmzFD2TbKPxBrLHLeTc/SjTXd9z6jcLVF78l0aoEUFbvwU7fZjJ/
29ydn13chE5tMFfubqSw1XFanQUnQBfoQO9GA4VbJqI0MvM2o+Bska/7vlL4
GOyxoOyFkUmk7qRMPYX51loJlTBEUOIl3jDNOpKvhnM3X6IokjRuEzz8hby3
MVHnuYY4cn3ipR9cS/pxPNfogpcE8s29YpNXQ2ExQ5G+u3qSqPYObxwHsfF4
NLTcKIUunl/74Vw1hY/kmov/HJdCbcMGFo1VFB77pFyvkCONniuZZhgQh6UF
d7v4y6C7xbmmjZUUniwXPRdoIovSguytzYlnRBqqNITlkLP8JbHxCgqXJdel
FMzIoQm1Q8IBxA95dIf0quWRikxJzSbitZktDH+6Asp68a6gqJz8F1ffBAY5
b0V8/spRp4jFouM7pDUUUexEs8BG4qVQtvsNC4qo8sou9YoyCic/z20wqldC
lvrZ/1wiHmUJ6XJ/oIzui6umaxIzb91zcnBTQYUBAVJTn0n9zAvx4s5t6KAa
55lMYss/J/wfsKgiydyUBG/i5o4jORztquisVEbeDmJf39QTN43VULpOnAkr
sUu8kXTgRzU0Il43VVVKYduMnIeeCurIdkh1TQzx095nM9pR6mh+6PhNB2Ld
V3l3nJnqqEz+vQqNeA/dUsDFVgMVWJr1cxJrOecccsUaaOW2Hef3EgrHtGsV
dCrRUBt2PPKWeK/T/k1CdBrytQ79fYP4OmjOar9LQ64O643++kvVacPYezQU
vCs7OYLYSin0KnhIQ3KqRvrhxBcYeHpTAg21+1bGXyOO999Tz59OQ7Zh2SiY
eOb2znDeKhryS72S6E2sjaqlvlTTEN+83YIXcdC0VfHNWhqKSLY6+tfcx/zm
uL/S0JPV2GUPYgmhXPt1rTS0yGdu7UZs+EwTcQ7R0Eee98JniaOPlXWVD9PQ
gr6WlwtxG8cx37BRGtp6tbHWmfi0s1cG+wQNrZSZB54h9lN5t4XtFw2Jd8f0
OxAX9+zNK52hoSa14V1/zUZvNAudoyG6gVGMPfHtX4xI1kUaepvvrnuauOVZ
iFzJEg1ZsygknSIWNucrDVmmofszzKWTxCc5E23RKg1x3Ro89tcvclUX//yh
IdOK0Qw74v8DqsDVGw==
          "]]}, Annotation[#, "Charting`Private`Tag$3430#8"]& ]}}, {}}, {
    DisplayFunction -> Identity, Ticks -> {Automatic, Automatic}, 
     AxesOrigin -> {0, 0}, 
     FrameTicks -> {{Automatic, Automatic}, {Automatic, Automatic}}, 
     GridLines -> {None, None}, DisplayFunction -> Identity, 
     PlotRangePadding -> {{
        Scaled[0.02], 
        Scaled[0.02]}, {
        Scaled[0.05], 
        Scaled[0.05]}}, PlotRangeClipping -> True, ImagePadding -> All, 
     DisplayFunction -> Identity, AspectRatio -> 
     NCache[GoldenRatio^(-1), 0.6180339887498948], Axes -> {False, False}, 
     AxesLabel -> {None, None}, AxesOrigin -> {0, 0}, DisplayFunction :> 
     Identity, Frame -> {{True, True}, {True, True}}, FrameLabel -> {{
        FormBox["\"Log[10,Production]\"", TraditionalForm], None}, {
        FormBox["\"t\"", TraditionalForm], None}}, 
     FrameTicks -> {{Automatic, Automatic}, {Automatic, Automatic}}, 
     GridLines -> {None, None}, GridLinesStyle -> Directive[
       GrayLevel[0.5, 0.4]], ImageSize -> 678., 
     LabelStyle -> {
      FontFamily -> $CellContext`Arial, FontWeight -> Bold, FontSlant -> 
       Plain, FontSize -> 18.}, 
     Method -> {
      "DefaultBoundaryStyle" -> Automatic, 
       "DefaultGraphicsInteraction" -> {
        "Version" -> 1.2, "TrackMousePosition" -> {True, False}, 
         "Effects" -> {
          "Highlight" -> {"ratio" -> 2}, "HighlightPoint" -> {"ratio" -> 2}, 
           "Droplines" -> {
            "freeformCursorMode" -> True, 
             "placement" -> {"x" -> "All", "y" -> "None"}}}}, 
       "DefaultMeshStyle" -> AbsolutePointSize[6], "ScalingFunctions" -> None,
        "CoordinatesToolOptions" -> {"DisplayFunction" -> ({
           (Identity[#]& )[
            Part[#, 1]], 
           (Identity[#]& )[
            Part[#, 2]]}& ), "CopiedValueFunction" -> ({
           (Identity[#]& )[
            Part[#, 1]], 
           (Identity[#]& )[
            Part[#, 2]]}& )}}, 
     PlotRange -> {{0.1, 20}, {-6.332727861657272, -0.05037471168990076}}, 
     PlotRangeClipping -> True, PlotRangePadding -> {{
        Scaled[0.02], 
        Scaled[0.02]}, {
        Scaled[0.02], 
        Scaled[0.02]}}, Ticks -> {Automatic, Automatic}}], 
   FormBox[
    FormBox[
     TemplateBox[{
      "\"IPPcyt\"", "\"IPPpla\"", "\"DMAPPcyt\"", "\"DMAPPpla\"", 
       "\"IPPpla Exchange\"", "\"IPPcyt Exchange\"", "\"DMAPPpla Exchange\"", 
       "\"DMAPPcyt Exchange\""}, "LineLegend", DisplayFunction -> (FormBox[
        StyleBox[
         StyleBox[
          PaneBox[
           TagBox[
            GridBox[{{
               TagBox[
                GridBox[{{
                   GraphicsBox[{{
                    Directive[
                    EdgeForm[
                    Directive[
                    Opacity[0.3], 
                    GrayLevel[0]]], 
                    PointSize[0.5], 
                    Opacity[1.], 
                    RGBColor[0.368417, 0.506779, 0.709798], 
                    AbsoluteThickness[1.6]], {
                    LineBox[{{0, 10}, {20, 10}}]}}, {
                    Directive[
                    EdgeForm[
                    Directive[
                    Opacity[0.3], 
                    GrayLevel[0]]], 
                    PointSize[0.5], 
                    Opacity[1.], 
                    RGBColor[0.368417, 0.506779, 0.709798], 
                    AbsoluteThickness[1.6]], {}}}, AspectRatio -> Full, 
                    ImageSize -> {20, 10}, PlotRangePadding -> None, 
                    ImagePadding -> Automatic, 
                    BaselinePosition -> (Scaled[-0.148] -> Baseline)], #}, {
                   GraphicsBox[{{
                    Directive[
                    EdgeForm[
                    Directive[
                    Opacity[0.3], 
                    GrayLevel[0]]], 
                    PointSize[0.5], 
                    Opacity[1.], 
                    RGBColor[0.880722, 0.611041, 0.142051], 
                    AbsoluteThickness[1.6]], {
                    LineBox[{{0, 10}, {20, 10}}]}}, {
                    Directive[
                    EdgeForm[
                    Directive[
                    Opacity[0.3], 
                    GrayLevel[0]]], 
                    PointSize[0.5], 
                    Opacity[1.], 
                    RGBColor[0.880722, 0.611041, 0.142051], 
                    AbsoluteThickness[1.6]], {}}}, AspectRatio -> Full, 
                    ImageSize -> {20, 10}, PlotRangePadding -> None, 
                    ImagePadding -> Automatic, 
                    BaselinePosition -> (Scaled[-0.148] -> Baseline)], #2}, {
                   GraphicsBox[{{
                    Directive[
                    EdgeForm[
                    Directive[
                    Opacity[0.3], 
                    GrayLevel[0]]], 
                    PointSize[0.5], 
                    Opacity[1.], 
                    RGBColor[0.560181, 0.691569, 0.194885], 
                    AbsoluteThickness[1.6]], {
                    LineBox[{{0, 10}, {20, 10}}]}}, {
                    Directive[
                    EdgeForm[
                    Directive[
                    Opacity[0.3], 
                    GrayLevel[0]]], 
                    PointSize[0.5], 
                    Opacity[1.], 
                    RGBColor[0.560181, 0.691569, 0.194885], 
                    AbsoluteThickness[1.6]], {}}}, AspectRatio -> Full, 
                    ImageSize -> {20, 10}, PlotRangePadding -> None, 
                    ImagePadding -> Automatic, 
                    BaselinePosition -> (Scaled[-0.148] -> Baseline)], #3}, {
                   GraphicsBox[{{
                    Directive[
                    EdgeForm[
                    Directive[
                    Opacity[0.3], 
                    GrayLevel[0]]], 
                    PointSize[0.5], 
                    Opacity[1.], 
                    RGBColor[0.922526, 0.385626, 0.209179], 
                    AbsoluteThickness[1.6]], {
                    LineBox[{{0, 10}, {20, 10}}]}}, {
                    Directive[
                    EdgeForm[
                    Directive[
                    Opacity[0.3], 
                    GrayLevel[0]]], 
                    PointSize[0.5], 
                    Opacity[1.], 
                    RGBColor[0.922526, 0.385626, 0.209179], 
                    AbsoluteThickness[1.6]], {}}}, AspectRatio -> Full, 
                    ImageSize -> {20, 10}, PlotRangePadding -> None, 
                    ImagePadding -> Automatic, 
                    BaselinePosition -> (Scaled[-0.148] -> Baseline)], #4}, {
                   GraphicsBox[{{
                    Directive[
                    EdgeForm[
                    Directive[
                    Opacity[0.3], 
                    GrayLevel[0]]], 
                    PointSize[0.5], 
                    Opacity[1.], 
                    RGBColor[0.528488, 0.470624, 0.701351], 
                    AbsoluteThickness[1.6]], {
                    LineBox[{{0, 10}, {20, 10}}]}}, {
                    Directive[
                    EdgeForm[
                    Directive[
                    Opacity[0.3], 
                    GrayLevel[0]]], 
                    PointSize[0.5], 
                    Opacity[1.], 
                    RGBColor[0.528488, 0.470624, 0.701351], 
                    AbsoluteThickness[1.6]], {}}}, AspectRatio -> Full, 
                    ImageSize -> {20, 10}, PlotRangePadding -> None, 
                    ImagePadding -> Automatic, 
                    BaselinePosition -> (Scaled[-0.148] -> Baseline)], #5}, {
                   GraphicsBox[{{
                    Directive[
                    EdgeForm[
                    Directive[
                    Opacity[0.3], 
                    GrayLevel[0]]], 
                    PointSize[0.5], 
                    Opacity[1.], 
                    RGBColor[0.772079, 0.431554, 0.102387], 
                    AbsoluteThickness[1.6]], {
                    LineBox[{{0, 10}, {20, 10}}]}}, {
                    Directive[
                    EdgeForm[
                    Directive[
                    Opacity[0.3], 
                    GrayLevel[0]]], 
                    PointSize[0.5], 
                    Opacity[1.], 
                    RGBColor[0.772079, 0.431554, 0.102387], 
                    AbsoluteThickness[1.6]], {}}}, AspectRatio -> Full, 
                    ImageSize -> {20, 10}, PlotRangePadding -> None, 
                    ImagePadding -> Automatic, 
                    BaselinePosition -> (Scaled[-0.148] -> Baseline)], #6}, {
                   GraphicsBox[{{
                    Directive[
                    EdgeForm[
                    Directive[
                    Opacity[0.3], 
                    GrayLevel[0]]], 
                    PointSize[0.5], 
                    Opacity[1.], 
                    RGBColor[0.363898, 0.618501, 0.782349], 
                    AbsoluteThickness[1.6]], {
                    LineBox[{{0, 10}, {20, 10}}]}}, {
                    Directive[
                    EdgeForm[
                    Directive[
                    Opacity[0.3], 
                    GrayLevel[0]]], 
                    PointSize[0.5], 
                    Opacity[1.], 
                    RGBColor[0.363898, 0.618501, 0.782349], 
                    AbsoluteThickness[1.6]], {}}}, AspectRatio -> Full, 
                    ImageSize -> {20, 10}, PlotRangePadding -> None, 
                    ImagePadding -> Automatic, 
                    BaselinePosition -> (Scaled[-0.148] -> Baseline)], #7}, {
                   GraphicsBox[{{
                    Directive[
                    EdgeForm[
                    Directive[
                    Opacity[0.3], 
                    GrayLevel[0]]], 
                    PointSize[0.5], 
                    Opacity[1.], 
                    RGBColor[1, 0.75, 0], 
                    AbsoluteThickness[1.6]], {
                    LineBox[{{0, 10}, {20, 10}}]}}, {
                    Directive[
                    EdgeForm[
                    Directive[
                    Opacity[0.3], 
                    GrayLevel[0]]], 
                    PointSize[0.5], 
                    Opacity[1.], 
                    RGBColor[1, 0.75, 0], 
                    AbsoluteThickness[1.6]], {}}}, AspectRatio -> Full, 
                    ImageSize -> {20, 10}, PlotRangePadding -> None, 
                    ImagePadding -> Automatic, 
                    BaselinePosition -> (Scaled[-0.148] -> Baseline)], #8}}, 
                 GridBoxAlignment -> {
                  "Columns" -> {Center, Left}, "Rows" -> {{Baseline}}}, 
                 AutoDelete -> False, 
                 GridBoxDividers -> {
                  "Columns" -> {{False}}, "Rows" -> {{False}}}, 
                 GridBoxItemSize -> {"Columns" -> {{All}}, "Rows" -> {{All}}},
                  GridBoxSpacings -> {
                  "Columns" -> {{0.5}}, "Rows" -> {{0.8}}}], "Grid"]}}, 
             GridBoxAlignment -> {"Columns" -> {{Left}}, "Rows" -> {{Top}}}, 
             AutoDelete -> False, 
             GridBoxItemSize -> {
              "Columns" -> {{Automatic}}, "Rows" -> {{Automatic}}}, 
             GridBoxSpacings -> {"Columns" -> {{1}}, "Rows" -> {{0}}}], 
            "Grid"], Alignment -> Left, AppearanceElements -> None, 
           ImageMargins -> {{5, 5}, {5, 5}}, ImageSizeAction -> 
           "ResizeToFit"], LineIndent -> 0, StripOnInput -> False], {
         FontFamily -> $CellContext`Arial, FontWeight -> Bold, FontSlant -> 
          Plain, FontSize -> 18.}, Background -> Automatic, StripOnInput -> 
         False], TraditionalForm]& ), 
      InterpretationFunction :> (RowBox[{"LineLegend", "[", 
         RowBox[{
           RowBox[{"{", 
             RowBox[{
               RowBox[{"Directive", "[", 
                 RowBox[{
                   RowBox[{"Opacity", "[", "1.`", "]"}], ",", 
                   InterpretationBox[
                    ButtonBox[
                    TooltipBox[
                    GraphicsBox[{{
                    GrayLevel[0], 
                    RectangleBox[{0, 0}]}, {
                    GrayLevel[0], 
                    RectangleBox[{1, -1}]}, {
                    RGBColor[0.368417, 0.506779, 0.709798], 
                    RectangleBox[{0, -1}, {2, 1}]}}, DefaultBaseStyle -> 
                    "ColorSwatchGraphics", AspectRatio -> 1, Frame -> True, 
                    FrameStyle -> 
                    RGBColor[
                    0.24561133333333335`, 0.3378526666666667, 
                    0.4731986666666667], FrameTicks -> None, PlotRangePadding -> 
                    None, ImageSize -> 
                    Dynamic[{
                    Automatic, 1.35 CurrentValue["FontCapHeight"]/
                    AbsoluteCurrentValue[Magnification]}]], 
                    StyleBox[
                    RowBox[{"RGBColor", "[", 
                    RowBox[{"0.368417`", ",", "0.506779`", ",", "0.709798`"}],
                     "]"}], NumberMarks -> False]], Appearance -> None, 
                    BaseStyle -> {}, BaselinePosition -> Baseline, 
                    DefaultBaseStyle -> {}, ButtonFunction :> 
                    With[{Typeset`box$ = EvaluationBox[]}, 
                    If[
                    Not[
                    AbsoluteCurrentValue["Deployed"]], 
                    SelectionMove[Typeset`box$, All, Expression]; 
                    FrontEnd`Private`$ColorSelectorInitialAlpha = 1; 
                    FrontEnd`Private`$ColorSelectorInitialColor = 
                    RGBColor[0.368417, 0.506779, 0.709798]; 
                    FrontEnd`Private`$ColorSelectorUseMakeBoxes = True; 
                    MathLink`CallFrontEnd[
                    FrontEnd`AttachCell[Typeset`box$, 
                    FrontEndResource["RGBColorValueSelector"], {
                    0, {Left, Bottom}}, {Left, Top}, 
                    "ClosingActions" -> {
                    "SelectionDeparture", "ParentChanged", 
                    "EvaluatorQuit"}]]]], BaseStyle -> Inherited, Evaluator -> 
                    Automatic, Method -> "Preemptive"], 
                    RGBColor[0.368417, 0.506779, 0.709798], Editable -> False,
                     Selectable -> False], ",", 
                   RowBox[{"AbsoluteThickness", "[", "1.6`", "]"}]}], "]"}], 
               ",", 
               RowBox[{"Directive", "[", 
                 RowBox[{
                   RowBox[{"Opacity", "[", "1.`", "]"}], ",", 
                   InterpretationBox[
                    ButtonBox[
                    TooltipBox[
                    GraphicsBox[{{
                    GrayLevel[0], 
                    RectangleBox[{0, 0}]}, {
                    GrayLevel[0], 
                    RectangleBox[{1, -1}]}, {
                    RGBColor[0.880722, 0.611041, 0.142051], 
                    RectangleBox[{0, -1}, {2, 1}]}}, DefaultBaseStyle -> 
                    "ColorSwatchGraphics", AspectRatio -> 1, Frame -> True, 
                    FrameStyle -> 
                    RGBColor[
                    0.587148, 0.40736066666666665`, 0.09470066666666668], 
                    FrameTicks -> None, PlotRangePadding -> None, ImageSize -> 
                    Dynamic[{
                    Automatic, 1.35 CurrentValue["FontCapHeight"]/
                    AbsoluteCurrentValue[Magnification]}]], 
                    StyleBox[
                    RowBox[{"RGBColor", "[", 
                    RowBox[{"0.880722`", ",", "0.611041`", ",", "0.142051`"}],
                     "]"}], NumberMarks -> False]], Appearance -> None, 
                    BaseStyle -> {}, BaselinePosition -> Baseline, 
                    DefaultBaseStyle -> {}, ButtonFunction :> 
                    With[{Typeset`box$ = EvaluationBox[]}, 
                    If[
                    Not[
                    AbsoluteCurrentValue["Deployed"]], 
                    SelectionMove[Typeset`box$, All, Expression]; 
                    FrontEnd`Private`$ColorSelectorInitialAlpha = 1; 
                    FrontEnd`Private`$ColorSelectorInitialColor = 
                    RGBColor[0.880722, 0.611041, 0.142051]; 
                    FrontEnd`Private`$ColorSelectorUseMakeBoxes = True; 
                    MathLink`CallFrontEnd[
                    FrontEnd`AttachCell[Typeset`box$, 
                    FrontEndResource["RGBColorValueSelector"], {
                    0, {Left, Bottom}}, {Left, Top}, 
                    "ClosingActions" -> {
                    "SelectionDeparture", "ParentChanged", 
                    "EvaluatorQuit"}]]]], BaseStyle -> Inherited, Evaluator -> 
                    Automatic, Method -> "Preemptive"], 
                    RGBColor[0.880722, 0.611041, 0.142051], Editable -> False,
                     Selectable -> False], ",", 
                   RowBox[{"AbsoluteThickness", "[", "1.6`", "]"}]}], "]"}], 
               ",", 
               RowBox[{"Directive", "[", 
                 RowBox[{
                   RowBox[{"Opacity", "[", "1.`", "]"}], ",", 
                   InterpretationBox[
                    ButtonBox[
                    TooltipBox[
                    GraphicsBox[{{
                    GrayLevel[0], 
                    RectangleBox[{0, 0}]}, {
                    GrayLevel[0], 
                    RectangleBox[{1, -1}]}, {
                    RGBColor[0.560181, 0.691569, 0.194885], 
                    RectangleBox[{0, -1}, {2, 1}]}}, DefaultBaseStyle -> 
                    "ColorSwatchGraphics", AspectRatio -> 1, Frame -> True, 
                    FrameStyle -> 
                    RGBColor[
                    0.37345400000000006`, 0.461046, 0.12992333333333334`], 
                    FrameTicks -> None, PlotRangePadding -> None, ImageSize -> 
                    Dynamic[{
                    Automatic, 1.35 CurrentValue["FontCapHeight"]/
                    AbsoluteCurrentValue[Magnification]}]], 
                    StyleBox[
                    RowBox[{"RGBColor", "[", 
                    RowBox[{"0.560181`", ",", "0.691569`", ",", "0.194885`"}],
                     "]"}], NumberMarks -> False]], Appearance -> None, 
                    BaseStyle -> {}, BaselinePosition -> Baseline, 
                    DefaultBaseStyle -> {}, ButtonFunction :> 
                    With[{Typeset`box$ = EvaluationBox[]}, 
                    If[
                    Not[
                    AbsoluteCurrentValue["Deployed"]], 
                    SelectionMove[Typeset`box$, All, Expression]; 
                    FrontEnd`Private`$ColorSelectorInitialAlpha = 1; 
                    FrontEnd`Private`$ColorSelectorInitialColor = 
                    RGBColor[0.560181, 0.691569, 0.194885]; 
                    FrontEnd`Private`$ColorSelectorUseMakeBoxes = True; 
                    MathLink`CallFrontEnd[
                    FrontEnd`AttachCell[Typeset`box$, 
                    FrontEndResource["RGBColorValueSelector"], {
                    0, {Left, Bottom}}, {Left, Top}, 
                    "ClosingActions" -> {
                    "SelectionDeparture", "ParentChanged", 
                    "EvaluatorQuit"}]]]], BaseStyle -> Inherited, Evaluator -> 
                    Automatic, Method -> "Preemptive"], 
                    RGBColor[0.560181, 0.691569, 0.194885], Editable -> False,
                     Selectable -> False], ",", 
                   RowBox[{"AbsoluteThickness", "[", "1.6`", "]"}]}], "]"}], 
               ",", 
               RowBox[{"Directive", "[", 
                 RowBox[{
                   RowBox[{"Opacity", "[", "1.`", "]"}], ",", 
                   InterpretationBox[
                    ButtonBox[
                    TooltipBox[
                    GraphicsBox[{{
                    GrayLevel[0], 
                    RectangleBox[{0, 0}]}, {
                    GrayLevel[0], 
                    RectangleBox[{1, -1}]}, {
                    RGBColor[0.922526, 0.385626, 0.209179], 
                    RectangleBox[{0, -1}, {2, 1}]}}, DefaultBaseStyle -> 
                    "ColorSwatchGraphics", AspectRatio -> 1, Frame -> True, 
                    FrameStyle -> 
                    RGBColor[
                    0.6150173333333333, 0.25708400000000003`, 
                    0.13945266666666667`], FrameTicks -> None, 
                    PlotRangePadding -> None, ImageSize -> 
                    Dynamic[{
                    Automatic, 1.35 CurrentValue["FontCapHeight"]/
                    AbsoluteCurrentValue[Magnification]}]], 
                    StyleBox[
                    RowBox[{"RGBColor", "[", 
                    RowBox[{"0.922526`", ",", "0.385626`", ",", "0.209179`"}],
                     "]"}], NumberMarks -> False]], Appearance -> None, 
                    BaseStyle -> {}, BaselinePosition -> Baseline, 
                    DefaultBaseStyle -> {}, ButtonFunction :> 
                    With[{Typeset`box$ = EvaluationBox[]}, 
                    If[
                    Not[
                    AbsoluteCurrentValue["Deployed"]], 
                    SelectionMove[Typeset`box$, All, Expression]; 
                    FrontEnd`Private`$ColorSelectorInitialAlpha = 1; 
                    FrontEnd`Private`$ColorSelectorInitialColor = 
                    RGBColor[0.922526, 0.385626, 0.209179]; 
                    FrontEnd`Private`$ColorSelectorUseMakeBoxes = True; 
                    MathLink`CallFrontEnd[
                    FrontEnd`AttachCell[Typeset`box$, 
                    FrontEndResource["RGBColorValueSelector"], {
                    0, {Left, Bottom}}, {Left, Top}, 
                    "ClosingActions" -> {
                    "SelectionDeparture", "ParentChanged", 
                    "EvaluatorQuit"}]]]], BaseStyle -> Inherited, Evaluator -> 
                    Automatic, Method -> "Preemptive"], 
                    RGBColor[0.922526, 0.385626, 0.209179], Editable -> False,
                     Selectable -> False], ",", 
                   RowBox[{"AbsoluteThickness", "[", "1.6`", "]"}]}], "]"}], 
               ",", 
               RowBox[{"Directive", "[", 
                 RowBox[{
                   RowBox[{"Opacity", "[", "1.`", "]"}], ",", 
                   InterpretationBox[
                    ButtonBox[
                    TooltipBox[
                    GraphicsBox[{{
                    GrayLevel[0], 
                    RectangleBox[{0, 0}]}, {
                    GrayLevel[0], 
                    RectangleBox[{1, -1}]}, {
                    RGBColor[0.528488, 0.470624, 0.701351], 
                    RectangleBox[{0, -1}, {2, 1}]}}, DefaultBaseStyle -> 
                    "ColorSwatchGraphics", AspectRatio -> 1, Frame -> True, 
                    FrameStyle -> 
                    RGBColor[
                    0.3523253333333333, 0.3137493333333333, 
                    0.46756733333333333`], FrameTicks -> None, 
                    PlotRangePadding -> None, ImageSize -> 
                    Dynamic[{
                    Automatic, 1.35 CurrentValue["FontCapHeight"]/
                    AbsoluteCurrentValue[Magnification]}]], 
                    StyleBox[
                    RowBox[{"RGBColor", "[", 
                    RowBox[{"0.528488`", ",", "0.470624`", ",", "0.701351`"}],
                     "]"}], NumberMarks -> False]], Appearance -> None, 
                    BaseStyle -> {}, BaselinePosition -> Baseline, 
                    DefaultBaseStyle -> {}, ButtonFunction :> 
                    With[{Typeset`box$ = EvaluationBox[]}, 
                    If[
                    Not[
                    AbsoluteCurrentValue["Deployed"]], 
                    SelectionMove[Typeset`box$, All, Expression]; 
                    FrontEnd`Private`$ColorSelectorInitialAlpha = 1; 
                    FrontEnd`Private`$ColorSelectorInitialColor = 
                    RGBColor[0.528488, 0.470624, 0.701351]; 
                    FrontEnd`Private`$ColorSelectorUseMakeBoxes = True; 
                    MathLink`CallFrontEnd[
                    FrontEnd`AttachCell[Typeset`box$, 
                    FrontEndResource["RGBColorValueSelector"], {
                    0, {Left, Bottom}}, {Left, Top}, 
                    "ClosingActions" -> {
                    "SelectionDeparture", "ParentChanged", 
                    "EvaluatorQuit"}]]]], BaseStyle -> Inherited, Evaluator -> 
                    Automatic, Method -> "Preemptive"], 
                    RGBColor[0.528488, 0.470624, 0.701351], Editable -> False,
                     Selectable -> False], ",", 
                   RowBox[{"AbsoluteThickness", "[", "1.6`", "]"}]}], "]"}], 
               ",", 
               RowBox[{"Directive", "[", 
                 RowBox[{
                   RowBox[{"Opacity", "[", "1.`", "]"}], ",", 
                   InterpretationBox[
                    ButtonBox[
                    TooltipBox[
                    GraphicsBox[{{
                    GrayLevel[0], 
                    RectangleBox[{0, 0}]}, {
                    GrayLevel[0], 
                    RectangleBox[{1, -1}]}, {
                    RGBColor[0.772079, 0.431554, 0.102387], 
                    RectangleBox[{0, -1}, {2, 1}]}}, DefaultBaseStyle -> 
                    "ColorSwatchGraphics", AspectRatio -> 1, Frame -> True, 
                    FrameStyle -> 
                    RGBColor[
                    0.5147193333333333, 0.28770266666666666`, 
                    0.06825800000000001], FrameTicks -> None, 
                    PlotRangePadding -> None, ImageSize -> 
                    Dynamic[{
                    Automatic, 1.35 CurrentValue["FontCapHeight"]/
                    AbsoluteCurrentValue[Magnification]}]], 
                    StyleBox[
                    RowBox[{"RGBColor", "[", 
                    RowBox[{"0.772079`", ",", "0.431554`", ",", "0.102387`"}],
                     "]"}], NumberMarks -> False]], Appearance -> None, 
                    BaseStyle -> {}, BaselinePosition -> Baseline, 
                    DefaultBaseStyle -> {}, ButtonFunction :> 
                    With[{Typeset`box$ = EvaluationBox[]}, 
                    If[
                    Not[
                    AbsoluteCurrentValue["Deployed"]], 
                    SelectionMove[Typeset`box$, All, Expression]; 
                    FrontEnd`Private`$ColorSelectorInitialAlpha = 1; 
                    FrontEnd`Private`$ColorSelectorInitialColor = 
                    RGBColor[0.772079, 0.431554, 0.102387]; 
                    FrontEnd`Private`$ColorSelectorUseMakeBoxes = True; 
                    MathLink`CallFrontEnd[
                    FrontEnd`AttachCell[Typeset`box$, 
                    FrontEndResource["RGBColorValueSelector"], {
                    0, {Left, Bottom}}, {Left, Top}, 
                    "ClosingActions" -> {
                    "SelectionDeparture", "ParentChanged", 
                    "EvaluatorQuit"}]]]], BaseStyle -> Inherited, Evaluator -> 
                    Automatic, Method -> "Preemptive"], 
                    RGBColor[0.772079, 0.431554, 0.102387], Editable -> False,
                     Selectable -> False], ",", 
                   RowBox[{"AbsoluteThickness", "[", "1.6`", "]"}]}], "]"}], 
               ",", 
               RowBox[{"Directive", "[", 
                 RowBox[{
                   RowBox[{"Opacity", "[", "1.`", "]"}], ",", 
                   InterpretationBox[
                    ButtonBox[
                    TooltipBox[
                    GraphicsBox[{{
                    GrayLevel[0], 
                    RectangleBox[{0, 0}]}, {
                    GrayLevel[0], 
                    RectangleBox[{1, -1}]}, {
                    RGBColor[0.363898, 0.618501, 0.782349], 
                    RectangleBox[{0, -1}, {2, 1}]}}, DefaultBaseStyle -> 
                    "ColorSwatchGraphics", AspectRatio -> 1, Frame -> True, 
                    FrameStyle -> 
                    RGBColor[0.24259866666666668`, 0.412334, 0.521566], 
                    FrameTicks -> None, PlotRangePadding -> None, ImageSize -> 
                    Dynamic[{
                    Automatic, 1.35 CurrentValue["FontCapHeight"]/
                    AbsoluteCurrentValue[Magnification]}]], 
                    StyleBox[
                    RowBox[{"RGBColor", "[", 
                    RowBox[{"0.363898`", ",", "0.618501`", ",", "0.782349`"}],
                     "]"}], NumberMarks -> False]], Appearance -> None, 
                    BaseStyle -> {}, BaselinePosition -> Baseline, 
                    DefaultBaseStyle -> {}, ButtonFunction :> 
                    With[{Typeset`box$ = EvaluationBox[]}, 
                    If[
                    Not[
                    AbsoluteCurrentValue["Deployed"]], 
                    SelectionMove[Typeset`box$, All, Expression]; 
                    FrontEnd`Private`$ColorSelectorInitialAlpha = 1; 
                    FrontEnd`Private`$ColorSelectorInitialColor = 
                    RGBColor[0.363898, 0.618501, 0.782349]; 
                    FrontEnd`Private`$ColorSelectorUseMakeBoxes = True; 
                    MathLink`CallFrontEnd[
                    FrontEnd`AttachCell[Typeset`box$, 
                    FrontEndResource["RGBColorValueSelector"], {
                    0, {Left, Bottom}}, {Left, Top}, 
                    "ClosingActions" -> {
                    "SelectionDeparture", "ParentChanged", 
                    "EvaluatorQuit"}]]]], BaseStyle -> Inherited, Evaluator -> 
                    Automatic, Method -> "Preemptive"], 
                    RGBColor[0.363898, 0.618501, 0.782349], Editable -> False,
                     Selectable -> False], ",", 
                   RowBox[{"AbsoluteThickness", "[", "1.6`", "]"}]}], "]"}], 
               ",", 
               RowBox[{"Directive", "[", 
                 RowBox[{
                   RowBox[{"Opacity", "[", "1.`", "]"}], ",", 
                   InterpretationBox[
                    ButtonBox[
                    TooltipBox[
                    GraphicsBox[{{
                    GrayLevel[0], 
                    RectangleBox[{0, 0}]}, {
                    GrayLevel[0], 
                    RectangleBox[{1, -1}]}, {
                    RGBColor[1, 0.75, 0], 
                    RectangleBox[{0, -1}, {2, 1}]}}, DefaultBaseStyle -> 
                    "ColorSwatchGraphics", AspectRatio -> 1, Frame -> True, 
                    FrameStyle -> RGBColor[0.6666666666666666, 0.5, 0.], 
                    FrameTicks -> None, PlotRangePadding -> None, ImageSize -> 
                    Dynamic[{
                    Automatic, 1.35 CurrentValue["FontCapHeight"]/
                    AbsoluteCurrentValue[Magnification]}]], 
                    StyleBox[
                    RowBox[{"RGBColor", "[", 
                    RowBox[{"1", ",", "0.75`", ",", "0"}], "]"}], NumberMarks -> 
                    False]], Appearance -> None, BaseStyle -> {}, 
                    BaselinePosition -> Baseline, DefaultBaseStyle -> {}, 
                    ButtonFunction :> With[{Typeset`box$ = EvaluationBox[]}, 
                    If[
                    Not[
                    AbsoluteCurrentValue["Deployed"]], 
                    SelectionMove[Typeset`box$, All, Expression]; 
                    FrontEnd`Private`$ColorSelectorInitialAlpha = 1; 
                    FrontEnd`Private`$ColorSelectorInitialColor = 
                    RGBColor[1, 0.75, 0]; 
                    FrontEnd`Private`$ColorSelectorUseMakeBoxes = True; 
                    MathLink`CallFrontEnd[
                    FrontEnd`AttachCell[Typeset`box$, 
                    FrontEndResource["RGBColorValueSelector"], {
                    0, {Left, Bottom}}, {Left, Top}, 
                    "ClosingActions" -> {
                    "SelectionDeparture", "ParentChanged", 
                    "EvaluatorQuit"}]]]], BaseStyle -> Inherited, Evaluator -> 
                    Automatic, Method -> "Preemptive"], 
                    RGBColor[1, 0.75, 0], Editable -> False, Selectable -> 
                    False], ",", 
                   RowBox[{"AbsoluteThickness", "[", "1.6`", "]"}]}], "]"}]}],
              "}"}], ",", 
           RowBox[{"{", 
             
             RowBox[{#, ",", #2, ",", #3, ",", #4, ",", #5, ",", #6, ",", #7, 
               ",", #8}], "}"}], ",", 
           RowBox[{"LegendMarkers", "\[Rule]", "None"}], ",", 
           RowBox[{"LabelStyle", "\[Rule]", 
             RowBox[{"{", 
               RowBox[{
                 RowBox[{"FontFamily", "\[Rule]", "Arial"}], ",", 
                 RowBox[{"FontWeight", "\[Rule]", "Bold"}], ",", 
                 RowBox[{"FontSlant", "\[Rule]", "Plain"}], ",", 
                 RowBox[{"FontSize", "\[Rule]", "18.`"}]}], "}"}]}], ",", 
           RowBox[{"LegendLayout", "\[Rule]", "\"Column\""}]}], "]"}]& ), 
      Editable -> True], TraditionalForm], TraditionalForm]},
  "Legended",
  DisplayFunction->(GridBox[{{
      TagBox[
       ItemBox[
        PaneBox[
         TagBox[#, "SkipImageSizeLevel"], Alignment -> {Center, Baseline}, 
         BaselinePosition -> Baseline], DefaultBaseStyle -> "Labeled"], 
       "SkipImageSizeLevel"], 
      ItemBox[#2, DefaultBaseStyle -> "LabeledLabel"]}}, 
    GridBoxAlignment -> {"Columns" -> {{Center}}, "Rows" -> {{Center}}}, 
    AutoDelete -> False, GridBoxItemSize -> Automatic, 
    BaselinePosition -> {1, 1}]& ),
  Editable->True,
  InterpretationFunction->(RowBox[{"Legended", "[", 
     RowBox[{#, ",", 
       RowBox[{"Placed", "[", 
         RowBox[{#2, ",", "After"}], "]"}]}], "]"}]& )]], "Output",
 CellChangeTimes->{{3.864269988147232*^9, 3.864270061156332*^9}, {
   3.8642700930702133`*^9, 3.864270124543634*^9}, 3.8642704580005913`*^9, 
   3.8642707596996408`*^9, 3.8642714676565094`*^9, 3.864271945963813*^9, {
   3.864272026748481*^9, 3.8642720420692434`*^9}, 3.864273369700147*^9, 
   3.864274263744197*^9, 3.864274391885891*^9, 3.864277564245528*^9, 
   3.8642776286471653`*^9, 3.8769922105128484`*^9},
 CellLabel->"Out[42]=",ExpressionUUID->"94f437c8-5bc8-4a3f-a678-086556ef8e61"]
}, Open  ]],

Cell[CellGroupData[{

Cell[BoxData[
 RowBox[{"Plot", "[", 
  RowBox[{
   RowBox[{"Evaluate", "[", 
    RowBox[{"Log", "[", 
     RowBox[{"10", ",", 
      RowBox[{"PlotVars", "/.", "SolsWT"}]}], "]"}], "]"}], ",", 
   RowBox[{"{", 
    RowBox[{"t", ",", "0.1", ",", "20"}], "}"}], ",", 
   RowBox[{"LabelStyle", "\[Rule]", 
    RowBox[{"{", 
     RowBox[{
      RowBox[{"FontFamily", "\[Rule]", "Arial"}], ",", 
      RowBox[{"FontWeight", "\[Rule]", "Bold"}], ",", 
      RowBox[{"FontSlant", "\[Rule]", "Plain"}], ",", 
      RowBox[{"FontSize", "\[Rule]", "18.0"}]}], "}"}]}], ",", 
   RowBox[{"PlotLegends", "\[Rule]", 
    RowBox[{"(", 
     RowBox[{"DepVarsString", "/.", "CaptionSubList"}], ")"}]}], ",", 
   RowBox[{"Axes", "\[Rule]", "False"}], ",", 
   RowBox[{"Frame", "\[Rule]", "True"}], ",", 
   RowBox[{"PlotStyle", "\[Rule]", 
    RowBox[{"Table", "[", 
     RowBox[{
      RowBox[{"{", 
       RowBox[{
        RowBox[{"Dashing", "[", 
         RowBox[{"0.03", " ", 
          RowBox[{"k1", "/", 
           RowBox[{"Length", "[", "PlotVars", "]"}]}]}], "]"}], ",", 
        RowBox[{"Thickness", "[", "0.009", "]"}]}], "}"}], ",", 
      RowBox[{"{", 
       RowBox[{"k1", ",", "1", ",", 
        RowBox[{"Length", "[", "PlotVars", "]"}]}], "}"}]}], "]"}]}], ",", 
   RowBox[{"FrameLabel", "\[Rule]", 
    RowBox[{"{", 
     RowBox[{"\"\<t\>\"", ",", "\"\<Log[10,Concentration]\>\""}], "}"}]}], 
   ",", 
   RowBox[{"PlotRange", "\[Rule]", "Full"}], ",", 
   RowBox[{"ImageSize", "\[Rule]", "678.0"}]}], "]"}]], "Input",
 CellChangeTimes->{
  3.864199388707097*^9, {3.8642715999175615`*^9, 3.8642716024227257`*^9}, {
   3.8642716793173065`*^9, 3.8642717162793255`*^9}, {3.8642717838383703`*^9, 
   3.86427178462092*^9}, {3.864272668557479*^9, 3.864272669556327*^9}, 
   3.8642735381399164`*^9, 3.8642743994671354`*^9, {3.8642776367855177`*^9, 
   3.8642776368500195`*^9}, {3.864277728066638*^9, 3.8642777313313313`*^9}},
 CellLabel->"In[43]:=",ExpressionUUID->"05ebb7b5-4881-48fa-b7e6-4e6f59bfb1e0"],

Cell[BoxData[
 TemplateBox[{
   GraphicsBox[{{}, {}}, {
    DisplayFunction -> Identity, Ticks -> {Automatic, Automatic}, 
     AxesOrigin -> {0, 0}, 
     FrameTicks -> {{Automatic, Automatic}, {Automatic, Automatic}}, 
     GridLines -> {None, None}, DisplayFunction -> Identity, 
     PlotRangePadding -> {{
        Scaled[0.02], 
        Scaled[0.02]}, {
        Scaled[0.05], 
        Scaled[0.05]}}, PlotRangeClipping -> True, ImagePadding -> All, 
     DisplayFunction -> Identity, AspectRatio -> 
     NCache[GoldenRatio^(-1), 0.6180339887498948], Axes -> {False, False}, 
     AxesLabel -> {None, None}, AxesOrigin -> {0, 0}, DisplayFunction :> 
     Identity, Frame -> {{True, True}, {True, True}}, FrameLabel -> {{
        FormBox["\"Log[10,Concentration]\"", TraditionalForm], None}, {
        FormBox["\"t\"", TraditionalForm], None}}, 
     FrameTicks -> {{Automatic, Automatic}, {Automatic, Automatic}}, 
     GridLines -> {None, None}, GridLinesStyle -> Directive[
       GrayLevel[0.5, 0.4]], ImageSize -> 678., 
     LabelStyle -> {
      FontFamily -> $CellContext`Arial, FontWeight -> Bold, FontSlant -> 
       Plain, FontSize -> 18.}, 
     Method -> {
      "DefaultBoundaryStyle" -> Automatic, 
       "DefaultGraphicsInteraction" -> {
        "Version" -> 1.2, "TrackMousePosition" -> {True, False}, 
         "Effects" -> {
          "Highlight" -> {"ratio" -> 2}, "HighlightPoint" -> {"ratio" -> 2}, 
           "Droplines" -> {
            "freeformCursorMode" -> True, 
             "placement" -> {"x" -> "All", "y" -> "None"}}}}, 
       "DefaultMeshStyle" -> AbsolutePointSize[6], "ScalingFunctions" -> None,
        "CoordinatesToolOptions" -> {"DisplayFunction" -> ({
           (Identity[#]& )[
            Part[#, 1]], 
           (Identity[#]& )[
            Part[#, 2]]}& ), "CopiedValueFunction" -> ({
           (Identity[#]& )[
            Part[#, 1]], 
           (Identity[#]& )[
            Part[#, 2]]}& )}}, PlotRange -> {{0.1, 20}, {0., 0.}}, 
     PlotRangeClipping -> True, PlotRangePadding -> {{
        Scaled[0.02], 
        Scaled[0.02]}, {
        Scaled[0.02], 
        Scaled[0.02]}}, Ticks -> {Automatic, Automatic}}], 
   FormBox[
    FormBox[
     TemplateBox[{
      "\"\\!\\(\\*SubscriptBox[\\(HMGCoA\\), \\(cyt\\)]\\)\"", 
       "\"\\!\\(\\*SubscriptBox[\\(MVA\\), \\(cyt\\)]\\)\"", 
       "\"\\!\\(\\*SubscriptBox[\\(MVP\\), \\(cyt\\)]\\)\"", 
       "\"\\!\\(\\*SubscriptBox[\\(MVPP\\), \\(cyt\\)]\\)\"", 
       "\"\\!\\(\\*SubscriptBox[\\(IPP\\), \\(cyt\\)]\\)\"", 
       "\"\\!\\(\\*SubscriptBox[\\(IPP\\), \\(pla\\)]\\)\"", 
       "\"\\!\\(\\*SubscriptBox[\\(DMAPP\\), \\(cyt\\)]\\)\"", 
       "\"\\!\\(\\*SubscriptBox[\\(DMAPP\\), \\(pla\\)]\\)\"", "\"DXP\"", 
       "\"MEP\"", "\"CDPME\"", "\"CDPMEP\"", "\"MECPP\"", "\"HMBPP\""}, 
      "LineLegend", DisplayFunction -> (FormBox[
        StyleBox[
         StyleBox[
          PaneBox[
           TagBox[
            GridBox[{{
               TagBox[
                GridBox[{{
                   GraphicsBox[{{
                    Directive[
                    EdgeForm[
                    Directive[
                    Opacity[0.3], 
                    GrayLevel[0]]], 
                    PointSize[0.5], 
                    Opacity[1.], 
                    RGBColor[0.368417, 0.506779, 0.709798], 
                    AbsoluteThickness[1.6]], {
                    LineBox[{{0, 10}, {20, 10}}]}}, {
                    Directive[
                    EdgeForm[
                    Directive[
                    Opacity[0.3], 
                    GrayLevel[0]]], 
                    PointSize[0.5], 
                    Opacity[1.], 
                    RGBColor[0.368417, 0.506779, 0.709798], 
                    AbsoluteThickness[1.6]], {}}}, AspectRatio -> Full, 
                    ImageSize -> {20, 10}, PlotRangePadding -> None, 
                    ImagePadding -> Automatic, 
                    BaselinePosition -> (Scaled[-0.148] -> Baseline)], #}}, 
                 GridBoxAlignment -> {
                  "Columns" -> {Center, Left}, "Rows" -> {{Baseline}}}, 
                 AutoDelete -> False, 
                 GridBoxDividers -> {
                  "Columns" -> {{False}}, "Rows" -> {{False}}}, 
                 GridBoxItemSize -> {"Columns" -> {{All}}, "Rows" -> {{All}}},
                  GridBoxSpacings -> {
                  "Columns" -> {{0.5}}, "Rows" -> {{0.8}}}], "Grid"]}}, 
             GridBoxAlignment -> {"Columns" -> {{Left}}, "Rows" -> {{Top}}}, 
             AutoDelete -> False, 
             GridBoxItemSize -> {
              "Columns" -> {{Automatic}}, "Rows" -> {{Automatic}}}, 
             GridBoxSpacings -> {"Columns" -> {{1}}, "Rows" -> {{0}}}], 
            "Grid"], Alignment -> Left, AppearanceElements -> None, 
           ImageMargins -> {{5, 5}, {5, 5}}, ImageSizeAction -> 
           "ResizeToFit"], LineIndent -> 0, StripOnInput -> False], {
         FontFamily -> $CellContext`Arial, FontWeight -> Bold, FontSlant -> 
          Plain, FontSize -> 18.}, Background -> Automatic, StripOnInput -> 
         False], TraditionalForm]& ), 
      InterpretationFunction :> (RowBox[{"LineLegend", "[", 
         RowBox[{
           RowBox[{"{", 
             RowBox[{"Directive", "[", 
               RowBox[{
                 RowBox[{"Opacity", "[", "1.`", "]"}], ",", 
                 InterpretationBox[
                  ButtonBox[
                   TooltipBox[
                    GraphicsBox[{{
                    GrayLevel[0], 
                    RectangleBox[{0, 0}]}, {
                    GrayLevel[0], 
                    RectangleBox[{1, -1}]}, {
                    RGBColor[0.368417, 0.506779, 0.709798], 
                    RectangleBox[{0, -1}, {2, 1}]}}, DefaultBaseStyle -> 
                    "ColorSwatchGraphics", AspectRatio -> 1, Frame -> True, 
                    FrameStyle -> 
                    RGBColor[
                    0.24561133333333335`, 0.3378526666666667, 
                    0.4731986666666667], FrameTicks -> None, PlotRangePadding -> 
                    None, ImageSize -> 
                    Dynamic[{
                    Automatic, 1.35 CurrentValue["FontCapHeight"]/
                    AbsoluteCurrentValue[Magnification]}]], 
                    StyleBox[
                    RowBox[{"RGBColor", "[", 
                    RowBox[{"0.368417`", ",", "0.506779`", ",", "0.709798`"}],
                     "]"}], NumberMarks -> False]], Appearance -> None, 
                   BaseStyle -> {}, BaselinePosition -> Baseline, 
                   DefaultBaseStyle -> {}, ButtonFunction :> 
                   With[{Typeset`box$ = EvaluationBox[]}, 
                    If[
                    Not[
                    AbsoluteCurrentValue["Deployed"]], 
                    SelectionMove[Typeset`box$, All, Expression]; 
                    FrontEnd`Private`$ColorSelectorInitialAlpha = 1; 
                    FrontEnd`Private`$ColorSelectorInitialColor = 
                    RGBColor[0.368417, 0.506779, 0.709798]; 
                    FrontEnd`Private`$ColorSelectorUseMakeBoxes = True; 
                    MathLink`CallFrontEnd[
                    FrontEnd`AttachCell[Typeset`box$, 
                    FrontEndResource["RGBColorValueSelector"], {
                    0, {Left, Bottom}}, {Left, Top}, 
                    "ClosingActions" -> {
                    "SelectionDeparture", "ParentChanged", 
                    "EvaluatorQuit"}]]]], BaseStyle -> Inherited, Evaluator -> 
                   Automatic, Method -> "Preemptive"], 
                  RGBColor[0.368417, 0.506779, 0.709798], Editable -> False, 
                  Selectable -> False], ",", 
                 RowBox[{"AbsoluteThickness", "[", "1.6`", "]"}]}], "]"}], 
             "}"}], ",", 
           RowBox[{"{", 
             
             RowBox[{#, ",", #2, ",", #3, ",", #4, ",", #5, ",", #6, ",", #7, 
               ",", #8, ",", #9, ",", #10, ",", #11, ",", #12, ",", #13, 
               ",", #14}], "}"}], ",", 
           RowBox[{"LegendMarkers", "\[Rule]", "None"}], ",", 
           RowBox[{"LabelStyle", "\[Rule]", 
             RowBox[{"{", 
               RowBox[{
                 RowBox[{"FontFamily", "\[Rule]", "Arial"}], ",", 
                 RowBox[{"FontWeight", "\[Rule]", "Bold"}], ",", 
                 RowBox[{"FontSlant", "\[Rule]", "Plain"}], ",", 
                 RowBox[{"FontSize", "\[Rule]", "18.`"}]}], "}"}]}], ",", 
           RowBox[{"LegendLayout", "\[Rule]", "\"Column\""}]}], "]"}]& ), 
      Editable -> True], TraditionalForm], TraditionalForm]},
  "Legended",
  DisplayFunction->(GridBox[{{
      TagBox[
       ItemBox[
        PaneBox[
         TagBox[#, "SkipImageSizeLevel"], Alignment -> {Center, Baseline}, 
         BaselinePosition -> Baseline], DefaultBaseStyle -> "Labeled"], 
       "SkipImageSizeLevel"], 
      ItemBox[#2, DefaultBaseStyle -> "LabeledLabel"]}}, 
    GridBoxAlignment -> {"Columns" -> {{Center}}, "Rows" -> {{Center}}}, 
    AutoDelete -> False, GridBoxItemSize -> Automatic, 
    BaselinePosition -> {1, 1}]& ),
  Editable->True,
  InterpretationFunction->(RowBox[{"Legended", "[", 
     RowBox[{#, ",", 
       RowBox[{"Placed", "[", 
         RowBox[{#2, ",", "After"}], "]"}]}], "]"}]& )]], "Output",
 CellChangeTimes->{{3.864271587680683*^9, 3.864271602993058*^9}, 
   3.8642716840809803`*^9, 3.864271845571342*^9, 3.8642726708002944`*^9, 
   3.8642735895244846`*^9, 3.8642744015496235`*^9, 3.864277640728421*^9, 
   3.864277732264868*^9, 3.8769922106162663`*^9},
 CellLabel->"Out[43]=",ExpressionUUID->"cd36d50f-606a-4ee0-86ff-8fd18d35e0ba"]
}, Open  ]]
}, Closed]],

Cell[CellGroupData[{

Cell["Prep", "Subsection",
 CellChangeTimes->{{3.77303173976581*^9, 3.773031754101256*^9}, {
  3.8582395816293325`*^9, 3.8582395889660225`*^9}, {3.8769921256294203`*^9, 
  3.8769921260853157`*^9}},ExpressionUUID->"7af04a04-c70c-4dc9-bc5e-\
e1fab177cc4d"],

Cell[BoxData[
 RowBox[{
  RowBox[{"ParNumVals", "=", 
   RowBox[{"{", 
    RowBox[{
     RowBox[{"r1`Ki", "\[Rule]", "0.009"}], ",", 
     RowBox[{"r1`Km", "\[Rule]", "0.043"}], ",", 
     RowBox[{"r1`Vmax", "\[Rule]", "0.454"}], ",", 
     RowBox[{"r2`Ki", "\[Rule]", "0.081"}], ",", 
     RowBox[{"r2`Km", "\[Rule]", "0.056"}], ",", 
     RowBox[{"r2`Vmax", "\[Rule]", "0.033"}], ",", 
     RowBox[{"r3`Ki", "\[Rule]", "0.18"}], ",", 
     RowBox[{"r3`Ki2", "\[Rule]", "0.0071"}], ",", 
     RowBox[{"r3`Ki3", "\[Rule]", "0.031"}], ",", 
     RowBox[{"r3`Ki4", "\[Rule]", "0.049"}], ",", 
     RowBox[{"r3`Ki5", "\[Rule]", "0.0036"}], ",", 
     RowBox[{"r3`Km", "\[Rule]", "0.046"}], ",", 
     RowBox[{"r3`Vmax", "\[Rule]", "234.538"}], ",", 
     RowBox[{"r4`Ki", "\[Rule]", "0.014"}], ",", 
     RowBox[{"r4`Km", "\[Rule]", "0.35"}], ",", 
     RowBox[{"r4`Vmax", "\[Rule]", "27.53"}], ",", 
     RowBox[{"r5`Km", "\[Rule]", "0.01"}], ",", 
     RowBox[{"r5`Vmax", "\[Rule]", "9.325"}], ",", 
     RowBox[{"r6`Ki", "\[Rule]", "0.092"}], ",", 
     RowBox[{"r6`Km", "\[Rule]", "0.051"}], ",", 
     RowBox[{"r6`Vmax", "\[Rule]", "5.662"}], ",", 
     RowBox[{"r7`Km", "\[Rule]", "0.017"}], ",", 
     RowBox[{"r7`Vmax", "\[Rule]", "5.662"}], ",", 
     RowBox[{"r8`a", "\[Rule]", "0.1"}], ",", 
     RowBox[{"r9`a", "\[Rule]", "1"}], ",", 
     RowBox[{"r10`Ki", "\[Rule]", "0.0654"}], ",", 
     RowBox[{"r10`Ki2", "\[Rule]", "0.0813"}], ",", 
     RowBox[{"r10`Km", "\[Rule]", "0.0185"}], ",", 
     RowBox[{"r10`Vmax", "\[Rule]", "1.215"}], ",", 
     RowBox[{"r11`Km", "\[Rule]", "0.147"}], ",", 
     RowBox[{"r11`Vmax", "\[Rule]", "1.166"}], ",", 
     RowBox[{"r12`Km", "\[Rule]", "0.37"}], ",", 
     RowBox[{"r12`Vmax", "\[Rule]", "31.17"}], ",", 
     RowBox[{"r13`Km", "\[Rule]", "0.2"}], ",", 
     RowBox[{"r13`Vmax", "\[Rule]", "174.766"}], ",", 
     RowBox[{"r14`Km", "\[Rule]", "0.483"}], ",", 
     RowBox[{"r14`Vmax", "\[Rule]", "0.605"}], ",", 
     RowBox[{"r15`Km", "\[Rule]", "0.7"}], ",", 
     RowBox[{"r15`Vmax", "\[Rule]", "0.199666"}], ",", 
     RowBox[{"r16`Km", "\[Rule]", "0.03"}], ",", 
     RowBox[{"r16`Vmax", "\[Rule]", "4.18"}], ",", 
     RowBox[{"r17`Km", "\[Rule]", "0.03"}], ",", 
     RowBox[{"r17`Vmax", "\[Rule]", "4.18"}], ",", 
     RowBox[{"r18`Ki", "\[Rule]", "0.092"}], ",", 
     RowBox[{"r18`Km", "\[Rule]", "0.0051"}], ",", 
     RowBox[{"r18`Vmax", "\[Rule]", "5.662"}], ",", 
     RowBox[{"r19`Km", "\[Rule]", "0.017"}], ",", 
     RowBox[{"r19`Vmax", "\[Rule]", "5.662"}], ",", 
     RowBox[{"r20`a", "\[Rule]", "2005440"}], ",", 
     RowBox[{"r21`a", "\[Rule]", "16665.7"}], ",", 
     RowBox[{"r22`a", "\[Rule]", "0.1"}], ",", 
     RowBox[{"r23`a", "\[Rule]", "1"}]}], "}"}]}], ";"}]], "Input",
 CellLabel->"In[44]:=",ExpressionUUID->"c7b2d83b-4208-4ed5-a69f-89edf207b666"],

Cell[BoxData[{
 RowBox[{
  RowBox[{"MetSSWT", "=", 
   RowBox[{"{", "}"}]}], ";"}], "\[IndentingNewLine]", 
 RowBox[{
  RowBox[{"ti", "=", "0"}], ";"}], "\[IndentingNewLine]", 
 RowBox[{
  RowBox[{"tf", "=", "10000"}], ";"}], "\[IndentingNewLine]", 
 RowBox[{
  RowBox[{"tStep", "=", "0.1"}], ";"}], "\[IndentingNewLine]", 
 RowBox[{
  RowBox[{"RateEqsAllSubs", "=", 
   RowBox[{
    RowBox[{"RateEqsWithT", "/.", "IndVarVals"}], "/.", "ParNumVals"}]}], 
  ";"}], "\[IndentingNewLine]", 
 RowBox[{
  RowBox[{"EqsToSolve", "=", 
   RowBox[{"Join", "[", 
    RowBox[{
     RowBox[{"Table", "[", 
      RowBox[{
       RowBox[{
        RowBox[{
         RowBox[{
          RowBox[{"(", 
           RowBox[{"(", 
            RowBox[{"DepVars", "[", 
             RowBox[{"[", "i", "]"}], "]"}], ")"}], ")"}], "'"}], "[", "t", 
         "]"}], "\[Equal]", 
        RowBox[{"RateEqsAllSubs", "[", 
         RowBox[{"[", "i", "]"}], "]"}]}], ",", 
       RowBox[{"{", 
        RowBox[{"i", ",", "1", ",", 
         RowBox[{"Length", "[", "DepVars", "]"}]}], "}"}]}], "]"}], ",", 
     "DepVarsConc"}], "]"}]}], ";"}], "\[IndentingNewLine]", 
 RowBox[{
  RowBox[{"Sols", "=", 
   RowBox[{"First", "@", 
    RowBox[{"NDSolve", "[", 
     RowBox[{"EqsToSolve", ",", "DepVars", ",", 
      RowBox[{"{", 
       RowBox[{"t", ",", "ti", ",", "tf"}], "}"}]}], "]"}]}]}], 
  ";"}], "\[IndentingNewLine]", 
 RowBox[{
  RowBox[{"SSSol", "=", 
   RowBox[{"MapThread", "[", 
    RowBox[{
     RowBox[{
      RowBox[{"(", 
       RowBox[{"#1", " ", "\[Rule]", "#2"}], ")"}], "&"}], ",", 
     RowBox[{"{", 
      RowBox[{"DepVarsWithT", ",", 
       RowBox[{
        RowBox[{"Evaluate", "[", 
         RowBox[{"DepVarsWithT", "/.", "Sols"}], "]"}], "/.", 
        RowBox[{"t", "\[Rule]", "tf"}]}]}], "}"}]}], "]"}]}], 
  ";"}], "\[IndentingNewLine]", 
 RowBox[{
  RowBox[{"MetSSWT", "=", 
   RowBox[{"Append", "[", 
    RowBox[{"MetSSWT", ",", "SSSol"}], "]"}]}], ";"}]}], "Input",
 CellChangeTimes->{{3.8582398942850866`*^9, 3.8582398976050844`*^9}, {
   3.858239935917265*^9, 3.858239938126103*^9}, 3.858330089229789*^9, {
   3.858331640111701*^9, 3.858331643061578*^9}, {3.859360045242688*^9, 
   3.859360052284329*^9}},
 CellLabel->"In[45]:=",ExpressionUUID->"2b8f82e7-02dc-4d10-88de-dcbe5a0629c3"],

Cell[CellGroupData[{

Cell[BoxData["MetSSWT"], "Input",
 CellChangeTimes->{{3.8593600564845257`*^9, 3.8593600599396935`*^9}},
 CellLabel->"In[54]:=",ExpressionUUID->"7a172750-e0cc-47f5-9e70-a899e4da9740"],

Cell[BoxData[
 RowBox[{"{", 
  RowBox[{"{", 
   RowBox[{
    RowBox[{
     RowBox[{"m`B", "[", "t", "]"}], "\[Rule]", "0.9830051957557344`"}], ",", 
    RowBox[{
     RowBox[{"m`C", "[", "t", "]"}], "\[Rule]", "0.00003500003367956442`"}], 
    ",", 
    RowBox[{
     RowBox[{"m`D", "[", "t", "]"}], "\[Rule]", "0.00039832484051164995`"}], 
    ",", 
    RowBox[{
     RowBox[{"m`E", "[", "t", "]"}], "\[Rule]", "0.000033593059733593866`"}], 
    ",", 
    RowBox[{
     RowBox[{"m`F", "[", "t", "]"}], "\[Rule]", "0.000140432845724667`"}], 
    ",", 
    RowBox[{
     RowBox[{"m`F2", "[", "t", "]"}], "\[Rule]", "0.0009233369246643455`"}], 
    ",", 
    RowBox[{
     RowBox[{"m`G", "[", "t", "]"}], "\[Rule]", "0.00002089196662947662`"}], 
    ",", 
    RowBox[{
     RowBox[{"m`G2", "[", "t", "]"}], "\[Rule]", "0.0031749300787603024`"}], 
    ",", 
    RowBox[{
     RowBox[{"m`J", "[", "t", "]"}], "\[Rule]", "0.0477895558364012`"}], ",", 
    RowBox[{
     RowBox[{"m`K", "[", "t", "]"}], "\[Rule]", "0.0034271647500560077`"}], 
    ",", 
    RowBox[{
     RowBox[{"m`L", "[", "t", "]"}], "\[Rule]", "0.0003279067705913403`"}], 
    ",", 
    RowBox[{
     RowBox[{"m`M", "[", "t", "]"}], "\[Rule]", "0.43322335728626976`"}], ",", 
    RowBox[{
     RowBox[{"m`N", "[", "t", "]"}], "\[Rule]", "873.6283490461286`"}], ",", 
    RowBox[{
     RowBox[{"m`O", "[", "t", "]"}], "\[Rule]", "0.0007334340836459572`"}]}], 
   "}"}], "}"}]], "Output",
 CellChangeTimes->{3.859360060497154*^9, 3.85944719952921*^9, 
  3.859451938611761*^9, 3.859453456520315*^9, 3.859454316265404*^9, 
  3.8595224130602565`*^9, 3.8596061251325808`*^9, 3.8598695951794567`*^9, 
  3.8600394805553265`*^9, 3.860138806432601*^9, 3.8602081994232483`*^9, 
  3.8604834255683374`*^9, 3.8605588308990955`*^9, 3.8617797883446813`*^9, 
  3.863582963271264*^9, 3.8769922106566505`*^9},
 CellLabel->"Out[54]=",ExpressionUUID->"ff8ac65a-9b76-4a7c-9c67-dec1b09ae853"]
}, Open  ]],

Cell[BoxData[
 RowBox[{
  RowBox[{"SSSol", "=", "MetSSWT"}], ";"}]], "Input",
 CellChangeTimes->{{3.856591322366558*^9, 3.856591340671638*^9}, 
   3.8565913983187447`*^9, {3.8565981185218363`*^9, 3.85659812325084*^9}, {
   3.85659821953929*^9, 3.8565982346661463`*^9}, {3.856946003445024*^9, 
   3.8569460074611106`*^9}, {3.8593603138739433`*^9, 3.8593603139697175`*^9}},
 CellLabel->"In[55]:=",ExpressionUUID->"6226bffc-9ae7-4b8b-bc71-8b2f6ed033f9"],

Cell[BoxData[
 RowBox[{
  RowBox[{"Pars", "=", 
   RowBox[{"ParsWT", "=", 
    RowBox[{"{", 
     RowBox[{
     "r1`Ki", ",", "r1`Km", ",", "r1`Vmax", ",", "r2`Ki", ",", "r2`Km", ",", 
      "r2`Vmax", ",", "r3`Ki", ",", "r3`Ki2", ",", "r3`Ki3", ",", "r3`Ki4", 
      ",", "r3`Ki5", ",", "r3`Km", ",", "r3`Vmax", ",", "r4`Ki", ",", "r4`Km",
       ",", "r4`Vmax", ",", "r5`Km", ",", "r5`Vmax", ",", "r6`Ki", ",", 
      "r6`Km", ",", "r6`Vmax", ",", "r7`Km", ",", "r7`Vmax", ",", "r8`a", ",",
       "r9`a", ",", "r10`Ki", ",", "r10`Ki2", ",", "r10`Km", ",", "r10`Vmax", 
      ",", "r11`Km", ",", "r11`Vmax", ",", "r12`Km", ",", "r12`Vmax", ",", 
      "r13`Km", ",", "r13`Vmax", ",", "r14`Km", ",", "r14`Vmax", ",", 
      "r15`Km", ",", "r15`Vmax", ",", "r16`Km", ",", "r16`Vmax", ",", 
      "r17`Km", ",", "r17`Vmax", ",", "r18`Ki", ",", "r18`Km", ",", 
      "r18`Vmax", ",", "r19`Km", ",", "r19`Vmax", ",", "r20`a", ",", "r21`a", 
      ",", "r22`a", ",", "r23`a"}], "}"}]}]}], ";"}]], "Input",
 CellChangeTimes->{{3.85945191723365*^9, 3.85945192637033*^9}, {
  3.859453908176573*^9, 3.8594539126326327`*^9}},
 CellLabel->"In[56]:=",ExpressionUUID->"1b498f69-4697-4d95-98ce-7c5e7de5f56c"],

Cell[BoxData[
 RowBox[{
  RowBox[{"JacP", " ", "=", " ", 
   RowBox[{"Outer", "[", 
    RowBox[{"D", ",", " ", "RateEqsWithT", ",", " ", "Pars"}], "]"}]}], 
  ";"}]], "Input",
 CellChangeTimes->{3.8565912107022176`*^9, 3.856599474707141*^9},
 CellLabel->"In[57]:=",ExpressionUUID->"8440c421-2b6a-4368-b768-1b74f7123380"],

Cell[BoxData[
 RowBox[{
  RowBox[{"NJacP", " ", "=", " ", 
   RowBox[{"Chop", "[", 
    RowBox[{
     RowBox[{
      RowBox[{"JacP", " ", "/.", "IndVarVals"}], "/.", "ParNumVals"}], "/.", 
     "SSSol"}], "]"}]}], ";"}]], "Input",
 CellChangeTimes->{{3.859450210429019*^9, 3.8594502180436573`*^9}, 
   3.859869614497533*^9, 3.8598697925211706`*^9, 3.876991469023307*^9},
 CellLabel->"In[58]:=",ExpressionUUID->"bc5bdaa9-9e13-46ed-b674-354e2300f35d"],

Cell[BoxData[
 RowBox[{
  RowBox[{"(*", 
   RowBox[{"Replace", " ", "under", " ", 
    RowBox[{"10", "^", 
     RowBox[{"-", "3"}]}], " ", "with", " ", "0"}], "*)"}], 
  "\[IndentingNewLine]", 
  RowBox[{
   RowBox[{"NJacP", "=", 
    RowBox[{"{", 
     RowBox[{"Table", "[", 
      RowBox[{
       RowBox[{"If", "[", 
        RowBox[{
         RowBox[{
          RowBox[{"NJacP", "[", 
           RowBox[{"[", 
            RowBox[{"1", ",", "i", ",", "j"}], "]"}], "]"}], "<", "0.001"}], 
         ",", "0", ",", 
         RowBox[{"NJacP", "[", 
          RowBox[{"[", 
           RowBox[{"1", ",", "i", ",", "j"}], "]"}], "]"}]}], "]"}], ",", 
       RowBox[{"{", 
        RowBox[{"i", ",", "1", ",", 
         RowBox[{"Length", "[", 
          RowBox[{"NJacP", "[", 
           RowBox[{"[", "1", "]"}], "]"}], "]"}]}], "}"}], ",", 
       RowBox[{"{", 
        RowBox[{"j", ",", "1", ",", 
         RowBox[{"Length", "[", 
          RowBox[{"NJacP", "[", 
           RowBox[{"[", 
            RowBox[{"1", ",", "1"}], "]"}], "]"}], "]"}]}], "}"}]}], "]"}], 
     "}"}]}], ";"}]}]], "Input",
 CellChangeTimes->{{3.859604877796941*^9, 3.8596049513625402`*^9}, {
   3.859869433921525*^9, 3.859869558696829*^9}, 3.8598697106868205`*^9, {
   3.8598698662965107`*^9, 3.85986991260259*^9}, {3.8598699433293447`*^9, 
   3.8598699511765037`*^9}, {3.859870141105395*^9, 3.8598701725135283`*^9}, 
   3.876991452621992*^9},
 CellLabel->"In[59]:=",ExpressionUUID->"b2fcb368-fef2-441a-b557-2a327bd9bc5d"],

Cell[CellGroupData[{

Cell[BoxData[{
 RowBox[{
  RowBox[{"L2Ptable", "=", 
   RowBox[{"{", "}"}]}], ";"}], "\[IndentingNewLine]", 
 RowBox[{
  RowBox[{"L2Mtable", "=", 
   RowBox[{"{", "}"}]}], ";"}], "\[IndentingNewLine]", 
 RowBox[{"For", "[", 
  RowBox[{
   RowBox[{"j", "=", "1"}], ",", 
   RowBox[{"j", "\[LessEqual]", "3"}], ",", 
   RowBox[{"j", "++"}], ",", "\[IndentingNewLine]", 
   RowBox[{
    RowBox[{"NJacP", " ", "=", " ", 
     RowBox[{"Chop", "[", 
      RowBox[{
       RowBox[{
        RowBox[{"JacP", " ", "/.", "IndVarVals"}], "/.", "ParNumVals"}], "/.", 
       RowBox[{"SSSol", "[", 
        RowBox[{"[", "1", "]"}], "]"}]}], "]"}]}], ";", "\[IndentingNewLine]", 
    RowBox[{"(*", 
     RowBox[{
      RowBox[{"NJacP", "=", 
       RowBox[{"{", 
        RowBox[{"Table", "[", 
         RowBox[{
          RowBox[{"If", "[", 
           RowBox[{
            RowBox[{
             RowBox[{"NJacP", "[", 
              RowBox[{"[", 
               RowBox[{"1", ",", "i", ",", "j"}], "]"}], "]"}], "<", 
             "0.001"}], ",", "0", ",", 
            RowBox[{"NJacP", "[", 
             RowBox[{"[", 
              RowBox[{"1", ",", "i", ",", "j"}], "]"}], "]"}]}], "]"}], ",", 
          RowBox[{"{", 
           RowBox[{"i", ",", "1", ",", 
            RowBox[{"Length", "[", 
             RowBox[{"NJacP", "[", 
              RowBox[{"[", "1", "]"}], "]"}], "]"}]}], "}"}], ",", 
          RowBox[{"{", 
           RowBox[{"j", ",", "1", ",", 
            RowBox[{"Length", "[", 
             RowBox[{"NJacP", "[", 
              RowBox[{"[", 
               RowBox[{"1", ",", "1"}], "]"}], "]"}], "]"}]}], "}"}]}], "]"}],
         "}"}]}], ";"}], "*)"}], "\[IndentingNewLine]", 
    RowBox[{"SSSA", "=", 
     RowBox[{"-", 
      RowBox[{
       RowBox[{"Inverse", "[", 
        RowBox[{
         RowBox[{
          RowBox[{"Jac", "/.", "IndVarVals"}], "/.", "ParNumVals"}], "/.", 
         RowBox[{"SSSol", "[", 
          RowBox[{"[", "1", "]"}], "]"}]}], "]"}], ".", "NJacP"}]}]}], ";", 
    "\[IndentingNewLine]", 
    RowBox[{"SSSR", " ", "=", " ", 
     RowBox[{
      RowBox[{
       RowBox[{
        RowBox[{"Table", "[", 
         RowBox[{
          RowBox[{
           RowBox[{"SSSA", "[", 
            RowBox[{"[", 
             RowBox[{"i", ",", "j"}], "]"}], "]"}], "*", 
           RowBox[{"(", 
            RowBox[{
             RowBox[{"Pars", "[", 
              RowBox[{"[", "j", "]"}], "]"}], "/", 
             RowBox[{"DepVarsWithT", "[", 
              RowBox[{"[", "i", "]"}], "]"}]}], ")"}]}], ",", " ", "\n", 
          "    ", 
          RowBox[{"{", 
           RowBox[{"i", ",", " ", "1", ",", " ", 
            RowBox[{
             RowBox[{"Dimensions", "[", "DepVarsWithT", "]"}], "[", 
             RowBox[{"[", "1", "]"}], "]"}]}], "}"}], ",", " ", "\n", "    ", 
          RowBox[{"{", 
           RowBox[{"j", ",", " ", "1", ",", " ", 
            RowBox[{
             RowBox[{"Dimensions", "[", "Pars", "]"}], "[", 
             RowBox[{"[", "1", "]"}], "]"}]}], "}"}]}], "]"}], "/.", 
        "IndVarVals"}], "/.", "ParNumVals"}], "/.", 
      RowBox[{"SSSol", "[", 
       RowBox[{"[", "1", "]"}], "]"}]}]}], ";", "\[IndentingNewLine]", 
    RowBox[{"(*", 
     RowBox[{
      RowBox[{"Print", "[", 
       RowBox[{"StringJoin", "[", 
        RowBox[{"{", 
         RowBox[{"\"\<Line \>\"", ",", 
          RowBox[{"ToString", "[", 
           RowBox[{"EndVariation", "[", 
            RowBox[{"[", 
             RowBox[{"1", ",", 
              RowBox[{"2", "+", "j"}]}], "]"}], "]"}], "]"}]}], "}"}], "]"}], 
       "]"}], ";", "\[IndentingNewLine]", 
      RowBox[{"Print", "[", 
       RowBox[{"SSSR", "//", "TableForm"}], "]"}], ";"}], "*)"}], 
    "\[IndentingNewLine]", 
    RowBox[{"L2Ptable", "=", 
     RowBox[{"Append", "[", 
      RowBox[{"L2Ptable", ",", 
       RowBox[{"Table", "[", 
        RowBox[{
         RowBox[{
          RowBox[{"Sqrt", "[", 
           RowBox[{"Total", "[", 
            RowBox[{
             RowBox[{"SSSR", "[", 
              RowBox[{"[", 
               RowBox[{"All", ",", "k"}], "]"}], "]"}], "^", "2"}], "]"}], 
           "]"}], "/", 
          RowBox[{"Sqrt", "[", 
           RowBox[{"Length", "[", 
            RowBox[{"SSSR", "[", 
             RowBox[{"[", 
              RowBox[{"All", ",", "k"}], "]"}], "]"}], "]"}], "]"}]}], ",", 
         RowBox[{"{", 
          RowBox[{"k", ",", "1", ",", 
           RowBox[{"Length", "[", 
            RowBox[{"SSSR", "[", 
             RowBox[{"[", "1", "]"}], "]"}], "]"}]}], "}"}]}], "]"}]}], 
      "]"}]}], ";", "\[IndentingNewLine]", 
    RowBox[{"L2Mtable", "=", 
     RowBox[{"Append", "[", 
      RowBox[{"L2Mtable", ",", 
       RowBox[{"Table", "[", 
        RowBox[{
         RowBox[{
          RowBox[{"Sqrt", "[", 
           RowBox[{"Total", "[", 
            RowBox[{
             RowBox[{"SSSR", "[", 
              RowBox[{"[", 
               RowBox[{"k", ",", "All"}], "]"}], "]"}], "^", "2"}], "]"}], 
           "]"}], "/", 
          RowBox[{"Sqrt", "[", 
           RowBox[{"Length", "[", 
            RowBox[{"SSSR", "[", 
             RowBox[{"[", 
              RowBox[{"k", ",", "All"}], "]"}], "]"}], "]"}], "]"}]}], ",", 
         RowBox[{"{", 
          RowBox[{"k", ",", "1", ",", 
           RowBox[{"Length", "[", "SSSR", "]"}]}], "}"}]}], "]"}]}], 
      "]"}]}]}]}], "\[IndentingNewLine]", "]"}], "\[IndentingNewLine]", 
 RowBox[{
  RowBox[{"L2PtableWT", "=", "L2Ptable"}], ";"}], "\[IndentingNewLine]", 
 RowBox[{
  RowBox[{"L2MtableWT", "=", "L2Mtable"}], ";"}]}], "Input",
 CellChangeTimes->{{3.8565986942416353`*^9, 3.856598722794551*^9}, {
   3.8565987863866787`*^9, 3.856598791218559*^9}, 3.8565994617949147`*^9, {
   3.8566031565725627`*^9, 3.856603247534463*^9}, 3.856603383517063*^9, {
   3.856603419132743*^9, 3.856603489836114*^9}, {3.8566035973089533`*^9, 
   3.856603724188986*^9}, {3.8566038504706516`*^9, 3.856603907839037*^9}, {
   3.8566039461251097`*^9, 3.8566039948786416`*^9}, {3.8566040683181057`*^9, 
   3.856604080142557*^9}, {3.856946126814623*^9, 3.856946141181099*^9}, {
   3.8570362228284864`*^9, 3.857036235380045*^9}, {3.8571159922073126`*^9, 
   3.857116033534011*^9}, {3.8571199344410973`*^9, 3.8571199540401297`*^9}, {
   3.8574634673480473`*^9, 3.857463479467622*^9}, {3.85746352819604*^9, 
   3.857463541564683*^9}, {3.859449487797456*^9, 3.8594495360848265`*^9}, {
   3.8594496669719505`*^9, 3.8594496867244325`*^9}, {3.859449997068142*^9, 
   3.859450145651228*^9}, {3.859451983035241*^9, 3.8594519984342823`*^9}, {
   3.859870550815946*^9, 3.85987055379152*^9}, 3.8598714834062433`*^9, {
   3.8602343933538523`*^9, 3.8602344235776396`*^9}, 3.876991427924816*^9},
 CellLabel->"In[60]:=",ExpressionUUID->"a9ff2a27-f8df-4de6-ae9f-1fd8bad8c60f"],

Cell[BoxData[
 TemplateBox[{
  "Inverse", "luc", 
   "\"Result for \\!\\(\\*RowBox[{\\\"Inverse\\\"}]\\) of badly conditioned \
matrix \\!\\(\\*RowBox[{\\\"{\\\", RowBox[{RowBox[{\\\"{\\\", \
RowBox[{RowBox[{\\\"-\\\", \\\"0.031020493275450988`\\\"}], \\\",\\\", \
\\\"0.02077385491597312`\\\", \\\",\\\", \\\"0.`\\\", \\\",\\\", \\\"0.`\\\", \
\\\",\\\", \\\"0.`\\\", \\\",\\\", \\\"0.`\\\", \\\",\\\", \\\"0.`\\\", \\\",\
\\\", \\\"0.`\\\", \\\",\\\", \\\"0.`\\\", \\\",\\\", \\\"0.`\\\", \\\",\\\", \
\\\"0.`\\\", \\\",\\\", \\\"0.`\\\", \\\",\\\", \\\"0.`\\\", \\\",\\\", \
\\\"0.`\\\"}], \\\"}\\\"}], \\\",\\\", RowBox[{\\\"\[LeftSkeleton]\\\", \
\\\"12\\\", \\\"\[RightSkeleton]\\\"}], \\\",\\\", RowBox[{\\\"{\\\", \
RowBox[{\\\"0.`\\\", \\\",\\\", \\\"0.`\\\", \\\",\\\", \\\"0.`\\\", \
\\\",\\\", \\\"0.`\\\", \\\",\\\", \\\"0.`\\\", \\\",\\\", \\\"0.`\\\", \\\",\
\\\", \\\"0.`\\\", \\\",\\\", \\\"0.`\\\", \\\",\\\", \\\"0.`\\\", \\\",\\\", \
\\\"0.`\\\", \\\",\\\", \\\"0.`\\\", \\\",\\\", \\\"0.`\\\", \\\",\\\", \
\\\"1.8283234832141703`*^-7\\\", \\\",\\\", RowBox[{\\\"-\\\", \
\\\"265.5249599948628`\\\"}]}], \\\"}\\\"}]}], \\\"}\\\"}]\\) may contain \
significant numerical errors.\"", 2, 62, 1, 30322428815446611844, "Local"},
  "MessageTemplate"]], "Message", "MSG",
 CellChangeTimes->{3.8594534565992026`*^9, 3.85945431633039*^9, 
  3.859522413131653*^9, 3.8596061252321444`*^9, 3.859869720476616*^9, 
  3.859870565894258*^9, 3.8598714857631264`*^9, 3.8600394806653104`*^9, 
  3.8601388065373735`*^9, 3.860208199523285*^9, 3.86048342564471*^9, 
  3.8605588310243063`*^9, 3.8617797884583855`*^9, 3.8635829861596203`*^9, 
  3.8636816084524593`*^9, 3.8637571707397933`*^9, 3.876992210719206*^9},
 CellLabel->
  "During evaluation of \
In[60]:=",ExpressionUUID->"c3633aa1-e2da-4d7e-b619-441bee4b91e6"],

Cell[BoxData[
 TemplateBox[{
  "Inverse", "luc", 
   "\"Result for \\!\\(\\*RowBox[{\\\"Inverse\\\"}]\\) of badly conditioned \
matrix \\!\\(\\*RowBox[{\\\"{\\\", RowBox[{RowBox[{\\\"{\\\", \
RowBox[{RowBox[{\\\"-\\\", \\\"0.031020493275450988`\\\"}], \\\",\\\", \
\\\"0.02077385491597312`\\\", \\\",\\\", \\\"0.`\\\", \\\",\\\", \\\"0.`\\\", \
\\\",\\\", \\\"0.`\\\", \\\",\\\", \\\"0.`\\\", \\\",\\\", \\\"0.`\\\", \\\",\
\\\", \\\"0.`\\\", \\\",\\\", \\\"0.`\\\", \\\",\\\", \\\"0.`\\\", \\\",\\\", \
\\\"0.`\\\", \\\",\\\", \\\"0.`\\\", \\\",\\\", \\\"0.`\\\", \\\",\\\", \
\\\"0.`\\\"}], \\\"}\\\"}], \\\",\\\", RowBox[{\\\"\[LeftSkeleton]\\\", \
\\\"12\\\", \\\"\[RightSkeleton]\\\"}], \\\",\\\", RowBox[{\\\"{\\\", \
RowBox[{\\\"0.`\\\", \\\",\\\", \\\"0.`\\\", \\\",\\\", \\\"0.`\\\", \
\\\",\\\", \\\"0.`\\\", \\\",\\\", \\\"0.`\\\", \\\",\\\", \\\"0.`\\\", \\\",\
\\\", \\\"0.`\\\", \\\",\\\", \\\"0.`\\\", \\\",\\\", \\\"0.`\\\", \\\",\\\", \
\\\"0.`\\\", \\\",\\\", \\\"0.`\\\", \\\",\\\", \\\"0.`\\\", \\\",\\\", \
\\\"1.8283234832141703`*^-7\\\", \\\",\\\", RowBox[{\\\"-\\\", \
\\\"265.5249599948628`\\\"}]}], \\\"}\\\"}]}], \\\"}\\\"}]\\) may contain \
significant numerical errors.\"", 2, 62, 2, 30322428815446611844, "Local"},
  "MessageTemplate"]], "Message", "MSG",
 CellChangeTimes->{3.8594534565992026`*^9, 3.85945431633039*^9, 
  3.859522413131653*^9, 3.8596061252321444`*^9, 3.859869720476616*^9, 
  3.859870565894258*^9, 3.8598714857631264`*^9, 3.8600394806653104`*^9, 
  3.8601388065373735`*^9, 3.860208199523285*^9, 3.86048342564471*^9, 
  3.8605588310243063`*^9, 3.8617797884583855`*^9, 3.8635829861596203`*^9, 
  3.8636816084524593`*^9, 3.8637571707397933`*^9, 3.876992210740282*^9},
 CellLabel->
  "During evaluation of \
In[60]:=",ExpressionUUID->"5a083bdb-b6ea-492b-a7e7-659067c29bc3"],

Cell[BoxData[
 TemplateBox[{
  "Inverse", "luc", 
   "\"Result for \\!\\(\\*RowBox[{\\\"Inverse\\\"}]\\) of badly conditioned \
matrix \\!\\(\\*RowBox[{\\\"{\\\", RowBox[{RowBox[{\\\"{\\\", \
RowBox[{RowBox[{\\\"-\\\", \\\"0.031020493275450988`\\\"}], \\\",\\\", \
\\\"0.02077385491597312`\\\", \\\",\\\", \\\"0.`\\\", \\\",\\\", \\\"0.`\\\", \
\\\",\\\", \\\"0.`\\\", \\\",\\\", \\\"0.`\\\", \\\",\\\", \\\"0.`\\\", \\\",\
\\\", \\\"0.`\\\", \\\",\\\", \\\"0.`\\\", \\\",\\\", \\\"0.`\\\", \\\",\\\", \
\\\"0.`\\\", \\\",\\\", \\\"0.`\\\", \\\",\\\", \\\"0.`\\\", \\\",\\\", \
\\\"0.`\\\"}], \\\"}\\\"}], \\\",\\\", RowBox[{\\\"\[LeftSkeleton]\\\", \
\\\"12\\\", \\\"\[RightSkeleton]\\\"}], \\\",\\\", RowBox[{\\\"{\\\", \
RowBox[{\\\"0.`\\\", \\\",\\\", \\\"0.`\\\", \\\",\\\", \\\"0.`\\\", \
\\\",\\\", \\\"0.`\\\", \\\",\\\", \\\"0.`\\\", \\\",\\\", \\\"0.`\\\", \\\",\
\\\", \\\"0.`\\\", \\\",\\\", \\\"0.`\\\", \\\",\\\", \\\"0.`\\\", \\\",\\\", \
\\\"0.`\\\", \\\",\\\", \\\"0.`\\\", \\\",\\\", \\\"0.`\\\", \\\",\\\", \
\\\"1.8283234832141703`*^-7\\\", \\\",\\\", RowBox[{\\\"-\\\", \
\\\"265.5249599948628`\\\"}]}], \\\"}\\\"}]}], \\\"}\\\"}]\\) may contain \
significant numerical errors.\"", 2, 62, 3, 30322428815446611844, "Local"},
  "MessageTemplate"]], "Message", "MSG",
 CellChangeTimes->{3.8594534565992026`*^9, 3.85945431633039*^9, 
  3.859522413131653*^9, 3.8596061252321444`*^9, 3.859869720476616*^9, 
  3.859870565894258*^9, 3.8598714857631264`*^9, 3.8600394806653104`*^9, 
  3.8601388065373735`*^9, 3.860208199523285*^9, 3.86048342564471*^9, 
  3.8605588310243063`*^9, 3.8617797884583855`*^9, 3.8635829861596203`*^9, 
  3.8636816084524593`*^9, 3.8637571707397933`*^9, 3.8769922107482505`*^9},
 CellLabel->
  "During evaluation of \
In[60]:=",ExpressionUUID->"37735971-a9b2-4dba-bf69-109bacaf30c4"],

Cell[BoxData[
 TemplateBox[{
  "General", "stop", 
   "\"Further output of \\!\\(\\*StyleBox[RowBox[{\\\"Inverse\\\", \
\\\"::\\\", \\\"luc\\\"}], \\\"MessageName\\\"]\\) will be suppressed during \
this calculation.\"", 2, 62, 4, 30322428815446611844, "Local"},
  "MessageTemplate"]], "Message", "MSG",
 CellChangeTimes->{3.8594534565992026`*^9, 3.85945431633039*^9, 
  3.859522413131653*^9, 3.8596061252321444`*^9, 3.859869720476616*^9, 
  3.859870565894258*^9, 3.8598714857631264`*^9, 3.8600394806653104`*^9, 
  3.8601388065373735`*^9, 3.860208199523285*^9, 3.86048342564471*^9, 
  3.8605588310243063`*^9, 3.8617797884583855`*^9, 3.8635829861596203`*^9, 
  3.8636816084524593`*^9, 3.8637571707397933`*^9, 3.876992210756251*^9},
 CellLabel->
  "During evaluation of \
In[60]:=",ExpressionUUID->"c4f2841f-0cd0-4cde-9bdb-553a5bb1696e"]
}, Open  ]],

Cell[BoxData[
 RowBox[{
  RowBox[{"ProductionRates", "=", 
   RowBox[{"{", 
    RowBox[{
     FractionBox[
      RowBox[{"r5`Vmax", " ", 
       RowBox[{"m`E", "[", "t", "]"}]}], 
      RowBox[{"r5`Km", "+", 
       RowBox[{"m`E", "[", "t", "]"}]}]], ",", "\[IndentingNewLine]", "0", 
     ",", "\[IndentingNewLine]", 
     FractionBox[
      RowBox[{"r16`Vmax", " ", 
       RowBox[{"m`O", "[", "t", "]"}]}], 
      RowBox[{"r16`Km", "+", 
       RowBox[{"m`O", "[", "t", "]"}]}]], ",", "\[IndentingNewLine]", 
     FractionBox[
      RowBox[{"r17`Vmax", " ", 
       RowBox[{"m`O", "[", "t", "]"}]}], 
      RowBox[{"r17`Km", "+", 
       RowBox[{"m`O", "[", "t", "]"}]}]], ",", "\[IndentingNewLine]", 
     FractionBox[
      RowBox[{"r7`Vmax", " ", 
       RowBox[{"m`G", "[", "t", "]"}]}], 
      RowBox[{"r7`Km", "+", 
       RowBox[{"m`G", "[", "t", "]"}]}]], ",", "\[IndentingNewLine]", 
     FractionBox[
      RowBox[{"r19`Vmax", " ", 
       RowBox[{"m`G2", "[", "t", "]"}]}], 
      RowBox[{"r19`Km", "+", 
       RowBox[{"m`G2", "[", "t", "]"}]}]], ",", "\[IndentingNewLine]", 
     RowBox[{"r9`a", " ", 
      RowBox[{"m`F2", "[", "t", "]"}]}]}], "\[IndentingNewLine]", "}"}]}], 
  ";"}]], "Input",
 CellChangeTimes->{{3.8596237700971146`*^9, 3.859623778607703*^9}, {
   3.859623837272525*^9, 3.859623848888359*^9}, 3.8596239045198603`*^9, {
   3.8596241843434906`*^9, 3.8596242339517164`*^9}, {3.859624264910949*^9, 
   3.8596242735753727`*^9}, {3.859625209838232*^9, 3.8596252116860466`*^9}, {
   3.8596267760765247`*^9, 3.8596267878437643`*^9}, 3.859627057499625*^9},
 CellLabel->"In[65]:=",ExpressionUUID->"e73a5cca-a75f-4468-9681-94c63f37289e"],

Cell[BoxData[{
 RowBox[{
  RowBox[{"ProductionRatesWT", "=", 
   RowBox[{"{", "}"}]}], ";"}], "\[IndentingNewLine]", 
 RowBox[{
  RowBox[{"ProductionRatesWT", "=", 
   RowBox[{"Append", "[", 
    RowBox[{"ProductionRatesWT", ",", 
     RowBox[{
      RowBox[{
       RowBox[{"ProductionRates", "/.", "IndVarVals"}], "/.", "ParNumVals"}], 
      "/.", "MetSSWT"}]}], "]"}]}], ";"}]}], "Input",
 CellChangeTimes->{{3.8596277090023527`*^9, 3.859627791105716*^9}, 
   3.859628430905386*^9, 3.8598718785113974`*^9, 3.8769914055256033`*^9},
 CellLabel->"In[66]:=",ExpressionUUID->"e88eb912-395c-4667-a6d1-54d7cf6a0919"],

Cell[BoxData[
 RowBox[{
  RowBox[{"InitialRates", "=", 
   RowBox[{"{", 
    RowBox[{
     FractionBox[
      RowBox[{"m`A", " ", "r1`Vmax"}], 
      RowBox[{"m`A", "+", 
       RowBox[{"r1`Km", " ", 
        RowBox[{"(", 
         RowBox[{"1", "+", 
          FractionBox[
           RowBox[{"m`B", "[", "t", "]"}], "r1`Ki"]}], ")"}]}]}]], ",", 
     "\[IndentingNewLine]", "0", ",", "\[IndentingNewLine]", 
     FractionBox[
      RowBox[{"m`H", " ", "r10`Vmax"}], 
      RowBox[{"m`H", "+", 
       RowBox[{"r10`Km", " ", 
        RowBox[{"(", 
         RowBox[{"1", "+", 
          FractionBox[
           RowBox[{"m`F2", "[", "t", "]"}], "r10`Ki"], "+", 
          FractionBox[
           RowBox[{"m`G2", "[", "t", "]"}], "r10`Ki2"]}], ")"}]}]}]]}], 
    "}"}]}], ";"}]], "Input",
 CellChangeTimes->{{3.8636868515280204`*^9, 3.8636868883904467`*^9}, {
   3.863686960454131*^9, 3.8636869756141267`*^9}, 3.863687012598301*^9, 
   3.86368719951108*^9},
 CellLabel->"In[68]:=",ExpressionUUID->"85ee1d03-79fa-4960-9731-3d421a9cdd8c"],

Cell[BoxData[{
 RowBox[{
  RowBox[{"InitialRatesWT", "=", 
   RowBox[{"{", "}"}]}], ";"}], "\[IndentingNewLine]", 
 RowBox[{
  RowBox[{"InitialRatesWT", "=", 
   RowBox[{"Append", "[", 
    RowBox[{"InitialRatesWT", ",", 
     RowBox[{
      RowBox[{
       RowBox[{"InitialRates", "/.", "IndVarVals"}], "/.", "ParNumVals"}], "/.",
       "MetSSWT"}]}], "]"}]}], ";"}]}], "Input",
 CellChangeTimes->{{3.8636871315367284`*^9, 3.8636871782939453`*^9}, {
   3.8636872214468126`*^9, 3.863687221638492*^9}, 3.8769913951891303`*^9},
 CellLabel->"In[69]:=",ExpressionUUID->"c9887b8c-a731-4d72-a478-c1dc1a9b01f5"],

Cell[BoxData[
 RowBox[{
  RowBox[{"InfluxRates", "=", 
   RowBox[{"{", 
    RowBox[{
     RowBox[{
      FractionBox[
       RowBox[{"r5`Vmax", " ", 
        RowBox[{"m`E", "[", "t", "]"}]}], 
       RowBox[{"r5`Km", "+", 
        RowBox[{"m`E", "[", "t", "]"}]}]], "+", 
      RowBox[{"r9`a", " ", 
       RowBox[{"m`F2", "[", "t", "]"}]}], "+", 
      FractionBox[
       RowBox[{"r7`Vmax", " ", 
        RowBox[{"m`G", "[", "t", "]"}]}], 
       RowBox[{"r7`Km", "+", 
        RowBox[{"m`G", "[", "t", "]"}]}]]}], ",", "\[IndentingNewLine]", 
     RowBox[{
      RowBox[{"r8`a", " ", 
       RowBox[{"m`F", "[", "t", "]"}]}], "+", 
      FractionBox[
       RowBox[{"r19`Vmax", " ", 
        RowBox[{"m`G2", "[", "t", "]"}]}], 
       RowBox[{"r19`Km", "+", 
        RowBox[{"m`G2", "[", "t", "]"}]}]], "+", 
      FractionBox[
       RowBox[{"r16`Vmax", " ", 
        RowBox[{"m`O", "[", "t", "]"}]}], 
       RowBox[{"r16`Km", "+", 
        RowBox[{"m`O", "[", "t", "]"}]}]]}], ",", "\[IndentingNewLine]", 
     RowBox[{
      RowBox[{"+", 
       FractionBox[
        RowBox[{"r6`Vmax", " ", 
         RowBox[{"m`F", "[", "t", "]"}]}], 
        RowBox[{
         RowBox[{"m`F", "[", "t", "]"}], "+", 
         RowBox[{"r6`Km", " ", 
          RowBox[{"(", 
           RowBox[{"1", "+", 
            FractionBox[
             RowBox[{"m`G", "[", "t", "]"}], "r6`Ki"]}], ")"}]}]}]]}], "+", 
      RowBox[{"r23`a", " ", 
       RowBox[{"m`G2", "[", "t", "]"}]}]}], ",", "\[IndentingNewLine]", 
     RowBox[{
      RowBox[{"r22`a", " ", 
       RowBox[{"m`G", "[", "t", "]"}]}], "+", 
      FractionBox[
       RowBox[{"r18`Vmax", " ", 
        RowBox[{"m`F2", "[", "t", "]"}]}], 
       RowBox[{
        RowBox[{"m`F2", "[", "t", "]"}], "+", 
        RowBox[{"r18`Km", " ", 
         RowBox[{"(", 
          RowBox[{"1", "+", 
           FractionBox[
            RowBox[{"m`G2", "[", "t", "]"}], "r18`Ki"]}], ")"}]}]}]], "+", 
      FractionBox[
       RowBox[{"r17`Vmax", " ", 
        RowBox[{"m`O", "[", "t", "]"}]}], 
       RowBox[{"r17`Km", "+", 
        RowBox[{"m`O", "[", "t", "]"}]}]]}]}], "}"}]}], ";"}]], "Input",
 CellChangeTimes->{
  3.857714807027872*^9, {3.8577150886747804`*^9, 3.8577151426187334`*^9}, {
   3.857715178250852*^9, 3.857715256458987*^9}, {3.8577153764436684`*^9, 
   3.8577154179463882`*^9}, {3.857806420230581*^9, 3.8578064218456383`*^9}, {
   3.8578065112143974`*^9, 3.8578065122458973`*^9}, {3.8636831209608297`*^9, 
   3.8636831375373583`*^9}},
 CellLabel->"In[71]:=",ExpressionUUID->"fe2dc4ab-1095-4c41-ac7a-f01932c3297f"],

Cell[BoxData[{
 RowBox[{
  RowBox[{"InfluxRatesWT", "=", 
   RowBox[{"{", "}"}]}], ";"}], "\[IndentingNewLine]", 
 RowBox[{
  RowBox[{"InfluxRatesWT", "=", 
   RowBox[{"Append", "[", 
    RowBox[{"InfluxRatesWT", ",", 
     RowBox[{
      RowBox[{
       RowBox[{"InfluxRates", "/.", "IndVarVals"}], "/.", "ParNumVals"}], "/.",
       "MetSSWT"}]}], "]"}]}], ";"}]}], "Input",
 CellChangeTimes->{{3.8577154241310234`*^9, 3.8577154674827733`*^9}, {
   3.857715502963525*^9, 3.857715556955556*^9}, {3.863681549768899*^9, 
   3.8636815498168397`*^9}, {3.863681581808364*^9, 3.863681582641036*^9}, {
   3.8636816216169367`*^9, 3.8636816216968403`*^9}, {3.8636820143523035`*^9, 
   3.8636820327127123`*^9}, {3.8636822660650067`*^9, 3.8636822681120205`*^9}, 
   3.876989471141204*^9},
 CellLabel->"In[72]:=",ExpressionUUID->"b62abfdb-788e-4cc7-aec5-026dee4b0adf"]
}, Closed]]
}, Closed]],

Cell[CellGroupData[{

Cell["Mutant Type I", "Subtitle",
 CellChangeTimes->{{3.782711603800923*^9, 3.782711612815009*^9}, {
  3.830922894501666*^9, 
  3.830922902739477*^9}},ExpressionUUID->"d1514073-02e8-4b77-9919-\
b112363db3c4"],

Cell[CellGroupData[{

Cell[BoxData[
 RowBox[{"CaptionSubList", "=", 
  RowBox[{"{", 
   RowBox[{
    RowBox[{
    "\"\<B\>\"", "\[Rule]", 
     "\"\<\!\(\*SubscriptBox[\(HMGCoA\), \(cyt\)]\)\>\""}], ",", 
    RowBox[{
    "\"\<B2\>\"", "\[Rule]", 
     "\"\<\!\(\*SubscriptBox[\(HMGCoA\), \(pla\)]\)\>\""}], ",", 
    RowBox[{
    "\"\<C\>\"", "\[Rule]", 
     "\"\<\!\(\*SubscriptBox[\(MVA\), \(cyt\)]\)\>\""}], ",", 
    RowBox[{
    "\"\<C2\>\"", "\[Rule]", 
     "\"\<\!\(\*SubscriptBox[\(MVA\), \(pla\)]\)\>\""}], ",", 
    RowBox[{
    "\"\<D\>\"", "\[Rule]", 
     "\"\<\!\(\*SubscriptBox[\(MVP\), \(cyt\)]\)\>\""}], ",", 
    RowBox[{
    "\"\<D2\>\"", "\[Rule]", 
     "\"\<\!\(\*SubscriptBox[\(MVP\), \(pla\)]\)\>\""}], ",", 
    RowBox[{
    "\"\<E\>\"", "\[Rule]", 
     "\"\<\!\(\*SubscriptBox[\(MVPP\), \(cyt\)]\)\>\""}], ",", 
    RowBox[{
    "\"\<E2\>\"", "\[Rule]", 
     "\"\<\!\(\*SubscriptBox[\(MVPP\), \(pla\)]\)\>\""}], ",", 
    RowBox[{
    "\"\<F\>\"", "\[Rule]", 
     "\"\<\!\(\*SubscriptBox[\(IPP\), \(cyt\)]\)\>\""}], ",", 
    RowBox[{
    "\"\<F2\>\"", "\[Rule]", 
     "\"\<\!\(\*SubscriptBox[\(IPP\), \(pla\)]\)\>\""}], ",", 
    RowBox[{
    "\"\<G\>\"", "\[Rule]", 
     "\"\<\!\(\*SubscriptBox[\(DMAPP\), \(cyt\)]\)\>\""}], ",", 
    RowBox[{
    "\"\<G2\>\"", "\[Rule]", 
     "\"\<\!\(\*SubscriptBox[\(DMAPP\), \(pla\)]\)\>\""}], ",", 
    RowBox[{"\"\<J\>\"", "\[Rule]", "\"\<DXP\>\""}], ",", 
    RowBox[{"\"\<K\>\"", "\[Rule]", "\"\<MEP\>\""}], ",", 
    RowBox[{"\"\<L\>\"", "\[Rule]", "\"\<CDPME\>\""}], ",", 
    RowBox[{"\"\<M\>\"", "\[Rule]", "\"\<CDPMEP\>\""}], ",", 
    RowBox[{"\"\<N\>\"", "\[Rule]", "\"\<MECPP\>\""}], ",", 
    RowBox[{"\"\<O\>\"", "\[Rule]", "\"\<HMBPP\>\""}], ",", 
    RowBox[{"\"\<P\>\"", "\[Rule]", "\"\<SQ\>\""}], ",", 
    RowBox[{"\"\<Q\>\"", "\[Rule]", "\"\<Sterols\>\""}], ",", 
    RowBox[{"\"\<R\>\"", "\[Rule]", "\"\<VitE\>\""}], ",", 
    RowBox[{
     RowBox[{"(", 
      RowBox[{"m`M", "[", "t", "]"}], ")"}], "\[Rule]", " ", 
     "\"\<CDPMEP\>\""}], ",", 
    RowBox[{
     RowBox[{"(", 
      RowBox[{"m`N", "[", "t", "]"}], ")"}], "\[Rule]", "\"\<MECPP\>\""}], 
    ",", 
    RowBox[{
     RowBox[{"(", 
      RowBox[{"m`O", "[", "t", "]"}], ")"}], "\[Rule]", "\"\<HMBPP\>\""}]}], 
   "}"}]}]], "Input",
 CellChangeTimes->{{3.7730421199413133`*^9, 3.7730421238957686`*^9}, 
   3.7730421673675833`*^9, {3.7730426753430405`*^9, 3.7730430325783796`*^9}, {
   3.7827304878039083`*^9, 3.7827305288259296`*^9}},
 CellLabel->
  "In[365]:=",ExpressionUUID->"a35e2ab3-0f4b-4a99-a9d2-a66944532607"],

Cell[BoxData[
 RowBox[{"{", 
  RowBox[{
   RowBox[{"\<\"B\"\>", 
    "\[Rule]", "\<\"\\!\\(\\*SubscriptBox[\\(HMGCoA\\), \\(cyt\\)]\\)\"\>"}], 
   ",", 
   RowBox[{"\<\"B2\"\>", 
    "\[Rule]", "\<\"\\!\\(\\*SubscriptBox[\\(HMGCoA\\), \\(pla\\)]\\)\"\>"}], 
   ",", 
   RowBox[{"\<\"C\"\>", 
    "\[Rule]", "\<\"\\!\\(\\*SubscriptBox[\\(MVA\\), \\(cyt\\)]\\)\"\>"}], 
   ",", 
   RowBox[{"\<\"C2\"\>", 
    "\[Rule]", "\<\"\\!\\(\\*SubscriptBox[\\(MVA\\), \\(pla\\)]\\)\"\>"}], 
   ",", 
   RowBox[{"\<\"D\"\>", 
    "\[Rule]", "\<\"\\!\\(\\*SubscriptBox[\\(MVP\\), \\(cyt\\)]\\)\"\>"}], 
   ",", 
   RowBox[{"\<\"D2\"\>", 
    "\[Rule]", "\<\"\\!\\(\\*SubscriptBox[\\(MVP\\), \\(pla\\)]\\)\"\>"}], 
   ",", 
   RowBox[{"\<\"E\"\>", 
    "\[Rule]", "\<\"\\!\\(\\*SubscriptBox[\\(MVPP\\), \\(cyt\\)]\\)\"\>"}], 
   ",", 
   RowBox[{"\<\"E2\"\>", 
    "\[Rule]", "\<\"\\!\\(\\*SubscriptBox[\\(MVPP\\), \\(pla\\)]\\)\"\>"}], 
   ",", 
   RowBox[{"\<\"F\"\>", 
    "\[Rule]", "\<\"\\!\\(\\*SubscriptBox[\\(IPP\\), \\(cyt\\)]\\)\"\>"}], 
   ",", 
   RowBox[{"\<\"F2\"\>", 
    "\[Rule]", "\<\"\\!\\(\\*SubscriptBox[\\(IPP\\), \\(pla\\)]\\)\"\>"}], 
   ",", 
   RowBox[{"\<\"G\"\>", 
    "\[Rule]", "\<\"\\!\\(\\*SubscriptBox[\\(DMAPP\\), \\(cyt\\)]\\)\"\>"}], 
   ",", 
   RowBox[{"\<\"G2\"\>", 
    "\[Rule]", "\<\"\\!\\(\\*SubscriptBox[\\(DMAPP\\), \\(pla\\)]\\)\"\>"}], 
   ",", 
   RowBox[{"\<\"J\"\>", "\[Rule]", "\<\"DXP\"\>"}], ",", 
   RowBox[{"\<\"K\"\>", "\[Rule]", "\<\"MEP\"\>"}], ",", 
   RowBox[{"\<\"L\"\>", "\[Rule]", "\<\"CDPME\"\>"}], ",", 
   RowBox[{"\<\"M\"\>", "\[Rule]", "\<\"CDPMEP\"\>"}], ",", 
   RowBox[{"\<\"N\"\>", "\[Rule]", "\<\"MECPP\"\>"}], ",", 
   RowBox[{"\<\"O\"\>", "\[Rule]", "\<\"HMBPP\"\>"}], ",", 
   RowBox[{"\<\"P\"\>", "\[Rule]", "\<\"SQ\"\>"}], ",", 
   RowBox[{"\<\"Q\"\>", "\[Rule]", "\<\"Sterols\"\>"}], ",", 
   RowBox[{"\<\"R\"\>", "\[Rule]", "\<\"VitE\"\>"}], ",", 
   RowBox[{
    RowBox[{"m`M", "[", "t", "]"}], "\[Rule]", "\<\"CDPMEP\"\>"}], ",", 
   RowBox[{
    RowBox[{"m`N", "[", "t", "]"}], "\[Rule]", "\<\"MECPP\"\>"}], ",", 
   RowBox[{
    RowBox[{"m`O", "[", "t", "]"}], "\[Rule]", "\<\"HMBPP\"\>"}]}], 
  "}"}]], "Output",
 CellChangeTimes->{
  3.787640822289708*^9, 3.7909310406364236`*^9, 3.830326970589684*^9, 
   3.830327211202608*^9, 3.830486374316717*^9, 3.8305016463460555`*^9, 
   3.830583387165556*^9, {3.830835115225625*^9, 3.8308351298165383`*^9}, 
   3.8308525459651675`*^9, 3.8309171671717677`*^9, 3.8309274709420757`*^9, 
   3.8310119037319374`*^9, 3.831019401203148*^9, 3.8310231748592277`*^9, 
   3.831186774778234*^9, 3.8311976659837847`*^9, 3.8314361914129343`*^9, 
   3.8315230386273155`*^9, 3.8317983209139853`*^9, 3.83204129833265*^9, 
   3.8320570738350544`*^9, 3.8322386091263366`*^9, 3.832240487124365*^9, 
   3.832301223950396*^9, 3.8323054357430973`*^9, 3.832397182350211*^9, 
   3.8326505480841856`*^9, 3.832911078496843*^9, 3.832998565637307*^9, 
   3.8332537639819355`*^9, 3.8333409200848227`*^9, 3.856591414762788*^9, {
   3.8568652120448165`*^9, 3.856865233753337*^9}, 3.856944922043211*^9, 
   3.8569458927249613`*^9, 3.857036319746346*^9, 3.857040610912629*^9, 
   3.857107657597288*^9, 3.8571199595260954`*^9, 3.857120015921506*^9, 
   3.8571903276236925`*^9, 3.8574634462020025`*^9, 3.8574635471656075`*^9, 
   3.8574652709004145`*^9, 3.857465983266653*^9, 3.857550952612062*^9, 
   3.857550995439104*^9, 3.8576212258997784`*^9, 3.8576223335778456`*^9, 
   3.857622646912984*^9, 3.8576231788196287`*^9, 3.857623457959828*^9, 
   3.85763031557728*^9, 3.8576307191262164`*^9, 3.8576314322986145`*^9, 
   3.857714760998374*^9, 3.857789341900714*^9, 3.8578061598042035`*^9, 
   3.8578088785030994`*^9, 3.8582233245619507`*^9, 3.859356960573207*^9, 
   3.8594534566646614`*^9, 3.8594543163923445`*^9, 3.8595224132051854`*^9, 
   3.85960612532343*^9, 3.8598770188366337`*^9, 3.860039480823922*^9, 
   3.86013880669965*^9, 3.8602081996297235`*^9, 3.8604834257292995`*^9, 
   3.8605588311899986`*^9, 3.8617797885999684`*^9, 3.8635904135650177`*^9, 
   3.863757212686164*^9, 3.8642741341307135`*^9, 3.8733610663242073`*^9, 
   3.8737932260382385`*^9, 3.8769922199129734`*^9, 3.8769934834891768`*^9},
 CellLabel->
  "Out[365]=",ExpressionUUID->"401d1afe-68a1-4ce0-939f-d24bb1a5a050"]
}, Open  ]],

Cell[CellGroupData[{

Cell["Model input", "Subsection",
 CellChangeTimes->{{3.773386029273579*^9, 
  3.77338605151506*^9}},ExpressionUUID->"5016fe08-2799-403c-983d-\
45fb68ead829"],

Cell[CellGroupData[{

Cell["\<\
DepVarI=DepVars={m`B,m`B2,m`C,m`C2,m`D,m`E,m`F,m`F2,m`G,m`G2,m`J,m`K,m`L,m`M,\
m`N,m`O}\
\>", "Input",
 CellChangeTimes->{
  3.782712096373334*^9, {3.8571912229933376`*^9, 3.857191234873252*^9}},
 CellLabel->
  "In[366]:=",ExpressionUUID->"6d4849f0-9bb2-48de-8aaa-155108a4eebb"],

Cell[BoxData[
 RowBox[{"{", 
  RowBox[{
  "m`B", ",", "m`B2", ",", "m`C", ",", "m`C2", ",", "m`D", ",", "m`E", ",", 
   "m`F", ",", "m`F2", ",", "m`G", ",", "m`G2", ",", "m`J", ",", "m`K", ",", 
   "m`L", ",", "m`M", ",", "m`N", ",", "m`O"}], "}"}]], "Output",
 CellChangeTimes->{3.857623178854738*^9, 3.8576234634872875`*^9, 
  3.8576303155996394`*^9, 3.8576307191661005`*^9, 3.8576314323285866`*^9, 
  3.8577147642407618`*^9, 3.857789341966561*^9, 3.8578061598771677`*^9, 
  3.857808878529936*^9, 3.8582233246193295`*^9, 3.8593569605825605`*^9, 
  3.859453456689391*^9, 3.8594543164013166`*^9, 3.859522413212239*^9, 
  3.8596061253731017`*^9, 3.85987702157277*^9, 3.860039480829218*^9, 
  3.8601388067063413`*^9, 3.8602081996377*^9, 3.8604834257485547`*^9, 
  3.860558831195986*^9, 3.8617797886329117`*^9, 3.8635904187760177`*^9, 
  3.863757215279292*^9, 3.8642741373344307`*^9, 3.8733610690256567`*^9, 
  3.873793228148345*^9, 3.8769922239586926`*^9, 3.8769934835249715`*^9},
 CellLabel->
  "Out[366]=",ExpressionUUID->"81559b7d-df72-4a22-b509-9e6a89a78eb9"]
}, Open  ]],

Cell[CellGroupData[{

Cell[BoxData[
 RowBox[{"DepVarI", "=", 
  RowBox[{"DepVars", "=", 
   RowBox[{"{", 
    RowBox[{
    "m`B", ",", "m`C", ",", "m`D", ",", "m`E", ",", "m`F", ",", "m`F2", ",", 
     "m`G", ",", "m`G2", ",", "m`J", ",", "m`K", ",", "m`L", ",", "m`M", ",", 
     "m`N", ",", "m`O", ",", "m`B2", ",", "m`C2"}], "}"}]}]}]], "Input",
 CellChangeTimes->{{3.8576227942559557`*^9, 3.857622827400176*^9}, 
   3.8576301376918335`*^9, 3.857630640916082*^9},
 CellLabel->
  "In[367]:=",ExpressionUUID->"e5213797-e4cf-48bf-bfb0-63e2a16141e0"],

Cell[BoxData[
 RowBox[{"{", 
  RowBox[{
  "m`B", ",", "m`C", ",", "m`D", ",", "m`E", ",", "m`F", ",", "m`F2", ",", 
   "m`G", ",", "m`G2", ",", "m`J", ",", "m`K", ",", "m`L", ",", "m`M", ",", 
   "m`N", ",", "m`O", ",", "m`B2", ",", "m`C2"}], "}"}]], "Output",
 CellChangeTimes->{3.8576307192029576`*^9, 3.857631432356505*^9, 
  3.8577147642785683`*^9, 3.857789341985967*^9, 3.857806159900997*^9, 
  3.857808878560978*^9, 3.8582233246365943`*^9, 3.8593569606033993`*^9, 
  3.8594534566989875`*^9, 3.859454316419694*^9, 3.8595224132346745`*^9, 
  3.859606125404315*^9, 3.8598770215990143`*^9, 3.8600394808382373`*^9, 
  3.8601388067124395`*^9, 3.860208199660641*^9, 3.8604834257544208`*^9, 
  3.8605588312025895`*^9, 3.861779788664795*^9, 3.863590418801444*^9, 
  3.8637572153052874`*^9, 3.86427413736442*^9, 3.8733610690755672`*^9, 
  3.8737932281694202`*^9, 3.876992223990938*^9, 3.8769934835580034`*^9},
 CellLabel->
  "Out[367]=",ExpressionUUID->"b1196e05-1434-4b85-b659-59a8ac031964"]
}, Open  ]],

Cell[CellGroupData[{

Cell["\<\
DepVarsString={ToString[B],ToString[B2],ToString[C],ToString[C2],ToString[D],\
ToString[E],ToString[F],ToString[F2],ToString[G],ToString[G2],ToString[J],\
ToString[K],ToString[L],ToString[M],ToString[N],ToString[O]}\
\>", "Input",
 CellChangeTimes->{3.78271210363777*^9},
 CellLabel->
  "In[368]:=",ExpressionUUID->"29935a60-81b3-4388-bb0a-7e7193d2614d"],

Cell[BoxData[
 RowBox[{"{", 
  RowBox[{"\<\"B\"\>", ",", "\<\"B2\"\>", ",", "\<\"C\"\>", ",", "\<\"C2\"\>",
    ",", "\<\"D\"\>", ",", "\<\"E\"\>", ",", "\<\"F\"\>", ",", "\<\"F2\"\>", 
   ",", "\<\"G\"\>", ",", "\<\"G2\"\>", ",", "\<\"J\"\>", ",", "\<\"K\"\>", 
   ",", "\<\"L\"\>", ",", "\<\"M\"\>", ",", "\<\"N\"\>", ",", "\<\"O\"\>"}], 
  "}"}]], "Output",
 CellChangeTimes->{
  3.771310353370564*^9, 3.7713104083117304`*^9, 3.7715626165870843`*^9, 
   3.77164854957253*^9, 3.7717342582721357`*^9, 3.7718211212472057`*^9, 
   3.7725153325625305`*^9, 3.772770595925232*^9, 3.7727714411357117`*^9, 
   3.772857109892888*^9, 3.773033342361068*^9, 3.773386059250415*^9, 
   3.7826449703884497`*^9, 3.7827121041588073`*^9, 3.7827288346155148`*^9, 
   3.7852430072707014`*^9, 3.7852473645710645`*^9, 3.7852599188688684`*^9, 
   3.7876409387443905`*^9, 3.7876409862751703`*^9, 3.8308320199379406`*^9, 
   3.830835134425167*^9, 3.8308525501277404`*^9, 3.8309171726701655`*^9, 
   3.830927476288598*^9, 3.831011908729822*^9, 3.8310194044457417`*^9, 
   3.8310231784558315`*^9, {3.831186784371264*^9, 3.8311868127440143`*^9}, 
   3.831197674241088*^9, 3.831436194183278*^9, 3.8315230417550893`*^9, 
   3.8317983408616376`*^9, 3.8320413020520697`*^9, 3.8320570775148554`*^9, 
   3.832238609313823*^9, 3.8322404872494016`*^9, 3.8322996851070504`*^9, 
   3.8323012263415093`*^9, 3.8323054403377476`*^9, 3.8323971853818903`*^9, 
   3.832650554428753*^9, 3.8329110824041224`*^9, 3.832998566856042*^9, 
   3.833001106651575*^9, 3.8332538098850183`*^9, 3.8333409230394287`*^9, 
   3.8565914178440037`*^9, 3.856865233828369*^9, 3.856944922116065*^9, 
   3.856945892829673*^9, 3.8570363198098583`*^9, 3.8570406109437656`*^9, 
   3.8571076576643734`*^9, 3.857119959576722*^9, 3.857120017477374*^9, 
   3.8571903276908283`*^9, 3.857463446274916*^9, 3.8574635472266936`*^9, 
   3.857465270967708*^9, 3.8574659833267555`*^9, 3.8575509526832724`*^9, 
   3.8575509955125985`*^9, 3.8576212259798956`*^9, 3.857622333609583*^9, 
   3.8576226469796247`*^9, 3.857622842608836*^9, 3.857623178917453*^9, 
   3.8576234635339174`*^9, 3.8576303156272573`*^9, 3.8576307192127733`*^9, 
   3.857631432383292*^9, 3.857714764295457*^9, 3.857789341992984*^9, 
   3.857806159908061*^9, 3.8578088785672736`*^9, 3.8582233246585674`*^9, 
   3.859356960610031*^9, 3.8594534567205677`*^9, 3.859454316440339*^9, 
   3.8595224132410593`*^9, 3.8596061254356956`*^9, 3.8598770216225467`*^9, 
   3.8600394808438487`*^9, 3.8601388067176533`*^9, 3.860208199667591*^9, 
   3.860483425760435*^9, 3.860558831209106*^9, 3.861779788695712*^9, 
   3.8635904188254976`*^9, 3.863757215332238*^9, 3.8642741373919244`*^9, 
   3.873361069099862*^9, 3.8737932281881247`*^9, 3.8769922240211496`*^9, 
   3.876993483566004*^9},
 CellLabel->
  "Out[368]=",ExpressionUUID->"6a54d210-0558-4722-92ad-a78ed52c01f5"]
}, Open  ]],

Cell[CellGroupData[{

Cell["\<\
SubsDepVarsWithT={m`B->m`B[t],m`B2->m`B2[t],m`C->m`C[t],m`C2->m`C2[t],m`D->m`\
D[t],m`E->m`E[t],m`F->m`F[t],m`F2->m`F2[t],m`G->m`G[t],m`G2->m`G2[t],m`J->m`J[\
t],m`K->m`K[t],m`L->m`L[t],m`M->m`M[t],m`N->m`N[t],m`O->m`O[t]}\
\>", "Input",
 CellChangeTimes->{3.782712113942562*^9},
 CellLabel->
  "In[369]:=",ExpressionUUID->"2ddf60d0-95a2-447d-bd80-9d4ddae11708"],

Cell[BoxData[
 RowBox[{"{", 
  RowBox[{
   RowBox[{"m`B", "\[Rule]", 
    RowBox[{"m`B", "[", "t", "]"}]}], ",", 
   RowBox[{"m`B2", "\[Rule]", 
    RowBox[{"m`B2", "[", "t", "]"}]}], ",", 
   RowBox[{"m`C", "\[Rule]", 
    RowBox[{"m`C", "[", "t", "]"}]}], ",", 
   RowBox[{"m`C2", "\[Rule]", 
    RowBox[{"m`C2", "[", "t", "]"}]}], ",", 
   RowBox[{"m`D", "\[Rule]", 
    RowBox[{"m`D", "[", "t", "]"}]}], ",", 
   RowBox[{"m`E", "\[Rule]", 
    RowBox[{"m`E", "[", "t", "]"}]}], ",", 
   RowBox[{"m`F", "\[Rule]", 
    RowBox[{"m`F", "[", "t", "]"}]}], ",", 
   RowBox[{"m`F2", "\[Rule]", 
    RowBox[{"m`F2", "[", "t", "]"}]}], ",", 
   RowBox[{"m`G", "\[Rule]", 
    RowBox[{"m`G", "[", "t", "]"}]}], ",", 
   RowBox[{"m`G2", "\[Rule]", 
    RowBox[{"m`G2", "[", "t", "]"}]}], ",", 
   RowBox[{"m`J", "\[Rule]", 
    RowBox[{"m`J", "[", "t", "]"}]}], ",", 
   RowBox[{"m`K", "\[Rule]", 
    RowBox[{"m`K", "[", "t", "]"}]}], ",", 
   RowBox[{"m`L", "\[Rule]", 
    RowBox[{"m`L", "[", "t", "]"}]}], ",", 
   RowBox[{"m`M", "\[Rule]", 
    RowBox[{"m`M", "[", "t", "]"}]}], ",", 
   RowBox[{"m`N", "\[Rule]", 
    RowBox[{"m`N", "[", "t", "]"}]}], ",", 
   RowBox[{"m`O", "\[Rule]", 
    RowBox[{"m`O", "[", "t", "]"}]}]}], "}"}]], "Output",
 CellChangeTimes->{
  3.7713103534094357`*^9, 3.7713104083346996`*^9, 3.771562618711556*^9, 
   3.771648549853696*^9, 3.7717342585633554`*^9, 3.7718211218556175`*^9, 
   3.7725153329686847`*^9, 3.772770596997464*^9, {3.77277144117159*^9, 
   3.772771443856591*^9}, 3.7728571100368204`*^9, 3.7730333433295617`*^9, 
   3.773386059270423*^9, 3.782644971078497*^9, 3.782712114590489*^9, 
   3.7827288348204765`*^9, 3.785243007847701*^9, 3.7852473654305115`*^9, 
   3.785259919889344*^9, 3.7876409395052814`*^9, 3.7876409870914793`*^9, 
   3.830832020817877*^9, 3.8308351356086884`*^9, 3.8308525509891815`*^9, 
   3.8309171734659443`*^9, 3.83092747713399*^9, 3.8310119087801695`*^9, 
   3.831019404496397*^9, 3.8310231785021486`*^9, {3.831186785272498*^9, 
   3.8311868127931433`*^9}, 3.8311976743138895`*^9, 3.8314361942249413`*^9, 
   3.8315230417972827`*^9, 3.831798340939637*^9, 3.8320413021302524`*^9, 
   3.8320570775995493`*^9, 3.8322386093918943`*^9, 3.832240487311885*^9, 
   3.832299685169529*^9, 3.832301226388378*^9, 3.8323054404002357`*^9, 
   3.832397185428763*^9, 3.832650554475631*^9, 3.8329110824822454`*^9, 
   3.8329985669341793`*^9, 3.833001106714091*^9, 3.8332538099475775`*^9, 
   3.833340923101983*^9, 3.8565914178648095`*^9, 3.8568652338362193`*^9, 
   3.8569449221340656`*^9, 3.856945892856512*^9, 3.857036319815967*^9, 
   3.857040610960248*^9, 3.8571076576789865`*^9, 3.8571199595817084`*^9, 
   3.857120017494626*^9, 3.8571903277160177`*^9, 3.857463446297488*^9, 
   3.8574635472538776`*^9, 3.857465270992815*^9, 3.857465983350527*^9, 
   3.8575509527077775`*^9, 3.8575509955346394`*^9, 3.8576212260021353`*^9, 
   3.85762233362723*^9, 3.8576226470108824`*^9, 3.8576228442647533`*^9, 
   3.8576231789458675`*^9, 3.857623463540924*^9, 3.8576303156359825`*^9, 
   3.857630719218257*^9, 3.8576314324086156`*^9, 3.85771476430964*^9, 
   3.8577893419986415`*^9, 3.8578061599302635`*^9, 3.8578088785918784`*^9, 
   3.858223324667199*^9, 3.8593569606329575`*^9, 3.8594534567301874`*^9, 
   3.8594543164479876`*^9, 3.8595224132658973`*^9, 3.8596061254432163`*^9, 
   3.859877021629837*^9, 3.860039480848898*^9, 3.860138806724231*^9, 
   3.8602081996897964`*^9, 3.8604834257754087`*^9, 3.8605588312149696`*^9, 
   3.8617797887276554`*^9, 3.8635904188545046`*^9, 3.8637572153568683`*^9, 
   3.8642741374246798`*^9, 3.8733610691078625`*^9, 3.8737932282081327`*^9, 
   3.8769922240431495`*^9, 3.876993483595973*^9},
 CellLabel->
  "Out[369]=",ExpressionUUID->"f6e0f0be-6cb4-4c4e-8d84-6af7bd99746d"]
}, Open  ]],

Cell[CellGroupData[{

Cell["DepVarsWithT=DepVars /. SubsDepVarsWithT", "Input",
 CellLabel->
  "In[370]:=",ExpressionUUID->"2b416b05-e740-439e-b26a-b6f9df203b84"],

Cell[BoxData[
 RowBox[{"{", 
  RowBox[{
   RowBox[{"m`B", "[", "t", "]"}], ",", 
   RowBox[{"m`C", "[", "t", "]"}], ",", 
   RowBox[{"m`D", "[", "t", "]"}], ",", 
   RowBox[{"m`E", "[", "t", "]"}], ",", 
   RowBox[{"m`F", "[", "t", "]"}], ",", 
   RowBox[{"m`F2", "[", "t", "]"}], ",", 
   RowBox[{"m`G", "[", "t", "]"}], ",", 
   RowBox[{"m`G2", "[", "t", "]"}], ",", 
   RowBox[{"m`J", "[", "t", "]"}], ",", 
   RowBox[{"m`K", "[", "t", "]"}], ",", 
   RowBox[{"m`L", "[", "t", "]"}], ",", 
   RowBox[{"m`M", "[", "t", "]"}], ",", 
   RowBox[{"m`N", "[", "t", "]"}], ",", 
   RowBox[{"m`O", "[", "t", "]"}], ",", 
   RowBox[{"m`B2", "[", "t", "]"}], ",", 
   RowBox[{"m`C2", "[", "t", "]"}]}], "}"}]], "Output",
 CellChangeTimes->{3.857622647041381*^9, 3.857622846087192*^9, 
  3.8576231789773173`*^9, 3.8576234635604415`*^9, 3.8576303156556015`*^9, 
  3.857630719251397*^9, 3.857631432416629*^9, 3.8577147643254223`*^9, 
  3.8577893420202684`*^9, 3.8578061599372597`*^9, 3.857808878598366*^9, 
  3.858223324687458*^9, 3.859356960639863*^9, 3.8594534567545176`*^9, 
  3.859454316467148*^9, 3.8595224132722616`*^9, 3.8596061254739175`*^9, 
  3.8598770216527033`*^9, 3.8600394808562193`*^9, 3.8601388067295833`*^9, 
  3.8602081996980796`*^9, 3.8604834257905498`*^9, 3.860558831220397*^9, 
  3.861779788758573*^9, 3.8635904188643417`*^9, 3.8637572153855953`*^9, 
  3.864274137456667*^9, 3.87336106913295*^9, 3.873793228225509*^9, 
  3.8769922240521493`*^9, 3.8769934836200056`*^9},
 CellLabel->
  "Out[370]=",ExpressionUUID->"a9c5f70d-d714-4eb7-9eb7-07ec4a723826"]
}, Open  ]],

Cell[CellGroupData[{

Cell["\<\
DepVarsWithTDiff=Table[DepVars[[i]]'[t],{i,1,Length[DepVars]}]\
\>", "Input",
 CellLabel->
  "In[371]:=",ExpressionUUID->"f64acac3-04be-40f3-b795-5afdadcb9c19"],

Cell[BoxData[
 RowBox[{"{", 
  RowBox[{
   RowBox[{
    SuperscriptBox["m`B", "\[Prime]",
     MultilineFunction->None], "[", "t", "]"}], ",", 
   RowBox[{
    SuperscriptBox["m`C", "\[Prime]",
     MultilineFunction->None], "[", "t", "]"}], ",", 
   RowBox[{
    SuperscriptBox["m`D", "\[Prime]",
     MultilineFunction->None], "[", "t", "]"}], ",", 
   RowBox[{
    SuperscriptBox["m`E", "\[Prime]",
     MultilineFunction->None], "[", "t", "]"}], ",", 
   RowBox[{
    SuperscriptBox["m`F", "\[Prime]",
     MultilineFunction->None], "[", "t", "]"}], ",", 
   RowBox[{
    SuperscriptBox["m`F2", "\[Prime]",
     MultilineFunction->None], "[", "t", "]"}], ",", 
   RowBox[{
    SuperscriptBox["m`G", "\[Prime]",
     MultilineFunction->None], "[", "t", "]"}], ",", 
   RowBox[{
    SuperscriptBox["m`G2", "\[Prime]",
     MultilineFunction->None], "[", "t", "]"}], ",", 
   RowBox[{
    SuperscriptBox["m`J", "\[Prime]",
     MultilineFunction->None], "[", "t", "]"}], ",", 
   RowBox[{
    SuperscriptBox["m`K", "\[Prime]",
     MultilineFunction->None], "[", "t", "]"}], ",", 
   RowBox[{
    SuperscriptBox["m`L", "\[Prime]",
     MultilineFunction->None], "[", "t", "]"}], ",", 
   RowBox[{
    SuperscriptBox["m`M", "\[Prime]",
     MultilineFunction->None], "[", "t", "]"}], ",", 
   RowBox[{
    SuperscriptBox["m`N", "\[Prime]",
     MultilineFunction->None], "[", "t", "]"}], ",", 
   RowBox[{
    SuperscriptBox["m`O", "\[Prime]",
     MultilineFunction->None], "[", "t", "]"}], ",", 
   RowBox[{
    SuperscriptBox["m`B2", "\[Prime]",
     MultilineFunction->None], "[", "t", "]"}], ",", 
   RowBox[{
    SuperscriptBox["m`C2", "\[Prime]",
     MultilineFunction->None], "[", "t", "]"}]}], "}"}]], "Output",
 CellChangeTimes->{
  3.771310353452345*^9, 3.7713104083825693`*^9, 3.771562619945639*^9, 
   3.771648550088004*^9, 3.771734260266799*^9, 3.7718211229958*^9, 
   3.772515333780966*^9, 3.7727706006692114`*^9, 3.7727714454968057`*^9, 
   3.7728571124831476`*^9, 3.7730333456035924`*^9, 3.773386059308321*^9, 
   3.7826449724094505`*^9, 3.7827121437974925`*^9, 3.7827288352514777`*^9, 
   3.785243009040701*^9, 3.7852473669159627`*^9, 3.7852599277220025`*^9, 
   3.787640940770836*^9, 3.7876409882757945`*^9, 3.8308320242487864`*^9, 
   3.830835137974721*^9, 3.8308525534514456`*^9, 3.8309171749798765`*^9, 
   3.830927478545879*^9, 3.8310119088825955`*^9, 3.8310194046008697`*^9, 
   3.8310231786011763`*^9, {3.831186787958739*^9, 3.8311868128886786`*^9}, 
   3.83119767442556*^9, 3.8314361943185654`*^9, 3.831523041881744*^9, 
   3.8317983410853376`*^9, 3.832041302286443*^9, 3.832057077753377*^9, 
   3.832238609533317*^9, 3.83224048754626*^9, 3.8322996852633057`*^9, 
   3.8323012265137005`*^9, 3.8323054405095654`*^9, 3.8323971855538235`*^9, 
   3.8326505546006308`*^9, 3.8329110826228695`*^9, 3.832998567090375*^9, 
   3.833001106870339*^9, 3.833253811353822*^9, 3.8333409232269835`*^9, 
   3.856591417886917*^9, 3.8568652338849573`*^9, 3.856944922169099*^9, 
   3.856945892891049*^9, 3.8570363198476896`*^9, 3.8570406109919453`*^9, 
   3.857107657707999*^9, 3.8571199596264763`*^9, 3.8571200175076237`*^9, 
   3.8571903277546616`*^9, 3.8574634463470035`*^9, 3.8574635472910647`*^9, 
   3.8574652710257053`*^9, 3.8574659834001307`*^9, 3.8575509527419963`*^9, 
   3.8575509955611763`*^9, 3.857621226037044*^9, 3.8576223336596284`*^9, 
   3.8576226471070843`*^9, 3.8576228524727397`*^9, 3.8576231790072136`*^9, 
   3.8576234635832305`*^9, 3.8576303156778307`*^9, 3.8576307192593946`*^9, 
   3.85763143244077*^9, 3.85771476434134*^9, 3.8577893420455294`*^9, 
   3.85780615994415*^9, 3.857808878624531*^9, 3.8582233247106037`*^9, 
   3.859356960663007*^9, 3.859453456781848*^9, 3.859454316473754*^9, 
   3.859522413278753*^9, 3.8596061255084124`*^9, 3.859877021660434*^9, 
   3.860039480861675*^9, 3.860138806735431*^9, 3.86020819972401*^9, 
   3.860483425807502*^9, 3.860558831226774*^9, 3.861779788791456*^9, 
   3.863590418887137*^9, 3.8637572153935747`*^9, 3.8642741374891367`*^9, 
   3.87336106915195*^9, 3.873793228242874*^9, 3.87699222407815*^9, 
   3.8769934836430035`*^9},
 CellLabel->
  "Out[371]=",ExpressionUUID->"a68a5859-2448-4151-aa06-e0280a0a25fe"]
}, Open  ]],

Cell[CellGroupData[{

Cell["\<\
DepVarsConc={m`B[0]==0.01,m`B2[0]==0.01,m`C[0]==0.01,m`C2[0]==0.01,m`D[0]==0.\
01,m`E[0]==0.01,m`F[0]==0.01,m`F2[0]==0.01,m`G[0]==0.01,m`G2[0]==0.01,m`J[0]==\
0.01,m`K[0]==0.01,m`L[0]==0.01,m`M[0]==0.01,m`N[0]==0.01,m`O[0]==0.01}\
\>", "Input",
 CellChangeTimes->{3.782712152117489*^9},
 CellLabel->
  "In[372]:=",ExpressionUUID->"0b49e29f-ee00-40eb-94d0-b63b9a2b176d"],

Cell[BoxData[
 RowBox[{"{", 
  RowBox[{
   RowBox[{
    RowBox[{"m`B", "[", "0", "]"}], "\[Equal]", "0.01`"}], ",", 
   RowBox[{
    RowBox[{"m`B2", "[", "0", "]"}], "\[Equal]", "0.01`"}], ",", 
   RowBox[{
    RowBox[{"m`C", "[", "0", "]"}], "\[Equal]", "0.01`"}], ",", 
   RowBox[{
    RowBox[{"m`C2", "[", "0", "]"}], "\[Equal]", "0.01`"}], ",", 
   RowBox[{
    RowBox[{"m`D", "[", "0", "]"}], "\[Equal]", "0.01`"}], ",", 
   RowBox[{
    RowBox[{"m`E", "[", "0", "]"}], "\[Equal]", "0.01`"}], ",", 
   RowBox[{
    RowBox[{"m`F", "[", "0", "]"}], "\[Equal]", "0.01`"}], ",", 
   RowBox[{
    RowBox[{"m`F2", "[", "0", "]"}], "\[Equal]", "0.01`"}], ",", 
   RowBox[{
    RowBox[{"m`G", "[", "0", "]"}], "\[Equal]", "0.01`"}], ",", 
   RowBox[{
    RowBox[{"m`G2", "[", "0", "]"}], "\[Equal]", "0.01`"}], ",", 
   RowBox[{
    RowBox[{"m`J", "[", "0", "]"}], "\[Equal]", "0.01`"}], ",", 
   RowBox[{
    RowBox[{"m`K", "[", "0", "]"}], "\[Equal]", "0.01`"}], ",", 
   RowBox[{
    RowBox[{"m`L", "[", "0", "]"}], "\[Equal]", "0.01`"}], ",", 
   RowBox[{
    RowBox[{"m`M", "[", "0", "]"}], "\[Equal]", "0.01`"}], ",", 
   RowBox[{
    RowBox[{"m`N", "[", "0", "]"}], "\[Equal]", "0.01`"}], ",", 
   RowBox[{
    RowBox[{"m`O", "[", "0", "]"}], "\[Equal]", "0.01`"}]}], "}"}]], "Output",
 CellChangeTimes->{
  3.7713103534762535`*^9, 3.7713104084085035`*^9, 3.7715626204299*^9, 
   3.7716485510877686`*^9, 3.7717342608023663`*^9, 3.771821123527397*^9, 
   3.7725153340934205`*^9, 3.7727706017568064`*^9, 3.7727714461765976`*^9, 
   3.77285711323112*^9, 3.773033346775167*^9, 3.7733860593292646`*^9, 
   3.7826449730834875`*^9, 3.782712152801487*^9, 3.7827288354625254`*^9, 
   3.785243009607701*^9, 3.785247367509732*^9, 3.7852599291783023`*^9, 
   3.7876409889783497`*^9, 3.830832025115917*^9, 3.8308351398261614`*^9, 
   3.830852555098177*^9, 3.830917175739989*^9, 3.8309274791738544`*^9, 
   3.8310119089328876`*^9, 3.83101940465201*^9, 3.831023178646739*^9, {
   3.8311867890691795`*^9, 3.831186812934183*^9}, 3.8311976744794164`*^9, 
   3.8314361943596153`*^9, 3.8315230418927*^9, 3.8317983411478453`*^9, 
   3.8320413023489795`*^9, 3.83205707783805*^9, 3.8322386096114388`*^9, 
   3.8322404876087656`*^9, 3.8322996853102107`*^9, 3.8323012265761595`*^9, 
   3.8323054405720673`*^9, 3.832397185600716*^9, 3.832650554647505*^9, 
   3.83291108268537*^9, 3.83299856715293*^9, 3.8330011069328804`*^9, 
   3.8332538114632006`*^9, 3.8333409232894273`*^9, 3.856591417904865*^9, 
   3.856865233906764*^9, 3.8569449221750827`*^9, 3.8569458929181166`*^9, 
   3.857036319861107*^9, 3.8570406110099335`*^9, 3.8571076577227526`*^9, 
   3.857119959632069*^9, 3.857120017522979*^9, 3.857190327778778*^9, 
   3.857463446356148*^9, 3.8574635473161926`*^9, 3.8574652710502834`*^9, 
   3.8574659834284315`*^9, 3.857550952749075*^9, 3.8575509955811763`*^9, 
   3.8576212260460205`*^9, 3.857622333666815*^9, 3.857622647140359*^9, 
   3.857622860570281*^9, 3.857623179038025*^9, 3.8576234635904007`*^9, 
   3.857630315685875*^9, 3.8576307192653866`*^9, 3.857631432448783*^9, 
   3.8577147643579054`*^9, 3.857789342071809*^9, 3.857806159964528*^9, 
   3.8578088786313024`*^9, 3.8582233247334056`*^9, 3.8593569606702185`*^9, 
   3.8594534567899027`*^9, 3.8594543164798355`*^9, 3.859522413302505*^9, 
   3.8596061255403566`*^9, 3.859877021684985*^9, 3.860039480868718*^9, 
   3.8601388067424393`*^9, 3.860208199731273*^9, 3.86048342582268*^9, 
   3.860558831233712*^9, 3.861779788799467*^9, 3.8635904188957014`*^9, 
   3.8637572154181232`*^9, 3.864274137515069*^9, 3.873361069170951*^9, 
   3.8737932282610755`*^9, 3.876992224104149*^9, 3.8769934836660004`*^9},
 CellLabel->
  "Out[372]=",ExpressionUUID->"82a3502f-b9af-4208-832e-ccb0c8866f51"]
}, Open  ]],

Cell[CellGroupData[{

Cell[BoxData[
 RowBox[{"Dimensions", "[", "DepVars", "]"}]], "Input",
 CellChangeTimes->{{3.7827121651915245`*^9, 3.782712169796525*^9}},
 CellLabel->
  "In[373]:=",ExpressionUUID->"3fed07a1-b5d2-4325-bdf6-ed465b9b5289"],

Cell[BoxData[
 RowBox[{"{", "16", "}"}]], "Output",
 CellChangeTimes->{
  3.7827121707135253`*^9, 3.7827288357424765`*^9, 3.7852430101617007`*^9, 
   3.785247368056576*^9, 3.785259930904478*^9, 3.78764098956961*^9, 
   3.8308320268407297`*^9, 3.8308351406261187`*^9, 3.830852555960806*^9, 
   3.830917176575124*^9, 3.8309274797442045`*^9, 3.831011908979329*^9, 
   3.831019404699487*^9, 3.8310231786900244`*^9, {3.831186789968973*^9, 
   3.831186812981203*^9}, 3.831197674534271*^9, 3.831436194399328*^9, 
   3.8315230419307346`*^9, 3.8317983412259645`*^9, 3.8320413024270697`*^9, 
   3.8320570779162235`*^9, 3.832238609689555*^9, 3.8322404876712675`*^9, 
   3.832299685357025*^9, 3.8323012266230903`*^9, 3.8323054406346436`*^9, 
   3.8323971856475754`*^9, 3.8326505547100105`*^9, 3.832911082747871*^9, 
   3.8329985672310796`*^9, 3.8330011069953556`*^9, 3.833253811525712*^9, 
   3.8333409233520117`*^9, 3.8565914179208727`*^9, 3.8568652339125123`*^9, 
   3.85694492218007*^9, 3.8569458929252067`*^9, 3.8570363198668814`*^9, 
   3.857040611015914*^9, 3.857107657738696*^9, 3.85711995965059*^9, 
   3.8571200175374317`*^9, 3.857190327787541*^9, 3.8574634463762903`*^9, 
   3.8574635473242164`*^9, 3.857465271058365*^9, 3.8574659834372854`*^9, 
   3.8575509527682867`*^9, 3.8575509955896025`*^9, 3.8576212260679936`*^9, 
   3.857622333693951*^9, 3.857622647173088*^9, 3.857622870498243*^9, 
   3.8576231790452757`*^9, 3.857623463610921*^9, 3.8576303157056303`*^9, 
   3.8576307192944736`*^9, 3.857631432474321*^9, 3.857714764374688*^9, 
   3.8577893420787463`*^9, 3.857806159971549*^9, 3.8578088786521454`*^9, 
   3.8582233247520885`*^9, 3.8593569606924148`*^9, 3.85945345681558*^9, 
   3.8594543165017424`*^9, 3.8595224133095193`*^9, 3.85960612557263*^9, 
   3.8598770216911116`*^9, 3.8600394808740673`*^9, 3.86013880674784*^9, 
   3.8602081997533464`*^9, 3.860483425837717*^9, 3.860558831238737*^9, 
   3.8617797888044214`*^9, 3.863590418920513*^9, 3.863757215425159*^9, 
   3.8642741375425816`*^9, 3.8733610691899495`*^9, 3.873793228269348*^9, 
   3.87699222412315*^9, 3.8769934836930027`*^9},
 CellLabel->
  "Out[373]=",ExpressionUUID->"a250c8b8-ab89-4648-9aef-f6e622758952"]
}, Open  ]],

Cell[CellGroupData[{

Cell["\<\
SMextended={{1,-1,0,0,0,0,0,0,0,0,0,0,0,0,0,0,0,0,0,0,0,0,0,0,0,0,0,-1,1,0,0},\
{0,0,0,0,0,0,0,0,0,0,0,0,0,0,0,0,0,0,0,0,0,0,0,0,0,0,-1,1,-1,0,0},{0,1,-1,0,0,\
0,0,0,0,0,0,0,0,0,0,0,0,0,0,0,0,0,0,0,0,0,0,0,0,-1,1},{0,0,0,0,0,0,0,0,0,0,0,\
0,0,0,0,0,0,0,0,0,0,0,0,0,0,0,1,0,0,1,-1},{0,0,1,-1,0,0,0,0,0,0,0,0,0,0,0,0,0,\
0,0,0,0,0,0,0,0,0,0,0,0,0,0},{0,0,0,1,-1,0,0,0,0,0,0,0,0,0,0,0,0,0,0,0,0,0,0,\
0,0,0,0,0,0,0,0},{0,0,0,0,1,-1,1,-1,1,0,0,0,0,0,0,0,0,0,0,-4,0,0,0,0,0,0,0,0,\
0,0,0},{0,0,0,0,0,0,0,1,-1,0,0,0,0,0,0,1,0,-1,1,0,0,-3,0,0,0,0,0,0,0,0,0},{0,\
0,0,0,0,1,-1,0,0,0,0,0,0,0,0,0,0,0,0,-2,0,0,0,0,-1,1,0,0,0,0,0},{0,0,0,0,0,0,\
0,0,0,0,0,0,0,0,0,0,1,1,-1,0,0,-1,0,0,1,-1,0,0,0,0,0},{0,0,0,0,0,0,0,0,0,1,-1,\
0,0,0,0,0,0,0,0,0,0,0,0,0,0,0,0,0,0,0,0},{0,0,0,0,0,0,0,0,0,0,1,-1,0,0,0,0,0,\
0,0,0,0,0,0,0,0,0,0,0,0,0,0},{0,0,0,0,0,0,0,0,0,0,0,1,-1,0,0,0,0,0,0,0,0,0,0,\
0,0,0,0,0,0,0,0},{0,0,0,0,0,0,0,0,0,0,0,0,1,-1,0,0,0,0,0,0,0,0,0,0,0,0,0,0,0,\
0,0},{0,0,0,0,0,0,0,0,0,0,0,0,0,1,-1,0,0,0,0,0,0,0,0,0,0,0,0,0,0,0,0},{0,0,0,\
0,0,0,0,0,0,0,0,0,0,0,1,-1,-1,0,0,0,0,0,0,0,0,0,0,0,0,0,0},{0,0,0,0,0,0,0,0,0,\
0,0,0,0,0,0,0,0,0,0,1,-1,0,0,0,0,0,0,0,0,0,0},{0,0,0,0,0,0,0,0,0,0,0,0,0,0,0,\
0,0,0,0,0,1,0,-1,0,0,0,0,0,0,0,0},{0,0,0,0,0,0,0,0,0,0,0,0,0,0,0,0,0,0,0,0,0,\
1,0,-1,0,0,0,0,0,0,0}}\
\>", "Input",
 CellChangeTimes->{{3.782712194584487*^9, 3.7827121958775263`*^9}},
 CellLabel->
  "In[374]:=",ExpressionUUID->"2897e52b-3972-4297-a533-3b7dee3066c0"],

Cell[BoxData[
 RowBox[{"{", 
  RowBox[{
   RowBox[{"{", 
    RowBox[{"1", ",", 
     RowBox[{"-", "1"}], ",", "0", ",", "0", ",", "0", ",", "0", ",", "0", 
     ",", "0", ",", "0", ",", "0", ",", "0", ",", "0", ",", "0", ",", "0", 
     ",", "0", ",", "0", ",", "0", ",", "0", ",", "0", ",", "0", ",", "0", 
     ",", "0", ",", "0", ",", "0", ",", "0", ",", "0", ",", "0", ",", 
     RowBox[{"-", "1"}], ",", "1", ",", "0", ",", "0"}], "}"}], ",", 
   RowBox[{"{", 
    RowBox[{
    "0", ",", "0", ",", "0", ",", "0", ",", "0", ",", "0", ",", "0", ",", "0",
      ",", "0", ",", "0", ",", "0", ",", "0", ",", "0", ",", "0", ",", "0", 
     ",", "0", ",", "0", ",", "0", ",", "0", ",", "0", ",", "0", ",", "0", 
     ",", "0", ",", "0", ",", "0", ",", "0", ",", 
     RowBox[{"-", "1"}], ",", "1", ",", 
     RowBox[{"-", "1"}], ",", "0", ",", "0"}], "}"}], ",", 
   RowBox[{"{", 
    RowBox[{"0", ",", "1", ",", 
     RowBox[{"-", "1"}], ",", "0", ",", "0", ",", "0", ",", "0", ",", "0", 
     ",", "0", ",", "0", ",", "0", ",", "0", ",", "0", ",", "0", ",", "0", 
     ",", "0", ",", "0", ",", "0", ",", "0", ",", "0", ",", "0", ",", "0", 
     ",", "0", ",", "0", ",", "0", ",", "0", ",", "0", ",", "0", ",", "0", 
     ",", 
     RowBox[{"-", "1"}], ",", "1"}], "}"}], ",", 
   RowBox[{"{", 
    RowBox[{
    "0", ",", "0", ",", "0", ",", "0", ",", "0", ",", "0", ",", "0", ",", "0",
      ",", "0", ",", "0", ",", "0", ",", "0", ",", "0", ",", "0", ",", "0", 
     ",", "0", ",", "0", ",", "0", ",", "0", ",", "0", ",", "0", ",", "0", 
     ",", "0", ",", "0", ",", "0", ",", "0", ",", "1", ",", "0", ",", "0", 
     ",", "1", ",", 
     RowBox[{"-", "1"}]}], "}"}], ",", 
   RowBox[{"{", 
    RowBox[{"0", ",", "0", ",", "1", ",", 
     RowBox[{"-", "1"}], ",", "0", ",", "0", ",", "0", ",", "0", ",", "0", 
     ",", "0", ",", "0", ",", "0", ",", "0", ",", "0", ",", "0", ",", "0", 
     ",", "0", ",", "0", ",", "0", ",", "0", ",", "0", ",", "0", ",", "0", 
     ",", "0", ",", "0", ",", "0", ",", "0", ",", "0", ",", "0", ",", "0", 
     ",", "0"}], "}"}], ",", 
   RowBox[{"{", 
    RowBox[{"0", ",", "0", ",", "0", ",", "1", ",", 
     RowBox[{"-", "1"}], ",", "0", ",", "0", ",", "0", ",", "0", ",", "0", 
     ",", "0", ",", "0", ",", "0", ",", "0", ",", "0", ",", "0", ",", "0", 
     ",", "0", ",", "0", ",", "0", ",", "0", ",", "0", ",", "0", ",", "0", 
     ",", "0", ",", "0", ",", "0", ",", "0", ",", "0", ",", "0", ",", "0"}], 
    "}"}], ",", 
   RowBox[{"{", 
    RowBox[{"0", ",", "0", ",", "0", ",", "0", ",", "1", ",", 
     RowBox[{"-", "1"}], ",", "1", ",", 
     RowBox[{"-", "1"}], ",", "1", ",", "0", ",", "0", ",", "0", ",", "0", 
     ",", "0", ",", "0", ",", "0", ",", "0", ",", "0", ",", "0", ",", 
     RowBox[{"-", "4"}], ",", "0", ",", "0", ",", "0", ",", "0", ",", "0", 
     ",", "0", ",", "0", ",", "0", ",", "0", ",", "0", ",", "0"}], "}"}], ",", 
   RowBox[{"{", 
    RowBox[{
    "0", ",", "0", ",", "0", ",", "0", ",", "0", ",", "0", ",", "0", ",", "1",
      ",", 
     RowBox[{"-", "1"}], ",", "0", ",", "0", ",", "0", ",", "0", ",", "0", 
     ",", "0", ",", "1", ",", "0", ",", 
     RowBox[{"-", "1"}], ",", "1", ",", "0", ",", "0", ",", 
     RowBox[{"-", "3"}], ",", "0", ",", "0", ",", "0", ",", "0", ",", "0", 
     ",", "0", ",", "0", ",", "0", ",", "0"}], "}"}], ",", 
   RowBox[{"{", 
    RowBox[{"0", ",", "0", ",", "0", ",", "0", ",", "0", ",", "1", ",", 
     RowBox[{"-", "1"}], ",", "0", ",", "0", ",", "0", ",", "0", ",", "0", 
     ",", "0", ",", "0", ",", "0", ",", "0", ",", "0", ",", "0", ",", "0", 
     ",", 
     RowBox[{"-", "2"}], ",", "0", ",", "0", ",", "0", ",", "0", ",", 
     RowBox[{"-", "1"}], ",", "1", ",", "0", ",", "0", ",", "0", ",", "0", 
     ",", "0"}], "}"}], ",", 
   RowBox[{"{", 
    RowBox[{
    "0", ",", "0", ",", "0", ",", "0", ",", "0", ",", "0", ",", "0", ",", "0",
      ",", "0", ",", "0", ",", "0", ",", "0", ",", "0", ",", "0", ",", "0", 
     ",", "0", ",", "1", ",", "1", ",", 
     RowBox[{"-", "1"}], ",", "0", ",", "0", ",", 
     RowBox[{"-", "1"}], ",", "0", ",", "0", ",", "1", ",", 
     RowBox[{"-", "1"}], ",", "0", ",", "0", ",", "0", ",", "0", ",", "0"}], 
    "}"}], ",", 
   RowBox[{"{", 
    RowBox[{
    "0", ",", "0", ",", "0", ",", "0", ",", "0", ",", "0", ",", "0", ",", "0",
      ",", "0", ",", "1", ",", 
     RowBox[{"-", "1"}], ",", "0", ",", "0", ",", "0", ",", "0", ",", "0", 
     ",", "0", ",", "0", ",", "0", ",", "0", ",", "0", ",", "0", ",", "0", 
     ",", "0", ",", "0", ",", "0", ",", "0", ",", "0", ",", "0", ",", "0", 
     ",", "0"}], "}"}], ",", 
   RowBox[{"{", 
    RowBox[{
    "0", ",", "0", ",", "0", ",", "0", ",", "0", ",", "0", ",", "0", ",", "0",
      ",", "0", ",", "0", ",", "1", ",", 
     RowBox[{"-", "1"}], ",", "0", ",", "0", ",", "0", ",", "0", ",", "0", 
     ",", "0", ",", "0", ",", "0", ",", "0", ",", "0", ",", "0", ",", "0", 
     ",", "0", ",", "0", ",", "0", ",", "0", ",", "0", ",", "0", ",", "0"}], 
    "}"}], ",", 
   RowBox[{"{", 
    RowBox[{
    "0", ",", "0", ",", "0", ",", "0", ",", "0", ",", "0", ",", "0", ",", "0",
      ",", "0", ",", "0", ",", "0", ",", "1", ",", 
     RowBox[{"-", "1"}], ",", "0", ",", "0", ",", "0", ",", "0", ",", "0", 
     ",", "0", ",", "0", ",", "0", ",", "0", ",", "0", ",", "0", ",", "0", 
     ",", "0", ",", "0", ",", "0", ",", "0", ",", "0", ",", "0"}], "}"}], ",", 
   RowBox[{"{", 
    RowBox[{
    "0", ",", "0", ",", "0", ",", "0", ",", "0", ",", "0", ",", "0", ",", "0",
      ",", "0", ",", "0", ",", "0", ",", "0", ",", "1", ",", 
     RowBox[{"-", "1"}], ",", "0", ",", "0", ",", "0", ",", "0", ",", "0", 
     ",", "0", ",", "0", ",", "0", ",", "0", ",", "0", ",", "0", ",", "0", 
     ",", "0", ",", "0", ",", "0", ",", "0", ",", "0"}], "}"}], ",", 
   RowBox[{"{", 
    RowBox[{
    "0", ",", "0", ",", "0", ",", "0", ",", "0", ",", "0", ",", "0", ",", "0",
      ",", "0", ",", "0", ",", "0", ",", "0", ",", "0", ",", "1", ",", 
     RowBox[{"-", "1"}], ",", "0", ",", "0", ",", "0", ",", "0", ",", "0", 
     ",", "0", ",", "0", ",", "0", ",", "0", ",", "0", ",", "0", ",", "0", 
     ",", "0", ",", "0", ",", "0", ",", "0"}], "}"}], ",", 
   RowBox[{"{", 
    RowBox[{
    "0", ",", "0", ",", "0", ",", "0", ",", "0", ",", "0", ",", "0", ",", "0",
      ",", "0", ",", "0", ",", "0", ",", "0", ",", "0", ",", "0", ",", "1", 
     ",", 
     RowBox[{"-", "1"}], ",", 
     RowBox[{"-", "1"}], ",", "0", ",", "0", ",", "0", ",", "0", ",", "0", 
     ",", "0", ",", "0", ",", "0", ",", "0", ",", "0", ",", "0", ",", "0", 
     ",", "0", ",", "0"}], "}"}], ",", 
   RowBox[{"{", 
    RowBox[{
    "0", ",", "0", ",", "0", ",", "0", ",", "0", ",", "0", ",", "0", ",", "0",
      ",", "0", ",", "0", ",", "0", ",", "0", ",", "0", ",", "0", ",", "0", 
     ",", "0", ",", "0", ",", "0", ",", "0", ",", "1", ",", 
     RowBox[{"-", "1"}], ",", "0", ",", "0", ",", "0", ",", "0", ",", "0", 
     ",", "0", ",", "0", ",", "0", ",", "0", ",", "0"}], "}"}], ",", 
   RowBox[{"{", 
    RowBox[{
    "0", ",", "0", ",", "0", ",", "0", ",", "0", ",", "0", ",", "0", ",", "0",
      ",", "0", ",", "0", ",", "0", ",", "0", ",", "0", ",", "0", ",", "0", 
     ",", "0", ",", "0", ",", "0", ",", "0", ",", "0", ",", "1", ",", "0", 
     ",", 
     RowBox[{"-", "1"}], ",", "0", ",", "0", ",", "0", ",", "0", ",", "0", 
     ",", "0", ",", "0", ",", "0"}], "}"}], ",", 
   RowBox[{"{", 
    RowBox[{
    "0", ",", "0", ",", "0", ",", "0", ",", "0", ",", "0", ",", "0", ",", "0",
      ",", "0", ",", "0", ",", "0", ",", "0", ",", "0", ",", "0", ",", "0", 
     ",", "0", ",", "0", ",", "0", ",", "0", ",", "0", ",", "0", ",", "1", 
     ",", "0", ",", 
     RowBox[{"-", "1"}], ",", "0", ",", "0", ",", "0", ",", "0", ",", "0", 
     ",", "0", ",", "0"}], "}"}]}], "}"}]], "Output",
 CellChangeTimes->{
  3.771310353512185*^9, 3.771310408446371*^9, 3.771562620945403*^9, 
   3.771648551665757*^9, 3.771734261420743*^9, 3.7718211242105474`*^9, 
   3.7725153370458517`*^9, 3.7727706026945934`*^9, 3.7727714471763906`*^9, 
   3.7728575673631935`*^9, 3.7730333484779215`*^9, 3.7733860593601213`*^9, 
   3.7826449737494497`*^9, {3.782712172737525*^9, 3.7827121978074865`*^9}, 
   3.782728835965496*^9, 3.7852430108087807`*^9, 3.785247368769944*^9, 
   3.785259932026141*^9, 3.7876409902268214`*^9, 3.8308320278918447`*^9, 
   3.8308351416860485`*^9, 3.8308525567737446`*^9, 3.830917177299612*^9, 
   3.8309274803536563`*^9, 3.8310119090459056`*^9, 3.8310194047631426`*^9, 
   3.831023178750003*^9, {3.8311867912483025`*^9, 3.8311868130415525`*^9}, 
   3.8311976746050816`*^9, 3.831436194424262*^9, 3.831523041992236*^9, 
   3.831798341304105*^9, 3.8320413025208197`*^9, 3.8320570780009766`*^9, 
   3.8322386097833166`*^9, 3.8322404877650228`*^9, 3.8322996854195633`*^9, 
   3.8323012267011895`*^9, 3.8323054407143745`*^9, 3.8323971857102075`*^9, 
   3.8326505547881274`*^9, 3.8329110828259935`*^9, 3.8329985674029293`*^9, 
   3.8330011070891047`*^9, 3.8332538116037683`*^9, 3.8333409234301105`*^9, 
   3.856591417940691*^9, 3.856865233922141*^9, 3.8569449222028627`*^9, 
   3.856945892956668*^9, 3.857036319886841*^9, 3.857040611027834*^9, 
   3.8571076577578506`*^9, 3.857119959660926*^9, 3.8571200175559487`*^9, 
   3.8571903278164077`*^9, 3.8574634463888435`*^9, 3.8574635473509707`*^9, 
   3.857465271085393*^9, 3.857465983467801*^9, 3.857550952780355*^9, 
   3.857550995609688*^9, 3.857621226079961*^9, 3.8576223337041054`*^9, 
   3.8576226471834517`*^9, 3.8576228725702724`*^9, 3.857623179076167*^9, 
   3.8576234636205616`*^9, 3.8576303157164717`*^9, 3.8576307193284936`*^9, 
   3.8576314324842663`*^9, 3.857714764394746*^9, 3.857789342109063*^9, 
   3.8578061599993014`*^9, 3.8578088786630993`*^9, 3.8582233247640533`*^9, 
   3.8593569607060885`*^9, 3.8594534568283434`*^9, 3.859454316512849*^9, 
   3.859522413339794*^9, 3.8596061256116457`*^9, 3.8598770217214823`*^9, 
   3.8600394808847904`*^9, 3.8601388068078504`*^9, 3.8602081997958674`*^9, 
   3.8604834258566723`*^9, 3.860558831249354*^9, 3.861779788842353*^9, 
   3.8635904189324107`*^9, 3.8637572154519005`*^9, 3.8642741375756235`*^9, 
   3.8733610692059493`*^9, 3.8737932282913485`*^9, 3.876992224135149*^9, 
   3.876993483718004*^9},
 CellLabel->
  "Out[374]=",ExpressionUUID->"c1717f88-8f63-4031-b628-4f9ed0ce558a"]
}, Open  ]],

Cell[BoxData[
 RowBox[{
  RowBox[{"SM", "=", 
   RowBox[{"Transpose", "[", 
    RowBox[{"Delete", "[", 
     RowBox[{
      RowBox[{"Transpose", "[", 
       RowBox[{"SMextended", "[", 
        RowBox[{"[", 
         RowBox[{"Table", "[", 
          RowBox[{"i", ",", 
           RowBox[{"{", 
            RowBox[{"i", ",", "1", ",", "16"}], "}"}]}], "]"}], "]"}], "]"}], 
       "]"}], ",", 
      RowBox[{"{", 
       RowBox[{
        RowBox[{"{", "21", "}"}], ",", 
        RowBox[{"{", "23", "}"}], ",", 
        RowBox[{"{", "24", "}"}]}], "}"}]}], "]"}], "]"}]}], ";"}]], "Input",
 CellChangeTimes->{{3.7827121737034874`*^9, 3.782712231302865*^9}, {
  3.7827150029154787`*^9, 3.782715039586458*^9}},
 CellLabel->
  "In[375]:=",ExpressionUUID->"688813a4-41a3-4f65-b896-1cbc331f241a"],

Cell[CellGroupData[{

Cell[BoxData[
 RowBox[{"Dimensions", "[", "SM", "]"}]], "Input",
 CellChangeTimes->{{3.782715059459426*^9, 3.782715063952464*^9}},
 CellLabel->
  "In[376]:=",ExpressionUUID->"59330b9b-02f0-481c-8311-7389d447701b"],

Cell[BoxData[
 RowBox[{"{", 
  RowBox[{"16", ",", "28"}], "}"}]], "Output",
 CellChangeTimes->CompressedData["
1:eJwVzltIk2EAxvFJRRpRasMDVqJWF6Mt8zOZSKM3Je2i0zpuithMs6XTaCEr
rEjJuWaZztCcRShYZh6KXDlnNjNZzgJzmTWTdLVcL85ITWdBz3fx8Lt7+IfJ
csUZXhwOR4zNRPsOzwgo8U0rLluE0+O6yD6GkqDBhAMWqOZ3n30HbXwOVyqk
JNtbpTRqKEn4vXShE85X/VH1wu+nMpd/gzlWZrULunV1SWuuUWJKvv0rADpq
JJYg2Opd15IFp3IP/8uBrsW9ynEoTyT2lVpKuMampAqo5b13+ZRSEifqueMH
Z8vidsphicez+TQ8qmjhquGq6WM21iX2IIcG3uoQthqgVJh8krmOn6mU2sew
wOE+NAo3SDPKv8BI8bk5yQ1KLsbnXSqCPIMocdRIyf10kUfWSUlj166JEmjV
3E3RwK/Ov4XtUHHhuP4ZzOoXSkbgRvesdAxqVVEyVqtosd3LRMmO+AH/Ytgh
yA5lnVqYmGNNmXDvU8P9xuCBNqiIUQ6yRqXGrxuCTyMMDazqQOdbVp/0WMra
fCbdzwYvX52JZg1oyy/9CPuf/3zBujXDN3gENk5qLV5dlISTV8wm6D/GkQtg
2ooPpi1Qx6sO8cBmeWB9xEtKZJIQsxgOMzf5B+GVoYc5Shhuf7KnFpqGDRVh
ZnRUrnXmQd2jT5n3YPMJT1IPrJqPa9rdQ8n67T8KFHByW80Dcy/66lPNMRZK
zhe6GTXUlzM1RW8o6U5uqBz5TEl5qKa6yU7Jkchl+tfjlNS682P74H9qwm0J

  "],
 CellLabel->
  "Out[376]=",ExpressionUUID->"284b58a5-8f71-463f-a39c-f4035663b0af"]
}, Open  ]],

Cell[CellGroupData[{

Cell["\<\
Rates={Hold[r1`Vmax*r1`S/(r1`Km*(1+r1`I/r1`Ki)+r1`S)],Hold[r2`Vmax*r2`S/(r2`\
Km*(1+r2`I/r2`Ki)+r2`S)],Hold[r3`Vmax*r3`S/(r3`Km*(1+r3`I/r3`Ki+r3`I2/r3`Ki2+\
r3`I3/r3`Ki3+r3`I4/r3`Ki4+r3`I5/r3`Ki5)+r3`S)],Hold[r4`Vmax*r4`S/(r4`Km*(1+r4`\
I/r4`Ki)+r4`S)],Hold[r5`Vmax*r5`S/(r5`Km+r5`S)],Hold[r6`Vmax*r6`S/(r6`Km*(1+\
r6`I/r6`Ki)+r6`S)],Hold[r7`Vmax*r7`S/(r7`Km+r7`S)],Hold[r8`a*System`Product[\
r8`b`X[[i`i]]^r8`b`A[[i`i]],{i`i,1,System`Length[r8`b`X]}]],Hold[r9`a*System`\
Product[r9`b`X[[i`i]]^r9`b`A[[i`i]],{i`i,1,System`Length[r9`b`X]}]],Hold[r10`\
Vmax*r10`S/(r10`Km*(1+r10`I/r10`Ki+r10`I2/r10`Ki2)+r10`S)],Hold[r11`Vmax*r11`\
S/(r11`Km+r11`S)],Hold[r12`Vmax*r12`S/(r12`Km+r12`S)],Hold[r13`Vmax*r13`S/(\
r13`Km+r13`S)],Hold[r14`Vmax*r14`S/(r14`Km+r14`S)],Hold[r15`Vmax*r15`S/(r15`\
Km+r15`S)],Hold[r16`Vmax*r16`S/(r16`Km+r16`S)],Hold[r17`Vmax*r17`S/(r17`Km+\
r17`S)],Hold[r18`Vmax*r18`S/(r18`Km*(1+r18`I/r18`Ki)+r18`S)],Hold[r19`Vmax*\
r19`S/(r19`Km+r19`S)],Hold[r20`a*System`Product[r20`b`X[[i`i]]^r20`b`A[[i`i]],\
{i`i,1,System`Length[r20`b`X]}]],Hold[r22`a*System`Product[r22`b`X[[i`i]]^r22`\
b`A[[i`i]],{i`i,1,System`Length[r22`b`X]}]],Hold[r25`a*System`Product[r25`b`X[\
[i`i]]^r25`b`A[[i`i]],{i`i,1,System`Length[r25`b`X]}]],Hold[r26`a*System`\
Product[r26`b`X[[i`i]]^r26`b`A[[i`i]],{i`i,1,System`Length[r26`b`X]}]],Hold[\
r27`Vmax*r27`S/(r27`Km+r27`S)],Hold[r28`a*System`Product[r28`b`X[[i`i]]^r28`b`\
A[[i`i]],{i`i,1,System`Length[r28`b`X]}]],Hold[r29`a*System`Product[r29`b`X[[\
i`i]]^r29`b`A[[i`i]],{i`i,1,System`Length[r29`b`X]}]],Hold[r30`a*System`\
Product[r30`b`X[[i`i]]^r30`b`A[[i`i]],{i`i,1,System`Length[r30`b`X]}]],Hold[\
r31`a*System`Product[r31`b`X[[i`i]]^r31`b`A[[i`i]],{i`i,1,System`Length[r31`b`\
X]}]]}\
\>", "Input",
 CellChangeTimes->{3.7827148395813465`*^9, 3.782714894531494*^9, 
  3.7827149935685015`*^9},
 CellLabel->
  "In[377]:=",ExpressionUUID->"05f3f188-55f9-4982-b0e8-42a7a9431543"],

Cell[BoxData[
 RowBox[{"{", 
  RowBox[{
   RowBox[{"Hold", "[", 
    FractionBox[
     RowBox[{"r1`Vmax", " ", "r1`S"}], 
     RowBox[{
      RowBox[{"r1`Km", " ", 
       RowBox[{"(", 
        RowBox[{"1", "+", 
         FractionBox["r1`I", "r1`Ki"]}], ")"}]}], "+", "r1`S"}]], "]"}], ",", 
   RowBox[{"Hold", "[", 
    FractionBox[
     RowBox[{"r2`Vmax", " ", "r2`S"}], 
     RowBox[{
      RowBox[{"r2`Km", " ", 
       RowBox[{"(", 
        RowBox[{"1", "+", 
         FractionBox["r2`I", "r2`Ki"]}], ")"}]}], "+", "r2`S"}]], "]"}], ",", 
   RowBox[{"Hold", "[", 
    FractionBox[
     RowBox[{"r3`Vmax", " ", "r3`S"}], 
     RowBox[{
      RowBox[{"r3`Km", " ", 
       RowBox[{"(", 
        RowBox[{"1", "+", 
         FractionBox["r3`I", "r3`Ki"], "+", 
         FractionBox["r3`I2", "r3`Ki2"], "+", 
         FractionBox["r3`I3", "r3`Ki3"], "+", 
         FractionBox["r3`I4", "r3`Ki4"], "+", 
         FractionBox["r3`I5", "r3`Ki5"]}], ")"}]}], "+", "r3`S"}]], "]"}], 
   ",", 
   RowBox[{"Hold", "[", 
    FractionBox[
     RowBox[{"r4`Vmax", " ", "r4`S"}], 
     RowBox[{
      RowBox[{"r4`Km", " ", 
       RowBox[{"(", 
        RowBox[{"1", "+", 
         FractionBox["r4`I", "r4`Ki"]}], ")"}]}], "+", "r4`S"}]], "]"}], ",", 
   RowBox[{"Hold", "[", 
    FractionBox[
     RowBox[{"r5`Vmax", " ", "r5`S"}], 
     RowBox[{"r5`Km", "+", "r5`S"}]], "]"}], ",", 
   RowBox[{"Hold", "[", 
    FractionBox[
     RowBox[{"r6`Vmax", " ", "r6`S"}], 
     RowBox[{
      RowBox[{"r6`Km", " ", 
       RowBox[{"(", 
        RowBox[{"1", "+", 
         FractionBox["r6`I", "r6`Ki"]}], ")"}]}], "+", "r6`S"}]], "]"}], ",", 
   RowBox[{"Hold", "[", 
    FractionBox[
     RowBox[{"r7`Vmax", " ", "r7`S"}], 
     RowBox[{"r7`Km", "+", "r7`S"}]], "]"}], ",", 
   RowBox[{"Hold", "[", 
    RowBox[{"r8`a", " ", 
     RowBox[{
      UnderoverscriptBox["\[Product]", 
       RowBox[{"i`i", "=", "1"}], 
       RowBox[{"Length", "[", "r8`b`X", "]"}]], 
      SuperscriptBox[
       RowBox[{
       "r8`b`X", "\[LeftDoubleBracket]", "i`i", "\[RightDoubleBracket]"}], 
       RowBox[{
       "r8`b`A", "\[LeftDoubleBracket]", "i`i", 
        "\[RightDoubleBracket]"}]]}]}], "]"}], ",", 
   RowBox[{"Hold", "[", 
    RowBox[{"r9`a", " ", 
     RowBox[{
      UnderoverscriptBox["\[Product]", 
       RowBox[{"i`i", "=", "1"}], 
       RowBox[{"Length", "[", "r9`b`X", "]"}]], 
      SuperscriptBox[
       RowBox[{
       "r9`b`X", "\[LeftDoubleBracket]", "i`i", "\[RightDoubleBracket]"}], 
       RowBox[{
       "r9`b`A", "\[LeftDoubleBracket]", "i`i", 
        "\[RightDoubleBracket]"}]]}]}], "]"}], ",", 
   RowBox[{"Hold", "[", 
    FractionBox[
     RowBox[{"r10`Vmax", " ", "r10`S"}], 
     RowBox[{
      RowBox[{"r10`Km", " ", 
       RowBox[{"(", 
        RowBox[{"1", "+", 
         FractionBox["r10`I", "r10`Ki"], "+", 
         FractionBox["r10`I2", "r10`Ki2"]}], ")"}]}], "+", "r10`S"}]], "]"}], 
   ",", 
   RowBox[{"Hold", "[", 
    FractionBox[
     RowBox[{"r11`Vmax", " ", "r11`S"}], 
     RowBox[{"r11`Km", "+", "r11`S"}]], "]"}], ",", 
   RowBox[{"Hold", "[", 
    FractionBox[
     RowBox[{"r12`Vmax", " ", "r12`S"}], 
     RowBox[{"r12`Km", "+", "r12`S"}]], "]"}], ",", 
   RowBox[{"Hold", "[", 
    FractionBox[
     RowBox[{"r13`Vmax", " ", "r13`S"}], 
     RowBox[{"r13`Km", "+", "r13`S"}]], "]"}], ",", 
   RowBox[{"Hold", "[", 
    FractionBox[
     RowBox[{"r14`Vmax", " ", "r14`S"}], 
     RowBox[{"r14`Km", "+", "r14`S"}]], "]"}], ",", 
   RowBox[{"Hold", "[", 
    FractionBox[
     RowBox[{"r15`Vmax", " ", "r15`S"}], 
     RowBox[{"r15`Km", "+", "r15`S"}]], "]"}], ",", 
   RowBox[{"Hold", "[", 
    FractionBox[
     RowBox[{"r16`Vmax", " ", "r16`S"}], 
     RowBox[{"r16`Km", "+", "r16`S"}]], "]"}], ",", 
   RowBox[{"Hold", "[", 
    FractionBox[
     RowBox[{"r17`Vmax", " ", "r17`S"}], 
     RowBox[{"r17`Km", "+", "r17`S"}]], "]"}], ",", 
   RowBox[{"Hold", "[", 
    FractionBox[
     RowBox[{"r18`Vmax", " ", "r18`S"}], 
     RowBox[{
      RowBox[{"r18`Km", " ", 
       RowBox[{"(", 
        RowBox[{"1", "+", 
         FractionBox["r18`I", "r18`Ki"]}], ")"}]}], "+", "r18`S"}]], "]"}], 
   ",", 
   RowBox[{"Hold", "[", 
    FractionBox[
     RowBox[{"r19`Vmax", " ", "r19`S"}], 
     RowBox[{"r19`Km", "+", "r19`S"}]], "]"}], ",", 
   RowBox[{"Hold", "[", 
    RowBox[{"r20`a", " ", 
     RowBox[{
      UnderoverscriptBox["\[Product]", 
       RowBox[{"i`i", "=", "1"}], 
       RowBox[{"Length", "[", "r20`b`X", "]"}]], 
      SuperscriptBox[
       RowBox[{
       "r20`b`X", "\[LeftDoubleBracket]", "i`i", "\[RightDoubleBracket]"}], 
       RowBox[{
       "r20`b`A", "\[LeftDoubleBracket]", "i`i", 
        "\[RightDoubleBracket]"}]]}]}], "]"}], ",", 
   RowBox[{"Hold", "[", 
    RowBox[{"r22`a", " ", 
     RowBox[{
      UnderoverscriptBox["\[Product]", 
       RowBox[{"i`i", "=", "1"}], 
       RowBox[{"Length", "[", "r22`b`X", "]"}]], 
      SuperscriptBox[
       RowBox[{
       "r22`b`X", "\[LeftDoubleBracket]", "i`i", "\[RightDoubleBracket]"}], 
       RowBox[{
       "r22`b`A", "\[LeftDoubleBracket]", "i`i", 
        "\[RightDoubleBracket]"}]]}]}], "]"}], ",", 
   RowBox[{"Hold", "[", 
    RowBox[{"r25`a", " ", 
     RowBox[{
      UnderoverscriptBox["\[Product]", 
       RowBox[{"i`i", "=", "1"}], 
       RowBox[{"Length", "[", "r25`b`X", "]"}]], 
      SuperscriptBox[
       RowBox[{
       "r25`b`X", "\[LeftDoubleBracket]", "i`i", "\[RightDoubleBracket]"}], 
       RowBox[{
       "r25`b`A", "\[LeftDoubleBracket]", "i`i", 
        "\[RightDoubleBracket]"}]]}]}], "]"}], ",", 
   RowBox[{"Hold", "[", 
    RowBox[{"r26`a", " ", 
     RowBox[{
      UnderoverscriptBox["\[Product]", 
       RowBox[{"i`i", "=", "1"}], 
       RowBox[{"Length", "[", "r26`b`X", "]"}]], 
      SuperscriptBox[
       RowBox[{
       "r26`b`X", "\[LeftDoubleBracket]", "i`i", "\[RightDoubleBracket]"}], 
       RowBox[{
       "r26`b`A", "\[LeftDoubleBracket]", "i`i", 
        "\[RightDoubleBracket]"}]]}]}], "]"}], ",", 
   RowBox[{"Hold", "[", 
    FractionBox[
     RowBox[{"r27`Vmax", " ", "r27`S"}], 
     RowBox[{"r27`Km", "+", "r27`S"}]], "]"}], ",", 
   RowBox[{"Hold", "[", 
    RowBox[{"r28`a", " ", 
     RowBox[{
      UnderoverscriptBox["\[Product]", 
       RowBox[{"i`i", "=", "1"}], 
       RowBox[{"Length", "[", "r28`b`X", "]"}]], 
      SuperscriptBox[
       RowBox[{
       "r28`b`X", "\[LeftDoubleBracket]", "i`i", "\[RightDoubleBracket]"}], 
       RowBox[{
       "r28`b`A", "\[LeftDoubleBracket]", "i`i", 
        "\[RightDoubleBracket]"}]]}]}], "]"}], ",", 
   RowBox[{"Hold", "[", 
    RowBox[{"r29`a", " ", 
     RowBox[{
      UnderoverscriptBox["\[Product]", 
       RowBox[{"i`i", "=", "1"}], 
       RowBox[{"Length", "[", "r29`b`X", "]"}]], 
      SuperscriptBox[
       RowBox[{
       "r29`b`X", "\[LeftDoubleBracket]", "i`i", "\[RightDoubleBracket]"}], 
       RowBox[{
       "r29`b`A", "\[LeftDoubleBracket]", "i`i", 
        "\[RightDoubleBracket]"}]]}]}], "]"}], ",", 
   RowBox[{"Hold", "[", 
    RowBox[{"r30`a", " ", 
     RowBox[{
      UnderoverscriptBox["\[Product]", 
       RowBox[{"i`i", "=", "1"}], 
       RowBox[{"Length", "[", "r30`b`X", "]"}]], 
      SuperscriptBox[
       RowBox[{
       "r30`b`X", "\[LeftDoubleBracket]", "i`i", "\[RightDoubleBracket]"}], 
       RowBox[{
       "r30`b`A", "\[LeftDoubleBracket]", "i`i", 
        "\[RightDoubleBracket]"}]]}]}], "]"}], ",", 
   RowBox[{"Hold", "[", 
    RowBox[{"r31`a", " ", 
     RowBox[{
      UnderoverscriptBox["\[Product]", 
       RowBox[{"i`i", "=", "1"}], 
       RowBox[{"Length", "[", "r31`b`X", "]"}]], 
      SuperscriptBox[
       RowBox[{
       "r31`b`X", "\[LeftDoubleBracket]", "i`i", "\[RightDoubleBracket]"}], 
       RowBox[{
       "r31`b`A", "\[LeftDoubleBracket]", "i`i", 
        "\[RightDoubleBracket]"}]]}]}], "]"}]}], "}"}]], "Output",
 CellChangeTimes->{
  3.7713103535430765`*^9, 3.7713104084783134`*^9, 3.771562621492149*^9, 
   3.7716485528998475`*^9, 3.7717342630603266`*^9, 3.7718211252148333`*^9, 
   3.7725153389672794`*^9, 3.7727706046965804`*^9, 3.7727714491335864`*^9, 
   3.772857568330242*^9, 3.7730333501806526`*^9, 3.773386059389016*^9, 
   3.7826449746234846`*^9, 3.782714579312461*^9, {3.7827150423644266`*^9, 
   3.782715070594426*^9}, 3.7827288364474955`*^9, 3.7852430143997416`*^9, 
   3.7852473708235273`*^9, 3.7852599348949556`*^9, 3.787640993062828*^9, 
   3.830832037299409*^9, 3.830835145992777*^9, 3.8308525618582716`*^9, 
   3.830917180072069*^9, 3.8309274822049093`*^9, 3.8310119091673746`*^9, 
   3.8310194048804083`*^9, 3.831023178851304*^9, 3.8311868131474547`*^9, 
   3.831197674738285*^9, 3.83143619451842*^9, 3.831523042091629*^9, 
   3.8317983414759083`*^9, 3.832041302692691*^9, 3.832057078201684*^9, 
   3.832238609939582*^9, 3.8322404879212065`*^9, 3.8322996855447235`*^9, 
   3.8323012268418045`*^9, 3.8323054408393545`*^9, 3.8323971858352723`*^9, 
   3.832650554913129*^9, 3.8329110829822454`*^9, 3.8329985676380324`*^9, 
   3.8330011072309313`*^9, 3.8332538120569344`*^9, 3.833340923586357*^9, 
   3.856591417969751*^9, 3.8568652339755254`*^9, 3.8569449222342815`*^9, 
   3.8569458930180736`*^9, 3.857036319919261*^9, 3.857040611067542*^9, 
   3.8571076577928495`*^9, 3.857119959694112*^9, 3.8571200176019077`*^9, 
   3.857190327881266*^9, 3.857463446443447*^9, 3.857463547392617*^9, 
   3.8574652711521845`*^9, 3.857465983531131*^9, 3.857550952817062*^9, 
   3.857550995654599*^9, 3.8576212261308384`*^9, 3.8576215300539265`*^9, 
   3.8576223337332315`*^9, 3.857622647259719*^9, 3.85762288568793*^9, 
   3.857623179141679*^9, 3.8576234636687193`*^9, 3.8576303157523365`*^9, 
   3.8576307194034367`*^9, 3.857631432542884*^9, 3.8577147644258924`*^9, 
   3.857789342160474*^9, 3.857806160037224*^9, 3.8578088787133784`*^9, 
   3.858223324813616*^9, 3.8593569607597*^9, 3.85945345688569*^9, 
   3.8594543165611973`*^9, 3.8595224133966722`*^9, 3.8596061256536646`*^9, 
   3.859877021755105*^9, 3.860039480902706*^9, 3.8601388068449636`*^9, 
   3.8602081998513117`*^9, 3.86048342589334*^9, 3.860558831268319*^9, 
   3.861779788886202*^9, 3.8635904189903903`*^9, 3.8637572155162354`*^9, 
   3.864274137647163*^9, 3.87336106925395*^9, 3.873793228338348*^9, 
   3.876992224190149*^9, 3.8769934837590036`*^9},
 CellLabel->
  "Out[377]=",ExpressionUUID->"fabc3e99-55ae-46d3-8106-32c1313b56e7"]
}, Open  ]],

Cell[CellGroupData[{

Cell["\<\
SubsFormVars={r1`b`X->{m`A},r1`b`A->{1},r1`b`XF->m`A,r1`b`M->{m`B},r1`b`MF->m`\
B,r2`b`X->{m`B},r2`b`A->{1},r2`b`XF->m`B,r2`b`M->{m`C},r2`b`MF->m`C,r3`b`X->{\
m`C},r3`b`A->{1},r3`b`XF->m`C,r3`b`M->{m`D,m`FPP,m`GGPP,m`GPP,m`PhyPP},r3`b`\
MF->m`D,r4`b`X->{m`D},r4`b`A->{1},r4`b`XF->m`D,r4`b`M->{m`E},r4`b`MF->m`E,r5`\
b`X->{m`E},r5`b`A->{1},r5`b`XF->m`E,r6`b`X->{m`F},r6`b`A->{1},r6`b`XF->m`F,r6`\
b`M->{m`G},r6`b`MF->m`G,r7`b`X->{m`G},r7`b`A->{1},r7`b`XF->m`G,r8`b`X->{m`F},\
r8`b`A->{1},r8`b`XF->m`F,r9`b`X->{m`F2},r9`b`A->{1},r9`b`XF->m`F2,r10`b`X->{m`\
H,m`Z},r10`b`A->{1,1},r10`b`XF->m`H,r10`b`M->{m`F2,m`G2},r10`b`MF->m`F2,r11`b`\
X->{m`J},r11`b`A->{1},r11`b`XF->m`J,r12`b`X->{m`K},r12`b`A->{1},r12`b`XF->m`K,\
r13`b`X->{m`L},r13`b`A->{1},r13`b`XF->m`L,r14`b`X->{m`M},r14`b`A->{1},r14`b`\
XF->m`M,r15`b`X->{m`N},r15`b`A->{1},r15`b`XF->m`N,r16`b`X->{m`O},r16`b`A->{1},\
r16`b`XF->m`O,r17`b`X->{m`O},r17`b`A->{1},r17`b`XF->m`O,r18`b`X->{m`F2},r18`b`\
A->{1},r18`b`XF->m`F2,r18`b`M->{m`G2},r18`b`MF->m`G2,r19`b`X->{m`G2},r19`b`A->\
{1},r19`b`XF->m`G2,r20`b`X->{m`F,m`G},r20`b`A->{1,1},r20`b`XF->m`F,r21`b`X->{\
m`P},r21`b`A->{1},r21`b`XF->m`P,r22`b`X->{m`F2,m`G2},r22`b`A->{1,1},r22`b`XF->\
m`F2,r23`b`X->{m`Q},r23`b`A->{1},r23`b`XF->m`Q,r24`b`X->{m`R},r24`b`A->{1},\
r24`b`XF->m`R,r25`b`X->{m`G},r25`b`A->{1},r25`b`XF->m`G,r26`b`X->{m`G2},r26`b`\
A->{1},r26`b`XF->m`G2,r27`b`X->{m`B2},r27`b`A->{1},r27`b`XF->m`B2,r28`b`X->{m`\
B},r28`b`A->{1},r28`b`XF->m`B,r29`b`X->{m`B2},r29`b`A->{1},r29`b`XF->m`B2,r30`\
b`X->{m`C},r30`b`A->{1},r30`b`XF->m`C,r31`b`X->{m`C2},r31`b`A->{1},r31`b`XF->\
m`C2}\
\>", "Input",
 CellChangeTimes->{{3.8309274448927493`*^9, 3.830927454539356*^9}},
 CellLabel->
  "In[378]:=",ExpressionUUID->"ca90ca9b-c945-41e8-ad52-c627148af7ee"],

Cell[BoxData[
 RowBox[{"{", 
  RowBox[{
   RowBox[{"r1`b`X", "\[Rule]", 
    RowBox[{"{", "m`A", "}"}]}], ",", 
   RowBox[{"r1`b`A", "\[Rule]", 
    RowBox[{"{", "1", "}"}]}], ",", 
   RowBox[{"r1`b`XF", "\[Rule]", "m`A"}], ",", 
   RowBox[{"r1`b`M", "\[Rule]", 
    RowBox[{"{", "m`B", "}"}]}], ",", 
   RowBox[{"r1`b`MF", "\[Rule]", "m`B"}], ",", 
   RowBox[{"r2`b`X", "\[Rule]", 
    RowBox[{"{", "m`B", "}"}]}], ",", 
   RowBox[{"r2`b`A", "\[Rule]", 
    RowBox[{"{", "1", "}"}]}], ",", 
   RowBox[{"r2`b`XF", "\[Rule]", "m`B"}], ",", 
   RowBox[{"r2`b`M", "\[Rule]", 
    RowBox[{"{", "m`C", "}"}]}], ",", 
   RowBox[{"r2`b`MF", "\[Rule]", "m`C"}], ",", 
   RowBox[{"r3`b`X", "\[Rule]", 
    RowBox[{"{", "m`C", "}"}]}], ",", 
   RowBox[{"r3`b`A", "\[Rule]", 
    RowBox[{"{", "1", "}"}]}], ",", 
   RowBox[{"r3`b`XF", "\[Rule]", "m`C"}], ",", 
   RowBox[{"r3`b`M", "\[Rule]", 
    RowBox[{"{", 
     RowBox[{
     "m`D", ",", "m`FPP", ",", "m`GGPP", ",", "m`GPP", ",", "m`PhyPP"}], 
     "}"}]}], ",", 
   RowBox[{"r3`b`MF", "\[Rule]", "m`D"}], ",", 
   RowBox[{"r4`b`X", "\[Rule]", 
    RowBox[{"{", "m`D", "}"}]}], ",", 
   RowBox[{"r4`b`A", "\[Rule]", 
    RowBox[{"{", "1", "}"}]}], ",", 
   RowBox[{"r4`b`XF", "\[Rule]", "m`D"}], ",", 
   RowBox[{"r4`b`M", "\[Rule]", 
    RowBox[{"{", "m`E", "}"}]}], ",", 
   RowBox[{"r4`b`MF", "\[Rule]", "m`E"}], ",", 
   RowBox[{"r5`b`X", "\[Rule]", 
    RowBox[{"{", "m`E", "}"}]}], ",", 
   RowBox[{"r5`b`A", "\[Rule]", 
    RowBox[{"{", "1", "}"}]}], ",", 
   RowBox[{"r5`b`XF", "\[Rule]", "m`E"}], ",", 
   RowBox[{"r6`b`X", "\[Rule]", 
    RowBox[{"{", "m`F", "}"}]}], ",", 
   RowBox[{"r6`b`A", "\[Rule]", 
    RowBox[{"{", "1", "}"}]}], ",", 
   RowBox[{"r6`b`XF", "\[Rule]", "m`F"}], ",", 
   RowBox[{"r6`b`M", "\[Rule]", 
    RowBox[{"{", "m`G", "}"}]}], ",", 
   RowBox[{"r6`b`MF", "\[Rule]", "m`G"}], ",", 
   RowBox[{"r7`b`X", "\[Rule]", 
    RowBox[{"{", "m`G", "}"}]}], ",", 
   RowBox[{"r7`b`A", "\[Rule]", 
    RowBox[{"{", "1", "}"}]}], ",", 
   RowBox[{"r7`b`XF", "\[Rule]", "m`G"}], ",", 
   RowBox[{"r8`b`X", "\[Rule]", 
    RowBox[{"{", "m`F", "}"}]}], ",", 
   RowBox[{"r8`b`A", "\[Rule]", 
    RowBox[{"{", "1", "}"}]}], ",", 
   RowBox[{"r8`b`XF", "\[Rule]", "m`F"}], ",", 
   RowBox[{"r9`b`X", "\[Rule]", 
    RowBox[{"{", "m`F2", "}"}]}], ",", 
   RowBox[{"r9`b`A", "\[Rule]", 
    RowBox[{"{", "1", "}"}]}], ",", 
   RowBox[{"r9`b`XF", "\[Rule]", "m`F2"}], ",", 
   RowBox[{"r10`b`X", "\[Rule]", 
    RowBox[{"{", 
     RowBox[{"m`H", ",", "m`Z"}], "}"}]}], ",", 
   RowBox[{"r10`b`A", "\[Rule]", 
    RowBox[{"{", 
     RowBox[{"1", ",", "1"}], "}"}]}], ",", 
   RowBox[{"r10`b`XF", "\[Rule]", "m`H"}], ",", 
   RowBox[{"r10`b`M", "\[Rule]", 
    RowBox[{"{", 
     RowBox[{"m`F2", ",", "m`G2"}], "}"}]}], ",", 
   RowBox[{"r10`b`MF", "\[Rule]", "m`F2"}], ",", 
   RowBox[{"r11`b`X", "\[Rule]", 
    RowBox[{"{", "m`J", "}"}]}], ",", 
   RowBox[{"r11`b`A", "\[Rule]", 
    RowBox[{"{", "1", "}"}]}], ",", 
   RowBox[{"r11`b`XF", "\[Rule]", "m`J"}], ",", 
   RowBox[{"r12`b`X", "\[Rule]", 
    RowBox[{"{", "m`K", "}"}]}], ",", 
   RowBox[{"r12`b`A", "\[Rule]", 
    RowBox[{"{", "1", "}"}]}], ",", 
   RowBox[{"r12`b`XF", "\[Rule]", "m`K"}], ",", 
   RowBox[{"r13`b`X", "\[Rule]", 
    RowBox[{"{", "m`L", "}"}]}], ",", 
   RowBox[{"r13`b`A", "\[Rule]", 
    RowBox[{"{", "1", "}"}]}], ",", 
   RowBox[{"r13`b`XF", "\[Rule]", "m`L"}], ",", 
   RowBox[{"r14`b`X", "\[Rule]", 
    RowBox[{"{", "m`M", "}"}]}], ",", 
   RowBox[{"r14`b`A", "\[Rule]", 
    RowBox[{"{", "1", "}"}]}], ",", 
   RowBox[{"r14`b`XF", "\[Rule]", "m`M"}], ",", 
   RowBox[{"r15`b`X", "\[Rule]", 
    RowBox[{"{", "m`N", "}"}]}], ",", 
   RowBox[{"r15`b`A", "\[Rule]", 
    RowBox[{"{", "1", "}"}]}], ",", 
   RowBox[{"r15`b`XF", "\[Rule]", "m`N"}], ",", 
   RowBox[{"r16`b`X", "\[Rule]", 
    RowBox[{"{", "m`O", "}"}]}], ",", 
   RowBox[{"r16`b`A", "\[Rule]", 
    RowBox[{"{", "1", "}"}]}], ",", 
   RowBox[{"r16`b`XF", "\[Rule]", "m`O"}], ",", 
   RowBox[{"r17`b`X", "\[Rule]", 
    RowBox[{"{", "m`O", "}"}]}], ",", 
   RowBox[{"r17`b`A", "\[Rule]", 
    RowBox[{"{", "1", "}"}]}], ",", 
   RowBox[{"r17`b`XF", "\[Rule]", "m`O"}], ",", 
   RowBox[{"r18`b`X", "\[Rule]", 
    RowBox[{"{", "m`F2", "}"}]}], ",", 
   RowBox[{"r18`b`A", "\[Rule]", 
    RowBox[{"{", "1", "}"}]}], ",", 
   RowBox[{"r18`b`XF", "\[Rule]", "m`F2"}], ",", 
   RowBox[{"r18`b`M", "\[Rule]", 
    RowBox[{"{", "m`G2", "}"}]}], ",", 
   RowBox[{"r18`b`MF", "\[Rule]", "m`G2"}], ",", 
   RowBox[{"r19`b`X", "\[Rule]", 
    RowBox[{"{", "m`G2", "}"}]}], ",", 
   RowBox[{"r19`b`A", "\[Rule]", 
    RowBox[{"{", "1", "}"}]}], ",", 
   RowBox[{"r19`b`XF", "\[Rule]", "m`G2"}], ",", 
   RowBox[{"r20`b`X", "\[Rule]", 
    RowBox[{"{", 
     RowBox[{"m`F", ",", "m`G"}], "}"}]}], ",", 
   RowBox[{"r20`b`A", "\[Rule]", 
    RowBox[{"{", 
     RowBox[{"1", ",", "1"}], "}"}]}], ",", 
   RowBox[{"r20`b`XF", "\[Rule]", "m`F"}], ",", 
   RowBox[{"r21`b`X", "\[Rule]", 
    RowBox[{"{", "m`P", "}"}]}], ",", 
   RowBox[{"r21`b`A", "\[Rule]", 
    RowBox[{"{", "1", "}"}]}], ",", 
   RowBox[{"r21`b`XF", "\[Rule]", "m`P"}], ",", 
   RowBox[{"r22`b`X", "\[Rule]", 
    RowBox[{"{", 
     RowBox[{"m`F2", ",", "m`G2"}], "}"}]}], ",", 
   RowBox[{"r22`b`A", "\[Rule]", 
    RowBox[{"{", 
     RowBox[{"1", ",", "1"}], "}"}]}], ",", 
   RowBox[{"r22`b`XF", "\[Rule]", "m`F2"}], ",", 
   RowBox[{"r23`b`X", "\[Rule]", 
    RowBox[{"{", "m`Q", "}"}]}], ",", 
   RowBox[{"r23`b`A", "\[Rule]", 
    RowBox[{"{", "1", "}"}]}], ",", 
   RowBox[{"r23`b`XF", "\[Rule]", "m`Q"}], ",", 
   RowBox[{"r24`b`X", "\[Rule]", 
    RowBox[{"{", "m`R", "}"}]}], ",", 
   RowBox[{"r24`b`A", "\[Rule]", 
    RowBox[{"{", "1", "}"}]}], ",", 
   RowBox[{"r24`b`XF", "\[Rule]", "m`R"}], ",", 
   RowBox[{"r25`b`X", "\[Rule]", 
    RowBox[{"{", "m`G", "}"}]}], ",", 
   RowBox[{"r25`b`A", "\[Rule]", 
    RowBox[{"{", "1", "}"}]}], ",", 
   RowBox[{"r25`b`XF", "\[Rule]", "m`G"}], ",", 
   RowBox[{"r26`b`X", "\[Rule]", 
    RowBox[{"{", "m`G2", "}"}]}], ",", 
   RowBox[{"r26`b`A", "\[Rule]", 
    RowBox[{"{", "1", "}"}]}], ",", 
   RowBox[{"r26`b`XF", "\[Rule]", "m`G2"}], ",", 
   RowBox[{"r27`b`X", "\[Rule]", 
    RowBox[{"{", "m`B2", "}"}]}], ",", 
   RowBox[{"r27`b`A", "\[Rule]", 
    RowBox[{"{", "1", "}"}]}], ",", 
   RowBox[{"r27`b`XF", "\[Rule]", "m`B2"}], ",", 
   RowBox[{"r28`b`X", "\[Rule]", 
    RowBox[{"{", "m`B", "}"}]}], ",", 
   RowBox[{"r28`b`A", "\[Rule]", 
    RowBox[{"{", "1", "}"}]}], ",", 
   RowBox[{"r28`b`XF", "\[Rule]", "m`B"}], ",", 
   RowBox[{"r29`b`X", "\[Rule]", 
    RowBox[{"{", "m`B2", "}"}]}], ",", 
   RowBox[{"r29`b`A", "\[Rule]", 
    RowBox[{"{", "1", "}"}]}], ",", 
   RowBox[{"r29`b`XF", "\[Rule]", "m`B2"}], ",", 
   RowBox[{"r30`b`X", "\[Rule]", 
    RowBox[{"{", "m`C", "}"}]}], ",", 
   RowBox[{"r30`b`A", "\[Rule]", 
    RowBox[{"{", "1", "}"}]}], ",", 
   RowBox[{"r30`b`XF", "\[Rule]", "m`C"}], ",", 
   RowBox[{"r31`b`X", "\[Rule]", 
    RowBox[{"{", "m`C2", "}"}]}], ",", 
   RowBox[{"r31`b`A", "\[Rule]", 
    RowBox[{"{", "1", "}"}]}], ",", 
   RowBox[{"r31`b`XF", "\[Rule]", "m`C2"}]}], "}"}]], "Output",
 CellChangeTimes->{
  3.7713103535839925`*^9, 3.771310408520173*^9, 3.7715626220232735`*^9, 
   3.7716485538527412`*^9, 3.7717342640636435`*^9, 3.7718211261353703`*^9, 
   3.77251534163853*^9, 3.7727706067007327`*^9, 3.772771449994633*^9, 
   3.772857569174258*^9, 3.773033352929985*^9, 3.77338605941921*^9, 
   3.7826449753524837`*^9, 3.78271458077746*^9, 3.7827150441774263`*^9, 
   3.7827150750454264`*^9, 3.7827288366904764`*^9, 3.785243015668741*^9, 
   3.785247371573597*^9, 3.785259936026466*^9, 3.787640994686983*^9, 
   3.830832046415557*^9, 3.830835148232211*^9, 3.8308525658278275`*^9, 
   3.8309171811525445`*^9, {3.8309274612434444`*^9, 3.8309274830549383`*^9}, 
   3.8310119092259197`*^9, 3.831019404938707*^9, 3.83102317890549*^9, 
   3.8311868131999397`*^9, 3.831197674802121*^9, 3.831436194566223*^9, 
   3.831523042141885*^9, 3.831798341554087*^9, 3.8320413027864428`*^9, 
   3.8320570782859983`*^9, 3.8322386100176973`*^9, 3.8322404880618544`*^9, 
   3.8322996856072836`*^9, 3.8323012269043036`*^9, 3.8323054409174824`*^9, 
   3.832397185897772*^9, 3.832650554991254*^9, 3.8329110830447454`*^9, 
   3.832998567716171*^9, 3.833001107309082*^9, 3.833253812135075*^9, 
   3.833340923664467*^9, 3.8565914179872923`*^9, 3.8568652339840946`*^9, 
   3.8569449222422605`*^9, 3.856945893045557*^9, 3.8570363199272413`*^9, 
   3.857040611085884*^9, 3.8571076578086805`*^9, 3.857119959717185*^9, 
   3.8571200176185412`*^9, 3.8571903279093046`*^9, 3.8574634464549427`*^9, 
   3.8574635474231243`*^9, 3.8574652711788254`*^9, 3.8574659835575237`*^9, 
   3.8575509528390493`*^9, 3.857550995674637*^9, 3.8576212261408353`*^9, 
   3.8576223337557087`*^9, 3.8576226472992992`*^9, 3.8576228894242134`*^9, 
   3.857623179174122*^9, 3.857623463691673*^9, 3.85763031577328*^9, 
   3.8576307194375277`*^9, 3.8576314325685945`*^9, 3.8577147644333735`*^9, 
   3.8577893421703444`*^9, 3.8578061600602684`*^9, 3.8578088787222214`*^9, 
   3.8582233248240476`*^9, 3.8593569607701893`*^9, 3.8594534569169044`*^9, 
   3.859454316587372*^9, 3.859522413426046*^9, 3.859606125687276*^9, 
   3.8598770217781105`*^9, 3.8600394809632072`*^9, 3.86013880686893*^9, 
   3.8602081998802013`*^9, 3.8604834259029875`*^9, 3.8605588312776194`*^9, 
   3.8617797889261246`*^9, 3.8635904190144606`*^9, 3.863757215542882*^9, 
   3.86427413767589*^9, 3.873361069263949*^9, 3.8737932283593493`*^9, 
   3.8769922242111483`*^9, 3.876993483788005*^9},
 CellLabel->
  "Out[378]=",ExpressionUUID->"13480fa2-ee4d-40cc-b81c-ec75c899304e"]
}, Open  ]],

Cell[CellGroupData[{

Cell["\<\
ParVarVals={r1`I->m`B,r1`S->m`A,r2`I->m`C,r2`S->m`B,r3`I->m`D,r3`I2->m`FPP,r3`\
I3->m`GPP,r3`I4->m`GGPP,r3`I5->m`PhyPP,r3`S->m`C,r4`I->m`E,r4`S->m`D,r5`S->m`\
E,r6`I->m`G,r6`S->m`F,r7`S->m`G,r10`I->m`F2,r10`I2->m`G2,r10`S->m`H,r11`S->m`\
J,r12`S->m`K,r13`S->m`L,r14`S->m`M,r15`S->m`N,r16`S->m`O,r17`S->m`O,r18`I->m`\
G2,r18`S->m`F2,r19`S->m`G2,r27`S->m`B2}\
\>", "Input",
 CellLabel->
  "In[379]:=",ExpressionUUID->"de73777b-ea4b-4d65-a7c0-2503e079ad86"],

Cell[BoxData[
 RowBox[{"{", 
  RowBox[{
   RowBox[{"r1`I", "\[Rule]", "m`B"}], ",", 
   RowBox[{"r1`S", "\[Rule]", "m`A"}], ",", 
   RowBox[{"r2`I", "\[Rule]", "m`C"}], ",", 
   RowBox[{"r2`S", "\[Rule]", "m`B"}], ",", 
   RowBox[{"r3`I", "\[Rule]", "m`D"}], ",", 
   RowBox[{"r3`I2", "\[Rule]", "m`FPP"}], ",", 
   RowBox[{"r3`I3", "\[Rule]", "m`GPP"}], ",", 
   RowBox[{"r3`I4", "\[Rule]", "m`GGPP"}], ",", 
   RowBox[{"r3`I5", "\[Rule]", "m`PhyPP"}], ",", 
   RowBox[{"r3`S", "\[Rule]", "m`C"}], ",", 
   RowBox[{"r4`I", "\[Rule]", "m`E"}], ",", 
   RowBox[{"r4`S", "\[Rule]", "m`D"}], ",", 
   RowBox[{"r5`S", "\[Rule]", "m`E"}], ",", 
   RowBox[{"r6`I", "\[Rule]", "m`G"}], ",", 
   RowBox[{"r6`S", "\[Rule]", "m`F"}], ",", 
   RowBox[{"r7`S", "\[Rule]", "m`G"}], ",", 
   RowBox[{"r10`I", "\[Rule]", "m`F2"}], ",", 
   RowBox[{"r10`I2", "\[Rule]", "m`G2"}], ",", 
   RowBox[{"r10`S", "\[Rule]", "m`H"}], ",", 
   RowBox[{"r11`S", "\[Rule]", "m`J"}], ",", 
   RowBox[{"r12`S", "\[Rule]", "m`K"}], ",", 
   RowBox[{"r13`S", "\[Rule]", "m`L"}], ",", 
   RowBox[{"r14`S", "\[Rule]", "m`M"}], ",", 
   RowBox[{"r15`S", "\[Rule]", "m`N"}], ",", 
   RowBox[{"r16`S", "\[Rule]", "m`O"}], ",", 
   RowBox[{"r17`S", "\[Rule]", "m`O"}], ",", 
   RowBox[{"r18`I", "\[Rule]", "m`G2"}], ",", 
   RowBox[{"r18`S", "\[Rule]", "m`F2"}], ",", 
   RowBox[{"r19`S", "\[Rule]", "m`G2"}], ",", 
   RowBox[{"r27`S", "\[Rule]", "m`B2"}]}], "}"}]], "Output",
 CellChangeTimes->{
  3.7713103536088986`*^9, 3.771310408546132*^9, 3.771562622851203*^9, 
   3.771648554774399*^9, 3.7717342662737617`*^9, 3.7718211270858564`*^9, 
   3.772515343325636*^9, 3.772770609550852*^9, 3.772771450719534*^9, 
   3.772857569970947*^9, 3.773033354617117*^9, 3.7733860594348593`*^9, 
   3.7826449761314507`*^9, {3.782715050520426*^9, 3.782715075979427*^9}, 
   3.7827288369705267`*^9, 3.7852430165537033`*^9, 3.7852473723395743`*^9, 
   3.7852599370738497`*^9, 3.787640995908446*^9, 3.830832049485612*^9, 
   3.830835149677568*^9, 3.8308525667924223`*^9, 3.830917181984719*^9, 
   3.830927483979391*^9, 3.8310119092757416`*^9, 3.831019404985918*^9, 
   3.831023178948373*^9, 3.8311868132451353`*^9, 3.83119767486097*^9, 
   3.8314361946046333`*^9, 3.8315230421838264`*^9, 3.8317983416322193`*^9, 
   3.832041302848942*^9, 3.83205707835514*^9, 3.8322386100801907`*^9, 
   3.8322404881243525`*^9, 3.8322996856541214`*^9, 3.832301226966817*^9, 
   3.8323054409643593`*^9, 3.8323971859445887`*^9, 3.8326505550381327`*^9, 
   3.832911083107246*^9, 3.8329985677943068`*^9, 3.833001107371601*^9, 
   3.8332538121818953`*^9, 3.833340923726982*^9, 3.8565914179937224`*^9, 
   3.8568652340070686`*^9, 3.8569449222602234`*^9, 3.8569458930525727`*^9, 
   3.8570363199413757`*^9, 3.8570406111018996`*^9, 3.8571076578146367`*^9, 
   3.85711995972344*^9, 3.857120017634652*^9, 3.857190327932246*^9, 
   3.857463446478002*^9, 3.857463547448196*^9, 3.8574652712046967`*^9, 
   3.857465983581867*^9, 3.8575509528592997`*^9, 3.857550995682144*^9, 
   3.8576212261625795`*^9, 3.857622333763096*^9, 3.857622647331555*^9, 
   3.8576228913207026`*^9, 3.8576231792057257`*^9, 3.8576234636990743`*^9, 
   3.8576303157802916`*^9, 3.8576307194680586`*^9, 3.8576314325769444`*^9, 
   3.8577147644527946`*^9, 3.8577893421919255`*^9, 3.857806160066779*^9, 
   3.857808878744529*^9, 3.8582233248442726`*^9, 3.8593569607934494`*^9, 
   3.859453456941536*^9, 3.859454316607811*^9, 3.8595224134768686`*^9, 
   3.859606125719138*^9, 3.8598770218017344`*^9, 3.860039480990301*^9, 
   3.86013880689276*^9, 3.860208199887182*^9, 3.860483425920027*^9, 
   3.8605588312871075`*^9, 3.8617797889610023`*^9, 3.863590419022707*^9, 
   3.86375721554988*^9, 3.8642741377048087`*^9, 3.8733610692809496`*^9, 
   3.8737932283643484`*^9, 3.8769922242381487`*^9, 3.876993483812005*^9},
 CellLabel->
  "Out[379]=",ExpressionUUID->"356f6696-a340-4ec5-9e27-d0f38c591946"]
}, Open  ]],

Cell[CellGroupData[{

Cell["\<\
Pars={r1`Ki,r1`Km,r1`Vmax,r2`Ki,r2`Km,r2`Vmax,r3`Ki,r3`Ki2,r3`Ki3,r3`Ki4,r3`\
Ki5,r3`Km,r3`Vmax,r4`Ki,r4`Km,r4`Vmax,r5`Km,r5`Vmax,r6`Ki,r6`Km,r6`Vmax,r7`Km,\
r7`Vmax,r8`a,r9`a,r10`Ki,r10`Ki2,r10`Km,r10`Vmax,r11`Km,r11`Vmax,r12`Km,r12`\
Vmax,r13`Km,r13`Vmax,r14`Km,r14`Vmax,r15`Km,r15`Vmax,r16`Km,r16`Vmax,r17`Km,\
r17`Vmax,r18`Ki,r18`Km,r18`Vmax,r19`Km,r19`Vmax,r20`a,r22`a,r25`a,r26`a,r27`\
Km,r27`Vmax,r28`a,r29`a,r30`a,r31`a}\
\>", "Input",
 CellChangeTimes->{{3.8308365340369577`*^9, 3.830836538005336*^9}, {
   3.8574655837570033`*^9, 3.857465590988657*^9}, 3.859606081729163*^9},
 CellLabel->
  "In[380]:=",ExpressionUUID->"080c6dec-1a82-4326-aaf3-50641c775783"],

Cell[BoxData[
 RowBox[{"{", 
  RowBox[{
  "r1`Ki", ",", "r1`Km", ",", "r1`Vmax", ",", "r2`Ki", ",", "r2`Km", ",", 
   "r2`Vmax", ",", "r3`Ki", ",", "r3`Ki2", ",", "r3`Ki3", ",", "r3`Ki4", ",", 
   "r3`Ki5", ",", "r3`Km", ",", "r3`Vmax", ",", "r4`Ki", ",", "r4`Km", ",", 
   "r4`Vmax", ",", "r5`Km", ",", "r5`Vmax", ",", "r6`Ki", ",", "r6`Km", ",", 
   "r6`Vmax", ",", "r7`Km", ",", "r7`Vmax", ",", "r8`a", ",", "r9`a", ",", 
   "r10`Ki", ",", "r10`Ki2", ",", "r10`Km", ",", "r10`Vmax", ",", "r11`Km", 
   ",", "r11`Vmax", ",", "r12`Km", ",", "r12`Vmax", ",", "r13`Km", ",", 
   "r13`Vmax", ",", "r14`Km", ",", "r14`Vmax", ",", "r15`Km", ",", "r15`Vmax",
    ",", "r16`Km", ",", "r16`Vmax", ",", "r17`Km", ",", "r17`Vmax", ",", 
   "r18`Ki", ",", "r18`Km", ",", "r18`Vmax", ",", "r19`Km", ",", "r19`Vmax", 
   ",", "r20`a", ",", "r22`a", ",", "r25`a", ",", "r26`a", ",", "r27`Km", ",",
    "r27`Vmax", ",", "r28`a", ",", "r29`a", ",", "r30`a", ",", "r31`a"}], 
  "}"}]], "Output",
 CellChangeTimes->CompressedData["
1:eJwVyV1oklEcgHHdxUyQwqxobGljFK1aXTiWC2ydl2QGbQMXgdHadM2GofNC
or0RFQl+7EOYCatNw1E5bdTahS7LRcoWyqphbWj5Fq21mJxiGbghKP3PxcPv
4qlU9yi62CwW6wxEe1t8YRtGd93/6FnQYGU4P8E/Cue2DHjL45cL+jDaKvD8
3QV2hNtju8FAk+9ZN6hvbivowKXxVuMymKhuTPP6McqFAnIH2OdnMtwBjDbt
C24+uJMvo7SgiS6tuQI69YEdFpC/3rFILEnvXbGBw6GGySBolXReFg9iNKTv
ck2BIW3hLAMeWNENfQWFCXNOaceoQPXeNIGfNxsamZcYPeo+mVe/wihvkf+w
gmnv2AUbaL9dvBMAr893jk6Dj6njyhSoiGyc/wa+MNeqiVlhMcAOYzR/YmG7
GSyKekTEw8nVHJGzjxZZwKer2RbiueqKd8/Bg5yrCaJeJ9vzCTy1Me0lppjM
e2LpWPA38eIHDX8RTOJcLZE33DuQBGe466+J8WZBWQoc59pj7BmM7rfNifeD
sXiJ9ghI8ZLho6BbOlKeJ99V9rDqDUYVl4QRBWiYctS0gk94kzojeE0abHKB
5e0hR2UEIzoj+mUABxNpjQeUSAryKGhck06cjmJUpVq7oQddSw98kVmMNCpV
pC6GkVqZFVvAevWxEVMco+91PmfqC0YfD/Xfm0hjFKW2jM4tY+SX0fVvwf/R
HVXu
  "],
 CellLabel->
  "Out[380]=",ExpressionUUID->"36db7457-364c-4499-bfd7-a6b511368884"]
}, Open  ]],

Cell[CellGroupData[{

Cell["\<\
ParsString={ToString[R1Ki],ToString[R1Km],ToString[R1Vmax],ToString[R2Ki],\
ToString[R2Km],ToString[R2Vmax],ToString[R3Ki],ToString[R3Ki2],ToString[R3Ki3]\
,ToString[R3Ki4],ToString[R3Ki5],ToString[R3Km],ToString[R3Vmax],ToString[\
R4Ki],ToString[R4Km],ToString[R4Vmax],ToString[R5Km],ToString[R5Vmax],\
ToString[R6Ki],ToString[R6Km],ToString[R6Vmax],ToString[R7Km],ToString[R7Vmax]\
,ToString[R8a],ToString[R9a],ToString[R10Ki],ToString[R10Ki2],ToString[R10Km],\
ToString[R10Vmax],ToString[R11Km],ToString[R11Vmax],ToString[R12Km],ToString[\
R12Vmax],ToString[R13Km],ToString[R13Vmax],ToString[R14Km],ToString[R14Vmax],\
ToString[R15Km],ToString[R15Vmax],ToString[R16Km],ToString[R16Vmax],ToString[\
R17Km],ToString[R17Vmax],ToString[R18Ki],ToString[R18Km],ToString[R18Vmax],\
ToString[R19Km],ToString[R19Vmax],ToString[R20a],ToString[R21a],ToString[R22a]\
,ToString[R23a],ToString[R24a],ToString[R25a],ToString[R26a],ToString[R27Km],\
ToString[R27Vmax],ToString[R28a],ToString[R29a],ToString[R30a],ToString[R31a]}\
\>", "Input",
 CellLabel->
  "In[381]:=",ExpressionUUID->"b3a4099b-d285-4994-95fa-76eb0efb4cb1"],

Cell[BoxData[
 RowBox[{"{", 
  RowBox[{"\<\"R1Ki\"\>", ",", "\<\"R1Km\"\>", ",", "\<\"R1Vmax\"\>", 
   ",", "\<\"R2Ki\"\>", ",", "\<\"R2Km\"\>", ",", "\<\"R2Vmax\"\>", 
   ",", "\<\"R3Ki\"\>", ",", "\<\"R3Ki2\"\>", ",", "\<\"R3Ki3\"\>", 
   ",", "\<\"R3Ki4\"\>", ",", "\<\"R3Ki5\"\>", ",", "\<\"R3Km\"\>", 
   ",", "\<\"R3Vmax\"\>", ",", "\<\"R4Ki\"\>", ",", "\<\"R4Km\"\>", 
   ",", "\<\"R4Vmax\"\>", ",", "\<\"R5Km\"\>", ",", "\<\"R5Vmax\"\>", 
   ",", "\<\"R6Ki\"\>", ",", "\<\"R6Km\"\>", ",", "\<\"R6Vmax\"\>", 
   ",", "\<\"R7Km\"\>", ",", "\<\"R7Vmax\"\>", ",", "\<\"R8a\"\>", 
   ",", "\<\"R9a\"\>", ",", "\<\"R10Ki\"\>", ",", "\<\"R10Ki2\"\>", 
   ",", "\<\"R10Km\"\>", ",", "\<\"R10Vmax\"\>", ",", "\<\"R11Km\"\>", 
   ",", "\<\"R11Vmax\"\>", ",", "\<\"R12Km\"\>", ",", "\<\"R12Vmax\"\>", 
   ",", "\<\"R13Km\"\>", ",", "\<\"R13Vmax\"\>", ",", "\<\"R14Km\"\>", 
   ",", "\<\"R14Vmax\"\>", ",", "\<\"R15Km\"\>", ",", "\<\"R15Vmax\"\>", 
   ",", "\<\"R16Km\"\>", ",", "\<\"R16Vmax\"\>", ",", "\<\"R17Km\"\>", 
   ",", "\<\"R17Vmax\"\>", ",", "\<\"R18Ki\"\>", ",", "\<\"R18Km\"\>", 
   ",", "\<\"R18Vmax\"\>", ",", "\<\"R19Km\"\>", ",", "\<\"R19Vmax\"\>", 
   ",", "\<\"R20a\"\>", ",", "\<\"R21a\"\>", ",", "\<\"R22a\"\>", 
   ",", "\<\"R23a\"\>", ",", "\<\"R24a\"\>", ",", "\<\"R25a\"\>", 
   ",", "\<\"R26a\"\>", ",", "\<\"R27Km\"\>", ",", "\<\"R27Vmax\"\>", 
   ",", "\<\"R28a\"\>", ",", "\<\"R29a\"\>", ",", "\<\"R30a\"\>", 
   ",", "\<\"R31a\"\>"}], "}"}]], "Output",
 CellChangeTimes->{
  3.7713103536567698`*^9, 3.771310408595972*^9, 3.7715626244601984`*^9, 
   3.77164856538025*^9, 3.771734269202898*^9, 3.771821128757383*^9, 
   3.772515348215087*^9, 3.772770612162876*^9, 3.7727714522326207`*^9, 
   3.772857571425344*^9, 3.7730333578351135`*^9, 3.7733860594816957`*^9, 
   3.78264497761145*^9, {3.782715053530426*^9, 3.782715078931427*^9}, 
   3.782728837414477*^9, 3.785243018823758*^9, 3.7852473737869387`*^9, 
   3.7852599409555035`*^9, 3.787640998415393*^9, 3.8308320528596263`*^9, 
   3.830835152176696*^9, 3.8308525687045918`*^9, 3.8309171837552853`*^9, 
   3.8309274856232615`*^9, 3.831011909380052*^9, 3.831019405083663*^9, 
   3.831023179037505*^9, 3.831186813339247*^9, 3.8311976749666862`*^9, 
   3.8314361946524568`*^9, 3.831523042237032*^9, 3.831798341772835*^9, 
   3.8320413030520687`*^9, 3.832057078640071*^9, 3.832238610252057*^9, 
   3.832240488265335*^9, 3.8322996857478857`*^9, 3.8323012270761557`*^9, 
   3.832305441073807*^9, 3.8323971860383396`*^9, 3.8326505551475058`*^9, 
   3.832911083232245*^9, 3.832998567981747*^9, 3.833001107496529*^9, 
   3.833253812306894*^9, 3.8333409238363523`*^9, 3.85659141801559*^9, 
   3.856865234035309*^9, 3.856944922271718*^9, 3.85694589311001*^9, 
   3.85703631995942*^9, 3.857040611135124*^9, 3.857107657833723*^9, 
   3.8571199597613974`*^9, 3.8571200176594634`*^9, 3.8571903279686704`*^9, 
   3.8574634465163755`*^9, 3.857463547482733*^9, 3.857465271239955*^9, 
   3.857465983615639*^9, 3.8575509528896666`*^9, 3.857550995704528*^9, 
   3.857621226188669*^9, 3.857622333798289*^9, 3.8576226473751383`*^9, 
   3.8576228957780266`*^9, 3.8576231792192717`*^9, 3.857623463736067*^9, 
   3.8576303158071065`*^9, 3.8576307195109715`*^9, 3.857631432626275*^9, 
   3.8577147644855886`*^9, 3.857789342220025*^9, 3.8578061600972476`*^9, 
   3.857808878773782*^9, 3.8582233248580995`*^9, 3.85935696082451*^9, 
   3.8594534569726777`*^9, 3.859454316621482*^9, 3.85952241350858*^9, 
   3.8596061257581396`*^9, 3.85987702183368*^9, 3.8600394810232983`*^9, 
   3.8601388069232674`*^9, 3.860208199939498*^9, 3.860483425952913*^9, 
   3.8605588312990437`*^9, 3.8617797890028906`*^9, 3.8635904190531282`*^9, 
   3.8637572155827904`*^9, 3.8642741377417603`*^9, 3.8733610692949495`*^9, 
   3.8737932283973536`*^9, 3.8769922242781496`*^9, 3.876993483843004*^9},
 CellLabel->
  "Out[381]=",ExpressionUUID->"f0a9d080-b55b-48b8-9de2-83f41145c792"]
}, Open  ]],

Cell[CellGroupData[{

Cell["ParArrayInVars={}", "Input",
 CellLabel->
  "In[382]:=",ExpressionUUID->"15ac1229-bbeb-4ba3-b02c-a1c7a2c8dacd"],

Cell[BoxData[
 RowBox[{"{", "}"}]], "Output",
 CellChangeTimes->{
  3.7713103536807065`*^9, 3.771310408619934*^9, 3.7715626251475368`*^9, 
   3.7716485665206957`*^9, 3.7717342700376625`*^9, 3.7718211295014563`*^9, 
   3.772515351026956*^9, 3.7727706143581657`*^9, 3.77277145288869*^9, 
   3.7728575720189543`*^9, 3.7730333583818617`*^9, 3.77338605949732*^9, 
   3.78264497824045*^9, {3.7827150543654647`*^9, 3.7827150808834267`*^9}, 
   3.7827288376284933`*^9, 3.7852430194617567`*^9, 3.785247374475003*^9, 
   3.7852599427827525`*^9, 3.787640999241784*^9, 3.830832054075144*^9, 
   3.83083515348068*^9, 3.83085256970248*^9, 3.830917184481867*^9, 
   3.830927486613468*^9, 3.8310119094293175`*^9, 3.8310194051322727`*^9, 
   3.8310231790811195`*^9, 3.831186813382082*^9, 3.831197675021546*^9, 
   3.8314361946882253`*^9, 3.8315230422746005`*^9, 3.831798341960312*^9, 
   3.832041303130193*^9, 3.832057078718255*^9, 3.8322386103301888`*^9, 
   3.8322404883278575`*^9, 3.832299685794724*^9, 3.83230122713873*^9, 
   3.832305441120603*^9, 3.832397186085215*^9, 3.832650555210004*^9, 
   3.8329110832947445`*^9, 3.8329985680442824`*^9, 3.833001107559089*^9, 
   3.833253812369886*^9, 3.8333409238988557`*^9, 3.8565914180306063`*^9, 
   3.8568652340402946`*^9, 3.856944922288842*^9, 3.856945893116994*^9, 
   3.857036319971416*^9, 3.857040611140789*^9, 3.8571076578488855`*^9, 
   3.8571199597684608`*^9, 3.857120017674802*^9, 3.857190327977028*^9, 
   3.8574634465403337`*^9, 3.8574635475056725`*^9, 3.8574652712473993`*^9, 
   3.8574659836242113`*^9, 3.857550952907671*^9, 3.857550995710575*^9, 
   3.8576212262067204`*^9, 3.8576223338090124`*^9, 3.8576226474082747`*^9, 
   3.857622900247969*^9, 3.8576231792463894`*^9, 3.857623463742079*^9, 
   3.8576303158284454`*^9, 3.8576307195426335`*^9, 3.857631432633289*^9, 
   3.8577147644917755`*^9, 3.8577893422405996`*^9, 3.8578061601166315`*^9, 
   3.8578088787799435`*^9, 3.8582233248754606`*^9, 3.8593569608315754`*^9, 
   3.85945345698176*^9, 3.859454316640663*^9, 3.859522413533099*^9, 
   3.8596061257905087`*^9, 3.859877021854007*^9, 3.8600394810486755`*^9, 
   3.860138806930575*^9, 3.860208199947477*^9, 3.860483425957708*^9, 
   3.8605588313050275`*^9, 3.861779789008874*^9, 3.8635904190737257`*^9, 
   3.8637572156048374`*^9, 3.8642741377733555`*^9, 3.8733610693139505`*^9, 
   3.8737932284133453`*^9, 3.87699222428815*^9, 3.876993483850972*^9},
 CellLabel->
  "Out[382]=",ExpressionUUID->"5ef92bec-81f2-4234-a984-f5f709186a89"]
}, Open  ]],

Cell[CellGroupData[{

Cell["\<\
ParNumValsAll={r1`Ki->0.009,r1`Km->0.043,r1`Vmax->0.454,r2`Ki->0.081,r2`Km->0.\
056,r2`Vmax->0.033,r3`Ki->0.18,r3`Ki2->0.0071,r3`Ki3->0.031,r3`Ki4->0.049,r3`\
Ki5->0.0036,r3`Km->0.046,r3`Vmax->234.538,r4`Ki->0.014,r4`Km->0.35,r4`Vmax->\
27.53,r5`Km->0.01,r5`Vmax->9.325,r6`Ki->0.092,r6`Km->0.051,r6`Vmax->5.662,r7`\
Km->0.017,r7`Vmax->5.662,r8`a->0.1,r9`a->1,r10`Ki->0.0654,r10`Ki2->0.0813,r10`\
Km\[Rule]0.0185`,r10`Vmax->1.215,r11`Km->0.147,r11`Vmax->1.166,r12`Km->0.37,\
r12`Vmax->31.17,r13`Km->0.2,r13`Vmax->174.766,r14`Km->0.483,r14`Vmax->0.605,\
r15`Km->0.7,r15`Vmax->0.199666,r16`Km->0.03,r16`Vmax->4.18,r17`Km->0.03,r17`\
Vmax->4.18,r18`Ki->0.092,r18`Km->0.0051,r18`Vmax->5.662,r19`Km->0.017,r19`\
Vmax->5.662,r20`a->2005440,r21`a->0.886408,r22`a->16665.7,r23`a->0.0437732,\
r24`a->3.53262,r25`a->0.1,r26`a->1,r27`Km->0.056,r27`Vmax->0.023,r28`a->1000,\
r29`a->10000,r30`a->1000,r31`a->10000}\
\>", "Input",
 CellChangeTimes->{
  3.771310783038595*^9, {3.7713119757113094`*^9, 3.7713119781188374`*^9}, 
   3.7715801222700233`*^9, {3.771586239843341*^9, 3.7715862414829245`*^9}, 
   3.7715862779828157`*^9, {3.771586882793262*^9, 3.7715868843663683`*^9}, {
   3.785260516406864*^9, 3.7852605539025917`*^9}},
 CellLabel->
  "In[383]:=",ExpressionUUID->"b8ece316-0b54-4f14-b69f-1f8b6cbe2fe1"],

Cell[BoxData[
 RowBox[{"{", 
  RowBox[{
   RowBox[{"r1`Ki", "\[Rule]", "0.009`"}], ",", 
   RowBox[{"r1`Km", "\[Rule]", "0.043`"}], ",", 
   RowBox[{"r1`Vmax", "\[Rule]", "0.454`"}], ",", 
   RowBox[{"r2`Ki", "\[Rule]", "0.081`"}], ",", 
   RowBox[{"r2`Km", "\[Rule]", "0.056`"}], ",", 
   RowBox[{"r2`Vmax", "\[Rule]", "0.033`"}], ",", 
   RowBox[{"r3`Ki", "\[Rule]", "0.18`"}], ",", 
   RowBox[{"r3`Ki2", "\[Rule]", "0.0071`"}], ",", 
   RowBox[{"r3`Ki3", "\[Rule]", "0.031`"}], ",", 
   RowBox[{"r3`Ki4", "\[Rule]", "0.049`"}], ",", 
   RowBox[{"r3`Ki5", "\[Rule]", "0.0036`"}], ",", 
   RowBox[{"r3`Km", "\[Rule]", "0.046`"}], ",", 
   RowBox[{"r3`Vmax", "\[Rule]", "234.538`"}], ",", 
   RowBox[{"r4`Ki", "\[Rule]", "0.014`"}], ",", 
   RowBox[{"r4`Km", "\[Rule]", "0.35`"}], ",", 
   RowBox[{"r4`Vmax", "\[Rule]", "27.53`"}], ",", 
   RowBox[{"r5`Km", "\[Rule]", "0.01`"}], ",", 
   RowBox[{"r5`Vmax", "\[Rule]", "9.325`"}], ",", 
   RowBox[{"r6`Ki", "\[Rule]", "0.092`"}], ",", 
   RowBox[{"r6`Km", "\[Rule]", "0.051`"}], ",", 
   RowBox[{"r6`Vmax", "\[Rule]", "5.662`"}], ",", 
   RowBox[{"r7`Km", "\[Rule]", "0.017`"}], ",", 
   RowBox[{"r7`Vmax", "\[Rule]", "5.662`"}], ",", 
   RowBox[{"r8`a", "\[Rule]", "0.1`"}], ",", 
   RowBox[{"r9`a", "\[Rule]", "1"}], ",", 
   RowBox[{"r10`Ki", "\[Rule]", "0.0654`"}], ",", 
   RowBox[{"r10`Ki2", "\[Rule]", "0.0813`"}], ",", 
   RowBox[{"r10`Km", "\[Rule]", "0.0185`"}], ",", 
   RowBox[{"r10`Vmax", "\[Rule]", "1.215`"}], ",", 
   RowBox[{"r11`Km", "\[Rule]", "0.147`"}], ",", 
   RowBox[{"r11`Vmax", "\[Rule]", "1.166`"}], ",", 
   RowBox[{"r12`Km", "\[Rule]", "0.37`"}], ",", 
   RowBox[{"r12`Vmax", "\[Rule]", "31.17`"}], ",", 
   RowBox[{"r13`Km", "\[Rule]", "0.2`"}], ",", 
   RowBox[{"r13`Vmax", "\[Rule]", "174.766`"}], ",", 
   RowBox[{"r14`Km", "\[Rule]", "0.483`"}], ",", 
   RowBox[{"r14`Vmax", "\[Rule]", "0.605`"}], ",", 
   RowBox[{"r15`Km", "\[Rule]", "0.7`"}], ",", 
   RowBox[{"r15`Vmax", "\[Rule]", "0.199666`"}], ",", 
   RowBox[{"r16`Km", "\[Rule]", "0.03`"}], ",", 
   RowBox[{"r16`Vmax", "\[Rule]", "4.18`"}], ",", 
   RowBox[{"r17`Km", "\[Rule]", "0.03`"}], ",", 
   RowBox[{"r17`Vmax", "\[Rule]", "4.18`"}], ",", 
   RowBox[{"r18`Ki", "\[Rule]", "0.092`"}], ",", 
   RowBox[{"r18`Km", "\[Rule]", "0.0051`"}], ",", 
   RowBox[{"r18`Vmax", "\[Rule]", "5.662`"}], ",", 
   RowBox[{"r19`Km", "\[Rule]", "0.017`"}], ",", 
   RowBox[{"r19`Vmax", "\[Rule]", "5.662`"}], ",", 
   RowBox[{"r20`a", "\[Rule]", "2005440"}], ",", 
   RowBox[{"r21`a", "\[Rule]", "0.886408`"}], ",", 
   RowBox[{"r22`a", "\[Rule]", "16665.7`"}], ",", 
   RowBox[{"r23`a", "\[Rule]", "0.0437732`"}], ",", 
   RowBox[{"r24`a", "\[Rule]", "3.53262`"}], ",", 
   RowBox[{"r25`a", "\[Rule]", "0.1`"}], ",", 
   RowBox[{"r26`a", "\[Rule]", "1"}], ",", 
   RowBox[{"r27`Km", "\[Rule]", "0.056`"}], ",", 
   RowBox[{"r27`Vmax", "\[Rule]", "0.023`"}], ",", 
   RowBox[{"r28`a", "\[Rule]", "1000"}], ",", 
   RowBox[{"r29`a", "\[Rule]", "10000"}], ",", 
   RowBox[{"r30`a", "\[Rule]", "1000"}], ",", 
   RowBox[{"r31`a", "\[Rule]", "10000"}]}], "}"}]], "Output",
 CellChangeTimes->CompressedData["
1:eJwV0X0s1HEcB/DTNWHmoWgkQx562Bx5mofSvkgoDykVWuk8xlxsuj/CmGxx
koo2cSwbC2Me/rjTccrJ81Msm984SlH0dXq41Dyk9++Pz17/vffe+2PFvxMe
r8HhcGJxWqd3VS6mlLyR+Ia1wDDTmFkpPCVpPdYJG+3U/gy8lqm04B6ixPrj
iQlN6BUaXGgPedHbeblmlDyRf7PbgTbrrSWsyXrl4qOHKVFJlOnZ0DM5reG4
OSXVudHVUzxKdCuDGDUUKGWPt2B4TP7JAWf0aFy6OAQNpBsZE3BP0UIPq+a4
tXGUOyV5ruvCThEloxURm11Q31unWQ6z2i9n9kHhE2utJRjLrOivQqf0loAD
RchX1/04CLsc44ZMYNRkc0sSdM/j76TC/virGYtwxjVoTvchJVZeioBSWNa4
vKpdjPw2ptoQvjMI9kmGfv907VNgjEpmVAB5aQnTrNw5288iKJP5tUrhTfek
ROdHyBGkVLXD5VVuhBI6xd19Og/FV0o2Ikuwl29OTj684ELOKTsp8blHNvld
lDgMBH4qhEH1tddFUOq7e18C/UfixB1wuNYrkoEdg3+jFqC9pxufVWLMkWrI
KeHsTu5/AM8I0yxY81993WCtH1WHFsB9weZjbbB8TTjFKtrwN38P32bJXrIG
RKyNsxr1dKpYjzBJhtOwbPOPC6uhe2bxDFTF/nzNetvQ2JSBgu8lQxrdlOj8
HnC2g5Zb3GQeFPIYuQP0OS8224SOiWa11j2UyG0tFeFQNFhmfwluh7SlZsAb
t2TBVazGXaVWCuz1wepLGtTbUibUQIHLbkAv3Jr3bgrsxY7qlWwBtAmpaVD0
UTJSx1e4DVGyV/7LuQB6lHlU5g/j72cbnzGzlLwYK37eNEdJN9UW9y9SUmGS
5TEA/wPG36za
  "],
 CellLabel->
  "Out[383]=",ExpressionUUID->"a8426c64-25c5-469a-a9ac-1de57ffa219b"]
}, Open  ]],

Cell[CellGroupData[{

Cell[BoxData[
 RowBox[{"ParNumVals", "=", 
  RowBox[{"FilterRules", "[", 
   RowBox[{"ParNumValsAll", ",", " ", 
    RowBox[{"Except", "[", "\"\<Vmax\>\"", "]"}]}], "]"}]}]], "Input",
 CellChangeTimes->{{3.7713119825578737`*^9, 3.771312074884537*^9}, {
  3.7713121421430535`*^9, 3.771312151293213*^9}, {3.7715799670475063`*^9, 
  3.7715799839426374`*^9}, {3.771580078785415*^9, 3.771580084378451*^9}},
 CellLabel->
  "In[384]:=",ExpressionUUID->"284b709f-e56e-4e1a-9df9-35a3efceb3db"],

Cell[BoxData[
 RowBox[{"{", 
  RowBox[{
   RowBox[{"r1`Ki", "\[Rule]", "0.009`"}], ",", 
   RowBox[{"r1`Km", "\[Rule]", "0.043`"}], ",", 
   RowBox[{"r2`Ki", "\[Rule]", "0.081`"}], ",", 
   RowBox[{"r2`Km", "\[Rule]", "0.056`"}], ",", 
   RowBox[{"r3`Ki", "\[Rule]", "0.18`"}], ",", 
   RowBox[{"r3`Ki2", "\[Rule]", "0.0071`"}], ",", 
   RowBox[{"r3`Ki3", "\[Rule]", "0.031`"}], ",", 
   RowBox[{"r3`Ki4", "\[Rule]", "0.049`"}], ",", 
   RowBox[{"r3`Ki5", "\[Rule]", "0.0036`"}], ",", 
   RowBox[{"r3`Km", "\[Rule]", "0.046`"}], ",", 
   RowBox[{"r4`Ki", "\[Rule]", "0.014`"}], ",", 
   RowBox[{"r4`Km", "\[Rule]", "0.35`"}], ",", 
   RowBox[{"r5`Km", "\[Rule]", "0.01`"}], ",", 
   RowBox[{"r6`Ki", "\[Rule]", "0.092`"}], ",", 
   RowBox[{"r6`Km", "\[Rule]", "0.051`"}], ",", 
   RowBox[{"r7`Km", "\[Rule]", "0.017`"}], ",", 
   RowBox[{"r8`a", "\[Rule]", "0.1`"}], ",", 
   RowBox[{"r9`a", "\[Rule]", "1"}], ",", 
   RowBox[{"r10`Ki", "\[Rule]", "0.0654`"}], ",", 
   RowBox[{"r10`Ki2", "\[Rule]", "0.0813`"}], ",", 
   RowBox[{"r10`Km", "\[Rule]", "0.0185`"}], ",", 
   RowBox[{"r11`Km", "\[Rule]", "0.147`"}], ",", 
   RowBox[{"r12`Km", "\[Rule]", "0.37`"}], ",", 
   RowBox[{"r13`Km", "\[Rule]", "0.2`"}], ",", 
   RowBox[{"r14`Km", "\[Rule]", "0.483`"}], ",", 
   RowBox[{"r15`Km", "\[Rule]", "0.7`"}], ",", 
   RowBox[{"r16`Km", "\[Rule]", "0.03`"}], ",", 
   RowBox[{"r17`Km", "\[Rule]", "0.03`"}], ",", 
   RowBox[{"r18`Ki", "\[Rule]", "0.092`"}], ",", 
   RowBox[{"r18`Km", "\[Rule]", "0.0051`"}], ",", 
   RowBox[{"r19`Km", "\[Rule]", "0.017`"}], ",", 
   RowBox[{"r20`a", "\[Rule]", "2005440"}], ",", 
   RowBox[{"r21`a", "\[Rule]", "0.886408`"}], ",", 
   RowBox[{"r22`a", "\[Rule]", "16665.7`"}], ",", 
   RowBox[{"r23`a", "\[Rule]", "0.0437732`"}], ",", 
   RowBox[{"r24`a", "\[Rule]", "3.53262`"}], ",", 
   RowBox[{"r25`a", "\[Rule]", "0.1`"}], ",", 
   RowBox[{"r26`a", "\[Rule]", "1"}], ",", 
   RowBox[{"r27`Km", "\[Rule]", "0.056`"}], ",", 
   RowBox[{"r28`a", "\[Rule]", "1000"}], ",", 
   RowBox[{"r29`a", "\[Rule]", "10000"}], ",", 
   RowBox[{"r30`a", "\[Rule]", "1000"}], ",", 
   RowBox[{"r31`a", "\[Rule]", "10000"}]}], "}"}]], "Output",
 CellChangeTimes->CompressedData["
1:eJwV0n0s1HEcB/C7xFRmKOQxp81Fo7WTIVNfNq4Ml5ZFVstTKI8xKyxF4vJ4
aModq10dsl1Mac5p3YXY0mZYl+en6ezrtiShXXr//vjs9cdne//x+bw5sekR
CWwWi5WIYdm5bnnaUFIUb2hwCs51xQrkcFugH+6GS35tE4yz9f7zPVAayXNV
QIvyEL4GynO4Tga2lNg3NxIzWOKSVuYOuwSyokI7Suq8Hbl6KFkbqGI8IOoQ
c+0pMXyrzyyAzimZra4OlHQaZDSNelBi0nhXswGzytTVf2F2ouTkII+S4Tb9
hSHoHy3K+QojXxmpGLPsAy2jvbFfd89VCCkJuiPd6YUN1Xq5Empnb+f1Q2Mn
H+Nl+GOZbbYKA2w7+AcfU3K1RvbTCrZJE4YOQ+9QuTwJbnHj9alQJLucvQDV
wpApk3JKrBSf+LVQ6KZd3VdByZ+VySZzKDULD0iBa3pT95tQres9VAo9M5LG
GVlT3CUhtPINetMNe7xTbvAqkZOWJumEA6uGl6bhyGKuaAY2TNRsRlVRIlA/
uFcMdfEkeFpBSdjpgJ3YXkrORp9fLINxypcxQmjduVv0Do6FJYjfw1vH/aI0
8FrhdvQsNO7ximWs07K62UpKZLpRi0ewLzDzCOP3Zu0m47/m3+Gl0Hrb4UsH
3CrMHWXkPQl2GIPFHIWM0bFkbYSRqtd1jM/6k83H4cPqLU/GmPy8im/wdfqv
D4zLAksbDcxJqh5i9+EPLZ95LlDquTfFAxZOa5QnYOKK2G4HtrTYSY9+pKRm
D0cVASeS690vwiucztRs6HZfESqBc/O9tRwVJflNzisZ0HFgJvE5nMvZ5ash
//qZ9nNq9Mh/tSAN6uJetKr6cafwOJXXECXHsjd4pXA517exeBh9n2ur10xS
0mFU+bR9ihLT8P3igQVK+sfyfQbhf8gUvRY=
  "],
 CellLabel->
  "Out[384]=",ExpressionUUID->"ff30bdc8-6005-4aa4-96f3-78314559c8a6"]
}, Open  ]],

Cell[CellGroupData[{

Cell["IndVars={m`A,m`FPP,m`GGPP,m`GPP,m`H,m`PhyPP,m`Z}", "Input",
 CellLabel->
  "In[385]:=",ExpressionUUID->"429e4c9c-a7e4-4d6d-a331-396939e530f6"],

Cell[BoxData[
 RowBox[{"{", 
  RowBox[{
  "m`A", ",", "m`FPP", ",", "m`GGPP", ",", "m`GPP", ",", "m`H", ",", 
   "m`PhyPP", ",", "m`Z"}], "}"}]], "Output",
 CellChangeTimes->CompressedData["
1:eJwV0mtM0mEUBnAwp+bKeU/FC5JZXlvisttyr63Upiu1XJA1RykMlcjoYkW6
wiJS1NDUBW41q5EsiWY68ZKYF1wW01xSKM1IJ73TvK5ous7/w9nvw/nwnD07
wawL6TlkEomUDcNIiqPF+mL0JdcrjHCzoTujGbQsOp4xgt49LaEb/DC6roqs
jQIPKw/VlVAwqrk0y18DqTybjPA2hfpquz9G0zHbCoUgzXpRGRaAUUnonYaR
aIxiPiwal0E7p6HKf2D7QsuuATpGZyO90vWgrO795U/g3aZYHSFt9JQXcw9G
kVLWVa0EI0PxpK0D/H5CfqMPpEYwnX6C+zIDXa2gQ6kmyeMBRkEhygVvUOLA
1vuA7t3qZg7YeJqzVgA2GxiCKdAyl2LaVIbRfHt/kgwUh/+ybizHyL5hssEN
9KlKS+CC02uuUXmgmdflKQaH+fljhA5ZERYJqG5PVLeCI215bLoUI5WAr9CA
bVbHkxOgs6Xo4SQYkilbZVRAH72iYhEoNKPECS1Gv/MTbKwOjEyioz/ugz7V
z7Mk4PkgkugtqCnOkbeBnrUHGEaQ9OYv0wzeOhjHIizbQW4ld2LElI+63wOX
XAqDCOUzs6uE1KmVY2Iw/Fng8GswxePaCKGdITHgM5hapH1BKKua+0hYykmb
J+S2ct3GwMqBP7GEHZSb5eNgPH+5m1AQ4O1rBDm4Uk/uwijQNEgPBVPH7bnR
oHjL186dYLZIQbER+wL/xq09cNdcsC4dPO7yKCoDVGdqCgSgtEebqgDX/Tpl
wTqMdIO0GT5oLzLnPgHXk0nJvaB4KV6V3Av5bKuQB+Yrnip1fRgdqT6n263H
iJe2QheDV9j7H4uGoM+aphrjN4zevZTWq0zEXzvL+6cwYtUL9w6A/wHSWJyO

  "],
 CellLabel->
  "Out[385]=",ExpressionUUID->"140452fb-14dd-4010-94fb-bb9bff09756d"]
}, Open  ]],

Cell[CellGroupData[{

Cell["\<\
IndVarsString={ToString[A],ToString[FPP],ToString[GGPP],ToString[GPP],\
ToString[H],ToString[PhyPP],ToString[Z]}\
\>", "Input",
 CellChangeTimes->{3.7727712085912743`*^9},
 CellLabel->
  "In[386]:=",ExpressionUUID->"3688f307-83b0-4542-9470-89a64f30f16e"],

Cell[BoxData[
 RowBox[{"{", 
  RowBox[{"\<\"A\"\>", ",", "\<\"FPP\"\>", ",", "\<\"GGPP\"\>", 
   ",", "\<\"GPP\"\>", ",", "\<\"H\"\>", ",", "\<\"PhyPP\"\>", 
   ",", "\<\"Z\"\>"}], "}"}]], "Output",
 CellChangeTimes->CompressedData["
1:eJwV0n0s1HEcB/C7mS0xc9KNREOuqLvUXSFqvppyLdpcKZesnccORzfrwUNq
mY7yUKJamKQ8ZBSGheQ8dTYP46xwYtLa9HVS0TppvX9/fPb65/Pe3n+8HWQJ
QZFsFot1AWdG3R1FNpT8dOW6MPoPLkrqoWrJ5/wE/Mvv5xltoeSd0dGHfCit
DH90w5aS3XGpl9ahd7zJA8aNFr51O7biP9ZdmQZt5MpqFztKtI1FpaMCSoqe
d03+guUBI/lr8MTMwN5+ISWxdYIgDcz5EHF5GPLEUjVjY1/sZqkHJVYRZVfa
sikxV5iutcOp360pvfCfceqGLzCT7LdYgB7WTf6b7lBC6muWudBSFq2xZnRr
qI+BxdqL6/GwinUuaQ6GuQTqzO5SwvXS+BfA3JrFBZMcSsSls6Uc2JQv8ZXD
qnVLfizU6TutVJCXqBhn3BfKn8+G1gfFr1rgbGtCtDCXkuYkZUkDfLNgcnoa
us2n3P8EtwcXrobkobc6Mz0DBof5Hptuo2Sn8xGDrJ2S5L7jn7Og383K0GwY
mMzKaIaGhsjiVpjV4x0yARUpBukMTGxzlzGy9OwWdgcl+u9jlrehq0S5jVFY
sbDKqK1YPamCZZP2g69ha8DVUcZQtr+dFg6bt1cyit7rhxh1wvQlRt6ynDMO
Z2V/RIz6U6k5H5n8tZVORnKGazMBFTH3NOy3lPTc0gh58AXHWC6A2rHJjj2w
c6jE1gBHBHYVTl2UODY7qoPgWb8ivgRSTmN8EtT+aAsogbtoR4GDmhJjldPX
RCjqmIl6CuPs2eJu6BXlUyvuxt5ivqUp4Ej5s2p1LyXhhyLUBzTomb8iVEHi
6f0kY4CSw30vCyemkHfOe1yrQ1+RaXHfHHYUcN2zH/4HWlKbsg==
  "],
 CellLabel->
  "Out[386]=",ExpressionUUID->"c0772dcd-9e7a-44f7-8630-10d4533e985b"]
}, Open  ]],

Cell[CellGroupData[{

Cell["\<\
IndVarVals={m`A->0.35,m`FPP->0.01,m`GGPP->0.01,m`GPP->0.01,m`H->0.006,m`PhyPP-\
>0.01,m`Z->1.6}\
\>", "Input",
 CellLabel->
  "In[387]:=",ExpressionUUID->"c8cd90f8-a340-4c18-a309-9f44a391fbfc"],

Cell[BoxData[
 RowBox[{"{", 
  RowBox[{
   RowBox[{"m`A", "\[Rule]", "0.35`"}], ",", 
   RowBox[{"m`FPP", "\[Rule]", "0.01`"}], ",", 
   RowBox[{"m`GGPP", "\[Rule]", "0.01`"}], ",", 
   RowBox[{"m`GPP", "\[Rule]", "0.01`"}], ",", 
   RowBox[{"m`H", "\[Rule]", "0.006`"}], ",", 
   RowBox[{"m`PhyPP", "\[Rule]", "0.01`"}], ",", 
   RowBox[{"m`Z", "\[Rule]", "1.6`"}]}], "}"}]], "Output",
 CellChangeTimes->CompressedData["
1:eJwV0n8s1HEcBvAjtcgsiQ5hXNNonJzZZTvzUcv5Ed0dbW4sQ7JDHCYbl2ri
/FZXJOdaS8kQURFHOaGTUnbkOG7zK337hNvate5Yvb9/PHv9+2zP45qYyb1k
QqFQEiC+Oqabnz1Gjet2HqTScPPoTjD6V1K8GuTe+ua+xwGj7X38ei9Q/6Tw
/nVHjHwFTcJdkJ1ue5c0rkL4/PhRjKqJqGwROP8ju9XDCaMaXods2hsj94k/
87/BWdVsrREM/Lp4cpyBkU/gGa4SHEKleVOgaiRfQRotFNnymRh5/Ru9OlCO
kbNDgFEOMjOmCkbBSVPp/jUw60PEQQLUNLxi21RAz4R2nR2Y8DJVSQVLHvZ0
poLeOWm7GSCVFZe7DFqVRGosKzF60/+RLQHN2rYI8yqMNnkrMmvwWm1MsACc
FNl6pYFJm8OHxaDFduYMKUfjvVoO2vWHdfWCBUzhZUY1Rn25uU3dYLLAMmYR
pK+K7iyBNy7U62NrMFofExcVg2IiOGRxACM577QhUY7RBid8pQyk9rfElYPR
bZTi16CRniLtA+knWLFqcO6Zga8FibPMRFJPf9Nek0GMzstUh0pBjk+OCymV
IPSksXp9lBh8Wuby6QXYnZc/TTopYTupQDe2vIU0Urf5mdQqpGOL9MFSmvUM
WOls8COVGQur5sAvBfq3pHz/I/Zq8NjabaXJEEasoAmGO/g4YK/AG9wxWxik
g37xMkcD+E7k1EwbxkhSQFNwQbmuzosHel7sycgFtVr5uSbwPW1I4qrAqG6E
9j0LVBHalEcgI9UkdATES0HtoSMY9e/8FF0B07uaWxWj0G8jWeGvxCgsRs8Q
g5Y2rMbiCYxuctrvqRfgD0RNQ7sG9vt7QDq2jFGERdGpcfA/9Z2ipg==
  "],
 CellLabel->
  "Out[387]=",ExpressionUUID->"0c1ddae0-08f2-486c-ba08-f0ac632e0f03"]
}, Open  ]],

Cell["\<\
RateEqs = SM.(Rates/. Join[SubsFormVars,ParVarVals,ParArrayInVars]);\
\>", "Input",
 CellChangeTimes->{3.7730333345015993`*^9},
 CellLabel->
  "In[388]:=",ExpressionUUID->"2f805f31-7e8b-4e19-b109-325940b09a30"],

Cell["RateEqs = ReleaseHold[RateEqs];", "Input",
 CellChangeTimes->{3.7730333682462044`*^9},
 CellLabel->
  "In[389]:=",ExpressionUUID->"dcfb9d88-ebce-4199-a946-b35ec78531e2"],

Cell[BoxData[
 RowBox[{
  RowBox[{"ti", " ", "=", " ", "0"}], ";", 
  RowBox[{"tf", "=", "10000"}], ";", 
  RowBox[{"tSteps", "=", "1"}], ";"}]], "Input",
 CellChangeTimes->{{3.771056356474824*^9, 3.7710563578808985`*^9}, {
   3.77105639273479*^9, 3.771056410901228*^9}, 3.7713167406323605`*^9, {
   3.771316808978031*^9, 3.7713168247773743`*^9}},
 CellLabel->
  "In[390]:=",ExpressionUUID->"e6d6a3a8-da79-4fbb-8f0d-0bf17d254c87"],

Cell["\<\
plotVars = \
{m`B[t],m`B2[t],m`C[t],m`C2[t],m`D[t],m`E[t],m`F[t],m`F2[t],m`G[t],m`G2[t],m`\
J[t],m`K[t],m`L[t],m`M[t],m`N[t],m`O[t]};\
\>", "Input",
 CellChangeTimes->{
  3.7730333861638317`*^9, 3.7827151164494257`*^9, {3.7827291452600927`*^9, 
   3.782729153305093*^9}},
 CellLabel->
  "In[391]:=",ExpressionUUID->"e020b93f-ad10-4463-bea6-15b351e0508d"],

Cell[BoxData[
 RowBox[{
  RowBox[{"plotVars", "=", "DepVarsWithT"}], ";"}]], "Input",
 CellLabel->
  "In[392]:=",ExpressionUUID->"11b4e1a2-5c38-4eaa-a720-bcb040ac85d7"],

Cell[BoxData[{
 RowBox[{
  RowBox[{"PlotVars", "=", "plotVars"}], ";"}], "\[IndentingNewLine]", 
 RowBox[{
  RowBox[{"LPlotVars", "=", 
   RowBox[{"Log10", "[", "plotVars", "]"}]}], ";"}]}], "Input",
 CellChangeTimes->{{3.7827293266687937`*^9, 3.7827293506517744`*^9}, {
  3.8576314029969244`*^9, 3.8576314046201553`*^9}},
 CellLabel->
  "In[393]:=",ExpressionUUID->"18fab58c-7dba-4be4-9db6-2ae8a16e4c88"],

Cell["\<\
plotLegends = \
{ToString[B],ToString[B2],ToString[C],ToString[C2],ToString[D],ToString[E],\
ToString[F],ToString[F2],ToString[G],ToString[G2],ToString[J],ToString[K],\
ToString[L],ToString[M],ToString[N],ToString[O]}/.CaptionSubList;\
\>", "Input",
 CellChangeTimes->{
  3.77303339324191*^9, 3.782715129664426*^9, {3.7827164101764765`*^9, 
   3.7827164369124937`*^9}, {3.782729362971774*^9, 3.7827293708247957`*^9}},
 CellLabel->
  "In[395]:=",ExpressionUUID->"6d83d8a2-15b1-4ecd-8091-124a1e6b80fc"],

Cell[BoxData[
 RowBox[{
  RowBox[{"EndVariation", "=", 
   TagBox[GridBox[{
      {"\"\<\>\"", "\"\<\>\"", "30.`", "32.`", "34.`", "35.`", "36.`", "37.`",
        "38.`", "39.`", "40.`", "41.`", "42.`", "44.`"},
      {"\"\<HMGS\>\"", "0.454`", "1.5259565557011756`", "2.478584351222761`", 
       "1.006882735699138`", "2.252702911170132`", "3.197168943491694`", 
       "2.5814282276508362`", "4.365005677082273`", "2.1400826246806886`", 
       "1.157986015973573`", "2.1709988310564805`", "1.7903719017592448`", 
       "1.3532869031738828`"},
      {"\"\<HMGR\>\"", "0.033`", "1.3130109188999863`", "1.3099384460711365`",
        "1.9437156919913559`", "4.707613433182623`", "3.2684045439434586`", 
       "2.2610177140075005`", "4.219057626485629`", "2.3555060950742983`", 
       "1.9944113642530819`", "2.3124977007091405`", "1.5903677712228144`", 
       "1.587185958065358`"},
      {"\"\<MVK\>\"", "234.538`", "0.9860105633416463`", "2.962875392739817`",
        "1.6060873223181646`", "3.80838788565065`", "3.504897264705799`", 
       "5.0710365493054015`", "3.622172594275354`", "0.9863723734530165`", 
       "1.2316080188228269`", "2.067870490551399`", "1.5722039790025282`", 
       "2.970822952400079`"},
      {"\"\<PMK\>\"", "27.53`", "1.2528525108193376`", "3.189346912464626`", 
       "0.7778159452930522`", "3.7728172029745193`", "2.3679281266288967`", 
       "4.200786834037733`", "1.8606281787535945`", "4.8440324854765295`", 
       "0.7068782784593923`", "1.2841798828393538`", "2.3773983865328443`", 
       "0.8943120034430003`"},
      {"\"\<MVD\>\"", "9.325`", "1.104489130342994`", "5.253315351049792`", 
       "1.078786808515264`", "2.881226599319703`", "1.1351722735711556`", 
       "2.0078143185938773`", "1.4599951940818667`", "0.6999879626681843`", 
       "1.3027085433219796`", "1.4171530498986225`", "1.0390638474388845`", 
       "0.8020023804225842`"},
      {"\"\<DXS\>\"", "1.215`", "0.895583812410813`", "0.40075851632561277`", 
       "0.4831577753070803`", "0.5448144427034496`", "0.48126714451756253`", 
       "0.4673107864627592`", "0.27517634830986876`", "1.3861345608220466`", 
       "0.2845296507557714`", "1.4163202760637599`", "1.4303584736874442`", 
       "1.546963240723916`"},
      {"\"\<DXR\>\"", "1.166`", "0.097`", "0.115`", "0.897`", "0.21`", 
       "0.03`", "0.286`", "0.721`", "0.098`", "0.101`", 
       "0.48199999999999993`", "0.087`", "0.561`"},
      {"\"\<MCT\>\"", "31.17`", "0.226`", "0.442`", "0.597`", "0.512`", 
       "0.311`", "0.623`", "0.188`", "0.098`", "0.332`", "1.641`", "0.127`", 
       "0.874`"},
      {"\"\<CMK\>\"", "174.766`", "0.969`", "0.444`", "0.37699999999999995`", 
       "0.197`", "0.261`", "0.332`", "0.157`", "0.574`", "0.551`", "0.687`", 
       "0.7979999999999999`", "0.37699999999999995`"},
      {"\"\<MDS\>\"", "0.605`", "0.788`", "0.614`", "0.47900000000000004`", 
       "0.155`", "0.11299999999999999`", "0.368`", "0.194`", "0.524`", 
       "0.171`", "0.654`", "0.314`", "0.432`"},
      {"\"\<HDS\>\"", "0.199666`", "0.087`", "0.355`", "0.154`", "0.25`", 
       "0.502`", "0.067`", "0.09699999999999999`", "0.20799999999999996`", 
       "0.298`", "0.553`", "0.019`", "0.642`"},
      {"\"\<HDR\>\"", "4.18`", "0.4616008931390644`", "0.21131012317897693`", 
       "0.6344976992349486`", "0.3019435647432197`", "0.247435173882958`", 
       "0.598650223284766`", "0.5914727973874782`", "0.29017282436718494`", 
       "0.22549465418734344`", "0.555133170830928`", "0.6225159695205792`", 
       "0.6915322776918637`"},
      {"\"\<IDI\>\"", "5.662`", "0.09145072489446276`", "0.3931657777053268`",
        "0.14055232981260907`", "0.23520931925043626`", "0.3592994570477272`",
        "0.29452100709578677`", "0.2763514110066203`", "0.2282566791793856`", 
       "0.5097173438411678`", "0.9874965574698762`", "0.17990603184953327`", 
       "0.5888319312643695`"}
     },
     GridBoxAlignment->{
      "Columns" -> {{Left}}, "ColumnsIndexed" -> {}, "Rows" -> {{Baseline}}, 
       "RowsIndexed" -> {}},
     GridBoxSpacings->{"Columns" -> {
         Offset[0.27999999999999997`], {
          Offset[2.0999999999999996`]}, 
         Offset[0.27999999999999997`]}, "ColumnsIndexed" -> {}, "Rows" -> {
         Offset[0.2], {
          Offset[0.4]}, 
         Offset[0.2]}, "RowsIndexed" -> {}}],
    Function[BoxForm`e$, 
     TableForm[BoxForm`e$]]]}], ";"}]], "Input",
 CellChangeTimes->{{3.770980561996107*^9, 3.7709806807362275`*^9}, {
   3.7710447979293475`*^9, 3.771044824055202*^9}, {3.771044856692715*^9, 
   3.7710448698642254`*^9}, {3.7710449026755652`*^9, 3.77104496412988*^9}, {
   3.7710450087894793`*^9, 3.7710450402913046`*^9}, 3.7713141452877364`*^9},
 CellLabel->
  "In[396]:=",ExpressionUUID->"77ae9a13-1e86-4067-a3f6-82544f95314c"],

Cell[BoxData[
 RowBox[{
  RowBox[{"ExoVariation", "=", 
   TagBox[GridBox[{
      {"\"\<\>\"", "\"\<\>\"", "30.`", "32.`", "34.`", "35.`", "36.`", "37.`",
        "38.`", "39.`", "40.`", "41.`", "42.`", "44.`"},
      {"\"\<AthHMGR\>\"", "0.023`", "1.7`", "1.7`", "1.`", "2.`", "4.`", 
       "4.3`", "6.7`", "3.7`", "1.7`", "5.7`", "17.2`", "13.7`"}
     },
     GridBoxAlignment->{
      "Columns" -> {{Left}}, "ColumnsIndexed" -> {}, "Rows" -> {{Baseline}}, 
       "RowsIndexed" -> {}},
     GridBoxSpacings->{"Columns" -> {
         Offset[0.27999999999999997`], {
          Offset[2.0999999999999996`]}, 
         Offset[0.27999999999999997`]}, "ColumnsIndexed" -> {}, "Rows" -> {
         Offset[0.2], {
          Offset[0.4]}, 
         Offset[0.2]}, "RowsIndexed" -> {}}],
    Function[BoxForm`e$, 
     TableForm[BoxForm`e$]]]}], ";"}]], "Input",
 CellChangeTimes->{{3.77131456849621*^9, 3.7713145685429115`*^9}, {
   3.7713146086685543`*^9, 3.77131462215811*^9}, {3.771314700150172*^9, 
   3.7713147507928886`*^9}, 3.7713150093890524`*^9},
 CellLabel->
  "In[397]:=",ExpressionUUID->"c4923cd4-91d3-4708-805b-36963f95b1fa"],

Cell[BoxData[
 RowBox[{
  RowBox[{"EndVariation", "=", 
   RowBox[{"Transpose", "@", 
    RowBox[{"Append", "[", 
     RowBox[{
      RowBox[{"Transpose", "@", "EndVariation"}], ",", 
      RowBox[{"Flatten", "[", 
       RowBox[{"{", 
        RowBox[{"\"\<MedianI\>\"", ",", 
         RowBox[{"Median", "[", 
          RowBox[{"Transpose", "@", 
           RowBox[{"EndVariation", "[", 
            RowBox[{"[", 
             RowBox[{
              RowBox[{"2", ";;", 
               RowBox[{"Length", "[", "EndVariation", "]"}]}], ",", 
              RowBox[{"3", ";;", 
               RowBox[{
                RowBox[{"Dimensions", "[", "EndVariation", "]"}], "[", 
                RowBox[{"[", "2", "]"}], "]"}]}]}], "]"}], "]"}]}], "]"}]}], 
        "}"}], "]"}]}], "]"}]}]}], ";"}]], "Input",
 CellChangeTimes->{{3.8311961352195168`*^9, 3.8311962258057356`*^9}, {
   3.831196282888402*^9, 3.8311962931735315`*^9}, {3.831196361703618*^9, 
   3.8311964568672*^9}, {3.8311965023042793`*^9, 3.831196586591381*^9}, {
   3.8311966594986935`*^9, 3.8311966872568674`*^9}, {3.8311969247733126`*^9, 
   3.8311970329114513`*^9}, {3.8311970641607246`*^9, 3.831197092374276*^9}, {
   3.8311971721852393`*^9, 3.8311971743461304`*^9}, {3.8311972122948647`*^9, 
   3.831197262612282*^9}, {3.8311973068992767`*^9, 3.8311973388930387`*^9}, 
   3.8311974271084385`*^9, 3.832239614058052*^9},
 CellLabel->
  "In[398]:=",ExpressionUUID->"aabe27ee-35f9-42c5-89f3-d4f5c8795570"],

Cell[BoxData[
 RowBox[{
  RowBox[{"ExoVariation", "=", 
   RowBox[{"Transpose", "@", 
    RowBox[{"Append", "[", 
     RowBox[{
      RowBox[{"Transpose", "@", "ExoVariation"}], ",", 
      RowBox[{"Flatten", "[", 
       RowBox[{"{", 
        RowBox[{"\"\<MedianI\>\"", ",", 
         RowBox[{"Median", "[", 
          RowBox[{"Transpose", "@", 
           RowBox[{"ExoVariation", "[", 
            RowBox[{"[", 
             RowBox[{
              RowBox[{"2", ";;", 
               RowBox[{"Length", "[", "ExoVariation", "]"}]}], ",", 
              RowBox[{"3", ";;", 
               RowBox[{
                RowBox[{"Dimensions", "[", "ExoVariation", "]"}], "[", 
                RowBox[{"[", "2", "]"}], "]"}]}]}], "]"}], "]"}]}], "]"}]}], 
        "}"}], "]"}]}], "]"}]}]}], ";"}]], "Input",
 CellChangeTimes->{{3.8311973578080626`*^9, 3.8311974153539767`*^9}, {
   3.831197474762064*^9, 3.831197484038649*^9}, 3.832239618294145*^9},
 CellLabel->
  "In[399]:=",ExpressionUUID->"8e433441-d50b-4418-a747-85a75863b159"],

Cell[BoxData[
 RowBox[{
  RowBox[{"EnzymetoVmax", "=", 
   RowBox[{"{", 
    RowBox[{
     RowBox[{"\"\<HMGS\>\"", "->", "r1`Vmax"}], ",", 
     RowBox[{"\"\<HMGR\>\"", "->", "r2`Vmax"}], ",", 
     RowBox[{"\"\<MVK\>\"", "->", "r3`Vmax"}], ",", 
     RowBox[{"\"\<PMK\>\"", "->", "r4`Vmax"}], ",", 
     RowBox[{"\"\<MVD\>\"", "->", "r5`Vmax"}], ",", 
     RowBox[{"\"\<IDI\>\"", "->", "r6`Vmax"}], ",", 
     RowBox[{"\"\<IDI\>\"", "->", "r7`Vmax"}], ",", 
     RowBox[{"\"\<DXS\>\"", "->", "r10`Vmax"}], ",", 
     RowBox[{"\"\<DXR\>\"", "->", "r11`Vmax"}], ",", 
     RowBox[{"\"\<MCT\>\"", "->", "r12`Vmax"}], ",", 
     RowBox[{"\"\<CMK\>\"", "->", "r13`Vmax"}], ",", 
     RowBox[{"\"\<MDS\>\"", "->", "r14`Vmax"}], ",", 
     RowBox[{"\"\<HDS\>\"", "->", "r15`Vmax"}], ",", 
     RowBox[{"\"\<HDR\>\"", "->", "r16`Vmax"}], ",", 
     RowBox[{"\"\<HDR\>\"", "->", "r17`Vmax"}], ",", 
     RowBox[{"\"\<IDI\>\"", "->", "r18`Vmax"}], ",", 
     RowBox[{"\"\<IDI\>\"", "->", "r19`Vmax"}], ",", 
     RowBox[{"\"\<AthHMGR\>\"", "\[Rule]", "r27`Vmax"}]}], "}"}]}], 
  ";"}]], "Input",
 CellChangeTimes->{{3.770976542891242*^9, 3.7709768158163567`*^9}, {
   3.7709775880223675`*^9, 3.7709776585766044`*^9}, {3.770978462312167*^9, 
   3.7709784647825236`*^9}, {3.770978914472376*^9, 3.7709789683183374`*^9}, {
   3.7709790094702177`*^9, 3.7709790211210556`*^9}, {3.7709792040444784`*^9, 
   3.7709792043736076`*^9}, {3.770979250550085*^9, 3.770979377182424*^9}, {
   3.770979427619896*^9, 3.770979452263973*^9}, {3.7713142098375626`*^9, 
   3.77131424197937*^9}, 3.7713147929446535`*^9},
 CellLabel->
  "In[400]:=",ExpressionUUID->"1bf284c3-1b78-4e84-ac24-2151df6b5e06"],

Cell[CellGroupData[{

Cell[BoxData[
 RowBox[{"VmaxtoEnzyme", "=", 
  RowBox[{"Reverse", "[", 
   RowBox[{"EnzymetoVmax", ",", 
    RowBox[{"{", "2", "}"}]}], "]"}]}]], "Input",
 CellChangeTimes->{{3.7709800230187488`*^9, 3.7709800411103573`*^9}, {
  3.771045228473319*^9, 3.771045236318068*^9}, {3.7710453186132326`*^9, 
  3.771045349408323*^9}},
 CellLabel->
  "In[401]:=",ExpressionUUID->"53d9efd7-faca-4503-b541-96873f80d86d"],

Cell[BoxData[
 RowBox[{"{", 
  RowBox[{
   RowBox[{"r1`Vmax", "\[Rule]", "\<\"HMGS\"\>"}], ",", 
   RowBox[{"r2`Vmax", "\[Rule]", "\<\"HMGR\"\>"}], ",", 
   RowBox[{"r3`Vmax", "\[Rule]", "\<\"MVK\"\>"}], ",", 
   RowBox[{"r4`Vmax", "\[Rule]", "\<\"PMK\"\>"}], ",", 
   RowBox[{"r5`Vmax", "\[Rule]", "\<\"MVD\"\>"}], ",", 
   RowBox[{"r6`Vmax", "\[Rule]", "\<\"IDI\"\>"}], ",", 
   RowBox[{"r7`Vmax", "\[Rule]", "\<\"IDI\"\>"}], ",", 
   RowBox[{"r10`Vmax", "\[Rule]", "\<\"DXS\"\>"}], ",", 
   RowBox[{"r11`Vmax", "\[Rule]", "\<\"DXR\"\>"}], ",", 
   RowBox[{"r12`Vmax", "\[Rule]", "\<\"MCT\"\>"}], ",", 
   RowBox[{"r13`Vmax", "\[Rule]", "\<\"CMK\"\>"}], ",", 
   RowBox[{"r14`Vmax", "\[Rule]", "\<\"MDS\"\>"}], ",", 
   RowBox[{"r15`Vmax", "\[Rule]", "\<\"HDS\"\>"}], ",", 
   RowBox[{"r16`Vmax", "\[Rule]", "\<\"HDR\"\>"}], ",", 
   RowBox[{"r17`Vmax", "\[Rule]", "\<\"HDR\"\>"}], ",", 
   RowBox[{"r18`Vmax", "\[Rule]", "\<\"IDI\"\>"}], ",", 
   RowBox[{"r19`Vmax", "\[Rule]", "\<\"IDI\"\>"}], ",", 
   RowBox[{"r27`Vmax", "\[Rule]", "\<\"AthHMGR\"\>"}]}], "}"}]], "Output",
 CellChangeTimes->CompressedData["
1:eJwV0n0wE3AYB3DDnSsSa7fLW265JXWohrQ/0m8S6+hl6JrWuVMo5SU3kpDL
EspU0kWbuEQ6IYnlbTZvrfRyLmPMS/NS8dNFDnm7nt8fz33+eL5/fO+5hxES
zQul6OnpnYep9Wjf6GaBkWDN+BjxxXPFySqwQF7O14AVQj/DYVBZZMYwsMRo
TCfJdgSnqt/dSrXCKGqaGbYGFuDge0R6Tq3U3hoj78rl68lgw6/4cgcbjNhe
JcU9ThiNXxwYmQeNeJP3VsCmgL4G4jOqWk0cWpza18XCSJyXziGmjRsHqMB6
Q+61L+DZ2Oh24itPF3qQO0ad9jHVjVkY5WXq1prAxYmPyR2gTFxsMgHu7I8w
nwJTnVt8ttzB6JS0ZpYO8uIvq7aCFYENVRfA7RGxa5GgejRYqANLuTytyV2M
Vtm9Prkgdff61IZsjMqu4EJzMM1MwIkAaesMx0ugOqqLlgGaxcT3EhMEruNZ
IJXNq64ne9nVcJYY7jufKK0B9aetA4fAh2PpD4bBIrVkgZ8D/Y6Ib4hAbv1h
76FGjNyYXsshTRi1qnzHMkEbyktBFtgzTxHVgY++hktkIG36IF8DzqWsBo2A
A5vYIUSO2LCe0oyR0+Y+6m0wSRFnS3S1nVkgztH/Hc8AOT6MT6/BPYLEHmKo
/1Gbb6Cso7mM+H74z2fiaFvtX2JCVaR5L3ji6YoLUT8pJbsfrBYuyYmmIksL
DXiuO1dFacFI6NHN2gGedjGKcAKDFdpmZ1AbV2S1DObzbUvsFPBXhUwlD7RT
PXb0B91ZbyOFoNxB7icFrfe35jKUGKUomT9iwKDJ72HFYF+dAbcN3OvrWcFt
g96NM8lRoHywtFzZAXnbcKWbCqPaM0usDNBt1uOJ6ANGP99U5mkGMdr2+35+
hRajXeWmkk4dRodoNw90gf8B52S3BQ==
  "],
 CellLabel->
  "Out[401]=",ExpressionUUID->"eb85cbd2-c5f1-4e72-b346-25d28d0b19e8"]
}, Open  ]],

Cell[BoxData[
 RowBox[{
  RowBox[{"EnzymetoVal", "=", 
   RowBox[{"Transpose", "[", 
    RowBox[{"Join", "[", 
     RowBox[{
      RowBox[{"Transpose", "[", 
       RowBox[{"Table", "[", 
        RowBox[{
         RowBox[{
          RowBox[{"EndVariation", "[", 
           RowBox[{"[", 
            RowBox[{"j", ",", "1"}], "]"}], "]"}], "\[Rule]", 
          RowBox[{"Round", "[", 
           RowBox[{
            RowBox[{
             RowBox[{"EndVariation", "[", 
              RowBox[{"[", 
               RowBox[{"j", ",", "2"}], "]"}], "]"}], "*", 
             RowBox[{"EndVariation", "[", 
              RowBox[{"[", 
               RowBox[{"j", ",", "i"}], "]"}], "]"}]}], ",", "0.001"}], 
           "]"}]}], ",", 
         RowBox[{"{", 
          RowBox[{"i", ",", "3", ",", 
           RowBox[{"Length", "[", 
            RowBox[{"EndVariation", "[", 
             RowBox[{"[", "1", "]"}], "]"}], "]"}]}], "}"}], ",", 
         RowBox[{"{", 
          RowBox[{"j", ",", "2", ",", 
           RowBox[{"Length", "[", "EndVariation", "]"}]}], "}"}]}], "]"}], 
       "]"}], ",", 
      RowBox[{"Transpose", "[", 
       RowBox[{"Table", "[", 
        RowBox[{
         RowBox[{
          RowBox[{"ExoVariation", "[", 
           RowBox[{"[", 
            RowBox[{"j", ",", "1"}], "]"}], "]"}], "\[Rule]", 
          RowBox[{"Round", "[", 
           RowBox[{
            RowBox[{
             RowBox[{"ExoVariation", "[", 
              RowBox[{"[", 
               RowBox[{"j", ",", "2"}], "]"}], "]"}], "*", 
             RowBox[{"ExoVariation", "[", 
              RowBox[{"[", 
               RowBox[{"j", ",", "i"}], "]"}], "]"}]}], ",", "0.001"}], 
           "]"}]}], ",", 
         RowBox[{"{", 
          RowBox[{"i", ",", "3", ",", 
           RowBox[{"Length", "[", 
            RowBox[{"ExoVariation", "[", 
             RowBox[{"[", "1", "]"}], "]"}], "]"}]}], "}"}], ",", 
         RowBox[{"{", 
          RowBox[{"j", ",", "2", ",", 
           RowBox[{"Length", "[", "ExoVariation", "]"}]}], "}"}]}], "]"}], 
       "]"}]}], "]"}], "]"}]}], ";"}]], "Input",
 CellChangeTimes->{{3.771045474072111*^9, 3.7710454933616557`*^9}, {
   3.7710455484048405`*^9, 3.7710455862520547`*^9}, {3.7710456344270716`*^9, 
   3.7710456657820625`*^9}, {3.771045772128848*^9, 3.7710457783499203`*^9},
[truncated: 2,804,367 more chars]
