# Supplementary material for: Changing biosynthesis of terpenoid percursors in rice through synthetic biology
Source: Front Plant Sci. 2023 Jul 3;14:1133299. doi: 10.3389/fpls.2023.1133299 (PMC10350630; doi:10.3389/fpls.2023.1133299)
Supplement: Supplementary file 2 [file DataSheet_2.zip › Supplementary Data S1/TableS11.nb]

(* Content-type: application/vnd.wolfram.mathematica *)

(*** Wolfram Notebook File ***)
(* http://www.wolfram.com/nb *)

(* CreatedBy='Mathematica 12.1' *)

(*CacheID: 234*)
(* Internal cache information:
NotebookFileLineBreakTest
NotebookFileLineBreakTest
NotebookDataPosition[       158,          7]
NotebookDataLength[   2903486,      67205]
NotebookOptionsPosition[   2850710,      66363]
NotebookOutlinePosition[   2851106,      66379]
CellTagsIndexPosition[   2851063,      66376]
WindowFrame->Normal*)

(* Beginning of Notebook Content *)
Notebook[{
Cell[BoxData[
 RowBox[{"Needs", "[", "\"\<HypothesisTesting`\>\"", "]"}]], "Input",
 CellChangeTimes->{{3.8747414434290485`*^9, 3.8747414434310484`*^9}},
 CellLabel->"In[1]:=",ExpressionUUID->"a510cf52-3a00-4db7-9e78-7f2c45923496"],

Cell[CellGroupData[{

Cell["Run this (Processing data and correlation analysis)", "Title",
 CellChangeTimes->{{3.852613883846357*^9, 3.852613886893272*^9}, {
   3.852613944692272*^9, 3.8526139578286686`*^9}, 3.8526139946296997`*^9, {
   3.8526141300766983`*^9, 3.8526141457403903`*^9}, {3.852614484668247*^9, 
   3.8526144866114807`*^9}, {3.877147966463281*^9, 
   3.877147967008419*^9}},ExpressionUUID->"8cb9bc18-ba50-4b0a-b1d2-\
48c3dfe92480"],

Cell[BoxData[
 RowBox[{"Needs", "[", "\"\<HierarchicalClustering`\>\"", "]"}]], "Input",
 CellChangeTimes->{{3.8526139609496827`*^9, 3.8526139652611203`*^9}},
 CellLabel->"In[2]:=",ExpressionUUID->"ac68fb76-e137-43d7-9123-7e25fa539d45"],

Cell[CellGroupData[{

Cell["Data", "Subtitle",
 CellChangeTimes->{{3.7906643815332823`*^9, 3.7906643993885927`*^9}, 
   3.790664454169277*^9, {3.7906689499724307`*^9, 3.790668957720896*^9}, {
   3.7908368128195534`*^9, 
   3.7908368132727284`*^9}},ExpressionUUID->"7800dc75-96e4-4731-9838-\
f085ddaa7f36"],

Cell[BoxData[
 RowBox[{
  RowBox[{"MetSSWT", "=", 
   RowBox[{"{", 
    RowBox[{
    "0.9830051957557403`", ",", "0.", ",", "0.00003500003367956443`", ",", 
     "0.", ",", "0.0003983248405116501`", ",", "0.", ",", 
     "0.00003359305973359388`", ",", "0.", ",", "0.03700960387976216`", ",", 
     "0.028432439103977716`", ",", "0.06900944821229293`", ",", 
     "0.05696786970667342`", ",", "0.02341338295664104`", ",", 
     "0.001911444805555747`", ",", "0.0001834975828188416`", ",", 
     "0.17395628172445743`", ",", "2.8174741442925013`", ",", 
     "0.0005861070535499095`"}], "}"}]}], ";"}]], "Input",
 CellChangeTimes->{{3.8341357151626987`*^9, 3.8341357518063*^9}, 
   3.834135799404728*^9},
 CellLabel->"In[3]:=",ExpressionUUID->"98d0f50d-aed9-423f-b2b6-83e311e99d9c"],

Cell[BoxData[
 RowBox[{
  RowBox[{"MetSSI", "=", GridBox[{
     {"0.7353214454259733`", "0.07352993063938532`", 
      "0.00007062357270528572`", "9.276260482535756`*^-6", 
      "0.0006339702964706368`", "0.000060656562612583925`", 
      "0.001787885021403494`", "0.0007189389012965217`", 
      "3.150610598430109`*^-6", "0.005145621777225183`", 
      "0.5801222061835483`", "0.013744695396355774`", 
      "0.00029840734306458124`", "0.48961120965592386`", 
      "2.7624866961121333`", "0.0020991495729956572`"},
     {"1.144487919554659`", "0.11444617329840116`", 
      "0.000025414589878122447`", "5.160116052540557`*^-6", 
      "0.00026826108186458396`", "0.000013732699697866053`", 
      "0.000519033894962965`", "0.0006810496977336867`", 
      "0.000011254442451996174`", "0.0024797692917847376`", 
      "0.9288658385329556`", "0.0031333512466010416`", 
      "0.00029863336174141907`", "0.21886721984327662`", 
      "7.9383804356999725`", "0.002103078911526727`"},
     {"0.42205376411893253`", "0.042204387962249325`", 
      "0.00004636924803792734`", "5.6253744477178915`*^-6", 
      "0.0010935932291720992`", "0.00006642604698566576`", 
      "0.0013459506292801378`", "0.0006625630548835501`", 
      "4.320461810368849`*^-6", "0.003060166382165743`", 
      "0.022481413812792138`", "0.002779621689765127`", 
      "0.0004220646936888507`", "0.4430831027837695`", "4.920403775833897`", 
      "0.0008058665712723924`"},
     {"0.40070141441069906`", "0.040068222868833506`", 
      "0.00004568416998906244`", "6.486989235308353`*^-6", 
      "0.0005258371896653936`", "0.000058090541773859236`", 
      "0.0020051808415542894`", "0.0007499926831672851`", 
      "6.580594536124351`*^-6", "0.0030547976001110136`", 
      "0.2591833487872868`", "0.003660348235133604`", 
      "0.0009122905193507648`", "1.7481711925509142`", "2.533581438479587`", 
      "0.0019808506197602996`"},
     {"0.6356649431448693`", "0.06356160339018842`", 
      "0.000047410607110553204`", "9.631985009564026`*^-6", 
      "0.0008053703759111106`", "0.0001419590865830394`", 
      "0.00125790480924007`", "0.0007375467557148539`", 
      "0.000010010674698522318`", "0.002749552028406381`", 
      "1.02128599994348`", "0.005364739830342126`", "0.0006093280501488125`", 
      "3.3556539997922954`", "4.863266666309166`", "0.0021541965917299586`"},
     {"0.6265884349177915`", "0.06265361591575645`", 
      "0.00002677456946603464`", "7.905032969287664`*^-6", 
      "0.0003686540900530262`", "0.00006511215526209475`", 
      "0.001239046295935285`", "0.000716677254382135`", 
      "8.347933100463427`*^-6", "0.002746535879033953`", 
      "0.09967435112559975`", "0.0025816553420121074`", 
      "0.0004648890097332051`", "0.7348239546109925`", "3.935519493208888`", 
      "0.0008289828604595041`"},
     {"0.615647405186324`", "0.06155667655453675`", "0.00006446105753371507`",
       "0.000014510069849022711`", "0.0014431404577743127`", 
      "0.00015518605213833025`", "0.002343922402686748`", 
      "0.0005596020577578016`", "7.461452421756506`*^-6", 
      "0.002073392046201917`", "0.015398933275640889`", 
      "0.005104558516231396`", "0.0005829684656118468`", "1.03387020641435`", 
      "2.7559367539894866`", "0.0004918224868461841`"},
     {"0.548789883890516`", "0.05487478152039736`", "0.00012827600537409535`",
       "0.00001703446919164511`", "0.0003001192014972156`", 
      "0.0001759168705627008`", "0.0014161703530192497`", 
      "0.0010762743919748461`", "6.9890748492534546`*^-6", 
      "0.0053257839030671295`", "5.863901379127707`", "0.05388727461404062`", 
      "0.0007773050133586718`", "1.662736728384374`", "2.4097633750463765`", 
      "0.005717988093293062`"},
     {"0.42942124819827193`", "0.04294043220860774`", 
      "0.00006861979224239349`", "8.55459044368984`*^-6", 
      "0.0013657515839543887`", "0.00006237746415736978`", 
      "0.00046838827214520094`", "0.0005854419538709413`", 
      "0.000013820902744859812`", "0.0020502594447844823`", 
      "0.3430465910242091`", "0.0029773077823322005`", 
      "0.000171708657075465`", "1.9560788760111838`", "3.323766814121111`", 
      "0.0013741297516603815`"},
     {"0.479852355883052`", "0.0479791908461316`", "0.00006973234343690785`", 
      "0.000013017976517289913`", "0.001285753424207308`", 
      "0.00009819187809310885`", "0.0004457607199872649`", 
      "0.0012913384024916708`", "0.000025039964853736402`", 
      "0.004563244104539087`", "0.3586891844190781`", "0.002906195950642894`",
       "0.0006662426683383906`", "1.877394178616469`", "2.7208611284296143`", 
      "0.0028195910024159127`"},
     {"0.26669493632455776`", "0.026656722666180667`", 
      "0.00012180130983919691`", "0.000024951097259027765`", 
      "0.0009268042109273258`", "0.00017931142115950783`", 
      "0.002832458814782401`", "0.0010243391154693838`", 
      "5.198381774831968`*^-6", "0.005756003759705031`", "0.577856608425594`",
       "0.041532345193989184`", "0.0005746255979670022`", 
      "1.898671713398379`", "2.75169813535997`", "0.002494854921782468`"},
     {"0.24400719545860017`", "0.024391162256358154`", 
      "0.000052106868241907175`", "0.00001476797632605403`", 
      "0.001997322197603701`", "0.00018779291661045268`", 
      "0.0007187083874140801`", "0.0012950617020375112`", 
      "0.000016655704205003635`", "0.004954943421622727`", 
      "0.2898892738565825`", "0.005989061773570102`", 
      "0.0013259850006472988`", "3.1172252696477827`", "4.517717782098241`", 
      "0.002434244583636829`"},
     {"0.576147807936954`", "0.057610267721123085`", 
      "0.000048561215441455696`", "9.369194112344767`*^-6", 
      "0.0006607504162101312`", "0.00009675390179526033`", 
      "0.0011411779746645784`", "0.0007453621086468384`", 
      "8.189680403791566`*^-6", "0.0028989628893191055`", 
      "0.5236481625374957`", "0.004582460812033629`", 
      "0.0004122526848332227`", "0.7548439611012703`", "9.462847795570855`", 
      "0.001079162409874596`"}
    },
    GridBoxAlignment->{"Columns" -> {{Left}}, "Rows" -> {{Baseline}}},
    GridBoxSpacings->{"Columns" -> {
        Offset[0.27999999999999997`], {
         Offset[2.0999999999999996`]}, 
        Offset[0.27999999999999997`]}, "Rows" -> {
        Offset[0.2], {
         Offset[0.4]}, 
        Offset[0.2]}}]}], ";"}]], "Input",
 CellChangeTimes->{{3.8341338120774937`*^9, 3.834133815926355*^9}, {
  3.8341338708157725`*^9, 3.8341340092455716`*^9}},
 CellLabel->"In[4]:=",ExpressionUUID->"23b2b032-ef3f-4d02-bf34-b33ccd623d78"],

Cell[BoxData[
 RowBox[{
  RowBox[{"MetSSII", "=", GridBox[{
     {"4.613612342259403`", "0.4613636678079612`", "0.00008825368817776335`", 
      "0.000013709512458549046`", "0.0022786967908115423`", 
      "0.00023011960683372429`", "0.00011621628236338537`", 
      "0.0008789075166122312`", "0.0011026789789429256`", 
      "0.000010084529629139953`", "0.004655393554214095`", 
      "1.0180554999422573`", "0.06461156514992271`", 
      "0.00013943996215412635`", "3.3450394998102793`", "4.847883333058367`", 
      "0.005291903817906021`"},
     {"0.9853857863432066`", "0.0985382141537888`", "0.00006758295445758392`",
       "0.00001676377661076433`", "0.0009162013475079712`", 
      "0.00009372962514265698`", "0.00009018295241156903`", 
      "0.001504704563946682`", "0.0007759499119523948`", 
      "0.000012629764983149284`", "0.0028150055576830818`", 
      "0.010529262251621355`", "0.002704617794904569`", 
      "0.0002832879390183284`", "7.62961150307885`", "11.054475154098483`", 
      "0.0008026513812169036`"},
     {"5.5184007443990035`", "0.5518419545068302`", "0.000104554733794571`", 
      "0.000015282010128332526`", "0.0012709147071048206`", 
      "0.00013043577105788947`", "0.0001307360937251403`", 
      "0.00046269771436742473`", "0.0013221052864039187`", 
      "0.000022871584624993827`", "0.004757407269646252`", 
      "0.8241772781058708`", "0.006437831445406569`", 
      "0.0005169420942297429`", "2.708011056633578`", "3.9246537052660506`", 
      "0.002114411822880796`"},
     {"7.411518727973545`", "0.7411562585060775`", "0.00008214856973895041`", 
      "0.000010830633518223603`", "0.001384925584913696`", 
      "0.00014145528365681914`", "0.00011316620363676256`", 
      "0.0005728373186575929`", "0.0008518902938383077`", 
      "0.00001585007487828277`", "0.003047824054200721`", 
      "1.1507281386900834`", "0.020310485898659608`", 
      "0.00034260196321033614`", "3.780963884673364`", "5.479657798308662`", 
      "0.0017674375444575148`"},
     {"7.785572287199373`", "0.7785617646676041`", "0.00011006796362948417`", 
      "0.000016092741981094835`", "0.0008827648620133494`", 
      "0.00009065373190231344`", "0.0001230960157161172`", 
      "0.0013650610385787924`", "0.0007404092044328007`", 
      "7.779306536530933`*^-6", "0.002899865360425406`", 
      "0.3401685697420458`", "0.004926243366004109`", 
      "0.0002058548062019673`", "5.973961058816562`", "8.65789718792645`", 
      "0.0009618767646529775`"},
     {"1.795980099635222`", "0.17961082921928895`", "0.0000762005413482713`", 
      "6.638415915452907`*^-6", "0.0018528461270160227`", 
      "0.0001885532106903696`", "0.00017031371024933158`", 
      "0.0011479716931308377`", "0.0009952076302773743`", 
      "0.000013922311666515477`", "0.0037072201129094004`", 
      "0.5606254724170544`", "0.006918049289498713`", 
      "0.0013679455004455055`", "1.8420551236560345`", "2.669645106747878`", 
      "0.0007018153614931502`"},
     {"11.22557737619765`", "1.122560353443875`", "0.00010852770867247857`", 
      "0.000017487010544263695`", "0.0020213705769412363`", 
      "0.00020979008404676386`", "0.00013117636515575228`", 
      "0.0011350330317743977`", "0.0010408397567206028`", 
      "0.000013005154336689011`", "0.003967582880523135`", 
      "0.1526503348966524`", "0.013189705909518325`", 
      "0.00022962279186405674`", "3.754749248513072`", "5.441665577692767`", 
      "0.0025944589034022597`"},
     {"6.6337735060892475`", "0.6633831138834108`", "0.00014911444148799644`",
       "0.000031236477837013607`", "0.0035646884276625437`", 
      "0.0003576647640748066`", "0.0004645868445335145`", 
      "0.0013082370033398979`", "0.0006539872926174652`", 
      "0.00001571813298738952`", "0.0022835930448376093`", 
      "0.6394803245639896`", "0.0028143117946412078`", 
      "0.000554092972016536`", "2.1011496378569694`", "3.0451444026086207`", 
      "0.0010453514386807113`"},
     {"2.788223669284006`", "0.27882844371787935`", "0.0001428345652550717`", 
      "0.000021438051059488455`", "0.0007310276152053444`", 
      "0.00007427566869524359`", "0.00013788644366417643`", 
      "0.0007041710606207337`", "0.0012745794598795607`", 
      "0.00002208154002480021`", "0.004593037793427764`", 
      "0.285462748094952`", "0.014277075672290517`", "0.000488007102493858`", 
      "1.8194913712195442`", "2.63694401626021`", "0.0030279589131071817`"},
     {"9.077282353548783`", "0.9077373342138693`", "0.0000820136583028973`", 
      "0.00002646241490921525`", "0.003286122850615806`", 
      "0.0003310728793638312`", "0.00014473725342071785`", 
      "0.004856471751315109`", "0.0006552778853744092`", 
      "5.295058023669109`*^-6", "0.002651168042096642`", 
      "0.33947390138985123`", "0.0038363610537245946`", 
      "0.0006218929428556851`", "1.4375292848307217`", "1.026519797316726`", 
      "0.002222416358268349`"},
     {"4.671748950407568`", "0.4671792983522365`", "0.00011482042345797198`", 
      "0.000017658417329093547`", "0.0015716622338718897`", 
      "0.00015991946966038397`", "0.00014068617953077718`", 
      "0.0009423408909557747`", "0.0009218897222229651`", 
      "0.000013477644419883376`", "0.003410143576115822`", 
      "0.8408400618629142`", "0.007097444721060225`", 
      "0.00034544949166405713`", "2.76276020326487`", "4.004000294579013`", 
      "0.00173069390018039`"}
    },
    GridBoxAlignment->{"Columns" -> {{Left}}, "Rows" -> {{Baseline}}},
    GridBoxSpacings->{"Columns" -> {
        Offset[0.27999999999999997`], {
         Offset[2.0999999999999996`]}, 
        Offset[0.27999999999999997`]}, "Rows" -> {
        Offset[0.2], {
         Offset[0.4]}, 
        Offset[0.2]}}]}], ";"}]], "Input",
 CellChangeTimes->{{3.834134045024026*^9, 3.8341340578639183`*^9}},
 CellLabel->"In[5]:=",ExpressionUUID->"75b8896a-79f7-4da6-b610-9ed1eb06a258"],

Cell[BoxData[
 RowBox[{
  RowBox[{"MetSSIII", "=", GridBox[{
     {"0.854581623945154`", "0.08545941434495462`", "0.00008104323284885047`",
       "0.000017799988753331147`", "0.0010323853317582776`", 
      "0.00009857861737806106`", "0.00015599811545291426`", 
      "0.00002400797069766783`", "0.0003859411258583036`", 
      "0.0017909054855299305`", "0.00004657169624041816`", 
      "0.005950116301454814`", "0.8612162787576111`", "0.003102275028189311`",
       "0.0008104243502971712`", "2.8297106302035813`", "4.101029898845768`", 
      "0.012310597705870811`"},
     {"3.40511254806335`", "0.34052127467189774`", "0.00005584273138144026`", 
      "5.985362787457553`*^-6", "0.0008474221894357877`", 
      "0.00008411497737838053`", "0.00005814059141369058`", 
      "6.72584039635999`*^-6", "0.00025877958287599356`", 
      "0.0016085259614591187`", "0.000044535182393736785`", 
      "0.005295456846035482`", "1.101225603880276`", "0.0018728432807214716`",
       "0.0002855571263055851`", "3.6183126981885083`", "5.243931447305098`", 
      "0.0028955312533646975`"},
     {"2.08396247548176`", "0.20840459158257754`", "0.00007831876002414174`", 
      "9.328301686174729`*^-6", "0.0007033743146224598`", 
      "0.00007047331152289143`", "0.00010518207856571442`", 
      "0.000010503401738444534`", "0.0005719947150459355`", 
      "0.001304931790001537`", "0.00001824004694240648`", 
      "0.0048946530748665415`", "0.8875730428472121`", 
      "0.0022916452558052205`", "0.0008564378739670263`", "2.91631142649798`",
       "4.226538299272437`", "0.005662466753853906`"},
     {"2.016616940218858`", "0.20167205546160152`", "0.00009684881796891709`",
       "0.00001130940513110703`", "0.0005418740981991254`", 
      "0.00005547422790789485`", "0.000043578686029690956`", 
      "3.9488580331990884`*^-6", "0.0019143887942826708`", 
      "0.0008090077719029288`", "7.502424432271948`*^-6", 
      "0.0031828151018206377`", "0.7717589195021022`", 
      "0.003548784263942377`", "0.0002767532928031802`", 
      "2.5357793069415373`", "3.6750424737291594`", "0.0008805114170215665`"},
     {"6.119221915102869`", "0.6119260937275239`", "0.00004775397854737288`", 
      "7.637098061348738`*^-6", "0.0007955973106099485`", 
      "0.00007971723019520095`", "0.00011171841259682298`", 
      "0.000010854867167655144`", "0.0004281723968736741`", 
      "0.0012383368678586754`", "0.000019241353338479776`", 
      "0.004524401452182817`", "2.1238460134311548`", "0.002376163678251095`",
       "0.0021865692406507317`", "6.978351191114217`", "10.11355240768965`", 
      "0.005514285425295026`"},
     {"13.053375991406607`", "1.305343021306789`", "0.00012035618193135987`", 
      "0.0000516522783291861`", "0.0219849096337217`", 
      "0.0023168327950355994`", "0.0003451450164787445`", 
      "0.000056661758725104566`", "0.010168634363896157`", 
      "0.0018094509418405476`", "0.00001534199425101649`", 
      "0.0066242770295525805`", "0.6646853682621539`", 
      "0.010677886551885825`", "0.0007664035299232276`", "2.183966210004222`",
       "3.1651684202959696`", "0.053976826612937505`"},
     {"4.961273846029679`", "0.49614002950559793`", "0.00004599617848297443`",
       "9.345758849149843`*^-6", "0.0008660705795243366`", 
      "0.00008568741169177223`", "0.00003697479841775563`", 
      "8.644270874681154`*^-6", "0.003132375302800072`", 
      "0.0007553080235489762`", "5.98651557497285`*^-6", 
      "0.0029807067556964126`", "0.1001316990962506`", "0.00693939068698801`",
       "0.0013729125478460784`", "3.7951242504120826`", "5.500180073621072`", 
      "0.0021504372663534088`"},
     {"10.719264997738652`", "1.0719314105458124`", "0.0002194757935496702`", 
      "0.00003749236042929841`", "0.0025430407148788457`", 
      "0.0002545923882947397`", "0.00021830070180569873`", 
      "0.00002267227870220171`", "0.0016630224354105053`", 
      "0.0009558203395965911`", "0.00001166515330429536`", 
      "0.0032130201571917596`", "0.08767593636244479`", 
      "0.01800890511091294`", "0.0007098996825176463`", "1.563608279913079`", 
      "4.231357865475245`", "0.0012529940921201974`"},
     {"1.9429286650517392`", "0.19429410170125433`", 
      "0.000028883889784017836`", "6.976500857853655`*^-6", 
      "0.00044793069005969995`", "0.00004636846960743507`", 
      "0.000043006979113008574`", "4.521841806898703`*^-6", 
      "0.0004321502292086644`", "0.0012400353594735154`", 
      "0.00003478456284250519`", "0.004199591616775587`", 
      "2.278826886981631`", "0.0035154448710668783`", "0.000573864961210518`",
       "3.394589898577836`", "4.919695505185372`", "0.0021005692885309193`"},
     {"10.400543985458576`", "1.0400619337986126`", "0.0000912656550619355`", 
      "0.00001371381223328239`", "0.0005303915226575251`", 
      "0.000052172892817569436`", "0.00006868655421613948`", 
      "9.394361910998276`*^-6", "0.004348445704009114`", 
      "0.0007530398040353057`", "2.8217703759745216`*^-6", 
      "0.004293717067531634`", "0.6658163477873001`", "0.006354216371030183`",
       "0.0002907674897122336`", "0.33640262407835825`", 
      "3.1705540370823653`", "0.0008309930314160332`"},
     {"5.366411925923764`", "0.5366449974899742`", "0.00011959479933472723`", 
      "0.000023985314119356555`", "0.002568792096812108`", 
      "0.00026815087015874165`", "0.00042973624879267245`", 
      "0.00006478566197478567`", "0.003253499088164474`", 
      "0.0008881034991688694`", "0.000012779418153193451`", 
      "0.003109970200335285`", "0.5307760347173043`", "0.004234855074504136`",
       "0.0007447168320390316`", "1.7439783997854272`", "2.5275049272252588`",
       "0.0026367934430467322`"},
     {"1.4981908653453853`", "0.14982021026755798`", 
      "0.000047270481025752894`", "8.611023620878771`*^-6", 
      "0.00047898924007174615`", "0.00005051925769222575`", 
      "0.00006915583264493568`", "8.327750954021853`*^-6", 
      "0.0008920609630685422`", "0.0009279975519608653`", 
      "0.000011992129808867607`", "0.0034137808710888325`", 
      "0.5540418142462531`", "0.008518595930678335`", 
      "0.0003293132682891021`", "0.31679377571372336`", "2.6382943535536993`",
       "0.002492390033342445`"},
     {"2.9655092244154995`", "0.29655643535930387`", 
      "0.00006550384489146216`", "0.00001104185473169943`", 
      "0.0008431752803949662`", "0.00008524819778834834`", 
      "0.00007527151131077209`", "8.85530522546702`*^-6", 
      "0.0007925088597648729`", "0.0010856242899878847`", 
      "0.000015833453584629965`", "0.003963547274241512`", 
      "1.0602860024222103`", "0.005102608997396235`", 
      "0.0004600081381782874`", "3.483796865101552`", "5.048980963915257`", 
      "0.0035150793551409335`"}
    },
    GridBoxAlignment->{"Columns" -> {{Left}}, "Rows" -> {{Baseline}}},
    GridBoxSpacings->{"Columns" -> {
        Offset[0.27999999999999997`], {
         Offset[2.0999999999999996`]}, 
        Offset[0.27999999999999997`]}, "Rows" -> {
        Offset[0.2], {
         Offset[0.4]}, 
        Offset[0.2]}}]}], ";"}]], "Input",
 CellChangeTimes->{{3.834134130959057*^9, 3.834134143850195*^9}},
 CellLabel->"In[6]:=",ExpressionUUID->"3395fa4c-6275-4ca4-865e-98db3aab3325"],

Cell[BoxData[
 RowBox[{
  RowBox[{"MedianLines", "=", 
   RowBox[{"{", 
    RowBox[{"MetSSWT", ",", 
     RowBox[{"MetSSI", "[", 
      RowBox[{"[", 
       RowBox[{"-", "1"}], "]"}], "]"}], ",", 
     RowBox[{"MetSSII", "[", 
      RowBox[{"[", 
       RowBox[{"-", "1"}], "]"}], "]"}], ",", 
     RowBox[{"MetSSIII", "[", 
      RowBox[{"[", 
       RowBox[{"-", "1"}], "]"}], "]"}]}], "}"}]}], ";"}]], "Input",
 CellChangeTimes->{{3.8442424509083996`*^9, 3.8442424945900784`*^9}, {
  3.8442426693167067`*^9, 3.844242679366377*^9}, {3.844243593981724*^9, 
  3.844243618092948*^9}},
 CellLabel->"In[7]:=",ExpressionUUID->"b362998e-bdec-419e-ba4c-2573c23d34a7"],

Cell[CellGroupData[{

Cell[BoxData[
 RowBox[{
  RowBox[{"MedianLines", "[", 
   RowBox[{"[", 
    RowBox[{"All", ",", 
     RowBox[{"{", 
      RowBox[{"9", ",", "10", ",", "11", ",", "12"}], "}"}]}], "]"}], "]"}], "//",
   "TableForm"}]], "Input",
 CellChangeTimes->{{3.844242683038911*^9, 3.844242693884223*^9}, {
  3.8442427441113214`*^9, 3.844242765474513*^9}},
 CellLabel->"In[8]:=",ExpressionUUID->"5047b2fb-d450-4cba-af81-d4cd1b07239a"],

Cell[BoxData[
 TagBox[GridBox[{
    {"0.03700960387976216`", "0.028432439103977716`", "0.06900944821229293`", 
     "0.05696786970667342`"},
    {"8.189680403791566`*^-6", "0.0028989628893191055`", 
     "0.5236481625374957`", "0.004582460812033629`"},
    {"0.0009218897222229651`", "0.000013477644419883376`", 
     "0.003410143576115822`", "0.8408400618629142`"},
    {"0.0007925088597648729`", "0.0010856242899878847`", 
     "0.000015833453584629965`", "0.003963547274241512`"}
   },
   GridBoxAlignment->{"Columns" -> {{Left}}, "Rows" -> {{Baseline}}},
   GridBoxSpacings->{"Columns" -> {
       Offset[0.27999999999999997`], {
        Offset[2.0999999999999996`]}, 
       Offset[0.27999999999999997`]}, "Rows" -> {
       Offset[0.2], {
        Offset[0.4]}, 
       Offset[0.2]}}],
  Function[BoxForm`e$, 
   TableForm[BoxForm`e$]]]], "Output",
 CellChangeTimes->{{3.8442427501985188`*^9, 3.8442427660055513`*^9}, 
   3.844243626880722*^9, 3.846223170928404*^9, 3.8463208937375712`*^9, 
   3.848382506091999*^9, 3.848474411180078*^9, 3.848480702761314*^9, 
   3.8485627852433257`*^9, 3.8489877687104654`*^9, 3.8510708557782865`*^9, 
   3.8511464851441307`*^9, 3.8514942561307735`*^9, 3.8516772886814146`*^9, 
   3.85175343870336*^9, 3.8526145106530123`*^9, 3.8527102968850327`*^9, 
   3.852889362002631*^9, 3.854776820874968*^9, 3.855033556641018*^9, 
   3.855120418881716*^9, 3.8552049781012945`*^9, 3.855301700571718*^9, 
   3.8553809792692337`*^9, 3.8556402291983814`*^9, 3.8557304607296*^9, 
   3.855821428892578*^9, 3.8559104564679403`*^9, 3.856426222179862*^9, 
   3.864288829483876*^9, 3.8744836410539684`*^9, 3.874726980852174*^9, 
   3.877076524740385*^9, 3.877077673761095*^9},
 CellLabel->
  "Out[8]//TableForm=",ExpressionUUID->"5e027a78-ce86-4c7b-908f-ba7d0f574214"]
}, Open  ]],

Cell[BoxData[
 RowBox[{
  RowBox[{"MetSSI", "=", 
   RowBox[{"Transpose", "@", 
    RowBox[{"Insert", "[", 
     RowBox[{
      RowBox[{"Transpose", "@", "MetSSI"}], ",", 
      RowBox[{"ConstantArray", "[", 
       RowBox[{"0.", ",", 
        RowBox[{
         RowBox[{"Dimensions", "[", "MetSSI", "]"}], "[", 
         RowBox[{"[", "1", "]"}], "]"}]}], "]"}], ",", 
      RowBox[{"{", 
       RowBox[{
        RowBox[{"{", "6", "}"}], ",", 
        RowBox[{"{", "7", "}"}]}], "}"}]}], "]"}]}]}], ";"}]], "Input",
 CellChangeTimes->{{3.8341359026567717`*^9, 3.834135930607953*^9}, {
  3.8341361072659883`*^9, 3.8341361495413084`*^9}, {3.834136235684306*^9, 
  3.8341363002931404`*^9}, {3.8341363614605308`*^9, 3.8341363951689606`*^9}, {
  3.8341364439461246`*^9, 3.8341365438870935`*^9}, {3.834136575266695*^9, 
  3.8341365774260583`*^9}, {3.8341366550292363`*^9, 3.8341367080498295`*^9}},
 CellLabel->"In[9]:=",ExpressionUUID->"8dde8d6a-08e9-44f0-8cf6-c8e725d6a368"],

Cell[BoxData[
 RowBox[{
  RowBox[{"MetSSII", "=", 
   RowBox[{"Transpose", "@", 
    RowBox[{"Insert", "[", 
     RowBox[{
      RowBox[{"Transpose", "@", "MetSSII"}], ",", 
      RowBox[{"ConstantArray", "[", 
       RowBox[{"0.", ",", 
        RowBox[{
         RowBox[{"Dimensions", "[", "MetSSII", "]"}], "[", 
         RowBox[{"[", "1", "]"}], "]"}]}], "]"}], ",", 
      RowBox[{"{", "8", "}"}]}], "]"}]}]}], ";"}]], "Input",
 CellChangeTimes->{{3.8341367377486477`*^9, 3.8341367447106786`*^9}, {
  3.834136794188233*^9, 3.8341368420289164`*^9}},
 CellLabel->"In[10]:=",ExpressionUUID->"cdbc7e56-e361-4017-8014-69d1cf31c7ff"],

Cell[BoxData[
 RowBox[{
  RowBox[{"AllMet", "=", 
   RowBox[{"Transpose", "@", 
    RowBox[{"Prepend", "[", 
     RowBox[{
      RowBox[{"Join", "[", 
       RowBox[{
        RowBox[{"MetSSI", "[", 
         RowBox[{"[", 
          RowBox[{"1", ";;", 
           RowBox[{"-", "2"}]}], "]"}], "]"}], ",", 
        RowBox[{"MetSSII", "[", 
         RowBox[{"[", 
          RowBox[{"1", ";;", 
           RowBox[{"-", "2"}]}], "]"}], "]"}], ",", 
        RowBox[{"MetSSIII", "[", 
         RowBox[{"[", 
          RowBox[{"1", ";;", 
           RowBox[{"-", "2"}]}], "]"}], "]"}]}], "]"}], ",", "MetSSWT"}], 
     "]"}]}]}], ";"}]], "Input",
 CellChangeTimes->{{3.834134264835925*^9, 3.834134334952918*^9}, {
  3.8341368729072185`*^9, 3.8341368768614616`*^9}, {3.834137357900855*^9, 
  3.834137374062611*^9}, {3.834137410094804*^9, 3.834137414039213*^9}, {
  3.8341374874347734`*^9, 3.8341375125908594`*^9}, {3.8341375562296305`*^9, 
  3.834137559329048*^9}, {3.834137651316081*^9, 3.8341376807479258`*^9}, {
  3.8341387605217304`*^9, 3.834138761412238*^9}, {3.834138794613147*^9, 
  3.8341387967641454`*^9}},
 CellLabel->"In[11]:=",ExpressionUUID->"1db1102e-9939-4df2-8e62-52f5480c048e"],

Cell[CellGroupData[{

Cell[BoxData[
 RowBox[{"AllMet", "//", "TableForm"}]], "Input",
 CellChangeTimes->{{3.8341343478288546`*^9, 3.8341343537080517`*^9}},
 CellLabel->"In[12]:=",ExpressionUUID->"41710ec0-61f1-4623-a84e-38e04b28bd88"],

Cell[BoxData[
 TagBox[GridBox[{
    {"0.9830051957557403`", "0.7353214454259733`", "1.144487919554659`", 
     "0.42205376411893253`", "0.40070141441069906`", "0.6356649431448693`", 
     "0.6265884349177915`", "0.615647405186324`", "0.548789883890516`", 
     "0.42942124819827193`", "0.479852355883052`", "0.26669493632455776`", 
     "0.24400719545860017`", "4.613612342259403`", "0.9853857863432066`", 
     "5.5184007443990035`", "7.411518727973545`", "7.785572287199373`", 
     "1.795980099635222`", "11.22557737619765`", "6.6337735060892475`", 
     "2.788223669284006`", "9.077282353548783`", "0.854581623945154`", 
     "3.40511254806335`", "2.08396247548176`", "2.016616940218858`", 
     "6.119221915102869`", "13.053375991406607`", "4.961273846029679`", 
     "10.719264997738652`", "1.9429286650517392`", "10.400543985458576`", 
     "5.366411925923764`", "1.4981908653453853`"},
    {"0.`", "0.07352993063938532`", "0.11444617329840116`", 
     "0.042204387962249325`", "0.040068222868833506`", "0.06356160339018842`",
      "0.06265361591575645`", "0.06155667655453675`", "0.05487478152039736`", 
     "0.04294043220860774`", "0.0479791908461316`", "0.026656722666180667`", 
     "0.024391162256358154`", "0.4613636678079612`", "0.0985382141537888`", 
     "0.5518419545068302`", "0.7411562585060775`", "0.7785617646676041`", 
     "0.17961082921928895`", "1.122560353443875`", "0.6633831138834108`", 
     "0.27882844371787935`", "0.9077373342138693`", "0.08545941434495462`", 
     "0.34052127467189774`", "0.20840459158257754`", "0.20167205546160152`", 
     "0.6119260937275239`", "1.305343021306789`", "0.49614002950559793`", 
     "1.0719314105458124`", "0.19429410170125433`", "1.0400619337986126`", 
     "0.5366449974899742`", "0.14982021026755798`"},
    {"0.00003500003367956443`", "0.00007062357270528572`", 
     "0.000025414589878122447`", "0.00004636924803792734`", 
     "0.00004568416998906244`", "0.000047410607110553204`", 
     "0.00002677456946603464`", "0.00006446105753371507`", 
     "0.00012827600537409535`", "0.00006861979224239349`", 
     "0.00006973234343690785`", "0.00012180130983919691`", 
     "0.000052106868241907175`", "0.00008825368817776335`", 
     "0.00006758295445758392`", "0.000104554733794571`", 
     "0.00008214856973895041`", "0.00011006796362948417`", 
     "0.0000762005413482713`", "0.00010852770867247857`", 
     "0.00014911444148799644`", "0.0001428345652550717`", 
     "0.0000820136583028973`", "0.00008104323284885047`", 
     "0.00005584273138144026`", "0.00007831876002414174`", 
     "0.00009684881796891709`", "0.00004775397854737288`", 
     "0.00012035618193135987`", "0.00004599617848297443`", 
     "0.0002194757935496702`", "0.000028883889784017836`", 
     "0.0000912656550619355`", "0.00011959479933472723`", 
     "0.000047270481025752894`"},
    {"0.`", "9.276260482535756`*^-6", "5.160116052540557`*^-6", 
     "5.6253744477178915`*^-6", "6.486989235308353`*^-6", 
     "9.631985009564026`*^-6", "7.905032969287664`*^-6", 
     "0.000014510069849022711`", "0.00001703446919164511`", 
     "8.55459044368984`*^-6", "0.000013017976517289913`", 
     "0.000024951097259027765`", "0.00001476797632605403`", 
     "0.000013709512458549046`", "0.00001676377661076433`", 
     "0.000015282010128332526`", "0.000010830633518223603`", 
     "0.000016092741981094835`", "6.638415915452907`*^-6", 
     "0.000017487010544263695`", "0.000031236477837013607`", 
     "0.000021438051059488455`", "0.00002646241490921525`", 
     "0.000017799988753331147`", "5.985362787457553`*^-6", 
     "9.328301686174729`*^-6", "0.00001130940513110703`", 
     "7.637098061348738`*^-6", "0.0000516522783291861`", 
     "9.345758849149843`*^-6", "0.00003749236042929841`", 
     "6.976500857853655`*^-6", "0.00001371381223328239`", 
     "0.000023985314119356555`", "8.611023620878771`*^-6"},
    {"0.0003983248405116501`", "0.0006339702964706368`", 
     "0.00026826108186458396`", "0.0010935932291720992`", 
     "0.0005258371896653936`", "0.0008053703759111106`", 
     "0.0003686540900530262`", "0.0014431404577743127`", 
     "0.0003001192014972156`", "0.0013657515839543887`", 
     "0.001285753424207308`", "0.0009268042109273258`", 
     "0.001997322197603701`", "0.0022786967908115423`", 
     "0.0009162013475079712`", "0.0012709147071048206`", 
     "0.001384925584913696`", "0.0008827648620133494`", 
     "0.0018528461270160227`", "0.0020213705769412363`", 
     "0.0035646884276625437`", "0.0007310276152053444`", 
     "0.003286122850615806`", "0.0010323853317582776`", 
     "0.0008474221894357877`", "0.0007033743146224598`", 
     "0.0005418740981991254`", "0.0007955973106099485`", 
     "0.0219849096337217`", "0.0008660705795243366`", 
     "0.0025430407148788457`", "0.00044793069005969995`", 
     "0.0005303915226575251`", "0.002568792096812108`", 
     "0.00047898924007174615`"},
    {"0.`", "0.`", "0.`", "0.`", "0.`", "0.`", "0.`", "0.`", "0.`", "0.`", 
     "0.`", "0.`", "0.`", "0.00023011960683372429`", 
     "0.00009372962514265698`", "0.00013043577105788947`", 
     "0.00014145528365681914`", "0.00009065373190231344`", 
     "0.0001885532106903696`", "0.00020979008404676386`", 
     "0.0003576647640748066`", "0.00007427566869524359`", 
     "0.0003310728793638312`", "0.00009857861737806106`", 
     "0.00008411497737838053`", "0.00007047331152289143`", 
     "0.00005547422790789485`", "0.00007971723019520095`", 
     "0.0023168327950355994`", "0.00008568741169177223`", 
     "0.0002545923882947397`", "0.00004636846960743507`", 
     "0.000052172892817569436`", "0.00026815087015874165`", 
     "0.00005051925769222575`"},
    {"0.00003359305973359388`", "0.000060656562612583925`", 
     "0.000013732699697866053`", "0.00006642604698566576`", 
     "0.000058090541773859236`", "0.0001419590865830394`", 
     "0.00006511215526209475`", "0.00015518605213833025`", 
     "0.0001759168705627008`", "0.00006237746415736978`", 
     "0.00009819187809310885`", "0.00017931142115950783`", 
     "0.00018779291661045268`", "0.00011621628236338537`", 
     "0.00009018295241156903`", "0.0001307360937251403`", 
     "0.00011316620363676256`", "0.0001230960157161172`", 
     "0.00017031371024933158`", "0.00013117636515575228`", 
     "0.0004645868445335145`", "0.00013788644366417643`", 
     "0.00014473725342071785`", "0.00015599811545291426`", 
     "0.00005814059141369058`", "0.00010518207856571442`", 
     "0.000043578686029690956`", "0.00011171841259682298`", 
     "0.0003451450164787445`", "0.00003697479841775563`", 
     "0.00021830070180569873`", "0.000043006979113008574`", 
     "0.00006868655421613948`", "0.00042973624879267245`", 
     "0.00006915583264493568`"},
    {"0.`", "0.`", "0.`", "0.`", "0.`", "0.`", "0.`", "0.`", "0.`", "0.`", 
     "0.`", "0.`", "0.`", "0.`", "0.`", "0.`", "0.`", "0.`", "0.`", "0.`", 
     "0.`", "0.`", "0.`", "0.00002400797069766783`", "6.72584039635999`*^-6", 
     "0.000010503401738444534`", "3.9488580331990884`*^-6", 
     "0.000010854867167655144`", "0.000056661758725104566`", 
     "8.644270874681154`*^-6", "0.00002267227870220171`", 
     "4.521841806898703`*^-6", "9.394361910998276`*^-6", 
     "0.00006478566197478567`", "8.327750954021853`*^-6"},
    {"0.03700960387976216`", "0.001787885021403494`", "0.000519033894962965`",
      "0.0013459506292801378`", "0.0020051808415542894`", 
     "0.00125790480924007`", "0.001239046295935285`", "0.002343922402686748`",
      "0.0014161703530192497`", "0.00046838827214520094`", 
     "0.0004457607199872649`", "0.002832458814782401`", 
     "0.0007187083874140801`", "0.0008789075166122312`", 
     "0.001504704563946682`", "0.00046269771436742473`", 
     "0.0005728373186575929`", "0.0013650610385787924`", 
     "0.0011479716931308377`", "0.0011350330317743977`", 
     "0.0013082370033398979`", "0.0007041710606207337`", 
     "0.004856471751315109`", "0.0003859411258583036`", 
     "0.00025877958287599356`", "0.0005719947150459355`", 
     "0.0019143887942826708`", "0.0004281723968736741`", 
     "0.010168634363896157`", "0.003132375302800072`", 
     "0.0016630224354105053`", "0.0004321502292086644`", 
     "0.004348445704009114`", "0.003253499088164474`", 
     "0.0008920609630685422`"},
    {"0.028432439103977716`", "0.0007189389012965217`", 
     "0.0006810496977336867`", "0.0006625630548835501`", 
     "0.0007499926831672851`", "0.0007375467557148539`", 
     "0.000716677254382135`", "0.0005596020577578016`", 
     "0.0010762743919748461`", "0.0005854419538709413`", 
     "0.0012913384024916708`", "0.0010243391154693838`", 
     "0.0012950617020375112`", "0.0011026789789429256`", 
     "0.0007759499119523948`", "0.0013221052864039187`", 
     "0.0008518902938383077`", "0.0007404092044328007`", 
     "0.0009952076302773743`", "0.0010408397567206028`", 
     "0.0006539872926174652`", "0.0012745794598795607`", 
     "0.0006552778853744092`", "0.0017909054855299305`", 
     "0.0016085259614591187`", "0.001304931790001537`", 
     "0.0008090077719029288`", "0.0012383368678586754`", 
     "0.0018094509418405476`", "0.0007553080235489762`", 
     "0.0009558203395965911`", "0.0012400353594735154`", 
     "0.0007530398040353057`", "0.0008881034991688694`", 
     "0.0009279975519608653`"},
    {"0.06900944821229293`", "3.150610598430109`*^-6", 
     "0.000011254442451996174`", "4.320461810368849`*^-6", 
     "6.580594536124351`*^-6", "0.000010010674698522318`", 
     "8.347933100463427`*^-6", "7.461452421756506`*^-6", 
     "6.9890748492534546`*^-6", "0.000013820902744859812`", 
     "0.000025039964853736402`", "5.198381774831968`*^-6", 
     "0.000016655704205003635`", "0.000010084529629139953`", 
     "0.000012629764983149284`", "0.000022871584624993827`", 
     "0.00001585007487828277`", "7.779306536530933`*^-6", 
     "0.000013922311666515477`", "0.000013005154336689011`", 
     "0.00001571813298738952`", "0.00002208154002480021`", 
     "5.295058023669109`*^-6", "0.00004657169624041816`", 
     "0.000044535182393736785`", "0.00001824004694240648`", 
     "7.502424432271948`*^-6", "0.000019241353338479776`", 
     "0.00001534199425101649`", "5.98651557497285`*^-6", 
     "0.00001166515330429536`", "0.00003478456284250519`", 
     "2.8217703759745216`*^-6", "0.000012779418153193451`", 
     "0.000011992129808867607`"},
    {"0.05696786970667342`", "0.005145621777225183`", 
     "0.0024797692917847376`", "0.003060166382165743`", 
     "0.0030547976001110136`", "0.002749552028406381`", 
     "0.002746535879033953`", "0.002073392046201917`", 
     "0.0053257839030671295`", "0.0020502594447844823`", 
     "0.004563244104539087`", "0.005756003759705031`", 
     "0.004954943421622727`", "0.004655393554214095`", 
     "0.0028150055576830818`", "0.004757407269646252`", 
     "0.003047824054200721`", "0.002899865360425406`", 
     "0.0037072201129094004`", "0.003967582880523135`", 
     "0.0022835930448376093`", "0.004593037793427764`", 
     "0.002651168042096642`", "0.005950116301454814`", 
     "0.005295456846035482`", "0.0048946530748665415`", 
     "0.0031828151018206377`", "0.004524401452182817`", 
     "0.0066242770295525805`", "0.0029807067556964126`", 
     "0.0032130201571917596`", "0.004199591616775587`", 
     "0.004293717067531634`", "0.003109970200335285`", 
     "0.0034137808710888325`"},
    {"0.02341338295664104`", "0.5801222061835483`", "0.9288658385329556`", 
     "0.022481413812792138`", "0.2591833487872868`", "1.02128599994348`", 
     "0.09967435112559975`", "0.015398933275640889`", "5.863901379127707`", 
     "0.3430465910242091`", "0.3586891844190781`", "0.577856608425594`", 
     "0.2898892738565825`", "1.0180554999422573`", "0.010529262251621355`", 
     "0.8241772781058708`", "1.1507281386900834`", "0.3401685697420458`", 
     "0.5606254724170544`", "0.1526503348966524`", "0.6394803245639896`", 
     "0.285462748094952`", "0.33947390138985123`", "0.8612162787576111`", 
     "1.101225603880276`", "0.8875730428472121`", "0.7717589195021022`", 
     "2.1238460134311548`", "0.6646853682621539`", "0.1001316990962506`", 
     "0.08767593636244479`", "2.278826886981631`", "0.6658163477873001`", 
     "0.5307760347173043`", "0.5540418142462531`"},
    {"0.001911444805555747`", "0.013744695396355774`", 
     "0.0031333512466010416`", "0.002779621689765127`", 
     "0.003660348235133604`", "0.005364739830342126`", 
     "0.0025816553420121074`", "0.005104558516231396`", 
     "0.05388727461404062`", "0.0029773077823322005`", 
     "0.002906195950642894`", "0.041532345193989184`", 
     "0.005989061773570102`", "0.06461156514992271`", "0.002704617794904569`",
      "0.006437831445406569`", "0.020310485898659608`", 
     "0.004926243366004109`", "0.006918049289498713`", 
     "0.013189705909518325`", "0.0028143117946412078`", 
     "0.014277075672290517`", "0.0038363610537245946`", 
     "0.003102275028189311`", "0.0018728432807214716`", 
     "0.0022916452558052205`", "0.003548784263942377`", 
     "0.002376163678251095`", "0.010677886551885825`", "0.00693939068698801`",
      "0.01800890511091294`", "0.0035154448710668783`", 
     "0.006354216371030183`", "0.004234855074504136`", 
     "0.008518595930678335`"},
    {"0.0001834975828188416`", "0.00029840734306458124`", 
     "0.00029863336174141907`", "0.0004220646936888507`", 
     "0.0009122905193507648`", "0.0006093280501488125`", 
     "0.0004648890097332051`", "0.0005829684656118468`", 
     "0.0007773050133586718`", "0.000171708657075465`", 
     "0.0006662426683383906`", "0.0005746255979670022`", 
     "0.0013259850006472988`", "0.00013943996215412635`", 
     "0.0002832879390183284`", "0.0005169420942297429`", 
     "0.00034260196321033614`", "0.0002058548062019673`", 
     "0.0013679455004455055`", "0.00022962279186405674`", 
     "0.000554092972016536`", "0.000488007102493858`", 
     "0.0006218929428556851`", "0.0008104243502971712`", 
     "0.0002855571263055851`", "0.0008564378739670263`", 
     "0.0002767532928031802`", "0.0021865692406507317`", 
     "0.0007664035299232276`", "0.0013729125478460784`", 
     "0.0007098996825176463`", "0.000573864961210518`", 
     "0.0002907674897122336`", "0.0007447168320390316`", 
     "0.0003293132682891021`"},
    {"0.17395628172445743`", "0.48961120965592386`", "0.21886721984327662`", 
     "0.4430831027837695`", "1.7481711925509142`", "3.3556539997922954`", 
     "0.7348239546109925`", "1.03387020641435`", "1.662736728384374`", 
     "1.9560788760111838`", "1.877394178616469`", "1.898671713398379`", 
     "3.1172252696477827`", "3.3450394998102793`", "7.62961150307885`", 
     "2.708011056633578`", "3.780963884673364`", "5.973961058816562`", 
     "1.8420551236560345`", "3.754749248513072`", "2.1011496378569694`", 
     "1.8194913712195442`", "1.4375292848307217`", "2.8297106302035813`", 
     "3.6183126981885083`", "2.91631142649798`", "2.5357793069415373`", 
     "6.978351191114217`", "2.183966210004222`", "3.7951242504120826`", 
     "1.563608279913079`", "3.394589898577836`", "0.33640262407835825`", 
     "1.7439783997854272`", "0.31679377571372336`"},
    {"2.8174741442925013`", "2.7624866961121333`", "7.9383804356999725`", 
     "4.920403775833897`", "2.533581438479587`", "4.863266666309166`", 
     "3.935519493208888`", "2.7559367539894866`", "2.4097633750463765`", 
     "3.323766814121111`", "2.7208611284296143`", "2.75169813535997`", 
     "4.517717782098241`", "4.847883333058367`", "11.054475154098483`", 
     "3.9246537052660506`", "5.479657798308662`", "8.65789718792645`", 
     "2.669645106747878`", "5.441665577692767`", "3.0451444026086207`", 
     "2.63694401626021`", "1.026519797316726`", "4.101029898845768`", 
     "5.243931447305098`", "4.226538299272437`", "3.6750424737291594`", 
     "10.11355240768965`", "3.1651684202959696`", "5.500180073621072`", 
     "4.231357865475245`", "4.919695505185372`", "3.1705540370823653`", 
     "2.5275049272252588`", "2.6382943535536993`"},
    {"0.0005861070535499095`", "0.0020991495729956572`", 
     "0.002103078911526727`", "0.0008058665712723924`", 
     "0.0019808506197602996`", "0.0021541965917299586`", 
     "0.0008289828604595041`", "0.0004918224868461841`", 
     "0.005717988093293062`", "0.0013741297516603815`", 
     "0.0028195910024159127`", "0.002494854921782468`", 
     "0.002434244583636829`", "0.005291903817906021`", 
     "0.0008026513812169036`", "0.002114411822880796`", 
     "0.0017674375444575148`", "0.0009618767646529775`", 
     "0.0007018153614931502`", "0.0025944589034022597`", 
     "0.0010453514386807113`", "0.0030279589131071817`", 
     "0.002222416358268349`", "0.012310597705870811`", 
     "0.0028955312533646975`", "0.005662466753853906`", 
     "0.0008805114170215665`", "0.005514285425295026`", 
     "0.053976826612937505`", "0.0021504372663534088`", 
     "0.0012529940921201974`", "0.0021005692885309193`", 
     "0.0008309930314160332`", "0.0026367934430467322`", 
     "0.002492390033342445`"}
   },
   GridBoxAlignment->{"Columns" -> {{Left}}, "Rows" -> {{Baseline}}},
   GridBoxSpacings->{"Columns" -> {
       Offset[0.27999999999999997`], {
        Offset[2.0999999999999996`]}, 
       Offset[0.27999999999999997`]}, "Rows" -> {
       Offset[0.2], {
        Offset[0.4]}, 
       Offset[0.2]}}],
  Function[BoxForm`e$, 
   TableForm[BoxForm`e$]]]], "Output",
 CellChangeTimes->{
  3.834134354707697*^9, 3.834137499907699*^9, 3.834137684486615*^9, 
   3.834138799533146*^9, 3.8342003944477725`*^9, 3.834736412249879*^9, 
   3.8348073635184097`*^9, 3.836450947538743*^9, 3.8365383093529177`*^9, 
   3.8365827594019327`*^9, {3.836625075160179*^9, 3.8366250985350547`*^9}, 
   3.838280052003788*^9, 3.838871074014152*^9, 3.8393880407807894`*^9, 
   3.8394815791574736`*^9, 3.839560562239627*^9, 3.8395783452219553`*^9, 
   3.8396478915625243`*^9, 3.83990794085942*^9, 3.8399936841550264`*^9, 
   3.8401659011669188`*^9, 3.8401857076298866`*^9, 3.8405315247119884`*^9, 
   3.8407716539254217`*^9, 3.8407867709227867`*^9, 3.841303533238979*^9, 
   3.8414803628763123`*^9, 3.8420706012210445`*^9, 3.842340262737342*^9, 
   3.8425110839129972`*^9, 3.846223170959656*^9, 3.846320893774476*^9, 
   3.848382506123293*^9, 3.8484744112113204`*^9, 3.8484807027926164`*^9, 
   3.8485627852745686`*^9, 3.848987768741708*^9, 3.8510708558050456`*^9, 
   3.851146485185179*^9, 3.851494256166011*^9, 3.8516772887202587`*^9, 
   3.851753438735944*^9, 3.8526145106899824`*^9, 3.8527102969215093`*^9, 
   3.8528893620352592`*^9, 3.854776820902136*^9, 3.855033556669121*^9, 
   3.8551204189279623`*^9, 3.8552049781324577`*^9, 3.855301700602704*^9, 
   3.8553809793146644`*^9, 3.8556402292301908`*^9, 3.8557304607605824`*^9, 
   3.855821428923642*^9, 3.8559104564957914`*^9, 3.8564262222101336`*^9, 
   3.864288829519904*^9, 3.8744836410911026`*^9, 3.874726980883665*^9, 
   3.8770765247874165`*^9, 3.8770776738251247`*^9},
 CellLabel->
  "Out[12]//TableForm=",ExpressionUUID->"4f8fdae2-2dfd-4c81-b81c-\
8a8d9375ea41"]
}, Open  ]],

Cell[CellGroupData[{

Cell[BoxData[
 RowBox[{"MetN", "=", 
  RowBox[{"{", 
   RowBox[{
   "\"\<\!\(\*SubscriptBox[\(HMGCoA\), \(cyt\)]\)\>\"", ",", 
    "\"\<\!\(\*SubscriptBox[\(HMGCoA\), \(pla\)]\)\>\"", ",", 
    "\"\<\!\(\*SubscriptBox[\(MVA\), \(cyt\)]\)\>\"", ",", 
    "\"\<\!\(\*SubscriptBox[\(MVA\), \(pla\)]\)\>\"", ",", 
    "\"\<\!\(\*SubscriptBox[\(MVP\), \(cyt\)]\)\>\"", ",", 
    "\"\<\!\(\*SubscriptBox[\(MVP\), \(pla\)]\)\>\"", ",", 
    "\"\<\!\(\*SubscriptBox[\(MVPP\), \(cyt\)]\)\>\"", ",", 
    "\"\<\!\(\*SubscriptBox[\(MVPP\), \(pla\)]\)\>\"", ",", 
    "\"\<\!\(\*SubscriptBox[\(IPP\), \(cyt\)]\)\>\"", ",", 
    "\"\<\!\(\*SubscriptBox[\(IPP\), \(pla\)]\)\>\"", ",", 
    "\"\<\!\(\*SubscriptBox[\(DMAPP\), \(cyt\)]\)\>\"", ",", 
    "\"\<\!\(\*SubscriptBox[\(DMAPP\), \(pla\)]\)\>\"", ",", "\"\<DXP\>\"", 
    ",", "\"\<MEP\>\"", ",", "\"\<CDPME\>\"", ",", "\"\<CDPMEP\>\"", ",", 
    "\"\<MECPP\>\"", ",", "\"\<HMBPP\>\""}], "}"}]}]], "Input",
 CellChangeTimes->{{3.8342016642062464`*^9, 3.834201803083065*^9}},
 CellLabel->"In[13]:=",ExpressionUUID->"af983fa6-3327-4988-86f2-88ac2d0fc09f"],

Cell[BoxData[
 RowBox[{"{", 
  RowBox[{"\<\"\\!\\(\\*SubscriptBox[\\(HMGCoA\\), \\(cyt\\)]\\)\"\>", 
   ",", "\<\"\\!\\(\\*SubscriptBox[\\(HMGCoA\\), \\(pla\\)]\\)\"\>", 
   ",", "\<\"\\!\\(\\*SubscriptBox[\\(MVA\\), \\(cyt\\)]\\)\"\>", 
   ",", "\<\"\\!\\(\\*SubscriptBox[\\(MVA\\), \\(pla\\)]\\)\"\>", 
   ",", "\<\"\\!\\(\\*SubscriptBox[\\(MVP\\), \\(cyt\\)]\\)\"\>", 
   ",", "\<\"\\!\\(\\*SubscriptBox[\\(MVP\\), \\(pla\\)]\\)\"\>", 
   ",", "\<\"\\!\\(\\*SubscriptBox[\\(MVPP\\), \\(cyt\\)]\\)\"\>", 
   ",", "\<\"\\!\\(\\*SubscriptBox[\\(MVPP\\), \\(pla\\)]\\)\"\>", 
   ",", "\<\"\\!\\(\\*SubscriptBox[\\(IPP\\), \\(cyt\\)]\\)\"\>", 
   ",", "\<\"\\!\\(\\*SubscriptBox[\\(IPP\\), \\(pla\\)]\\)\"\>", 
   ",", "\<\"\\!\\(\\*SubscriptBox[\\(DMAPP\\), \\(cyt\\)]\\)\"\>", 
   ",", "\<\"\\!\\(\\*SubscriptBox[\\(DMAPP\\), \\(pla\\)]\\)\"\>", 
   ",", "\<\"DXP\"\>", ",", "\<\"MEP\"\>", ",", "\<\"CDPME\"\>", 
   ",", "\<\"CDPMEP\"\>", ",", "\<\"MECPP\"\>", ",", "\<\"HMBPP\"\>"}], 
  "}"}]], "Output",
 CellChangeTimes->{
  3.8342018148340893`*^9, 3.834736416094948*^9, 3.834807363534002*^9, 
   3.8364509475543633`*^9, 3.836538309397992*^9, 3.836582759480756*^9, {
   3.836625075198077*^9, 3.8366250985614495`*^9}, 3.838280052035096*^9, 
   3.838871074062766*^9, 3.83938804079408*^9, 3.8394815792033553`*^9, 
   3.839560562270869*^9, 3.8395783452542048`*^9, 3.839647891593723*^9, 
   3.839907940901491*^9, 3.839993684198459*^9, 3.8401659012167025`*^9, 
   3.8401857076547403`*^9, 3.8405315247432313`*^9, 3.840771653956664*^9, 
   3.840786770950469*^9, 3.841303533272865*^9, 3.841480362907555*^9, 
   3.8420706012678785`*^9, 3.8423402627763753`*^9, 3.8425110839471664`*^9, 
   3.8462231710064826`*^9, 3.846320893809929*^9, 3.8483825061701283`*^9, 
   3.8484744112425632`*^9, 3.8484807028393884`*^9, 3.848562785321433*^9, 
   3.8489877687885723`*^9, 3.851070855835103*^9, 3.8511464852304635`*^9, 
   3.85149425620164*^9, 3.8516772887607317`*^9, 3.8517534387740955`*^9, 
   3.8526145107120256`*^9, 3.852710296956413*^9, 3.8528893620692463`*^9, 
   3.854776820935074*^9, 3.85503355669803*^9, 3.8551204189615383`*^9, 
   3.855204978161764*^9, 3.855301700630229*^9, 3.8553809793279123`*^9, 
   3.855640229265255*^9, 3.855730460789671*^9, 3.8558214289493327`*^9, 
   3.8559104565216637`*^9, 3.85642622223606*^9, 3.8642888295490265`*^9, 
   3.8744836411129417`*^9, 3.874726980911727*^9, 3.877076524811384*^9, 
   3.8770776738621593`*^9},
 CellLabel->"Out[13]=",ExpressionUUID->"9f009654-d0f9-4d1f-b738-10870fb64820"]
}, Open  ]],

Cell[BoxData[
 RowBox[{
  RowBox[{"DS", "=", 
   RowBox[{"{", 
    RowBox[{
     RowBox[{"{", 
      RowBox[{
      "\"\<Lines\>\"", ",", "\"\<Type\>\"", ",", "\"\<HMGS\>\"", ",", 
       "\"\<HMGR\>\"", ",", "\"\<MK\>\"", ",", "\"\<PMKall\>\"", ",", 
       "\"\<PMK1\>\"", ",", "\"\<MVD\>\"", ",", "\"\<DXS\>\"", ",", 
       "\"\<DXR\>\"", ",", "\"\<CMS/MDS\>\"", ",", "\"\<CMK\>\"", ",", 
       "\"\<MCS/MCT\>\"", ",", "\"\<HDS\>\"", ",", "\"\<HDR\>\"", ",", 
       "\"\<IPPI\>\"", ",", "\"\<AthHMGS\>\"", ",", "\"\<AthHMGR\>\"", ",", 
       "\"\<CrMVK\>\"", ",", "\"\<exPMK\>\"", ",", "\"\<exMVD\>\"", ",", 
       "\"\<exWR1\>\"", ",", "\"\<HMGS1Abs\>\"", ",", "\"\<HMGS2Abs\>\"", 
       ",", "\"\<HMGS3Abs\>\"", ",", "\"\<HMGR1Abs\>\"", ",", 
       "\"\<HMGR2Abs\>\"", ",", "\"\<HMGR3Abs\>\"", ",", "\"\<MK1Abs\>\"", 
       ",", "\"\<MK2Abs\>\"", ",", "\"\<MK3Abs\>\"", ",", "\"\<PMK1Abs\>\"", 
       ",", "\"\<PMK2Abs\>\"", ",", "\"\<MVD1Abs\>\"", ",", "\"\<MVD2Abs\>\"",
        ",", "\"\<DXS1Abs\>\"", ",", "\"\<DXS2Abs\>\"", ",", 
       "\"\<DXS3Abs\>\"", ",", "\"\<DXRAbs\>\"", ",", "\"\<CMSMDSAbs\>\"", 
       ",", "\"\<CMKAbs\>\"", ",", "\"\<MCSMCTAbs\>\"", ",", "\"\<HDSAbs\>\"",
        ",", "\"\<IDS1HDR1Abs\>\"", ",", "\"\<IDS2HDR2Abs\>\"", ",", 
       "\"\<IDI1IPPI1Abs\>\"", ",", "\"\<IDI2IPPI2Abs\>\"", ",", 
       "\"\<AthHMGS\>\"", ",", "\"\<AthHMGR\>\"", ",", "\"\<CrMVK\>\"", ",", 
       "\"\<exPMK\>\"", ",", "\"\<MVD\>\"", ",", "\"\<WR1\>\"", ",", 
       "\"\<ACC\>\"", ",", "\"\<tZ\>\"", ",", "\"\<ZR\>\"", ",", "\"\<iP\>\"",
        ",", "\"\<GA1\>\"", ",", "\"\<GA3\>\"", ",", "\"\<GA4\>\"", ",", 
       "\"\<IAA\>\"", ",", "\"\<ABA\>\"", ",", "\"\<JA\>\"", ",", 
       "\"\<SA\>\"", ",", "\"\<ACC 12w\>\"", ",", "\"\<tZ  12w\>\"", ",", 
       "\"\<ZR  12w\>\"", ",", "\"\<iP  12w\>\"", ",", "\"\<GA1  12w\>\"", 
       ",", "\"\<GA3 12w\>\"", ",", "\"\<GA4 12w\>\"", ",", "\"\<IAA 12w\>\"",
        ",", "\"\<ABA 12w\>\"", ",", "\"\<JA 12w\>\"", ",", "\"\<SA 12w\>\"", 
       ",", "\"\<Squalene\>\"", ",", "\"\<Total Chlorophyl\>\"", ",", 
       "\"\<Total Fatty Acid\>\"", ",", "\"\<Total Isoprenoids\>\"", ",", 
       "\"\<Lutein\>\"", ",", "\"\<Pheophytines\>\"", ",", 
       "\"\<alpha-tocopherol\>\"", ",", "\"\<Height \>\"", ",", 
       "\"\<Leafs\>\"", ",", "\"\<Leaf length\>\"", ",", "\"\<Leafwdith\>\"", 
       ",", "\"\<Surface\>\"", ",", "\"\<Chlorophyl\>\""}], "}"}], ",", 
     RowBox[{"{", 
      RowBox[{
      "\"\<Type\>\"", ",", "\"\<NA\>\"", ",", "\"\<ENDOE\>\"", ",", 
       "\"\<ENDOE\>\"", ",", "\"\<ENDOE\>\"", ",", "\"\<ENDOE\>\"", ",", 
       "\"\<ENDOE\>\"", ",", "\"\<ENDOE\>\"", ",", "\"\<ENDOE\>\"", ",", 
       "\"\<ENDOE\>\"", ",", "\"\<ENDOE\>\"", ",", "\"\<ENDOE\>\"", ",", 
       "\"\<ENDOE\>\"", ",", "\"\<ENDOE\>\"", ",", "\"\<ENDOE\>\"", ",", 
       "\"\<ENDOE\>\"", ",", "\"\<EXOE\>\"", ",", "\"\<EXOE\>\"", ",", 
       "\"\<EXOE\>\"", ",", "\"\<EXOE\>\"", ",", "\"\<EXOE\>\"", ",", 
       "\"\<EXOE\>\"", ",", "\"\<ENDOG\>\"", ",", "\"\<ENDOG\>\"", ",", 
       "\"\<ENDOG\>\"", ",", "\"\<ENDOG\>\"", ",", "\"\<ENDOG\>\"", ",", 
       "\"\<ENDOG\>\"", ",", "\"\<ENDOG\>\"", ",", "\"\<ENDOG\>\"", ",", 
       "\"\<ENDOG\>\"", ",", "\"\<ENDOG\>\"", ",", "\"\<ENDOG\>\"", ",", 
       "\"\<ENDOG\>\"", ",", "\"\<ENDOG\>\"", ",", "\"\<ENDOG\>\"", ",", 
       "\"\<ENDOG\>\"", ",", "\"\<ENDOG\>\"", ",", "\"\<ENDOG\>\"", ",", 
       "\"\<ENDOG\>\"", ",", "\"\<ENDOG\>\"", ",", "\"\<ENDOG\>\"", ",", 
       "\"\<ENDOG\>\"", ",", "\"\<ENDOG\>\"", ",", "\"\<ENDOG\>\"", ",", 
       "\"\<ENDOG\>\"", ",", "\"\<ENDOG\>\"", ",", "\"\<EXOG\>\"", ",", 
       "\"\<EXOG\>\"", ",", "\"\<EXOG\>\"", ",", "\"\<EXOG\>\"", ",", 
       "\"\<EXOG\>\"", ",", "\"\<EXOG\>\"", ",", "\"\<HORM\>\"", ",", 
       "\"\<HORM\>\"", ",", "\"\<HORM\>\"", ",", "\"\<HORM\>\"", ",", 
       "\"\<HORM\>\"", ",", "\"\<HORM\>\"", ",", "\"\<HORM\>\"", ",", 
       "\"\<HORM\>\"", ",", "\"\<HORM\>\"", ",", "\"\<HORM\>\"", ",", 
       "\"\<HORM\>\"", ",", "\"\<HORM\>\"", ",", "\"\<HORM\>\"", ",", 
       "\"\<HORM\>\"", ",", "\"\<HORM\>\"", ",", "\"\<HORM\>\"", ",", 
       "\"\<HORM\>\"", ",", "\"\<HORM\>\"", ",", "\"\<HORM\>\"", ",", 
       "\"\<HORM\>\"", ",", "\"\<HORM\>\"", ",", "\"\<HORM\>\"", ",", 
       "\"\<METAB\>\"", ",", "\"\<METAB\>\"", ",", "\"\<METAB\>\"", ",", 
       "\"\<METAB\>\"", ",", "\"\<METAB\>\"", ",", "\"\<METAB\>\"", ",", 
       "\"\<METAB\>\"", ",", "\"\<PHENO\>\"", ",", "\"\<PHENO\>\"", ",", 
       "\"\<PHENO\>\"", ",", "\"\<PHENO\>\"", ",", "\"\<PHENO\>\"", ",", 
       "\"\<PHENO\>\""}], "}"}], ",", 
     RowBox[{"{", 
      RowBox[{
      "\"\<WT\>\"", ",", "\"\<WildT\>\"", ",", "1.340386533", ",", 
       "1.755154133", ",", "1.207542671", ",", "3.302337475", ",", 
       "1.896065846", ",", "2.327859876", ",", "2.139693503", ",", 
       "0.298881789", ",", "0.725634441", ",", "0.419218241", ",", 
       "0.27227907", ",", "0.447890196", ",", "1.514539704", ",", 
       "1.574759017", ",", "0", ",", "0", ",", "0", ",", "0", ",", "0", ",", 
       "0", ",", "0.41471112", ",", "0.493333333", ",", "0.43234208", ",", 
       "0.82354871", ",", "0.697464708", ",", "0.234140715", ",", 
       "1.207542671", ",", "0.188905989", ",", "0.599012062", ",", 
       "1.896065846", ",", "1.406271629", ",", "1.315380936", ",", 
       "1.01247894", ",", "0.947573813", ",", "0.741691603", ",", 
       "0.450428087", ",", "0.298881789", ",", "0.725634441", ",", 
       "0.419218241", ",", "0.27227907", ",", "0.447890196", ",", 
       "0.41578614", ",", "1.098753564", ",", "1.194603302", ",", 
       "0.380155715", ",", "0", ",", "0", ",", "0", ",", "0", ",", "0", ",", 
       "0", ",", "\"\<NA\>\"", ",", "\"\<NA\>\"", ",", "\"\<NA\>\"", ",", 
       "\"\<NA\>\"", ",", "\"\<NA\>\"", ",", "\"\<NA\>\"", ",", "\"\<NA\>\"", 
       ",", "\"\<NA\>\"", ",", "\"\<NA\>\"", ",", "\"\<NA\>\"", ",", 
       "\"\<NA\>\"", ",", "1200.249498", ",", "612.512531", ",", "19.7163403",
        ",", "1.785611246", ",", "0.484786841", ",", "0.024641437", ",", 
       "0.04421354", ",", "5.124276741", ",", "12.31191157", ",", 
       "682.8110106", ",", "9662.343388", ",", "0.00656", ",", "0.000599", 
       ",", "0.53080", ",", "0.139051139", ",", "0.00000", ",", "0", ",", 
       "4308.00000", ",", "82.1", ",", "5.6", ",", "52.5", ",", "0.96", ",", 
       "38.0325", ",", "35.93"}], "}"}], ",", 
     RowBox[{"{", 
      RowBox[{
      "\"\<L2\>\"", ",", "\"\<Early MVA\>\"", ",", "1.0097293", ",", 
       "1.478824", ",", "1.255112", ",", "1.887294", ",", "0.997296", ",", 
       "2.194336", ",", "2.634442", ",", "0.029302", ",", "0.05445", ",", 
       "1.197083", ",", "0.064464", ",", "0.050624", ",", "0.333939", ",", 
       "0.524605", ",", "1.7", ",", "3.3", ",", "3", ",", "0", ",", "0", ",", 
       "0", ",", "0.3313453", ",", "0.45288", ",", "0.225504", ",", 
       "0.482864", ",", "0.775064", ",", "0.220896", ",", "1.255112", ",", 
       "0.155358", ",", "0.583426", ",", "0.997296", ",", "0.889998", ",", 
       "1.07304", ",", "1.121296", ",", "1.898844", ",", "0.626248", ",", 
       "0.10935", ",", "0.029302", ",", "0.05445", ",", "1.197083", ",", 
       "0.064464", ",", "0.050624", ",", "0.130624", ",", "0.203315", ",", 
       "0.252145", ",", "0.27246", ",", "1.7", ",", "3.3", ",", "3", ",", "0",
        ",", "0", ",", "0", ",", "641.95", ",", "748.82", ",", "0.00", ",", 
       "0.74", ",", "0.14", ",", "0.00", ",", "0.00", ",", "2.18", ",", 
       "14.19", ",", "856.01", ",", "9556.27", ",", "56.82", ",", "601.51", 
       ",", "3.37", ",", "0.14", ",", "0.08", ",", "0.00", ",", "1.32", ",", 
       "0.00", ",", "16.84", ",", "223.53", ",", "5714.35", ",", "0.00295", 
       ",", "0.00", ",", "0.71406", ",", "0.092644399", ",", "0", ",", "0", 
       ",", "10719", ",", "70", ",", "4", ",", "35", ",", "0.6", ",", "15.75",
        ",", "39.1"}], "}"}], ",", 
     RowBox[{"{", 
      RowBox[{
      "\"\<L3\>\"", ",", "\"\<Early MVA\>\"", ",", "5.7194533", ",", 
       "6.076418", ",", "5.751288", ",", "10.412816", ",", "5.41308", ",", 
       "6.28979", ",", "1.105168", ",", "0.57109", ",", "0.048642", ",", 
       "0.252657", ",", "0.179248", ",", "0.083776", ",", "2.040562", ",", 
       "0.73116", ",", "0.7", ",", "8.3", ",", "2.3", ",", "0", ",", "0", ",",
        "0", ",", "1.2519793", ",", "2.360178", ",", "2.107296", ",", 
       "2.120976", ",", "3.079346", ",", "0.876096", ",", "5.751288", ",", 
       "0.225099", ",", "0.787086", ",", "5.41308", ",", "4.999736", ",", 
       "4.86287", ",", "1.42692", ",", "0.661704", ",", "0.383614", ",", 
       "0.05985", ",", "0.57109", ",", "0.048642", ",", "0.252657", ",", 
       "0.179248", ",", "0.083776", ",", "0.117312", ",", "1.92325", ",", 
       "0.61184", ",", "0.11932", ",", "0.7", ",", "8.3", ",", "2.3", ",", 
       "0", ",", "0", ",", "0", ",", "312.23", ",", "314.28", ",", "0.00", 
       ",", "0.30", ",", "0.07", ",", "0.00", ",", "0.12", ",", "0.00", ",", 
       "16.11", ",", "793.16", ",", "10165.25", ",", "170.84", ",", "630.78", 
       ",", "4.91", ",", "0.38", ",", "0.20", ",", "0.00", ",", "3.35", ",", 
       "0.00", ",", "9.52", ",", "556.52", ",", "8195.29", ",", "0.01657", 
       ",", "0.06", ",", "4.61652", ",", "0.166997671", ",", "3402", ",", 
       "4869", ",", "8946", ",", "65", ",", "4", ",", "50", ",", "1", ",", 
       "37.5", ",", "37"}], "}"}], ",", 
     RowBox[{"{", 
      RowBox[{
      "\"\<L4\>\"", ",", "\"\<Early MVA\>\"", ",", "13.9940955", ",", 
       "2.297791", ",", "1.192296", ",", "4.05935", ",", "2.269512", ",", 
       "2.346908", ",", "3.244204", ",", "0.052325", ",", "0.579348", ",", 
       "0.395536", ",", "0.067184", ",", "0.066304", ",", "1.274246", ",", 
       "1.37249", ",", "2.1", ",", "4", ",", "4", ",", "0", ",", "0", ",", 
       "0", ",", "1.1259105", ",", "11.505225", ",", "1.36296", ",", 
       "0.813288", ",", "1.075471", ",", "0.409032", ",", "1.192296", ",", 
       "0.134946", ",", "0.555273", ",", "2.269512", ",", "1.789838", ",", 
       "1.59904", ",", "0.747868", ",", "1.825848", ",", "0.699706", ",", 
       "0.71865", ",", "0.052325", ",", "0.579348", ",", "0.395536", ",", 
       "0.067184", ",", "0.066304", ",", "0.304928", ",", "0.969318", ",", 
       "0.70027", ",", "0.67222", ",", "2.1", ",", "4", ",", "4", ",", "0", 
       ",", "0", ",", "0", ",", "909.73", ",", "457.12", ",", "2.34", ",", 
       "0.35", ",", "0.32", ",", "0.00", ",", "0.03", ",", "0.00", ",", 
       "14.22", ",", "754.92", ",", "8786.95", ",", "139.52", ",", "672.41", 
       ",", "0.00", ",", "0.36", ",", "0.00", ",", "0.13", ",", "0.97", ",", 
       "0.00", ",", "11.89", ",", "367.37", ",", "5658.31", ",", "0.00670", 
       ",", "0.00", ",", "1.29277", ",", "0.121944395", ",", "1480", ",", 
       "1094", ",", "7824", ",", "71", ",", "4", ",", "48", ",", "0.9", ",", 
       "32.4", ",", "37.8"}], "}"}], ",", 
     RowBox[{"{", 
      RowBox[{
      "\"\<L5\>\"", ",", "\"\<Early MVA\>\"", ",", "8.9329173", ",", 
       "2.609684", ",", "1.181424", ",", "3.233272", ",", "1.619184", ",", 
       "2.351693", ",", "1.323948", ",", "0.033787", ",", "0.081312", ",", 
       "0.248048", ",", "0.029648", ",", "0.075712", ",", "0.424137", ",", 
       "0.912575", ",", "2.7", ",", "6", ",", "5", ",", "0", ",", "0", ",", 
       "0", ",", "0.4764903", ",", "8.095275", ",", "0.361152", ",", 
       "1.554888", ",", "0.695606", ",", "0.35919", ",", "1.181424", ",", 
       "0.247212", ",", "0.637935", ",", "1.619184", ",", "1.614088", ",", 
       "1.092765", ",", "1.258928", ",", "0.10902", ",", "1.008378", ",", 
       "0.20655", ",", "0.033787", ",", "0.081312", ",", "0.248048", ",", 
       "0.029648", ",", "0.075712", ",", "0.183456", ",", "0.240681", ",", 
       "0.689515", ",", "0.22306", ",", "2.7", ",", "6", ",", "5", ",", "0", 
       ",", "0", ",", "0", ",", "496.96", ",", "787.67", ",", "2.59", ",", 
       "0.15", ",", "0.09", ",", "0.00", ",", "0.00", ",", "0.00", ",", 
       "15.13", ",", "921.18", ",", "11596.60", ",", "359.72", ",", "508.65", 
       ",", "3.61", ",", "1.19", ",", "0.69", ",", "0.23", ",", "2.08", ",", 
       "4.31", ",", "25.16", ",", "768.58", ",", "10248.41", ",", "0.00386", 
       ",", "0.00", ",", "1.50534", ",", "0.157848595", ",", "925", ",", "0", 
       ",", "12963", ",", "63", ",", "5", ",", "43", ",", "0.8", ",", "25.8", 
       ",", "40.9"}], "}"}], ",", 
     RowBox[{"{", 
      RowBox[{
      "\"\<L6\>\"", ",", "\"\<Early MVA\>\"", ",", "2.7501378", ",", 
       "2.491553", ",", "1.193504", ",", "5.976488", ",", "3.170112", ",", 
       "2.551246", ",", "1.084016", ",", "0.053521", ",", "0.14157", ",", 
       "0.341904", ",", "0.097376", ",", "0.099904", ",", "0.724163", ",", 
       "0.431165", ",", "3.4", ",", "7", ",", "2.7", ",", "0", ",", "0", ",", 
       "0", ",", "0.4951518", ",", "1.928394", ",", "0.326592", ",", 
       "1.547472", ",", "0.634967", ",", "0.309114", ",", "1.193504", ",", 
       "0.194103", ",", "0.657103", ",", "3.170112", ",", "2.806376", ",", 
       "1.34393", ",", "1.207316", ",", "0.750816", ",", "0.20405", ",", 
       "0.12915", ",", "0.053521", ",", "0.14157", ",", "0.341904", ",", 
       "0.097376", ",", "0.099904", ",", "0.257088", ",", "0.467075", ",", 
       "0.137425", ",", "0.29374", ",", "3.4", ",", "7", ",", "2.7", ",", "0",
        ",", "0", ",", "0", ",", "404.65", ",", "753.79", ",", "3.22", ",", 
       "0.28", ",", "0.13", ",", "0.17", ",", "0.00", ",", "1.58", ",", 
       "13.22", ",", "882.31", ",", "11705.24", ",", "349.16", ",", "591.53", 
       ",", "4.50", ",", "0.36", ",", "0.45", ",", "0.09", ",", "0.34", ",", 
       "0.00", ",", "12.82", ",", "355.40", ",", "9159.05", ",", "0.00498", 
       ",", "0.00", ",", "1.40729", ",", "0.092306503", ",", "2868", ",", 
       "3342", ",", "12079", ",", "58", ",", "5", ",", "43", ",", "0.7", ",", 
       "22.575", ",", "39.2"}], "}"}], ",", 
     RowBox[{"{", 
      RowBox[{
      "\"\<L7\>\"", ",", "\"\<Early MVA\>\"", ",", "5.1401604", ",", 
       "8.890778", ",", "3.395688", ",", "4.326684", ",", "1.078824", ",", 
       "2.796407", ",", "1.876676", ",", "0.035581", ",", "0.303468", ",", 
       "0.088409", ",", "0.119136", ",", "0.250432", ",", "1.577156", ",", 
       "0.791785", ",", "1.3", ",", "9", ",", "9", ",", "0", ",", "0", ",", 
       "0", ",", "0.3284424", ",", "4.416438", ",", "0.39528", ",", 
       "5.561176", ",", "3.064012", ",", "0.26559", ",", "3.395688", ",", 
       "0.347949", ",", "0.816437", ",", "1.078824", ",", "3.24786", ",", 
       "1.889655", ",", "0.906752", ",", "1.428636", ",", "0.40439", ",", 
       "0.04365", ",", "0.035581", ",", "0.303468", ",", "0.088409", ",", 
       "0.119136", ",", "0.250432", ",", "0.614432", ",", "0.962724", ",", 
       "0.682345", ",", "0.10944", ",", "1.3", ",", "9", ",", "9", ",", "0", 
       ",", "0", ",", "0", ",", "678.64", ",", "589.67", ",", "2.21", ",", 
       "0.88", ",", "0.10", ",", "0.16", ",", "0.00", ",", "1.89", ",", 
       "17.20", ",", "619.46", ",", "8974.67", ",", "237.08", ",", "586.74", 
       ",", "13.92", ",", "0.57", ",", "0.33", ",", "0.14", ",", "0.15", ",", 
       "4.10", ",", "14.39", ",", "906.96", ",", "10921.18", ",", "0.00276", 
       ",", "0.00", ",", "1.06087", ",", "0.110923833", ",", "1882", ",", 
       "1978", ",", "16592", ",", "60", ",", "4", ",", "44", ",", "0.8", ",", 
       "26.4", ",", "39.7"}], "}"}], ",", 
     RowBox[{"{", 
      RowBox[{
      "\"\<L8\>\"", ",", "\"\<Early MVA\>\"", ",", "4.7282522", ",", 
       "1.469949", ",", "0.943448", ",", "3.64088", ",", "1.357536", ",", 
       "3.327932", ",", "2.108446", ",", "0.139932", ",", "0.073326", ",", 
       "0.585762", ",", "0.070992", ",", "0.06944", ",", "1.271362", ",", 
       "0.7311", ",", "6.7", ",", "11", ",", "8", ",", "0", ",", "0", ",", 
       "0", ",", "0.3840122", ",", "3.446976", ",", "0.897264", ",", 
       "0.668264", ",", "0.619633", ",", "0.182052", ",", "0.943448", ",", 
       "0.381024", ",", "0.662494", ",", "1.357536", ",", "2.283344", ",", 
       "2.06192", ",", "1.266012", ",", "1.700712", ",", "0.149884", ",", 
       "0.25785", ",", "0.139932", ",", "0.073326", ",", "0.585762", ",", 
       "0.070992", ",", "0.06944", ",", "0.069056", ",", "1.202306", ",", 
       "0.32982", ",", "0.40128", ",", "6.7", ",", "11", ",", "8", ",", "0", 
       ",", "0", ",", "0", ",", "943.24", ",", "701.82", ",", "0.00", ",", 
       "0.12", ",", "0.30", ",", "0.00", ",", "0.06", ",", "0.00", ",", 
       "13.99", ",", "902.68", ",", "7834.35", ",", "274.54", ",", "584.58", 
       ",", "4.19", ",", "0.10", ",", "0.48", ",", "0.05", ",", "1.88", ",", 
       "1.19", ",", "19.28", ",", "314.92", ",", "10042.10", ",", "0.00261", 
       ",", "0.00", ",", "1.21240", ",", "0.085312312", ",", "0", ",", "0", 
       ",", "8985", ",", "71", ",", "5", ",", "45", ",", "0.65", ",", 
       "21.9375", ",", "37.1"}], "}"}], ",", 
     RowBox[{"{", 
      RowBox[{
      "\"\<L9\>\"", ",", "\"\<Early MVA\>\"", ",", "3.5716874", ",", 
       "3.884269", ",", "2.133328", ",", "3.00602", ",", "2.165232", ",", 
       "1.375123", ",", "0.760132", ",", "0.011661", ",", "0.31581", ",", 
       "0.088828", ",", "0.021216", ",", "0.029568", ",", "1.066085", ",", 
       "0.926155", ",", "5.7", ",", "8.3", ",", "0.7", ",", "0", ",", "0", 
       ",", "0", ",", "0.5897034", ",", "0.935168", ",", "2.046816", ",", 
       "0.740776", ",", "1.574523", ",", "1.56897", ",", "2.133328", ",", 
       "0.090153", ",", "1.280063", ",", "2.165232", ",", "0.840788", ",", 
       "0.627255", ",", "0.747868", ",", "0.223728", ",", "0.361354", ",", 
       "0.17505", ",", "0.011661", ",", "0.31581", ",", "0.088828", ",", 
       "0.021216", ",", "0.029568", ",", "0.064896", ",", "1.001189", ",", 
       "0.340575", ",", "0.58558", ",", "5.7", ",", "8.3", ",", "0.7", ",", 
       "0", ",", "0", ",", "0", ",", "1022.12", ",", "611.54", ",", "1.96", 
       ",", "0.06", ",", "0.16", ",", "0.00", ",", "0.00", ",", "1.31", ",", 
       "14.17", ",", "816.95", ",", "9278.54", ",", "84.80", ",", "413.62", 
       ",", "6.81", ",", "0.41", ",", "0.32", ",", "0.00", ",", "0.14", ",", 
       "5.08", ",", "13.80", ",", "469.80", ",", "9928.02", ",", "0.01308", 
       ",", "0.00", ",", "0.58282", ",", "0.140552496", ",", "5151", ",", 
       "9889", ",", "nd", ",", "68", ",", "4", ",", "40", ",", "0.7", ",", 
       "21", ",", "38.2"}], "}"}], ",", 
     RowBox[{"{", 
      RowBox[{
      "\"\<L10\>\"", ",", "\"\<Early MVA\>\"", ",", "5.5482914", ",", 
       "5.104335", ",", "1.584896", ",", "10.535572", ",", "3.244056", ",", 
       "3.326049", ",", "3.017186", ",", "0.154284", ",", "0.248292", ",", 
       "0.390089", ",", "0.18904", ",", "0.037632", ",", "1.182671", ",", 
       "1.303295", ",", "1.7", ",", "4.3", ",", "1", ",", "0", ",", "0", ",", 
       "0", ",", "1.1702834", ",", "2.232264", ",", "2.145744", ",", 
       "0.788568", ",", "3.573519", ",", "0.742248", ",", "1.584896", ",", 
       "0.182196", ",", "0.891312", ",", "3.244056", ",", "7.291516", ",", 
       "2.418285", ",", "0.907764", ",", "1.304448", ",", "1.345988", ",", 
       "0.36675", ",", "0.154284", ",", "0.248292", ",", "0.390089", ",", 
       "0.18904", ",", "0.037632", ",", "0.148512", ",", "1.034159", ",", 
       "0.914175", ",", "0.38912", ",", "1.7", ",", "4.3", ",", "1", ",", "0",
        ",", "0", ",", "0", ",", "291.23", ",", "782.74", ",", "0.00", ",", 
       "1.15", ",", "0.83", ",", "0.00", ",", "0.03", ",", "0.00", ",", 
       "9.69", ",", "682.23", ",", "7441.84", ",", "189.28", ",", "599.51", 
       ",", "0.00", ",", "0.12", ",", "0.21", ",", "0.06", ",", "1.44", ",", 
       "2.98", ",", "20.19", ",", "408.58", ",", "10467.6", ",", "0.00403", 
       ",", "0.00", ",", "1.47074", ",", "0.112428715", ",", "1282", ",", 
       "1030", ",", "10094", ",", "65", ",", "4", ",", "49", ",", "0.8", ",", 
       "29.4", ",", "39.1"}], "}"}], ",", 
     RowBox[{"{", 
      RowBox[{
      "\"\<L11\>\"", ",", "\"\<Early MVA\>\"", ",", "4.7815976", ",", 
       "5.36925", ",", "6.852984", ",", "3.993654", ",", "2.428776", ",", 
       "5.361288", ",", "0.88229", ",", "0.044252", ",", "0.193842", ",", 
       "0.091761", ",", "0.100912", ",", "0.435456", ",", "0.331425", ",", 
       "0.321305", ",", "9.7", ",", "13.7", ",", "1.7", ",", "0", ",", "0", 
       ",", "0", ",", "1.9689956", ",", "2.250138", ",", "0.562464", ",", 
       "3.642904", ",", "0.699788", ",", "1.026558", ",", "6.852984", ",", 
       "0.248724", ",", "0.615772", ",", "2.428776", ",", "1.564878", ",", 
       "1.96198", ",", "3.399308", ",", "0.395316", ",", "0.424424", ",", 
       "0.06255", ",", "0.044252", ",", "0.193842", ",", "0.091761", ",", 
       "0.100912", ",", "0.435456", ",", "0.081952", ",", "0.249473", ",", 
       "0.252145", ",", "0.06916", ",", "9.7", ",", "13.7", ",", "1.7", ",", 
       "0", ",", "0", ",", "0", ",", "1232.19", ",", "511.85", ",", "5.25", 
       ",", "0.14", ",", "0.09", ",", "0.00", ",", "0.00", ",", "0.00", ",", 
       "17.18", ",", "656.24", ",", "12038.97", ",", "229.81", ",", "570.94", 
       ",", "2.40", ",", "0.96", ",", "0.29", ",", "0.16", ",", "0.18", ",", 
       "1.33", ",", "14.12", ",", "379.18", ",", "9393.12", ",", "0.01653", 
       ",", "0.00", ",", "1.76712", ",", "0.254982303", ",", "4446", ",", 
       "10143", ",", "4317", ",", "66", ",", "4", ",", "52", ",", "0.9", ",", 
       "35.1", ",", "40.3"}], "}"}], ",", 
     RowBox[{"{", 
      RowBox[{
      "\"\<L12\>\"", ",", "\"\<Full MVA\>\"", ",", "3.7048146", ",", 
       "4.223421", ",", "3.801576", ",", "5.133604", ",", "2.650608", ",", 
       "3.388508", ",", "5.251116", ",", "0.175513", ",", "0.026136", ",", 
       "0.403078", ",", "0.712096", ",", "0.007168", ",", "0.738018", ",", 
       "3.853775", ",", "1.03", ",", "12.5", ",", "7.91", ",", "43.12", ",", 
       "3.37", ",", "3.21", ",", "0.4677816", ",", "2.443881", ",", 
       "0.793152", ",", "1.791376", ",", "1.684649", ",", "0.747396", ",", 
       "3.801576", ",", "0.252504", ",", "0.673875", ",", "2.650608", ",", 
       "2.482996", ",", "1.04674", ",", "2.341768", ",", "4.020468", ",", 
       "0.385098", ",", "0.84555", ",", "0.175513", ",", "0.026136", ",", 
       "0.403078", ",", "0.712096", ",", "0.007168", ",", "0.063232", ",", 
       "0.674786", ",", "3.414115", ",", "0.43966", ",", "1.03", ",", "12.5", 
       ",", "7.91", ",", "43.12", ",", "3.37", ",", "3.21", ",", "\"\<NA\>\"",
        ",", "\"\<NA\>\"", ",", "\"\<NA\>\"", ",", "\"\<NA\>\"", ",", 
       "\"\<NA\>\"", ",", "\"\<NA\>\"", ",", "\"\<NA\>\"", ",", "\"\<NA\>\"", 
       ",", "\"\<NA\>\"", ",", "\"\<NA\>\"", ",", "\"\<NA\>\"", ",", "872.15",
        ",", "427.34", ",", "0.00", ",", "1.54", ",", "0.35", ",", "0.00", 
       ",", "0.03", ",", "0.00", ",", "17.12", ",", "645.78", ",", "10057.84",
        ",", "0.00383", ",", "0.00", ",", "1.72564", ",", "0.163610306", ",", 
       "0", ",", "0", ",", "7493", ",", "80", ",", "6", ",", "50", ",", "0.9",
        ",", "33.75", ",", "34.9"}], "}"}], ",", 
     RowBox[{"{", 
      RowBox[{
      "\"\<L13\>\"", ",", "\"\<Full MVA\>\"", ",", "5.4259907", ",", 
       "6.736417", ",", "4.050424", ",", "6.117372", ",", "3.61188", ",", 
       "5.689352", ",", "4.274084", ",", "0.094783", ",", "0.339042", ",", 
       "0.936046", ",", "0.964512", ",", "0.116032", ",", "0.978006", ",", 
       "2.60108", ",", "1.74", ",", "1.25", ",", "6.38", ",", "11.09", ",", 
       "5.48", ",", "5.58", ",", "2.3683517", ",", "2.525847", ",", 
       "0.531792", ",", "3.632192", ",", "2.416499", ",", "0.687726", ",", 
       "4.050424", ",", "0.402192", ",", "0.717602", ",", "3.61188", ",", 
       "2.505492", ",", "0.68906", ",", "5.000292", ",", "2.435412", ",", 
       "0.642572", ",", "1.1961", ",", "0.094783", ",", "0.339042", ",", 
       "0.936046", ",", "0.964512", ",", "0.116032", ",", "0.342784", ",", 
       "0.635222", ",", "1.23802", ",", "1.36306", ",", "1.74", ",", "1.25", 
       ",", "6.38", ",", "11.09", ",", "5.48", ",", "5.58", ",", "\"\<NA\>\"",
        ",", "\"\<NA\>\"", ",", "\"\<NA\>\"", ",", "\"\<NA\>\"", ",", 
       "\"\<NA\>\"", ",", "\"\<NA\>\"", ",", "\"\<NA\>\"", ",", "\"\<NA\>\"", 
       ",", "\"\<NA\>\"", ",", "\"\<NA\>\"", ",", "\"\<NA\>\"", ",", "353.12",
        ",", "571.24", ",", "0.00", ",", "1.88", ",", "0.53", ",", "0.00", 
       ",", "0.04", ",", "0.00", ",", "7.35", ",", "436.37", ",", "8210.94", 
       ",", "0.00718", ",", "0.00", ",", "3.05542", ",", "0.216171272", ",", 
       "0", ",", "0", ",", "7631", ",", "77", ",", "5", ",", "51", ",", "0.9",
        ",", "34.425", ",", "41.2"}], "}"}], ",", 
     RowBox[{"{", 
      RowBox[{
      "\"\<L14\>\"", ",", "\"\<Full MVA\>\"", ",", "2.5491808", ",", 
       "5.66289", ",", "1.529328", ",", "7.203134", ",", "5.598888", ",", 
       "2.862451", ",", "3.279862", ",", "0.089401", ",", "0.371712", ",", 
       "0.241763", ",", "0.609552", ",", "0.056", ",", "0.833488", ",", 
       "1.02578", ",", "0.97", ",", "1", ",", "0.62", ",", "0.88", ",", 
       "0.38", ",", "0.32", ",", "0.5739448", ",", "1.419252", ",", 
       "0.555984", ",", "3.397352", ",", "1.801048", ",", "0.46449", ",", 
       "1.529328", ",", "0.167265", ",", "1.681393", ",", "5.598888", ",", 
       "1.604246", ",", "1.311055", ",", "1.551396", ",", "2.132052", ",", 
       "1.04251", ",", "0.1053", ",", "0.089401", ",", "0.371712", ",", 
       "0.241763", ",", "0.609552", ",", "0.056", ",", "0.077376", ",", 
       "0.756112", ",", "0.08604", ",", "0.93974", ",", "0.97", ",", "1", ",",
        "0.62", ",", "0.88", ",", "0.38", ",", "0.32", ",", "\"\<NA\>\"", 
       ",", "\"\<NA\>\"", ",", "\"\<NA\>\"", ",", "\"\<NA\>\"", ",", 
       "\"\<NA\>\"", ",", "\"\<NA\>\"", ",", "\"\<NA\>\"", ",", "\"\<NA\>\"", 
       ",", "\"\<NA\>\"", ",", "\"\<NA\>\"", ",", "\"\<NA\>\"", ",", "152.16",
        ",", "703.28", ",", "0.00", ",", "1.72", ",", "0.56", ",", "0.00", 
       ",", "0.03", ",", "0.00", ",", "9.94", ",", "562.04", ",", "7205.39", 
       ",", "0.00000", ",", "0.00", ",", "0.82252", ",", "0.005432546", ",", 
       "435", ",", "1841", ",", "10130", ",", "77", ",", "5", ",", "52", ",", 
       "0.8", ",", "31.2", ",", "32.9"}], "}"}], ",", 
     RowBox[{"{", 
      RowBox[{
      "\"\<L15\>\"", ",", "\"\<Full MVA\>\"", ",", "5.4692266", ",", 
       "7.85674", ",", "1.868776", ",", "13.473496", ",", "7.354584", ",", 
       "9.720704", ",", "1.252394", ",", "0.035581", ",", "0.18513", ",", 
       "0.290786", ",", "0.153952", ",", "0.156352", ",", "1.245002", ",", 
       "0.42344", ",", "1.2747", ",", "1.8257", ",", "2.687", ",", "2.326", 
       ",", "4.058", ",", "4.058", ",", "0.9446866", ",", "3.462684", ",", 
       "1.061856", ",", "2.868344", ",", "3.949202", ",", "1.039194", ",", 
       "1.868776", ",", "0.508032", ",", "1.326785", ",", "7.354584", ",", 
       "6.118912", ",", "5.6808", ",", "4.039904", ",", "0.661704", ",", 
       "0.40439", ",", "0.1863", ",", "0.035581", ",", "0.18513", ",", 
       "0.290786", ",", "0.153952", ",", "0.156352", ",", "0.262496", ",", 
       "0.982506", ",", "0.10994", ",", "0.3135", ",", "1.2747", ",", 
       "1.8257", ",", "2.687", ",", "2.326", ",", "4.058", ",", "4.058", ",", 
       "\"\<NA\>\"", ",", "\"\<NA\>\"", ",", "\"\<NA\>\"", ",", "\"\<NA\>\"", 
       ",", "\"\<NA\>\"", ",", "\"\<NA\>\"", ",", "\"\<NA\>\"", ",", 
       "\"\<NA\>\"", ",", "\"\<NA\>\"", ",", "\"\<NA\>\"", ",", "\"\<NA\>\"", 
       ",", "586.13", ",", "653.49", ",", "0.00", ",", "1.80", ",", "0.14", 
       ",", "0.05", ",", "0.03", ",", "0.00", ",", "16.89", ",", "764.68", 
       ",", "8764.35", ",", "0.00350", ",", "0.00", ",", "1.17090", ",", 
       "0.110201676", ",", "0", ",", "0", ",", "14475", ",", "78", ",", "6", 
       ",", "50", ",", "0.9", ",", "33.75", ",", "35.7"}], "}"}], ",", 
     RowBox[{"{", 
      RowBox[{
      "\"\<L17\>\"", ",", "\"\<Full MVA\>\"", ",", "10.484098", ",", 
       "3.539481", ",", "2.380968", ",", "5.148458", ",", "3.012744", ",", 
       "2.10994", ",", "2.828326", ",", "0.055913", ",", "0.012342", ",", 
       "0.082543", ",", "0.509184", ",", "0.027328", ",", "0.912126", ",", 
       "1.102785", ",", "1.6655", ",", "1.60767", ",", "1.2638", ",", 
       "1.5968", ",", "1.294", ",", "1.48", ",", "3.321747", ",", "4.408351", 
       ",", "2.754", ",", "1.470016", ",", "1.831019", ",", "0.238446", ",", 
       "2.380968", ",", "0.754488", ",", "1.318399", ",", "3.012744", ",", 
       "2.135714", ",", "1.06252", ",", "1.04742", ",", "1.64478", ",", 
       "0.900046", ",", "0.2835", ",", "0.055913", ",", "0.012342", ",", 
       "0.082543", ",", "0.509184", ",", "0.027328", ",", "0.03952", ",", 
       "0.872606", ",", "0.495925", ",", "0.60686", ",", "1.6655", ",", 
       "1.60767", ",", "1.2638", ",", "1.5968", ",", "1.294", ",", "1.48", 
       ",", "\"\<NA\>\"", ",", "\"\<NA\>\"", ",", "\"\<NA\>\"", ",", 
       "\"\<NA\>\"", ",", "\"\<NA\>\"", ",", "\"\<NA\>\"", ",", "\"\<NA\>\"", 
       ",", "\"\<NA\>\"", ",", "\"\<NA\>\"", ",", "\"\<NA\>\"", ",", 
       "\"\<NA\>\"", ",", "173.19", ",", "637.28", ",", "0.00", ",", "1.49", 
       ",", "0.56", ",", "0.00", ",", "0.04", ",", "0.00", ",", "8.94", ",", 
       "556.60", ",", "7020.54", ",", "0.00488", ",", "0.00", ",", "2.33715", 
       ",", "0.240597589", ",", "0", ",", "0", ",", "7610", ",", "79", ",", 
       "5", ",", "55", ",", "1", ",", "41.25", ",", "35.6"}], "}"}], ",", 
     RowBox[{"{", 
      RowBox[{
      "\"\<L18\>\"", ",", "\"\<Full MVA\>\"", ",", "16.2178392", ",", 
       "3.667811", ",", "7.505304", ",", "3.42266", ",", "1.873248", ",", 
       "13.985554", ",", "5.064228", ",", "0.015249", ",", "0.540144", ",", 
       "0.408525", ",", "0.093024", ",", "0.021952", ",", "0.240786", ",", 
       "1.04148", ",", "91.8", ",", "88.76", ",", "55.36", ",", "5.65", ",", 
       "5.65", ",", "24.63", ",", "1.4332032", ",", "12.572364", ",", 
       "2.212272", ",", "0.908872", ",", "1.489489", ",", "1.26945", ",", 
       "7.505304", ",", "0.802494", ",", "0.519932", ",", "1.873248", ",", 
       "1.549412", ",", "10.38587", ",", "3.599684", ",", "2.696112", ",", 
       "1.649466", ",", "0.71865", ",", "0.015249", ",", "0.540144", ",", 
       "0.408525", ",", "0.093024", ",", "0.021952", ",", "0.040768", ",", 
       "0.200018", ",", "0.37762", ",", "0.66386", ",", "91.8", ",", "88.76", 
       ",", "55.36", ",", "5.65", ",", "5.65", ",", "24.63", ",", 
       "\"\<NA\>\"", ",", "\"\<NA\>\"", ",", "\"\<NA\>\"", ",", "\"\<NA\>\"", 
       ",", "\"\<NA\>\"", ",", "\"\<NA\>\"", ",", "\"\<NA\>\"", ",", 
       "\"\<NA\>\"", ",", "\"\<NA\>\"", ",", "\"\<NA\>\"", ",", "\"\<NA\>\"", 
       ",", "1967.68", ",", "437.56", ",", "1.87", ",", "1.57", ",", "0.40", 
       ",", "0.00", ",", "0.03", ",", "0.00", ",", "18.12", ",", "711.34", 
       ",", "10003.87", ",", "0.00631", ",", "0.00", ",", "1.77224", ",", 
       "0.153060654", ",", "3400", ",", "7479", ",", "4740", ",", "83", ",", 
       "6", ",", "58", ",", "1", ",", "43.5", ",", "36.1"}], "}"}], ",", 
     RowBox[{"{", 
      RowBox[{
      "\"\<L19\>\"", ",", "\"\<Full MVA\>\"", ",", "10.6198258", ",", 
       "7.239846", ",", "6.900096", ",", "8.416218", ",", "5.864328", ",", 
       "15.053338", ",", "1.047192", ",", "0.089102", ",", "0.17787", ",", 
       "0.049442", ",", "0.050864", ",", "0.059584", ",", "0.85224", ",", 
       "0.349235", ",", "4.32", ",", "4.87", ",", "10.4", ",", "25", ",", 
       "3.05", ",", "19.46", ",", "0.4868578", ",", "9.565752", ",", 
       "0.567216", ",", "4.541888", ",", "2.194156", ",", "0.503802", ",", 
       "6.900096", ",", "0.289359", ",", "1.666418", ",", "5.864328", ",", 
       "2.55189", ",", "12.33207", ",", "2.721268", ",", "0.432288", ",", 
       "0.231504", ",", "0.3834", ",", "0.089102", ",", "0.17787", ",", 
       "0.049442", ",", "0.050864", ",", "0.059584", ",", "0.025792", ",", 
       "0.826448", ",", "0.115915", ",", "0.23332", ",", "4.32", ",", "4.87", 
       ",", "10.4", ",", "25", ",", "3.05", ",", "19.46", ",", "\"\<NA\>\"", 
       ",", "\"\<NA\>\"", ",", "\"\<NA\>\"", ",", "\"\<NA\>\"", ",", 
       "\"\<NA\>\"", ",", "\"\<NA\>\"", ",", "\"\<NA\>\"", ",", "\"\<NA\>\"", 
       ",", "\"\<NA\>\"", ",", "\"\<NA\>\"", ",", "\"\<NA\>\"", ",", 
       "2426.81", ",", "401.65", ",", "1.69", ",", "1.56", ",", "0.12", ",", 
       "0.00", ",", "0.04", ",", "0.00", ",", "13.52", ",", "444.86", ",", 
       "9607.13", ",", "0.00513", ",", "0.00", ",", "1.91562", ",", 
       "0.174055443", ",", "2574", ",", "5207", ",", "5561", ",", "82", ",", 
       "6", ",", "55", ",", "1", ",", "41.25", ",", "33.8"}], "}"}], ",", 
     RowBox[{"{", 
      RowBox[{
      "\"\<L20\>\"", ",", "\"\<Full MVA\>\"", ",", "7.1547151", ",", 
       "3.350336", ",", "1.559528", ",", "3.731664", ",", "2.09508", ",", 
       "2.679941", ",", "1.017906", ",", "0.093288", ",", "0.21417", ",", 
       "0.09218", ",", "0.025568", ",", "0.084224", ",", "0.30044", ",", 
       "0.6716", ",", "10.956", ",", "10.957", ",", "4.098", ",", "10.964", 
       ",", "6.562", ",", "8.9807", ",", "4.0943331", ",", "2.156638", ",", 
       "0.903744", ",", "1.839168", ",", "1.272722", ",", "0.238446", ",", 
       "1.559528", ",", "0.375921", ",", "0.294708", ",", "2.09508", ",", 
       "1.636584", ",", "1.634545", ",", "1.045396", ",", "0.55458", ",", 
       "0.391776", ",", "0.07155", ",", "0.093288", ",", "0.21417", ",", 
       "0.09218", ",", "0.025568", ",", "0.084224", ",", "0.221312", ",", 
       "0.079128", ",", "0.41586", ",", "0.25574", ",", "10.956", ",", 
       "10.957", ",", "4.098", ",", "10.964", ",", "6.562", ",", "8.9807", 
       ",", "\"\<NA\>\"", ",", "\"\<NA\>\"", ",", "\"\<NA\>\"", ",", 
       "\"\<NA\>\"", ",", "\"\<NA\>\"", ",", "\"\<NA\>\"", ",", "\"\<NA\>\"", 
       ",", "\"\<NA\>\"", ",", "\"\<NA\>\"", ",", "\"\<NA\>\"", ",", 
       "\"\<NA\>\"", ",", "649.94", ",", "587.15", ",", "4.57", ",", "1.91", 
       ",", "0.14", ",", "0.00", ",", "0.05", ",", "6.43", ",", "17.70", ",", 
       "707.22", ",", "9400.22", ",", "0.00189", ",", "0.00", ",", "1.45366", 
       ",", "0.088621013", ",", "0", ",", "0", ",", "5519", ",", "87", ",", 
       "6", ",", "54", ",", "1", ",", "40.5", ",", "36.7"}], "}"}], ",", 
     RowBox[{"{", 
      RowBox[{
      "\"\<L22\>\"", ",", "\"\<Full MVA\>\"", ",", "17.5764542", ",", 
       "6.399371", ",", "8.260304", ",", "16.309772", ",", "10.761696", ",", 
       "10.226212", ",", "2.641166", ",", "0.095082", ",", "0.251922", ",", 
       "0.292043", ",", "0.323136", ",", "0.087808", ",", "1.507391", ",", 
       "2.454825", ",", "0.68408", ",", "3.536", ",", "5.7623", ",", "4.6215",
        ",", "1.82", ",", "4.794", ",", "3.0795622", ",", "12.396076", ",", 
       "2.100816", ",", "4.792384", ",", "0.832915", ",", "0.774072", ",", 
       "8.260304", ",", "0.722169", ",", "3.220823", ",", "10.761696", ",", 
       "5.548076", ",", "6.7591", ",", "3.467112", ",", "1.79646", ",", 
       "0.718256", ",", "0.12645", ",", "0.095082", ",", "0.251922", ",", 
       "0.292043", ",", "0.323136", ",", "0.087808", ",", "0.174304", ",", 
       "1.333087", ",", "2.039865", ",", "0.41496", ",", "0.68408", ",", 
       "3.536", ",", "5.7623", ",", "4.6215", ",", "1.82", ",", "4.794", ",", 
       "\"\<NA\>\"", ",", "\"\<NA\>\"", ",", "\"\<NA\>\"", ",", "\"\<NA\>\"", 
       ",", "\"\<NA\>\"", ",", "\"\<NA\>\"", ",", "\"\<NA\>\"", ",", 
       "\"\<NA\>\"", ",", "\"\<NA\>\"", ",", "\"\<NA\>\"", ",", "\"\<NA\>\"", 
       ",", "497.26", ",", "705.67", ",", "1.12", ",", "1.76", ",", "0.50", 
       ",", "0.00", ",", "0.41", ",", "0.00", ",", "11.65", ",", "703.67", 
       ",", "9874.68", ",", "0.00417", ",", "0.00", ",", "2.90372", ",", 
       "0.229711332", ",", "0", ",", "1492", ",", "6704", ",", "92", ",", "6",
        ",", "57", ",", "1", ",", "42.75", ",", "39.7"}], "}"}], ",", 
     RowBox[{"{", 
      RowBox[{
      "\"\<L24\>\"", ",", "\"\<Full MVA\>\"", ",", "15.8239327", ",", 
       "4.322264", ",", "2.037896", ",", "9.381246", ",", "3.244056", ",", 
       "5.231939", ",", "1.551926", ",", "0.049634", ",", "0.283866", ",", 
       "0.339809", ",", "0.209712", ",", "0.034944", ",", "2.608322", ",", 
       "0.15943", ",", "5.62", ",", "3.53", ",", "4.13", ",", "26.1", ",", 
       "3.13", ",", "2.97", ",", "0.4731727", ",", "14.697144", ",", 
       "0.653616", ",", "1.630696", ",", "2.43253", ",", "0.259038", ",", 
       "2.037896", ",", "0.153846", ",", "0.909282", ",", "3.244056", ",", 
       "6.13719", ",", "1.773935", ",", "3.458004", ",", "0.799164", ",", 
       "0.397712", ",", "0.35505", ",", "0.049634", ",", "0.283866", ",", 
       "0.339809", ",", "0.209712", ",", "0.034944", ",", "0.175136", ",", 
       "2.433186", ",", "0.07887", ",", "0.08056", ",", "5.62", ",", "3.53", 
       ",", "4.13", ",", "26.1", ",", "3.13", ",", "2.97", ",", "\"\<NA\>\"", 
       ",", "\"\<NA\>\"", ",", "\"\<NA\>\"", ",", "\"\<NA\>\"", ",", 
       "\"\<NA\>\"", ",", "\"\<NA\>\"", ",", "\"\<NA\>\"", ",", "\"\<NA\>\"", 
       ",", "\"\<NA\>\"", ",", "\"\<NA\>\"", ",", "\"\<NA\>\"", ",", "754.18",
        ",", "708.81", ",", "2.99", ",", "1.68", ",", "0.71", ",", "0.00", 
       ",", "0.06", ",", "7.39", ",", "18.02", ",", "933.27", ",", "10290.33",
        ",", "0.00190", ",", "0.00", ",", "1.72343", ",", "0.102891239", ",", 
       "0", ",", "0", ",", "6079", ",", "85", ",", "6", ",", "53", ",", "1", 
       ",", "39.75", ",", "33.8"}], "}"}], ",", 
     RowBox[{"{", 
      RowBox[{
      "\"\<L25\>\"", ",", "\"\<Full MVA\>\"", ",", "4.1220594", ",", 
       "2.438154", ",", "2.383384", ",", "4.724278", ",", "2.051472", ",", 
       "3.007847", ",", "1.167702", ",", "0.011661", ",", "0.158994", ",", 
       "0.100979", ",", "0.120496", ",", "0.08736", ",", "0.682584", ",", 
       "0.768925", ",", "10.6", ",", "23.18", ",", "27.62", ",", "32.12", ",",
        "1", ",", "14.89", ",", "0.4404114", ",", "3.206016", ",", "0.475632",
        ",", "1.220344", ",", "1.000892", ",", "0.216918", ",", "2.383384", 
       ",", "0.150444", ",", "0.575639", ",", "2.051472", ",", "2.672806", 
       ",", "1.595095", ",", "1.412752", ",", "0.836136", ",", "0.258216", 
       ",", "0.07335", ",", "0.011661", ",", "0.158994", ",", "0.100979", ",",
        "0.120496", ",", "0.08736", ",", "0.040768", ",", "0.641816", ",", 
       "0.581965", ",", "0.18696", ",", "10.6", ",", "23.18", ",", "27.62", 
       ",", "32.12", ",", "1", ",", "14.89", ",", "\"\<NA\>\"", ",", 
       "\"\<NA\>\"", ",", "\"\<NA\>\"", ",", "\"\<NA\>\"", ",", "\"\<NA\>\"", 
       ",", "\"\<NA\>\"", ",", "\"\<NA\>\"", ",", "\"\<NA\>\"", ",", 
       "\"\<NA\>\"", ",", "\"\<NA\>\"", ",", "\"\<NA\>\"", ",", "1107.72", 
       ",", "699.40", ",", "0.00", ",", "1.69", ",", "0.45", ",", "0.13", ",",
        "0.03", ",", "3.00", ",", "18.98", ",", "966.90", ",", "10307.74", 
       ",", "0.00797", ",", "0.00", ",", "3.30997", ",", "0.378596508", ",", 
       "0", ",", "0", ",", "7644", ",", "75", ",", "5", ",", "59", ",", "1", 
       ",", "44.25", ",", "36.8"}], "}"}], ",", 
     RowBox[{"{", 
      RowBox[{
      "\"\<L26\>\"", ",", "\"\<Full MVA\>\"", ",", "3.5052622", ",", 
       "2.505059", ",", "2.420832", ",", "9.732086", ",", "4.601592", ",", 
       "4.522351", ",", "1.48818", ",", "0.030199", ",", "0.626538", ",", 
       "0.289529", ",", "0.076976", ",", "0.115136", ",", "0.927903", ",", 
       "0.66635", ",", "0.82", ",", "5.72", ",", "12.15", ",", "21.1", ",", 
       "4.15", ",", "0.2", ",", "0.4088942", ",", "2.010752", ",", "1.085616",
        ",", "1.055544", ",", "0.994619", ",", "0.454896", ",", "2.420832", 
       ",", "0.374409", ",", "1.188416", ",", "4.601592", ",", "5.130494", 
       ",", "1.716075", ",", "2.806276", ",", "0.537516", ",", "0.643314", 
       ",", "0.30735", ",", "0.030199", ",", "0.626538", ",", "0.289529", ",",
        "0.076976", ",", "0.115136", ",", "0.052", ",", "0.875903", ",", 
       "0.35133", ",", "0.31502", ",", "0.82", ",", "5.72", ",", "12.15", ",",
        "21.1", ",", "4.15", ",", "0.2", ",", "\"\<NA\>\"", ",", "\"\<NA\>\"",
        ",", "\"\<NA\>\"", ",", "\"\<NA\>\"", ",", "\"\<NA\>\"", ",", 
       "\"\<NA\>\"", ",", "\"\<NA\>\"", ",", "\"\<NA\>\"", ",", "\"\<NA\>\"", 
       ",", "\"\<NA\>\"", ",", "\"\<NA\>\"", ",", "832.15", ",", "732.99", 
       ",", "0.00", ",", "1.79", ",", "0.26", ",", "0.07", ",", "0.03", ",", 
       "4.57", ",", "15.24", ",", "583.42", ",", "9871.36", ",", "0.00287", 
       ",", "0.00", ",", "1.43716", ",", "0.118184759", ",", "1130", ",", 
       "1783", ",", "6572", ",", "76", ",", "5", ",", "49", ",", "0.9", ",", 
       "33.075", ",", "35.4"}], "}"}], ",", 
     RowBox[{"{", 
      RowBox[{
      "\"\<L30\>\"", ",", "\"\<HMGR\>\"", ",", "3.0858419", ",", "2.303895", 
       ",", "1.20196", ",", "4.136892", ",", "2.205048", ",", "2.570197", ",",
        "1.916486", ",", "0.029003", ",", "0.164076", ",", "0.406011", ",", 
       "0.214336", ",", "0.038976", ",", "1.133769", ",", "0.144015", ",", 
       "0", ",", "1.7", ",", "0", ",", "0", ",", "0", ",", "0", ",", 
       "0.6954519", ",", "1.629638", ",", "0.760752", ",", "0.722648", ",", 
       "1.322209", ",", "0.259038", ",", "1.20196", ",", "0.187488", ",", 
       "0.578634", ",", "2.205048", ",", "1.931844", ",", "1.729225", ",", 
       "0.840972", ",", "0.657912", ",", "0.813974", ",", "0.4446", ",", 
       "0.029003", ",", "0.164076", ",", "0.406011", ",", "0.214336", ",", 
       "0.038976", ",", "0.119392", ",", "1.014377", ",", "0.082455", ",", 
       "0.06156", ",", "0", ",", "1.7", ",", "0", ",", "0", ",", "0", ",", 
       "0", ",", "156.45", ",", "515.09", ",", "0.00", ",", "0.50", ",", 
       "0.57", ",", "0.00", ",", "0.00", ",", "0.00", ",", "14.70", ",", 
       "667.12", ",", "6371.90", ",", "0.00", ",", "658.79", ",", "3.59", ",",
        "0.23", ",", "0.39", ",", "0.00", ",", "1.30", ",", "0.00", ",", 
       "11.63", ",", "312.88", ",", "6767.64", ",", "0.00653", ",", "0.00", 
       ",", "2.39281", ",", "0.170876251", ",", "823", ",", "900", ",", 
       "2227", ",", "54", ",", "4", ",", "32", ",", "0.5", ",", "12", ",", 
       "31.8"}], "}"}], ",", 
     RowBox[{"{", 
      RowBox[{
      "\"\<L32\>\"", ",", "\"\<HMGR\>\"", ",", "4.1626264", ",", "2.298967", 
       ",", "4.939512", ",", "10.5313", ",", "6.529824", ",", "12.225067", 
       ",", "0.857404", ",", "0.034385", ",", "0.445764", ",", "0.186036", 
       ",", "0.120224", ",", "0.15904", ",", "0.196496", ",", "0.61929", ",", 
       "0", ",", "1.7", ",", "0", ",", "0", ",", "0", ",", "0", ",", 
       "1.9955364", ",", "1.433986", ",", "0.733104", ",", "1.089328", ",", 
       "0.704667", ",", "0.504972", ",", "4.939512", ",", "0.230202", ",", 
       "0.744557", ",", "6.529824", ",", "4.001476", ",", "10.189935", ",", 
       "2.035132", ",", "0.126084", ",", "0.39697", ",", "0.33435", ",", 
       "0.034385", ",", "0.445764", ",", "0.186036", ",", "0.120224", ",", 
       "0.15904", ",", "0.108576", ",", "0.08792", ",", "0.54253", ",", 
       "0.07676", ",", "0", ",", "1.7", ",", "0", ",", "0", ",", "0", ",", 
       "0", ",", "246.24", ",", "582.24", ",", "0.00", ",", "0.54", ",", 
       "0.39", ",", "0.00", ",", "0.03", ",", "0.00", ",", "14.89", ",", 
       "519.34", ",", "6826.99", ",", "99.41", ",", "585.41", ",", "4.07", 
       ",", "0.33", ",", "0.26", ",", "0.00", ",", "1.33", ",", "0.15", ",", 
       "7.43", ",", "141.79", ",", "6671.03", ",", "0.00187", ",", "0.00", 
       ",", "1.47633", ",", "0.072484954", ",", "1103", ",", "805", ",", 
       "6917", ",", "46", ",", "3", ",", "26", ",", "0.4", ",", "7.8", ",", 
       "30.2"}], "}"}], ",", 
     RowBox[{"{", 
      RowBox[{
      "\"\<L34\>\"", ",", "\"\<HMGR\>\"", ",", "1.8918407", ",", "3.411621", 
       ",", "2.475192", ",", "2.568266", ",", "0.955584", ",", "2.510218", 
       ",", "1.034104", ",", "0.268203", ",", "0.347754", ",", "0.157963", 
       ",", "0.162384", ",", "0.068992", ",", "1.218788", ",", "0.221365", 
       ",", "0", ",", "1", ",", "0", ",", "0", ",", "0", ",", "0", ",", 
       "0.2077647", ",", "0.920732", ",", "0.763344", ",", "1.93228", ",", 
       "1.044803", ",", "0.434538", ",", "2.475192", ",", "0.192213", ",", 
       "0.538501", ",", "0.955584", ",", "1.612682", ",", "0.77059", ",", 
       "1.739628", ",", "0.742284", ",", "0.17437", ",", "0.11745", ",", 
       "0.268203", ",", "0.347754", ",", "0.157963", ",", "0.162384", ",", 
       "0.068992", ",", "0.220896", ",", "0.997892", ",", "0.161325", ",", 
       "0.06004", ",", "0", ",", "1", ",", "0", ",", "0", ",", "0", ",", "0", 
       ",", "21.18", ",", "672.73", ",", "0.00", ",", "0.83", ",", "0.30", 
       ",", "0.00", ",", "0.05", ",", "0.00", ",", "12.75", ",", "531.22", 
       ",", "7758.36", ",", "7.24", ",", "590.26", ",", "0.00", ",", "0.33", 
       ",", "0.82", ",", "0.00", ",", "2.22", ",", "0.00", ",", "11.52", ",", 
       "250.89", ",", "6932.95", ",", "0.00276", ",", "0.00", ",", "1.83394", 
       ",", "0.146257664", ",", "767", ",", "0", ",", "5122", ",", "42", ",", 
       "3", ",", "32", ",", "0.5", ",", "12", ",", "30.9"}], "}"}], ",", 
     RowBox[{"{", 
      RowBox[{
      "\"\<L35\>\"", ",", "\"\<HMGR\>\"", ",", "3.4173251", ",", "8.262753", 
       ",", "6.54132", ",", "12.457874", ",", "7.352688", ",", "6.704434", 
       ",", "1.1661", ",", "0.06279", ",", "0.11253", ",", "0.082543", ",", 
       "0.139264", ",", "0.112", ",", "0.539415", ",", "0.370435", ",", "0", 
       ",", "2", ",", "0", ",", "0", ",", "0", ",", "0", ",", "1.3241371", 
       ",", "1.119892", ",", "0.973296", ",", "4.633352", ",", "2.894641", 
       ",", "0.73476", ",", "6.54132", ",", "0.105273", ",", "0.955405", ",", 
       "7.352688", ",", "5.105186", ",", "2.80621", ",", "3.898224", ",", 
       "0.869316", ",", "0.186984", ",", "0.1098", ",", "0.06279", ",", 
       "0.11253", ",", "0.082543", ",", "0.139264", ",", "0.112", ",", 
       "0.111904", ",", "0.427511", ",", "0.254535", ",", "0.1159", ",", "0", 
       ",", "2", ",", "0", ",", "0", ",", "0", ",", "0", ",", "219.40", ",", 
       "570.77", ",", "13.97", ",", "0.48", ",", "0.47", ",", "0.00", ",", 
       "0.12", ",", "5.41", ",", "14.98", ",", "996.44", ",", "10701.51", ",",
        "9.67", ",", "540.67", ",", "4.31", ",", "0.37", ",", "0.36", ",", 
       "0.00", ",", "0.79", ",", "0.11", ",", "15.95", ",", "327.75", ",", 
       "5001.73", ",", "0.01623", ",", "0.00", ",", "1.95966", ",", 
       "0.232118294", ",", "1713", ",", "1641", ",", "4883", ",", "53", ",", 
       "4", ",", "30", ",", "0.5", ",", "11.25", ",", "31.2"}], "}"}], ",", 
     RowBox[{"{", 
      RowBox[{
      "\"\<L36\>\"", ",", "\"\<HMGR\>\"", ",", "5.2229298", ",", "5.73655", 
       ",", "5.458952", ",", "7.818902", ",", "4.510584", ",", "2.641576", 
       ",", "1.02983", ",", "0.00897", ",", "0.082038", ",", "0.109359", ",", 
       "0.084592", ",", "0.224896", ",", "0.505334", ",", "0.565705", ",", 
       "0", ",", "4", ",", "0", ",", "0", ",", "0", ",", "0", ",", 
       "2.4359478", ",", "1.416678", ",", "1.370304", ",", "3.101536", ",", 
       "1.802442", ",", "0.832572", ",", "5.458952", ",", "0.211491", ",", 
       "1.325587", ",", "4.510584", ",", "3.308318", ",", "1.6569", ",", 
       "0.984676", ",", "0.455988", ",", "0.297542", ",", "0.2763", ",", 
       "0.00897", ",", "0.082038", ",", "0.109359", ",", "0.084592", ",", 
       "0.224896", ",", "0.08112", ",", "0.424214", ",", "0.170885", ",", 
       "0.39482", ",", "0", ",", "4", ",", "0", ",", "0", ",", "0", ",", "0", 
       ",", "538.69", ",", "473.55", ",", "0.00", ",", "0.60", ",", "0.30", 
       ",", "0.00", ",", "0.02", ",", "3.24", ",", "9.79", ",", "930.80", ",",
        "8486.42", ",", "158.91", ",", "685.30", ",", "5.16", ",", "2.29", 
       ",", "0.25", ",", "0.09", ",", "0.14", ",", "5.37", ",", "35.92", ",", 
       "706.84", ",", "11831.19", ",", "0.00535", ",", "0.00", ",", "2.89846",
        ",", "0.127807485", ",", "2488", ",", "3886", ",", "7275", ",", "54", 
       ",", "4", ",", "28", ",", "0.5", ",", "10.5", ",", "28.3"}], "}"}], 
     ",", 
     RowBox[{"{", 
      RowBox[{
      "\"\<L37\>\"", ",", "\"\<HMGR\>\"", ",", "4.7110876", ",", "3.967414", 
       ",", "8.729008", ",", "13.87062", ",", "5.578032", ",", "4.672453", 
       ",", "1.000094", ",", "0.085514", ",", "0.267168", ",", "0.139108", 
       ",", "0.169456", ",", "0.030016", ",", "1.015566", ",", "0.46384", ",",
        "0", ",", "4.3", ",", "0", ",", "0", ",", "0", ",", "0", ",", 
       "0.9571276", ",", "2.550408", ",", "1.203552", ",", "1.294504", ",", 
       "1.869354", ",", "0.803556", ",", "8.729008", ",", "0.290115", ",", 
       "1.103358", ",", "5.578032", ",", "8.292588", ",", "4.106745", ",", 
       "0.565708", ",", "0.482532", ",", "0.342062", ",", "0.1755", ",", 
       "0.085514", ",", "0.267168", ",", "0.139108", ",", "0.169456", ",", 
       "0.030016", ",", "0.23088", ",", "0.784686", ",", "0.3107", ",", 
       "0.15314", ",", "0", ",", "4.3", ",", "0", ",", "0", ",", "0", ",", 
       "0", ",", "519.39", ",", "728.03", ",", "0.00", ",", "0.50", ",", 
       "0.63", ",", "0.00", ",", "0.03", ",", "0.00", ",", "13.46", ",", 
       "355.45", ",", "6634.53", ",", "443.06", ",", "724.88", ",", "2.54", 
       ",", "0.10", ",", "0.13", ",", "0.00", ",", "0.28", ",", "6.94", ",", 
       "44.74", ",", "474.32", ",", "10551.17", ",", "0.00843", ",", "0.00", 
       ",", "2.41436", ",", "0.210687145", ",", "1155", ",", "2200", ",", 
       "7902", ",", "52", ",", "4", ",", "28", ",", "0.7", ",", "14.7", ",", 
       "31.4"}], "}"}], ",", 
     RowBox[{"{", 
      RowBox[{
      "\"\<L38\>\"", ",", "\"\<HMGR\>\"", ",", "14.5851267", ",", "7.403993", 
       ",", "4.683416", ",", "6.143904", ",", "4.220496", ",", "3.397383", 
       ",", "0.588788", ",", "0.215579", ",", "0.140844", ",", "0.065783", 
       ",", "0.051136", ",", "0.043456", ",", "0.971904", ",", "0.4352", ",", 
       "0", ",", "6.7", ",", "0", ",", "0", ",", "0", ",", "0", ",", 
       "1.1947507", ",", "10.75172", ",", "2.638656", ",", "3.083408", ",", 
       "2.967129", ",", "1.353456", ",", "4.683416", ",", "0.68607", ",", 
       "1.860494", ",", "4.220496", ",", "1.923408", ",", "1.779195", ",", 
       "1.618188", ",", "0.108072", ",", "0.295316", ",", "0.1854", ",", 
       "0.215579", ",", "0.140844", ",", "0.065783", ",", "0.051136", ",", 
       "0.043456", ",", "0.233376", ",", "0.738528", ",", "0.25812", ",", 
       "0.17708", ",", "0", ",", "6.7", ",", "0", ",", "0", ",", "0", ",", 
       "0", ",", "978.77", ",", "486.87", ",", "2.96", ",", "1.14", ",", 
       "0.66", ",", "0.00", ",", "0.00", ",", "0.00", ",", "10.58", ",", 
       "765.89", ",", "8834.40", ",", "135.42", ",", "623.17", ",", "7.47", 
       ",", "0.49", ",", "0.11", ",", "0.00", ",", "1.66", ",", "15.19", ",", 
       "37.56", ",", "478.62", ",", "12492.32", ",", "0.00845", ",", "0.00", 
       ",", "1.90261", ",", "0.245519976", ",", "1807", ",", "2478", ",", 
       "17958", ",", "52", ",", "4", ",", "30", ",", "0.5", ",", "11.25", ",",
        "31.5"}], "}"}], ",", 
     RowBox[{"{", 
      RowBox[{
      "\"\<L39\>\"", ",", "\"\<HMGR\>\"", ",", "13.6176474", ",", "4.132699", 
       ",", "1.234576", ",", "15.9958", ",", "14.263608", ",", "1.628851", 
       ",", "2.966596", ",", "0.029302", ",", "0.071148", ",", "0.240506", 
       ",", "0.142528", ",", "0.093184", ",", "0.987448", ",", "0.35938", ",",
        "0", ",", "3.7", ",", "0", ",", "0", ",", "0", ",", "0", ",", 
       "0.4611464", ",", "12.226405", ",", "0.930096", ",", "0.89816", ",", 
       "1.897931", ",", "1.336608", ",", "1.234576", ",", "0.193347", ",", 
       "0.540897", ",", "14.263608", ",", "1.732192", ",", "0.806095", ",", 
       "0.822756", ",", "1.702608", ",", "0.826588", ",", "0.4374", ",", 
       "0.029302", ",", "0.071148", ",", "0.240506", ",", "0.142528", ",", 
       "0.093184", ",", "0.02912", ",", "0.958328", ",", "0.10516", ",", 
       "0.25422", ",", "0", ",", "3.7", ",", "0", ",", "0", ",", "0", ",", 
       "0", ",", "363.03", ",", "722.55", ",", "8.79", ",", "0.20", ",", 
       "0.23", ",", "0.00", ",", "0.05", ",", "0.00", ",", "16.31", ",", 
       "768.04", ",", "6990.48", ",", "10.72", ",", "741.48", ",", "0.00", 
       ",", "0.26", ",", "0.82", ",", "0.00", ",", "0.41", ",", "0.00", ",", 
       "15.79", ",", "506.59", ",", "8203.60", ",", "0.03789", ",", "0.00", 
       ",", "2.50357", ",", "0.377405398", ",", "3587", ",", "9836", ",", 
       "4744", ",", "64", ",", "6", ",", "39", ",", "0.7", ",", "20.475", ",",
        "30.9"}], "}"}], ",", 
     RowBox[{"{", 
      RowBox[{
      "\"\<L40\>\"", ",", "\"\<HMGR\>\"", ",", "2.6062203", ",", "3.501198", 
       ",", "1.827704", ",", "2.33418", ",", "1.768968", ",", "3.031191", ",",
        "0.608586", ",", "0.030199", ",", "0.124146", ",", "0.230869", ",", 
       "0.090304", ",", "0.133504", ",", "0.494636", ",", "0.80286", ",", "0",
        ",", "1.7", ",", "0", ",", "0", ",", "0", ",", "0", ",", "0.3603743", 
       ",", "1.263046", ",", "0.9828", ",", "2.475296", ",", "0.61336", ",", 
       "0.412542", ",", "1.827704", ",", "0.247968", ",", "0.382761", ",", 
       "1.768968", ",", "0.565212", ",", "0.558875", ",", "2.472316", ",", 
       "0.158316", ",", "0.10017", ",", "0.3501", ",", "0.030199", ",", 
       "0.124146", ",", "0.230869", ",", "0.090304", ",", "0.133504", ",", 
       "0.068224", ",", "0.426412", ",", "0.68354", ",", "0.11932", ",", "0", 
       ",", "1.7", ",", "0", ",", "0", ",", "0", ",", "0", ",", "150.22", ",",
        "491.95", ",", "8.80", ",", "0.76", ",", "0.50", ",", "0.00", ",", 
       "0.07", ",", "6.78", ",", "12.01", ",", "557.52", ",", "10655.56", ",",
        "63.95", ",", "639.24", ",", "6.64", ",", "0.57", ",", "0.20", ",", 
       "0.00", ",", "0.80", ",", "18.06", ",", "39.31", ",", "467.75", ",", 
       "12284.95", ",", "0.01119", ",", "0.00", ",", "2.65659", ",", 
       "0.453723831", ",", "0", ",", "0", ",", "13826", ",", "60", ",", "5", 
       ",", "33", ",", "0.8", ",", "19.8", ",", "35.9"}], "}"}], ",", 
     RowBox[{"{", 
      RowBox[{
      "\"\<L41\>\"", ",", "\"\<HMGR\>\"", ",", "2.8077567", ",", "4.059042", 
       ",", "1.988368", ",", "4.24027", ",", "1.854288", ",", "3.297642", ",",
        "3.030964", ",", "0.144118", ",", "0.474804", ",", "0.287853", ",", 
       "0.446352", ",", "0.247744", ",", "1.373835", ",", "1.555195", ",", 
       "0", ",", "5.7", ",", "0", ",", "0", ",", "0", ",", "0", ",", 
       "0.8878727", ",", "0.598396", ",", "1.321488", ",", "2.411848", ",", 
       "1.197446", ",", "0.449748", ",", "1.988368", ",", "0.479115", ",", 
       "1.659829", ",", "1.854288", ",", "2.385982", ",", "1.46491", ",", 
       "1.832732", ",", "1.295916", ",", "1.127098", ",", "0.60795", ",", 
       "0.144118", ",", "0.474804", ",", "0.287853", ",", "0.446352", ",", 
       "0.247744", ",", "0.141856", ",", "1.231979", ",", "1.028895", ",", 
       "0.5263", ",", "0", ",", "5.7", ",", "0", ",", "0", ",", "0", ",", "0",
        ",", "768.24", ",", "512.59", ",", "26.65", ",", "1.19", ",", "0.66", 
       ",", "0.13", ",", "0.02", ",", "2.71", ",", "14.52", ",", "698.16", 
       ",", "7758.31", ",", "492.32", ",", "596.24", ",", "3.61", ",", "0.68",
        ",", "0.12", ",", "0.00", ",", "1.17", ",", "10.86", ",", "27.71", 
       ",", "292.81", ",", "10724.72", ",", "0.00963", ",", "0.00", ",", 
       "2.76191", ",", "0.198983544", ",", "0", ",", "0", ",", "6289", ",", 
       "46", ",", "4", ",", "36", ",", "0.7", ",", "18.9", ",", "32.9"}], 
      "}"}], ",", 
     RowBox[{"{", 
      RowBox[{
      "\"\<L42\>\"", ",", "\"\<HMGR\>\"", ",", "3.5420137", ",", "2.790728", 
       ",", "1.438728", ",", "7.84982", ",", "2.301744", ",", "2.417917", ",",
        "3.061266", ",", "0.026013", ",", "0.092202", ",", "0.334362", ",", 
       "0.085408", ",", "0.008512", ",", "1.82771", ",", "0.283275", ",", "0",
        ",", "17.2", ",", "0", ",", "0", ",", "0", ",", "0", ",", "0.9832537",
        ",", "1.752648", ",", "0.806112", ",", "0.995392", ",", "1.194658", 
       ",", "0.600678", ",", "1.438728", ",", "0.601398", ",", "1.097967", 
       ",", "2.301744", ",", "5.548076", ",", "1.450445", ",", "0.967472", 
       ",", "1.18026", ",", "1.460256", ",", "0.42075", ",", "0.026013", ",", 
       "0.092202", ",", "0.334362", ",", "0.085408", ",", "0.008512", ",", 
       "0.111072", ",", "1.716638", ",", "0.111135", ",", "0.17214", ",", "0",
        ",", "17.2", ",", "0", ",", "0", ",", "0", ",", "0", ",", "1210.82", 
       ",", "677.18", ",", "17.90", ",", "0.62", ",", "0.19", ",", "0.19", 
       ",", "0.04", ",", "2.85", ",", "19.29", ",", "649.35", ",", "9518.52", 
       ",", "978.78", ",", "610.94", ",", "6.21", ",", "0.22", ",", "0.12", 
       ",", "0.43", ",", "1.27", ",", "3.14", ",", "24.67", ",", "273.36", 
       ",", "11046.87", ",", "0.01240", ",", "0.00", ",", "1.77962", ",", 
       "0.225701115", ",", "2629", ",", "4879", ",", "5071", ",", "50", ",", 
       "4", ",", "28.5", ",", "0.6", ",", "12.825", ",", "30.8"}], "}"}], ",", 
     RowBox[{"{", 
      RowBox[{
      "\"\<L44\>\"", ",", "\"\<HMGR\>\"", ",", "3.0045244", ",", "2.785221", 
       ",", "4.569864", ",", "2.952986", ",", "1.492152", ",", "1.866316", 
       ",", "3.310566", ",", "0.167739", ",", "0.313632", ",", "0.157963", 
       ",", "0.237728", ",", "0.287616", ",", "1.146036", ",", "0.927375", 
       ",", "0", ",", "13.7", ",", "0", ",", "0", ",", "0", ",", "0", ",", 
       "0.2206204", ",", "1.982544", ",", "0.80136", ",", "1.044832", ",", 
       "0.927707", ",", "0.812682", ",", "4.569864", ",", "0.10395", ",", 
       "1.256103", ",", "1.492152", ",", "1.460834", ",", "1.36234", ",", 
       "0.503976", ",", "1.885572", ",", "0.765744", ",", "0.65925", ",", 
       "0.167739", ",", "0.313632", ",", "0.157963", ",", "0.237728", ",", 
       "0.287616", ",", "0.271232", ",", "0.874804", ",", "0.656055", ",", 
       "0.27132", ",", "0", ",", "13.7", ",", "0", ",", "0", ",", "0", ",", 
       "0", ",", "924.69", ",", "494.99", ",", "8.53", ",", "1.01", ",", 
       "0.29", ",", "0.00", ",", "0.03", ",", "4.04", ",", "9.29", ",", 
       "1082.49", ",", "9402.62", ",", "282.06", ",", "531.04", ",", "0.00", 
       ",", "1.57", ",", "0.28", ",", "0.00", ",", "1.86", ",", "17.87", ",", 
       "31.15", ",", "312.84", ",", "12464.45", ",", "0.00556", ",", "0.00", 
       ",", "2.31192", ",", "0.2456566", ",", "1422", ",", "2330", ",", 
       "8812", ",", "56", ",", "4", ",", "32.5", ",", "0.5", ",", "12.1875", 
       ",", "34.4"}], "}"}]}], "}"}]}], ";"}]], "Input",
 CellChangeTimes->{{3.7906643408592005`*^9, 3.790664340861334*^9}, {
  3.83111751602833*^9, 3.8311175751052313`*^9}},
 CellLabel->"In[14]:=",ExpressionUUID->"af1abc9e-564e-441d-929a-ab9f6809fc34"]
}, Closed]],

Cell[CellGroupData[{

Cell["Calculating hormone correlation", "Subtitle",
 CellChangeTimes->{{3.7906643815332823`*^9, 3.7906643993885927`*^9}, 
   3.790664454169277*^9, {3.7906689499724307`*^9, 3.790668957720896*^9}, {
   3.830939680329334*^9, 
   3.8309396915809317`*^9}},ExpressionUUID->"63b92d99-1ab8-40b4-aa78-\
09266ea578ff"],

Cell[BoxData[
 RowBox[{
  RowBox[{"TDS", "=", 
   RowBox[{"Transpose", "[", "DS", "]"}]}], ";"}]], "Input",
 CellLabel->"In[15]:=",ExpressionUUID->"6c3a59cc-477a-40ea-a675-cbc7d5c91916"],

Cell[CellGroupData[{

Cell[BoxData[{
 RowBox[{
  RowBox[{"Horm", "=", 
   RowBox[{"Join", "[", 
    RowBox[{
     RowBox[{"TDS", "[", 
      RowBox[{"[", 
       RowBox[{"{", 
        RowBox[{"1", ",", "2"}], "}"}], "]"}], "]"}], ",", 
     RowBox[{"Select", "[", 
      RowBox[{"TDS", ",", 
       RowBox[{
        RowBox[{"(", 
         RowBox[{
          RowBox[{"#", "[", 
           RowBox[{"[", "2", "]"}], "]"}], "\[Equal]", "\"\<HORM\>\""}], 
         ")"}], "&"}]}], "]"}]}], "]"}]}], ";"}], "\[IndentingNewLine]", 
 RowBox[{"Horm9W", "=", 
  RowBox[{
   RowBox[{"Horm", "[", 
    RowBox[{"[", 
     RowBox[{"Table", "[", 
      RowBox[{"i", ",", 
       RowBox[{"{", 
        RowBox[{"i", ",", "1", ",", "13"}], "}"}]}], "]"}], "]"}], "]"}], "/.", 
   RowBox[{"{", 
    RowBox[{"\"\<NA\>\"", "->", "0."}], "}"}]}]}], "\[IndentingNewLine]", 
 RowBox[{"Horm12W", "=", 
  RowBox[{
   RowBox[{"Horm", "[", 
    RowBox[{"[", 
     RowBox[{"Join", "[", 
      RowBox[{
       RowBox[{"{", 
        RowBox[{"1", ",", "2"}], "}"}], ",", 
       RowBox[{"Table", "[", 
        RowBox[{"i", ",", 
         RowBox[{"{", 
          RowBox[{"i", ",", "14", ",", 
           RowBox[{
            RowBox[{"Dimensions", "[", "Horm", "]"}], "[", 
            RowBox[{"[", "1", "]"}], "]"}]}], "}"}]}], "]"}]}], "]"}], "]"}], 
    "]"}], "/.", 
   RowBox[{"{", 
    RowBox[{"\"\<NA\>\"", "->", "0."}], "}"}]}]}]}], "Input",
 CellChangeTimes->{{3.830939868364112*^9, 3.830939938234583*^9}, {
  3.830939970711906*^9, 3.8309402236019416`*^9}, {3.8309402587449474`*^9, 
  3.830940265507449*^9}},
 CellLabel->"In[16]:=",ExpressionUUID->"d29adb61-3038-4528-b47f-daced4585aaa"],

Cell[BoxData[
 RowBox[{"{", 
  RowBox[{
   RowBox[{"{", 
    RowBox[{"\<\"Lines\"\>", ",", "\<\"Type\"\>", ",", "\<\"WT\"\>", 
     ",", "\<\"L2\"\>", ",", "\<\"L3\"\>", ",", "\<\"L4\"\>", 
     ",", "\<\"L5\"\>", ",", "\<\"L6\"\>", ",", "\<\"L7\"\>", 
     ",", "\<\"L8\"\>", ",", "\<\"L9\"\>", ",", "\<\"L10\"\>", 
     ",", "\<\"L11\"\>", ",", "\<\"L12\"\>", ",", "\<\"L13\"\>", 
     ",", "\<\"L14\"\>", ",", "\<\"L15\"\>", ",", "\<\"L17\"\>", 
     ",", "\<\"L18\"\>", ",", "\<\"L19\"\>", ",", "\<\"L20\"\>", 
     ",", "\<\"L22\"\>", ",", "\<\"L24\"\>", ",", "\<\"L25\"\>", 
     ",", "\<\"L26\"\>", ",", "\<\"L30\"\>", ",", "\<\"L32\"\>", 
     ",", "\<\"L34\"\>", ",", "\<\"L35\"\>", ",", "\<\"L36\"\>", 
     ",", "\<\"L37\"\>", ",", "\<\"L38\"\>", ",", "\<\"L39\"\>", 
     ",", "\<\"L40\"\>", ",", "\<\"L41\"\>", ",", "\<\"L42\"\>", 
     ",", "\<\"L44\"\>"}], "}"}], ",", 
   RowBox[{"{", 
    RowBox[{"\<\"Type\"\>", ",", "0.`", ",", "\<\"WildT\"\>", 
     ",", "\<\"Early MVA\"\>", ",", "\<\"Early MVA\"\>", 
     ",", "\<\"Early MVA\"\>", ",", "\<\"Early MVA\"\>", 
     ",", "\<\"Early MVA\"\>", ",", "\<\"Early MVA\"\>", 
     ",", "\<\"Early MVA\"\>", ",", "\<\"Early MVA\"\>", 
     ",", "\<\"Early MVA\"\>", ",", "\<\"Early MVA\"\>", 
     ",", "\<\"Full MVA\"\>", ",", "\<\"Full MVA\"\>", 
     ",", "\<\"Full MVA\"\>", ",", "\<\"Full MVA\"\>", 
     ",", "\<\"Full MVA\"\>", ",", "\<\"Full MVA\"\>", 
     ",", "\<\"Full MVA\"\>", ",", "\<\"Full MVA\"\>", 
     ",", "\<\"Full MVA\"\>", ",", "\<\"Full MVA\"\>", 
     ",", "\<\"Full MVA\"\>", ",", "\<\"Full MVA\"\>", ",", "\<\"HMGR\"\>", 
     ",", "\<\"HMGR\"\>", ",", "\<\"HMGR\"\>", ",", "\<\"HMGR\"\>", 
     ",", "\<\"HMGR\"\>", ",", "\<\"HMGR\"\>", ",", "\<\"HMGR\"\>", 
     ",", "\<\"HMGR\"\>", ",", "\<\"HMGR\"\>", ",", "\<\"HMGR\"\>", 
     ",", "\<\"HMGR\"\>", ",", "\<\"HMGR\"\>"}], "}"}], ",", 
   RowBox[{"{", 
    RowBox[{"\<\"ACC\"\>", ",", "\<\"HORM\"\>", ",", "0.`", ",", "641.95`", 
     ",", "312.23`", ",", "909.73`", ",", "496.96`", ",", "404.65`", ",", 
     "678.64`", ",", "943.24`", ",", "1022.12`", ",", "291.23`", ",", 
     "1232.19`", ",", "0.`", ",", "0.`", ",", "0.`", ",", "0.`", ",", "0.`", 
     ",", "0.`", ",", "0.`", ",", "0.`", ",", "0.`", ",", "0.`", ",", "0.`", 
     ",", "0.`", ",", "156.45`", ",", "246.24`", ",", "21.18`", ",", "219.4`",
      ",", "538.69`", ",", "519.39`", ",", "978.77`", ",", "363.03`", ",", 
     "150.22`", ",", "768.24`", ",", "1210.82`", ",", "924.69`"}], "}"}], ",", 
   RowBox[{"{", 
    RowBox[{"\<\"tZ\"\>", ",", "\<\"HORM\"\>", ",", "0.`", ",", "748.82`", 
     ",", "314.28`", ",", "457.12`", ",", "787.67`", ",", "753.79`", ",", 
     "589.67`", ",", "701.82`", ",", "611.54`", ",", "782.74`", ",", 
     "511.85`", ",", "0.`", ",", "0.`", ",", "0.`", ",", "0.`", ",", "0.`", 
     ",", "0.`", ",", "0.`", ",", "0.`", ",", "0.`", ",", "0.`", ",", "0.`", 
     ",", "0.`", ",", "515.09`", ",", "582.24`", ",", "672.73`", ",", 
     "570.77`", ",", "473.55`", ",", "728.03`", ",", "486.87`", ",", 
     "722.55`", ",", "491.95`", ",", "512.59`", ",", "677.18`", ",", 
     "494.99`"}], "}"}], ",", 
   RowBox[{"{", 
    RowBox[{"\<\"ZR\"\>", ",", "\<\"HORM\"\>", ",", "0.`", ",", "0.`", ",", 
     "0.`", ",", "2.34`", ",", "2.59`", ",", "3.22`", ",", "2.21`", ",", 
     "0.`", ",", "1.96`", ",", "0.`", ",", "5.25`", ",", "0.`", ",", "0.`", 
     ",", "0.`", ",", "0.`", ",", "0.`", ",", "0.`", ",", "0.`", ",", "0.`", 
     ",", "0.`", ",", "0.`", ",", "0.`", ",", "0.`", ",", "0.`", ",", "0.`", 
     ",", "0.`", ",", "13.97`", ",", "0.`", ",", "0.`", ",", "2.96`", ",", 
     "8.79`", ",", "8.8`", ",", "26.65`", ",", "17.9`", ",", "8.53`"}], "}"}],
    ",", 
   RowBox[{"{", 
    RowBox[{"\<\"iP\"\>", ",", "\<\"HORM\"\>", ",", "0.`", ",", "0.74`", ",", 
     "0.3`", ",", "0.35`", ",", "0.15`", ",", "0.28`", ",", "0.88`", ",", 
     "0.12`", ",", "0.06`", ",", "1.15`", ",", "0.14`", ",", "0.`", ",", 
     "0.`", ",", "0.`", ",", "0.`", ",", "0.`", ",", "0.`", ",", "0.`", ",", 
     "0.`", ",", "0.`", ",", "0.`", ",", "0.`", ",", "0.`", ",", "0.5`", ",", 
     "0.54`", ",", "0.83`", ",", "0.48`", ",", "0.6`", ",", "0.5`", ",", 
     "1.14`", ",", "0.2`", ",", "0.76`", ",", "1.19`", ",", "0.62`", ",", 
     "1.01`"}], "}"}], ",", 
   RowBox[{"{", 
    RowBox[{"\<\"GA1\"\>", ",", "\<\"HORM\"\>", ",", "0.`", ",", "0.14`", ",",
      "0.07`", ",", "0.32`", ",", "0.09`", ",", "0.13`", ",", "0.1`", ",", 
     "0.3`", ",", "0.16`", ",", "0.83`", ",", "0.09`", ",", "0.`", ",", "0.`",
      ",", "0.`", ",", "0.`", ",", "0.`", ",", "0.`", ",", "0.`", ",", "0.`", 
     ",", "0.`", ",", "0.`", ",", "0.`", ",", "0.`", ",", "0.57`", ",", 
     "0.39`", ",", "0.3`", ",", "0.47`", ",", "0.3`", ",", "0.63`", ",", 
     "0.66`", ",", "0.23`", ",", "0.5`", ",", "0.66`", ",", "0.19`", ",", 
     "0.29`"}], "}"}], ",", 
   RowBox[{"{", 
    RowBox[{"\<\"GA3\"\>", ",", "\<\"HORM\"\>", ",", "0.`", ",", "0.`", ",", 
     "0.`", ",", "0.`", ",", "0.`", ",", "0.17`", ",", "0.16`", ",", "0.`", 
     ",", "0.`", ",", "0.`", ",", "0.`", ",", "0.`", ",", "0.`", ",", "0.`", 
     ",", "0.`", ",", "0.`", ",", "0.`", ",", "0.`", ",", "0.`", ",", "0.`", 
     ",", "0.`", ",", "0.`", ",", "0.`", ",", "0.`", ",", "0.`", ",", "0.`", 
     ",", "0.`", ",", "0.`", ",", "0.`", ",", "0.`", ",", "0.`", ",", "0.`", 
     ",", "0.13`", ",", "0.19`", ",", "0.`"}], "}"}], ",", 
   RowBox[{"{", 
    RowBox[{"\<\"GA4\"\>", ",", "\<\"HORM\"\>", ",", "0.`", ",", "0.`", ",", 
     "0.12`", ",", "0.03`", ",", "0.`", ",", "0.`", ",", "0.`", ",", "0.06`", 
     ",", "0.`", ",", "0.03`", ",", "0.`", ",", "0.`", ",", "0.`", ",", "0.`",
      ",", "0.`", ",", "0.`", ",", "0.`", ",", "0.`", ",", "0.`", ",", "0.`", 
     ",", "0.`", ",", "0.`", ",", "0.`", ",", "0.`", ",", "0.03`", ",", 
     "0.05`", ",", "0.12`", ",", "0.02`", ",", "0.03`", ",", "0.`", ",", 
     "0.05`", ",", "0.07`", ",", "0.02`", ",", "0.04`", ",", "0.03`"}], "}"}],
    ",", 
   RowBox[{"{", 
    RowBox[{"\<\"IAA\"\>", ",", "\<\"HORM\"\>", ",", "0.`", ",", "2.18`", ",",
      "0.`", ",", "0.`", ",", "0.`", ",", "1.58`", ",", "1.89`", ",", "0.`", 
     ",", "1.31`", ",", "0.`", ",", "0.`", ",", "0.`", ",", "0.`", ",", "0.`",
      ",", "0.`", ",", "0.`", ",", "0.`", ",", "0.`", ",", "0.`", ",", "0.`", 
     ",", "0.`", ",", "0.`", ",", "0.`", ",", "0.`", ",", "0.`", ",", "0.`", 
     ",", "5.41`", ",", "3.24`", ",", "0.`", ",", "0.`", ",", "0.`", ",", 
     "6.78`", ",", "2.71`", ",", "2.85`", ",", "4.04`"}], "}"}], ",", 
   RowBox[{"{", 
    RowBox[{"\<\"ABA\"\>", ",", "\<\"HORM\"\>", ",", "0.`", ",", "14.19`", 
     ",", "16.11`", ",", "14.22`", ",", "15.13`", ",", "13.22`", ",", "17.2`",
      ",", "13.99`", ",", "14.17`", ",", "9.69`", ",", "17.18`", ",", "0.`", 
     ",", "0.`", ",", "0.`", ",", "0.`", ",", "0.`", ",", "0.`", ",", "0.`", 
     ",", "0.`", ",", "0.`", ",", "0.`", ",", "0.`", ",", "0.`", ",", "14.7`",
      ",", "14.89`", ",", "12.75`", ",", "14.98`", ",", "9.79`", ",", 
     "13.46`", ",", "10.58`", ",", "16.31`", ",", "12.01`", ",", "14.52`", 
     ",", "19.29`", ",", "9.29`"}], "}"}], ",", 
   RowBox[{"{", 
    RowBox[{"\<\"JA\"\>", ",", "\<\"HORM\"\>", ",", "0.`", ",", "856.01`", 
     ",", "793.16`", ",", "754.92`", ",", "921.18`", ",", "882.31`", ",", 
     "619.46`", ",", "902.68`", ",", "816.95`", ",", "682.23`", ",", 
     "656.24`", ",", "0.`", ",", "0.`", ",", "0.`", ",", "0.`", ",", "0.`", 
     ",", "0.`", ",", "0.`", ",", "0.`", ",", "0.`", ",", "0.`", ",", "0.`", 
     ",", "0.`", ",", "667.12`", ",", "519.34`", ",", "531.22`", ",", 
     "996.44`", ",", "930.8`", ",", "355.45`", ",", "765.89`", ",", "768.04`",
      ",", "557.52`", ",", "698.16`", ",", "649.35`", ",", "1082.49`"}], 
    "}"}], ",", 
   RowBox[{"{", 
    RowBox[{"\<\"SA\"\>", ",", "\<\"HORM\"\>", ",", "0.`", ",", "9556.27`", 
     ",", "10165.25`", ",", "8786.95`", ",", "11596.6`", ",", "11705.24`", 
     ",", "8974.67`", ",", "7834.35`", ",", "9278.54`", ",", "7441.84`", ",", 
     "12038.97`", ",", "0.`", ",", "0.`", ",", "0.`", ",", "0.`", ",", "0.`", 
     ",", "0.`", ",", "0.`", ",", "0.`", ",", "0.`", ",", "0.`", ",", "0.`", 
     ",", "0.`", ",", "6371.9`", ",", "6826.99`", ",", "7758.36`", ",", 
     "10701.51`", ",", "8486.42`", ",", "6634.53`", ",", "8834.4`", ",", 
     "6990.48`", ",", "10655.56`", ",", "7758.31`", ",", "9518.52`", ",", 
     "9402.62`"}], "}"}]}], "}"}]], "Output",
 CellChangeTimes->{
  3.830940129970922*^9, 3.8309401895919466`*^9, 3.830940224187271*^9, 
   3.830940266452113*^9, 3.8310202946412024`*^9, 3.8310203941760225`*^9, 
   3.8310949351316032`*^9, 3.8310965306738977`*^9, 3.8311167494152417`*^9, 
   3.831118247568901*^9, 3.8311229626791143`*^9, 3.8311236030154924`*^9, 
   3.8311240935859547`*^9, 3.831176827305906*^9, 3.831177120667432*^9, 
   3.834116002747032*^9, 3.8341382463173313`*^9, 3.8341382824585304`*^9, 
   3.8342004043239202`*^9, 3.8347364330804915`*^9, 3.834807366100073*^9, 
   3.8364509505874805`*^9, 3.8365383101637297`*^9, 3.8365827608512573`*^9, {
   3.836625076546748*^9, 3.8366250994157953`*^9}, 3.838280056235804*^9, 
   3.838871077349634*^9, 3.8393880423724856`*^9, 3.8394815809975348`*^9, 
   3.8395605671149044`*^9, 3.839578348246654*^9, 3.8396478935560565`*^9, 
   3.8399079474416704`*^9, 3.8399936853388176`*^9, 3.8401659112816725`*^9, 
   3.8401857111523757`*^9, 3.8405315261491876`*^9, 3.840771656327662*^9, 
   3.840786773894191*^9, 3.8413035348845816`*^9, 3.841480364218164*^9, 
   3.842070602014593*^9, 3.8423402647901745`*^9, 3.84251108688055*^9, 
   3.8462231739960003`*^9, 3.846320895880378*^9, 3.848382509247509*^9, 
   3.8484744123016124`*^9, 3.8484807037477283`*^9, 3.848562787015663*^9, 
   3.84898777380544*^9, 3.8510708567034097`*^9, 3.851146489049181*^9, 
   3.851494260914713*^9, 3.8516772902080994`*^9, 3.851753439565235*^9, 
   3.8526145107541122`*^9, 3.8527102970091553`*^9, 3.852889362111105*^9, 
   3.854776820986726*^9, 3.855033556744988*^9, 3.855120419008706*^9, 
   3.8552049782108903`*^9, 3.855301700677243*^9, 3.8553809793788295`*^9, 
   3.8556402293187857`*^9, 3.8557304608357315`*^9, 3.8558214289956665`*^9, 
   3.855910456570066*^9, 3.8564262222816167`*^9, 3.86428882959678*^9, 
   3.8744836411606693`*^9, 3.874726980965702*^9, 3.8770765248574595`*^9, 
   3.8770776739306765`*^9},
 CellLabel->"Out[17]=",ExpressionUUID->"5eb4e041-a517-4f90-9298-376b9ae90060"],

Cell[BoxData[
 RowBox[{"{", 
  RowBox[{
   RowBox[{"{", 
    RowBox[{"\<\"Lines\"\>", ",", "\<\"Type\"\>", ",", "\<\"WT\"\>", 
     ",", "\<\"L2\"\>", ",", "\<\"L3\"\>", ",", "\<\"L4\"\>", 
     ",", "\<\"L5\"\>", ",", "\<\"L6\"\>", ",", "\<\"L7\"\>", 
     ",", "\<\"L8\"\>", ",", "\<\"L9\"\>", ",", "\<\"L10\"\>", 
     ",", "\<\"L11\"\>", ",", "\<\"L12\"\>", ",", "\<\"L13\"\>", 
     ",", "\<\"L14\"\>", ",", "\<\"L15\"\>", ",", "\<\"L17\"\>", 
     ",", "\<\"L18\"\>", ",", "\<\"L19\"\>", ",", "\<\"L20\"\>", 
     ",", "\<\"L22\"\>", ",", "\<\"L24\"\>", ",", "\<\"L25\"\>", 
     ",", "\<\"L26\"\>", ",", "\<\"L30\"\>", ",", "\<\"L32\"\>", 
     ",", "\<\"L34\"\>", ",", "\<\"L35\"\>", ",", "\<\"L36\"\>", 
     ",", "\<\"L37\"\>", ",", "\<\"L38\"\>", ",", "\<\"L39\"\>", 
     ",", "\<\"L40\"\>", ",", "\<\"L41\"\>", ",", "\<\"L42\"\>", 
     ",", "\<\"L44\"\>"}], "}"}], ",", 
   RowBox[{"{", 
    RowBox[{"\<\"Type\"\>", ",", "0.`", ",", "\<\"WildT\"\>", 
     ",", "\<\"Early MVA\"\>", ",", "\<\"Early MVA\"\>", 
     ",", "\<\"Early MVA\"\>", ",", "\<\"Early MVA\"\>", 
     ",", "\<\"Early MVA\"\>", ",", "\<\"Early MVA\"\>", 
     ",", "\<\"Early MVA\"\>", ",", "\<\"Early MVA\"\>", 
     ",", "\<\"Early MVA\"\>", ",", "\<\"Early MVA\"\>", 
     ",", "\<\"Full MVA\"\>", ",", "\<\"Full MVA\"\>", 
     ",", "\<\"Full MVA\"\>", ",", "\<\"Full MVA\"\>", 
     ",", "\<\"Full MVA\"\>", ",", "\<\"Full MVA\"\>", 
     ",", "\<\"Full MVA\"\>", ",", "\<\"Full MVA\"\>", 
     ",", "\<\"Full MVA\"\>", ",", "\<\"Full MVA\"\>", 
     ",", "\<\"Full MVA\"\>", ",", "\<\"Full MVA\"\>", ",", "\<\"HMGR\"\>", 
     ",", "\<\"HMGR\"\>", ",", "\<\"HMGR\"\>", ",", "\<\"HMGR\"\>", 
     ",", "\<\"HMGR\"\>", ",", "\<\"HMGR\"\>", ",", "\<\"HMGR\"\>", 
     ",", "\<\"HMGR\"\>", ",", "\<\"HMGR\"\>", ",", "\<\"HMGR\"\>", 
     ",", "\<\"HMGR\"\>", ",", "\<\"HMGR\"\>"}], "}"}], ",", 
   RowBox[{"{", 
    RowBox[{"\<\"ACC 12w\"\>", ",", "\<\"HORM\"\>", ",", "1200.249498`", ",", 
     "56.82`", ",", "170.84`", ",", "139.52`", ",", "359.72`", ",", "349.16`",
      ",", "237.08`", ",", "274.54`", ",", "84.8`", ",", "189.28`", ",", 
     "229.81`", ",", "872.15`", ",", "353.12`", ",", "152.16`", ",", 
     "586.13`", ",", "173.19`", ",", "1967.68`", ",", "2426.81`", ",", 
     "649.94`", ",", "497.26`", ",", "754.18`", ",", "1107.72`", ",", 
     "832.15`", ",", "0.`", ",", "99.41`", ",", "7.24`", ",", "9.67`", ",", 
     "158.91`", ",", "443.06`", ",", "135.42`", ",", "10.72`", ",", "63.95`", 
     ",", "492.32`", ",", "978.78`", ",", "282.06`"}], "}"}], ",", 
   RowBox[{"{", 
    RowBox[{"\<\"tZ  12w\"\>", ",", "\<\"HORM\"\>", ",", "612.512531`", ",", 
     "601.51`", ",", "630.78`", ",", "672.41`", ",", "508.65`", ",", 
     "591.53`", ",", "586.74`", ",", "584.58`", ",", "413.62`", ",", 
     "599.51`", ",", "570.94`", ",", "427.34`", ",", "571.24`", ",", 
     "703.28`", ",", "653.49`", ",", "637.28`", ",", "437.56`", ",", 
     "401.65`", ",", "587.15`", ",", "705.67`", ",", "708.81`", ",", "699.4`",
      ",", "732.99`", ",", "658.79`", ",", "585.41`", ",", "590.26`", ",", 
     "540.67`", ",", "685.3`", ",", "724.88`", ",", "623.17`", ",", "741.48`",
      ",", "639.24`", ",", "596.24`", ",", "610.94`", ",", "531.04`"}], "}"}],
    ",", 
   RowBox[{"{", 
    RowBox[{"\<\"ZR  12w\"\>", ",", "\<\"HORM\"\>", ",", "19.7163403`", ",", 
     "3.37`", ",", "4.91`", ",", "0.`", ",", "3.61`", ",", "4.5`", ",", 
     "13.92`", ",", "4.19`", ",", "6.81`", ",", "0.`", ",", "2.4`", ",", 
     "0.`", ",", "0.`", ",", "0.`", ",", "0.`", ",", "0.`", ",", "1.87`", ",",
      "1.69`", ",", "4.57`", ",", "1.12`", ",", "2.99`", ",", "0.`", ",", 
     "0.`", ",", "3.59`", ",", "4.07`", ",", "0.`", ",", "4.31`", ",", 
     "5.16`", ",", "2.54`", ",", "7.47`", ",", "0.`", ",", "6.64`", ",", 
     "3.61`", ",", "6.21`", ",", "0.`"}], "}"}], ",", 
   RowBox[{"{", 
    RowBox[{"\<\"iP  12w\"\>", ",", "\<\"HORM\"\>", ",", "1.785611246`", ",", 
     "0.14`", ",", "0.38`", ",", "0.36`", ",", "1.19`", ",", "0.36`", ",", 
     "0.57`", ",", "0.1`", ",", "0.41`", ",", "0.12`", ",", "0.96`", ",", 
     "1.54`", ",", "1.88`", ",", "1.72`", ",", "1.8`", ",", "1.49`", ",", 
     "1.57`", ",", "1.56`", ",", "1.91`", ",", "1.76`", ",", "1.68`", ",", 
     "1.69`", ",", "1.79`", ",", "0.23`", ",", "0.33`", ",", "0.33`", ",", 
     "0.37`", ",", "2.29`", ",", "0.1`", ",", "0.49`", ",", "0.26`", ",", 
     "0.57`", ",", "0.68`", ",", "0.22`", ",", "1.57`"}], "}"}], ",", 
   RowBox[{"{", 
    RowBox[{"\<\"GA1  12w\"\>", ",", "\<\"HORM\"\>", ",", "0.484786841`", ",",
      "0.08`", ",", "0.2`", ",", "0.`", ",", "0.69`", ",", "0.45`", ",", 
     "0.33`", ",", "0.48`", ",", "0.32`", ",", "0.21`", ",", "0.29`", ",", 
     "0.35`", ",", "0.53`", ",", "0.56`", ",", "0.14`", ",", "0.56`", ",", 
     "0.4`", ",", "0.12`", ",", "0.14`", ",", "0.5`", ",", "0.71`", ",", 
     "0.45`", ",", "0.26`", ",", "0.39`", ",", "0.26`", ",", "0.82`", ",", 
     "0.36`", ",", "0.25`", ",", "0.13`", ",", "0.11`", ",", "0.82`", ",", 
     "0.2`", ",", "0.12`", ",", "0.12`", ",", "0.28`"}], "}"}], ",", 
   RowBox[{"{", 
    RowBox[{"\<\"GA3 12w\"\>", ",", "\<\"HORM\"\>", ",", "0.024641437`", ",", 
     "0.`", ",", "0.`", ",", "0.13`", ",", "0.23`", ",", "0.09`", ",", 
     "0.14`", ",", "0.05`", ",", "0.`", ",", "0.06`", ",", "0.16`", ",", 
     "0.`", ",", "0.`", ",", "0.`", ",", "0.05`", ",", "0.`", ",", "0.`", ",",
      "0.`", ",", "0.`", ",", "0.`", ",", "0.`", ",", "0.13`", ",", "0.07`", 
     ",", "0.`", ",", "0.`", ",", "0.`", ",", "0.`", ",", "0.09`", ",", "0.`",
      ",", "0.`", ",", "0.`", ",", "0.`", ",", "0.`", ",", "0.43`", ",", 
     "0.`"}], "}"}], ",", 
   RowBox[{"{", 
    RowBox[{"\<\"GA4 12w\"\>", ",", "\<\"HORM\"\>", ",", "0.04421354`", ",", 
     "1.32`", ",", "3.35`", ",", "0.97`", ",", "2.08`", ",", "0.34`", ",", 
     "0.15`", ",", "1.88`", ",", "0.14`", ",", "1.44`", ",", "0.18`", ",", 
     "0.03`", ",", "0.04`", ",", "0.03`", ",", "0.03`", ",", "0.04`", ",", 
     "0.03`", ",", "0.04`", ",", "0.05`", ",", "0.41`", ",", "0.06`", ",", 
     "0.03`", ",", "0.03`", ",", "1.3`", ",", "1.33`", ",", "2.22`", ",", 
     "0.79`", ",", "0.14`", ",", "0.28`", ",", "1.66`", ",", "0.41`", ",", 
     "0.8`", ",", "1.17`", ",", "1.27`", ",", "1.86`"}], "}"}], ",", 
   RowBox[{"{", 
    RowBox[{"\<\"IAA 12w\"\>", ",", "\<\"HORM\"\>", ",", "5.124276741`", ",", 
     "0.`", ",", "0.`", ",", "0.`", ",", "4.31`", ",", "0.`", ",", "4.1`", 
     ",", "1.19`", ",", "5.08`", ",", "2.98`", ",", "1.33`", ",", "0.`", ",", 
     "0.`", ",", "0.`", ",", "0.`", ",", "0.`", ",", "0.`", ",", "0.`", ",", 
     "6.43`", ",", "0.`", ",", "7.39`", ",", "3.`", ",", "4.57`", ",", "0.`", 
     ",", "0.15`", ",", "0.`", ",", "0.11`", ",", "5.37`", ",", "6.94`", ",", 
     "15.19`", ",", "0.`", ",", "18.06`", ",", "10.86`", ",", "3.14`", ",", 
     "17.87`"}], "}"}], ",", 
   RowBox[{"{", 
    RowBox[{"\<\"ABA 12w\"\>", ",", "\<\"HORM\"\>", ",", "12.31191157`", ",", 
     "16.84`", ",", "9.52`", ",", "11.89`", ",", "25.16`", ",", "12.82`", ",",
      "14.39`", ",", "19.28`", ",", "13.8`", ",", "20.19`", ",", "14.12`", 
     ",", "17.12`", ",", "7.35`", ",", "9.94`", ",", "16.89`", ",", "8.94`", 
     ",", "18.12`", ",", "13.52`", ",", "17.7`", ",", "11.65`", ",", "18.02`",
      ",", "18.98`", ",", "15.24`", ",", "11.63`", ",", "7.43`", ",", 
     "11.52`", ",", "15.95`", ",", "35.92`", ",", "44.74`", ",", "37.56`", 
     ",", "15.79`", ",", "39.31`", ",", "27.71`", ",", "24.67`", ",", 
     "31.15`"}], "}"}], ",", 
   RowBox[{"{", 
    RowBox[{"\<\"JA 12w\"\>", ",", "\<\"HORM\"\>", ",", "682.8110106`", ",", 
     "223.53`", ",", "556.52`", ",", "367.37`", ",", "768.58`", ",", "355.4`",
      ",", "906.96`", ",", "314.92`", ",", "469.8`", ",", "408.58`", ",", 
     "379.18`", ",", "645.78`", ",", "436.37`", ",", "562.04`", ",", 
     "764.68`", ",", "556.6`", ",", "711.34`", ",", "444.86`", ",", "707.22`",
      ",", "703.67`", ",", "933.27`", ",", "966.9`", ",", "583.42`", ",", 
     "312.88`", ",", "141.79`", ",", "250.89`", ",", "327.75`", ",", 
     "706.84`", ",", "474.32`", ",", "478.62`", ",", "506.59`", ",", 
     "467.75`", ",", "292.81`", ",", "273.36`", ",", "312.84`"}], "}"}], ",", 
   RowBox[{"{", 
    RowBox[{"\<\"SA 12w\"\>", ",", "\<\"HORM\"\>", ",", "9662.343388`", ",", 
     "5714.35`", ",", "8195.29`", ",", "5658.31`", ",", "10248.41`", ",", 
     "9159.05`", ",", "10921.18`", ",", "10042.1`", ",", "9928.02`", ",", 
     "10467.6`", ",", "9393.12`", ",", "10057.84`", ",", "8210.94`", ",", 
     "7205.39`", ",", "8764.35`", ",", "7020.54`", ",", "10003.87`", ",", 
     "9607.13`", ",", "9400.22`", ",", "9874.68`", ",", "10290.33`", ",", 
     "10307.74`", ",", "9871.36`", ",", "6767.64`", ",", "6671.03`", ",", 
     "6932.95`", ",", "5001.73`", ",", "11831.19`", ",", "10551.17`", ",", 
     "12492.32`", ",", "8203.6`", ",", "12284.95`", ",", "10724.72`", ",", 
     "11046.87`", ",", "12464.45`"}], "}"}]}], "}"}]], "Output",
 CellChangeTimes->{
  3.830940129970922*^9, 3.8309401895919466`*^9, 3.830940224187271*^9, 
   3.830940266452113*^9, 3.8310202946412024`*^9, 3.8310203941760225`*^9, 
   3.8310949351316032`*^9, 3.8310965306738977`*^9, 3.8311167494152417`*^9, 
   3.831118247568901*^9, 3.8311229626791143`*^9, 3.8311236030154924`*^9, 
   3.8311240935859547`*^9, 3.831176827305906*^9, 3.831177120667432*^9, 
   3.834116002747032*^9, 3.8341382463173313`*^9, 3.8341382824585304`*^9, 
   3.8342004043239202`*^9, 3.8347364330804915`*^9, 3.834807366100073*^9, 
   3.8364509505874805`*^9, 3.8365383101637297`*^9, 3.8365827608512573`*^9, {
   3.836625076546748*^9, 3.8366250994157953`*^9}, 3.838280056235804*^9, 
   3.838871077349634*^9, 3.8393880423724856`*^9, 3.8394815809975348`*^9, 
   3.8395605671149044`*^9, 3.839578348246654*^9, 3.8396478935560565`*^9, 
   3.8399079474416704`*^9, 3.8399936853388176`*^9, 3.8401659112816725`*^9, 
   3.8401857111523757`*^9, 3.8405315261491876`*^9, 3.840771656327662*^9, 
   3.840786773894191*^9, 3.8413035348845816`*^9, 3.841480364218164*^9, 
   3.842070602014593*^9, 3.8423402647901745`*^9, 3.84251108688055*^9, 
   3.8462231739960003`*^9, 3.846320895880378*^9, 3.848382509247509*^9, 
   3.8484744123016124`*^9, 3.8484807037477283`*^9, 3.848562787015663*^9, 
   3.84898777380544*^9, 3.8510708567034097`*^9, 3.851146489049181*^9, 
   3.851494260914713*^9, 3.8516772902080994`*^9, 3.851753439565235*^9, 
   3.8526145107541122`*^9, 3.8527102970091553`*^9, 3.852889362111105*^9, 
   3.854776820986726*^9, 3.855033556744988*^9, 3.855120419008706*^9, 
   3.8552049782108903`*^9, 3.855301700677243*^9, 3.8553809793788295`*^9, 
   3.8556402293187857`*^9, 3.8557304608357315`*^9, 3.8558214289956665`*^9, 
   3.855910456570066*^9, 3.8564262222816167`*^9, 3.86428882959678*^9, 
   3.8744836411606693`*^9, 3.874726980965702*^9, 3.8770765248574595`*^9, 
   3.8770776739406776`*^9},
 CellLabel->"Out[18]=",ExpressionUUID->"8caf9e1d-01ff-4414-86a4-578ba4fc397b"]
}, Open  ]],

Cell[CellGroupData[{

Cell[BoxData[
 RowBox[{"HormN", "=", 
  RowBox[{"Delete", "[", 
   RowBox[{
    RowBox[{"Horm9W", "[", 
     RowBox[{"[", 
      RowBox[{"All", ",", "1"}], "]"}], "]"}], ",", 
    RowBox[{"{", 
     RowBox[{
      RowBox[{"{", "1", "}"}], ",", 
      RowBox[{"{", "2", "}"}]}], "}"}]}], "]"}]}]], "Input",
 CellChangeTimes->{{3.8310966286889553`*^9, 3.831096655852041*^9}},
 CellLabel->"In[19]:=",ExpressionUUID->"3ad973b1-bd5b-45d4-b863-684bd9039b96"],

Cell[BoxData[
 RowBox[{"{", 
  RowBox[{"\<\"ACC\"\>", ",", "\<\"tZ\"\>", ",", "\<\"ZR\"\>", 
   ",", "\<\"iP\"\>", ",", "\<\"GA1\"\>", ",", "\<\"GA3\"\>", 
   ",", "\<\"GA4\"\>", ",", "\<\"IAA\"\>", ",", "\<\"ABA\"\>", 
   ",", "\<\"JA\"\>", ",", "\<\"SA\"\>"}], "}"}]], "Output",
 CellChangeTimes->{
  3.831096656397021*^9, 3.8311167495245953`*^9, 3.83111824766263*^9, 
   3.831122962772846*^9, 3.831123606979878*^9, 3.831124093664068*^9, 
   3.831176827423237*^9, 3.831177120756321*^9, 3.834116002762652*^9, 
   3.8341382463339596`*^9, 3.834138282486229*^9, 3.8342004043551626`*^9, 
   3.8347364331117344`*^9, 3.8348073661157255`*^9, 3.836450950618724*^9, 
   3.836538310196946*^9, 3.8365827609128857`*^9, {3.8366250765785365`*^9, 
   3.836625099442192*^9}, 3.8382800562670155`*^9, 3.8388710773813562`*^9, 
   3.839388042411284*^9, 3.8394815810264654`*^9, 3.8395605671461473`*^9, 
   3.839578348280816*^9, 3.8396478935873*^9, 3.8399079474698477`*^9, 
   3.83999368537006*^9, 3.840165911320222*^9, 3.840185711182439*^9, 
   3.8405315261803923`*^9, 3.8407716563432837`*^9, 3.8407867739178944`*^9, 
   3.8413035349105206`*^9, 3.841480364249406*^9, 3.8420706020458355`*^9, 
   3.842340264816154*^9, 3.842511086910303*^9, 3.8462231740272436`*^9, 
   3.84632089590823*^9, 3.8483825092787523`*^9, 3.8484744123328876`*^9, 
   3.848480703778946*^9, 3.848562787046906*^9, 3.848987773836683*^9, 
   3.8510708567273045`*^9, 3.851146489076063*^9, 3.8514942609395013`*^9, 
   3.8516772902366343`*^9, 3.851753439593316*^9, 3.8526145107796297`*^9, 
   3.8527102970384007`*^9, 3.852889362142993*^9, 3.8547768210136566`*^9, 
   3.8550335567669497`*^9, 3.855120419032919*^9, 3.8552049782320075`*^9, 
   3.8553017006980715`*^9, 3.8553809794012604`*^9, 3.855640229342569*^9, 
   3.855730460856674*^9, 3.8558214290224333`*^9, 3.855910456592287*^9, 
   3.856426222306498*^9, 3.8642888296246123`*^9, 3.8744836411830807`*^9, 
   3.8747269809917016`*^9, 3.877076524886383*^9, 3.877077673971678*^9},
 CellLabel->"Out[19]=",ExpressionUUID->"5adbc9e8-9807-46cf-b77a-5fa75a1f2433"]
}, Open  ]],

Cell[CellGroupData[{

Cell[BoxData[
 RowBox[{"H9", "=", 
  RowBox[{
   RowBox[{"Delete", "[", 
    RowBox[{
     RowBox[{"Transpose", "[", 
      RowBox[{"Delete", "[", 
       RowBox[{"Horm9W", ",", 
        RowBox[{"{", 
         RowBox[{
          RowBox[{"{", "1", "}"}], ",", 
          RowBox[{"{", "2", "}"}]}], "}"}]}], "]"}], "]"}], ",", 
     RowBox[{"{", 
      RowBox[{
       RowBox[{"{", "1", "}"}], ",", 
       RowBox[{"{", "2", "}"}]}], "}"}]}], "]"}], "//", 
   "Transpose"}]}]], "Input",
 CellChangeTimes->{{3.830941369442683*^9, 3.8309414147896414`*^9}, {
   3.830941467788921*^9, 3.8309415684541874`*^9}, 3.8310204191282516`*^9},
 CellLabel->"In[20]:=",ExpressionUUID->"e29f71cd-2e85-411b-aadf-4ee2058e0551"],

Cell[BoxData[
 RowBox[{"{", 
  RowBox[{
   RowBox[{"{", 
    RowBox[{
    "0.`", ",", "641.95`", ",", "312.23`", ",", "909.73`", ",", "496.96`", 
     ",", "404.65`", ",", "678.64`", ",", "943.24`", ",", "1022.12`", ",", 
     "291.23`", ",", "1232.19`", ",", "0.`", ",", "0.`", ",", "0.`", ",", 
     "0.`", ",", "0.`", ",", "0.`", ",", "0.`", ",", "0.`", ",", "0.`", ",", 
     "0.`", ",", "0.`", ",", "0.`", ",", "156.45`", ",", "246.24`", ",", 
     "21.18`", ",", "219.4`", ",", "538.69`", ",", "519.39`", ",", "978.77`", 
     ",", "363.03`", ",", "150.22`", ",", "768.24`", ",", "1210.82`", ",", 
     "924.69`"}], "}"}], ",", 
   RowBox[{"{", 
    RowBox[{
    "0.`", ",", "748.82`", ",", "314.28`", ",", "457.12`", ",", "787.67`", 
     ",", "753.79`", ",", "589.67`", ",", "701.82`", ",", "611.54`", ",", 
     "782.74`", ",", "511.85`", ",", "0.`", ",", "0.`", ",", "0.`", ",", 
     "0.`", ",", "0.`", ",", "0.`", ",", "0.`", ",", "0.`", ",", "0.`", ",", 
     "0.`", ",", "0.`", ",", "0.`", ",", "515.09`", ",", "582.24`", ",", 
     "672.73`", ",", "570.77`", ",", "473.55`", ",", "728.03`", ",", 
     "486.87`", ",", "722.55`", ",", "491.95`", ",", "512.59`", ",", 
     "677.18`", ",", "494.99`"}], "}"}], ",", 
   RowBox[{"{", 
    RowBox[{
    "0.`", ",", "0.`", ",", "0.`", ",", "2.34`", ",", "2.59`", ",", "3.22`", 
     ",", "2.21`", ",", "0.`", ",", "1.96`", ",", "0.`", ",", "5.25`", ",", 
     "0.`", ",", "0.`", ",", "0.`", ",", "0.`", ",", "0.`", ",", "0.`", ",", 
     "0.`", ",", "0.`", ",", "0.`", ",", "0.`", ",", "0.`", ",", "0.`", ",", 
     "0.`", ",", "0.`", ",", "0.`", ",", "13.97`", ",", "0.`", ",", "0.`", 
     ",", "2.96`", ",", "8.79`", ",", "8.8`", ",", "26.65`", ",", "17.9`", 
     ",", "8.53`"}], "}"}], ",", 
   RowBox[{"{", 
    RowBox[{
    "0.`", ",", "0.74`", ",", "0.3`", ",", "0.35`", ",", "0.15`", ",", 
     "0.28`", ",", "0.88`", ",", "0.12`", ",", "0.06`", ",", "1.15`", ",", 
     "0.14`", ",", "0.`", ",", "0.`", ",", "0.`", ",", "0.`", ",", "0.`", ",",
      "0.`", ",", "0.`", ",", "0.`", ",", "0.`", ",", "0.`", ",", "0.`", ",", 
     "0.`", ",", "0.5`", ",", "0.54`", ",", "0.83`", ",", "0.48`", ",", 
     "0.6`", ",", "0.5`", ",", "1.14`", ",", "0.2`", ",", "0.76`", ",", 
     "1.19`", ",", "0.62`", ",", "1.01`"}], "}"}], ",", 
   RowBox[{"{", 
    RowBox[{
    "0.`", ",", "0.14`", ",", "0.07`", ",", "0.32`", ",", "0.09`", ",", 
     "0.13`", ",", "0.1`", ",", "0.3`", ",", "0.16`", ",", "0.83`", ",", 
     "0.09`", ",", "0.`", ",", "0.`", ",", "0.`", ",", "0.`", ",", "0.`", ",",
      "0.`", ",", "0.`", ",", "0.`", ",", "0.`", ",", "0.`", ",", "0.`", ",", 
     "0.`", ",", "0.57`", ",", "0.39`", ",", "0.3`", ",", "0.47`", ",", 
     "0.3`", ",", "0.63`", ",", "0.66`", ",", "0.23`", ",", "0.5`", ",", 
     "0.66`", ",", "0.19`", ",", "0.29`"}], "}"}], ",", 
   RowBox[{"{", 
    RowBox[{
    "0.`", ",", "0.`", ",", "0.`", ",", "0.`", ",", "0.`", ",", "0.17`", ",", 
     "0.16`", ",", "0.`", ",", "0.`", ",", "0.`", ",", "0.`", ",", "0.`", ",",
      "0.`", ",", "0.`", ",", "0.`", ",", "0.`", ",", "0.`", ",", "0.`", ",", 
     "0.`", ",", "0.`", ",", "0.`", ",", "0.`", ",", "0.`", ",", "0.`", ",", 
     "0.`", ",", "0.`", ",", "0.`", ",", "0.`", ",", "0.`", ",", "0.`", ",", 
     "0.`", ",", "0.`", ",", "0.13`", ",", "0.19`", ",", "0.`"}], "}"}], ",", 
   RowBox[{"{", 
    RowBox[{
    "0.`", ",", "0.`", ",", "0.12`", ",", "0.03`", ",", "0.`", ",", "0.`", 
     ",", "0.`", ",", "0.06`", ",", "0.`", ",", "0.03`", ",", "0.`", ",", 
     "0.`", ",", "0.`", ",", "0.`", ",", "0.`", ",", "0.`", ",", "0.`", ",", 
     "0.`", ",", "0.`", ",", "0.`", ",", "0.`", ",", "0.`", ",", "0.`", ",", 
     "0.`", ",", "0.03`", ",", "0.05`", ",", "0.12`", ",", "0.02`", ",", 
     "0.03`", ",", "0.`", ",", "0.05`", ",", "0.07`", ",", "0.02`", ",", 
     "0.04`", ",", "0.03`"}], "}"}], ",", 
   RowBox[{"{", 
    RowBox[{
    "0.`", ",", "2.18`", ",", "0.`", ",", "0.`", ",", "0.`", ",", "1.58`", 
     ",", "1.89`", ",", "0.`", ",", "1.31`", ",", "0.`", ",", "0.`", ",", 
     "0.`", ",", "0.`", ",", "0.`", ",", "0.`", ",", "0.`", ",", "0.`", ",", 
     "0.`", ",", "0.`", ",", "0.`", ",", "0.`", ",", "0.`", ",", "0.`", ",", 
     "0.`", ",", "0.`", ",", "0.`", ",", "5.41`", ",", "3.24`", ",", "0.`", 
     ",", "0.`", ",", "0.`", ",", "6.78`", ",", "2.71`", ",", "2.85`", ",", 
     "4.04`"}], "}"}], ",", 
   RowBox[{"{", 
    RowBox[{
    "0.`", ",", "14.19`", ",", "16.11`", ",", "14.22`", ",", "15.13`", ",", 
     "13.22`", ",", "17.2`", ",", "13.99`", ",", "14.17`", ",", "9.69`", ",", 
     "17.18`", ",", "0.`", ",", "0.`", ",", "0.`", ",", "0.`", ",", "0.`", 
     ",", "0.`", ",", "0.`", ",", "0.`", ",", "0.`", ",", "0.`", ",", "0.`", 
     ",", "0.`", ",", "14.7`", ",", "14.89`", ",", "12.75`", ",", "14.98`", 
     ",", "9.79`", ",", "13.46`", ",", "10.58`", ",", "16.31`", ",", "12.01`",
      ",", "14.52`", ",", "19.29`", ",", "9.29`"}], "}"}], ",", 
   RowBox[{"{", 
    RowBox[{
    "0.`", ",", "856.01`", ",", "793.16`", ",", "754.92`", ",", "921.18`", 
     ",", "882.31`", ",", "619.46`", ",", "902.68`", ",", "816.95`", ",", 
     "682.23`", ",", "656.24`", ",", "0.`", ",", "0.`", ",", "0.`", ",", 
     "0.`", ",", "0.`", ",", "0.`", ",", "0.`", ",", "0.`", ",", "0.`", ",", 
     "0.`", ",", "0.`", ",", "0.`", ",", "667.12`", ",", "519.34`", ",", 
     "531.22`", ",", "996.44`", ",", "930.8`", ",", "355.45`", ",", "765.89`",
      ",", "768.04`", ",", "557.52`", ",", "698.16`", ",", "649.35`", ",", 
     "1082.49`"}], "}"}], ",", 
   RowBox[{"{", 
    RowBox[{
    "0.`", ",", "9556.27`", ",", "10165.25`", ",", "8786.95`", ",", 
     "11596.6`", ",", "11705.24`", ",", "8974.67`", ",", "7834.35`", ",", 
     "9278.54`", ",", "7441.84`", ",", "12038.97`", ",", "0.`", ",", "0.`", 
     ",", "0.`", ",", "0.`", ",", "0.`", ",", "0.`", ",", "0.`", ",", "0.`", 
     ",", "0.`", ",", "0.`", ",", "0.`", ",", "0.`", ",", "6371.9`", ",", 
     "6826.99`", ",", "7758.36`", ",", "10701.51`", ",", "8486.42`", ",", 
     "6634.53`", ",", "8834.4`", ",", "6990.48`", ",", "10655.56`", ",", 
     "7758.31`", ",", "9518.52`", ",", "9402.62`"}], "}"}]}], "}"}]], "Output",
 CellChangeTimes->{
  3.8309414153915477`*^9, {3.830941468167861*^9, 3.830941495311832*^9}, 
   3.830941568980974*^9, {3.831020394997078*^9, 3.8310204197843137`*^9}, 
   3.831020707708606*^9, 3.8310949352409563`*^9, 3.831096530783251*^9, 
   3.831116749602704*^9, 3.831118247787608*^9, 3.831122962850955*^9, 
   3.831123609984789*^9, 3.831124093710935*^9, 3.831176827500603*^9, 
   3.8311771208188524`*^9, 3.8341160027985344`*^9, 3.8341382463495817`*^9, 
   3.834138282501892*^9, 3.834200404386405*^9, 3.8347364331273556`*^9, 
   3.834807366147064*^9, 3.836450950634344*^9, 3.8365383102288094`*^9, 
   3.8365827609657197`*^9, {3.8366250765905476`*^9, 3.8366250994737816`*^9}, 
   3.8382800562670155`*^9, 3.8388710773940153`*^9, 3.8393880424139953`*^9, 
   3.839481581037204*^9, 3.8395605671461473`*^9, 3.839578348291415*^9, 
   3.8396478935873*^9, 3.8399079474813533`*^9, 3.839993685385681*^9, 
   3.840165911350486*^9, 3.8401857112129917`*^9, 3.8405315262116356`*^9, 
   3.8407716563745556`*^9, 3.840786773945941*^9, 3.8413035349230394`*^9, 
   3.8414803642806487`*^9, 3.8420706020458355`*^9, 3.8423402648290124`*^9, 
   3.8425110869350777`*^9, 3.846223174042865*^9, 3.846320895937729*^9, 
   3.8483825092787523`*^9, 3.848474412364128*^9, 3.848480703794565*^9, 
   3.848562787078184*^9, 3.848987773852304*^9, 3.8510708567353106`*^9, 
   3.8511464890973697`*^9, 3.8514942609496646`*^9, 3.851677290266924*^9, 
   3.8517534396162577`*^9, 3.852614510803835*^9, 3.8527102970684032`*^9, 
   3.852889362151969*^9, 3.854776821033842*^9, 3.8550335567762775`*^9, 
   3.8551204190432777`*^9, 3.8552049782507534`*^9, 3.8553017007201357`*^9, 
   3.855380979411235*^9, 3.855640229352384*^9, 3.8557304608651466`*^9, 
   3.8558214290321355`*^9, 3.855910456612343*^9, 3.856426222316374*^9, 
   3.864288829636303*^9, 3.874483641194126*^9, 3.874726981013703*^9, 
   3.8770765248963823`*^9, 3.877077674001532*^9},
 CellLabel->"Out[20]=",ExpressionUUID->"497ef483-1a3c-4fb5-a8eb-6ecc7f7bc567"]
}, Open  ]],

Cell[CellGroupData[{

Cell[BoxData[{
 RowBox[{"PCorrH9", "=", 
  RowBox[{"Table", "[", 
   RowBox[{
    RowBox[{
     RowBox[{"Correlation", "[", 
      RowBox[{
       RowBox[{"H9", "[", 
        RowBox[{"[", "i", "]"}], "]"}], ",", 
       RowBox[{"H9", "[", 
        RowBox[{"[", "j", "]"}], "]"}]}], "]"}], "//", "N"}], ",", 
    RowBox[{"{", 
     RowBox[{"i", ",", "1", ",", 
      RowBox[{
       RowBox[{"Dimensions", "[", "H9", "]"}], "[", 
       RowBox[{"[", "1", "]"}], "]"}]}], "}"}], ",", 
    RowBox[{"{", 
     RowBox[{"j", ",", "1", ",", 
      RowBox[{
       RowBox[{"Dimensions", "[", "H9", "]"}], "[", 
       RowBox[{"[", "1", "]"}], "]"}]}], "}"}]}], 
   "]"}]}], "\[IndentingNewLine]", 
 RowBox[{
  RowBox[{"SCorrH9", "=", 
   RowBox[{"Table", "[", 
    RowBox[{
     RowBox[{
      RowBox[{"SpearmanRho", "[", 
       RowBox[{
        RowBox[{"H9", "[", 
         RowBox[{"[", "i", "]"}], "]"}], ",", 
        RowBox[{"H9", "[", 
         RowBox[{"[", "j", "]"}], "]"}]}], "]"}], "//", "N"}], ",", 
     RowBox[{"{", 
      RowBox[{"i", ",", "1", ",", 
       RowBox[{
        RowBox[{"Dimensions", "[", "H9", "]"}], "[", 
        RowBox[{"[", "1", "]"}], "]"}]}], "}"}], ",", 
     RowBox[{"{", 
      RowBox[{"j", ",", "1", ",", 
       RowBox[{
        RowBox[{"Dimensions", "[", "H9", "]"}], "[", 
        RowBox[{"[", "1", "]"}], "]"}]}], "}"}]}], "]"}]}], ";"}]}], "Input",
 CellChangeTimes->{{3.83094224965021*^9, 3.830942355260477*^9}},
 CellLabel->"In[21]:=",ExpressionUUID->"8449e749-7d75-4b46-b547-d9fd7475c38f"],

Cell[BoxData[
 RowBox[{"{", 
  RowBox[{
   RowBox[{"{", 
    RowBox[{
    "1.`", ",", "0.6543843991204726`", ",", "0.43836644778044614`", ",", 
     "0.45863395625880843`", ",", "0.3602812112385106`", ",", 
     "0.3625311369282649`", ",", "0.11434775962418371`", ",", 
     "0.25098271945541883`", ",", "0.7263831408670425`", ",", 
     "0.7211847958241528`", ",", "0.7327854298961873`"}], "}"}], ",", 
   RowBox[{"{", 
    RowBox[{
    "0.6543843991204726`", ",", "1.`", ",", "0.33713517162454487`", ",", 
     "0.6419326085979911`", ",", "0.6468260647690378`", ",", 
     "0.3089378384817848`", ",", "0.37346032838106696`", ",", 
     "0.32777584209220034`", ",", "0.9126874224328125`", ",", 
     "0.8778764889322608`", ",", "0.897557818543893`"}], "}"}], ",", 
   RowBox[{"{", 
    RowBox[{
    "0.43836644778044614`", ",", "0.33713517162454487`", ",", "1.`", ",", 
     "0.46475674577537596`", ",", "0.3800130718443465`", ",", 
     "0.5421533331758708`", ",", "0.3383738852281081`", ",", 
     "0.5986478467646589`", ",", "0.4477068833980872`", ",", 
     "0.3976467914725886`", ",", "0.4140506648643066`"}], "}"}], ",", 
   RowBox[{"{", 
    RowBox[{
    "0.45863395625880843`", ",", "0.6419326085979911`", ",", 
     "0.46475674577537596`", ",", "1.`", ",", "0.7939093416601871`", ",", 
     "0.32027463646192394`", ",", "0.28169274191264293`", ",", 
     "0.47975162934522947`", ",", "0.5841161800746993`", ",", 
     "0.6229979053691067`", ",", "0.6192472916345371`"}], "}"}], ",", 
   RowBox[{"{", 
    RowBox[{
    "0.3602812112385106`", ",", "0.6468260647690378`", ",", 
     "0.3800130718443465`", ",", "0.7939093416601871`", ",", "1.`", ",", 
     "0.05119398440084216`", ",", "0.36640479641881996`", ",", 
     "0.3216514912028207`", ",", "0.5545480251568249`", ",", 
     "0.5626437239573129`", ",", "0.5424203155101642`"}], "}"}], ",", 
   RowBox[{"{", 
    RowBox[{
    "0.3625311369282649`", ",", "0.3089378384817848`", ",", 
     "0.5421533331758708`", ",", "0.32027463646192394`", ",", 
     "0.05119398440084216`", ",", "1.`", ",", 
     RowBox[{"-", "0.04831116254845046`"}], ",", "0.2807081609905547`", ",", 
     "0.3758138159113829`", ",", "0.22548673251506646`", ",", 
     "0.31174059803120047`"}], "}"}], ",", 
   RowBox[{"{", 
    RowBox[{
    "0.11434775962418371`", ",", "0.37346032838106696`", ",", 
     "0.3383738852281081`", ",", "0.28169274191264293`", ",", 
     "0.36640479641881996`", ",", 
     RowBox[{"-", "0.04831116254845046`"}], ",", "1.`", ",", 
     "0.4449405942781989`", ",", "0.4878946024151897`", ",", 
     "0.48040957190887007`", ",", "0.47566554349481033`"}], "}"}], ",", 
   RowBox[{"{", 
    RowBox[{
    "0.25098271945541883`", ",", "0.32777584209220034`", ",", 
     "0.5986478467646589`", ",", "0.47975162934522947`", ",", 
     "0.3216514912028207`", ",", "0.2807081609905547`", ",", 
     "0.4449405942781989`", ",", "1.`", ",", "0.3530334997075674`", ",", 
     "0.4728994934061114`", ",", "0.49050764833246746`"}], "}"}], ",", 
   RowBox[{"{", 
    RowBox[{
    "0.7263831408670425`", ",", "0.9126874224328125`", ",", 
     "0.4477068833980872`", ",", "0.5841161800746993`", ",", 
     "0.5545480251568249`", ",", "0.3758138159113829`", ",", 
     "0.4878946024151897`", ",", "0.3530334997075674`", ",", "1.`", ",", 
     "0.8746014614746093`", ",", "0.9323577659450544`"}], "}"}], ",", 
   RowBox[{"{", 
    RowBox[{
    "0.7211847958241528`", ",", "0.8778764889322608`", ",", 
     "0.3976467914725886`", ",", "0.6229979053691067`", ",", 
     "0.5626437239573129`", ",", "0.22548673251506646`", ",", 
     "0.48040957190887007`", ",", "0.4728994934061114`", ",", 
     "0.8746014614746093`", ",", "1.`", ",", "0.9397303218443223`"}], "}"}], 
   ",", 
   RowBox[{"{", 
    RowBox[{
    "0.7327854298961873`", ",", "0.897557818543893`", ",", 
     "0.4140506648643066`", ",", "0.6192472916345371`", ",", 
     "0.5424203155101642`", ",", "0.31174059803120047`", ",", 
     "0.47566554349481033`", ",", "0.49050764833246746`", ",", 
     "0.9323577659450544`", ",", "0.9397303218443223`", ",", "1.`"}], "}"}]}],
   "}"}]], "Output",
 CellChangeTimes->{{3.83094231367177*^9, 3.8309423561626873`*^9}, {
   3.8310203962505193`*^9, 3.831020421827742*^9}, 3.831094935304592*^9, 
   3.8310965308457375`*^9, 3.8311167496651917`*^9, 3.831118247881335*^9, 
   3.8311229629134417`*^9, 3.83112361217815*^9, 3.831124093773421*^9, 
   3.8311768275852327`*^9, 3.831177120881356*^9, 3.8341160028297806`*^9, 
   3.83413824638544*^9, 3.8341382825180063`*^9, 3.8342004044176483`*^9, 
   3.834736433142977*^9, 3.8348073661781845`*^9, 3.8364509506499653`*^9, 
   3.836538310260397*^9, 3.836582761016552*^9, {3.836625076613456*^9, 
   3.8366250995097637`*^9}, 3.8382800562982893`*^9, 3.8388710774252214`*^9, 
   3.8393880424296474`*^9, 3.8394815810635924`*^9, 3.8395605671773906`*^9, 
   3.8395783483240147`*^9, 3.839647893618579*^9, 3.8399079475050983`*^9, 
   3.839993685401303*^9, 3.840165911378864*^9, 3.8401857112322927`*^9, 
   3.840531526227257*^9, 3.840771656397689*^9, 3.840786773976596*^9, 
   3.841303534951036*^9, 3.8414803643118916`*^9, 3.842070602077079*^9, 
   3.842340264850724*^9, 3.842511086962781*^9, 3.846223174058488*^9, 
   3.8463208959693003`*^9, 3.8483825093099947`*^9, 3.8484744123797474`*^9, 
   3.8484807038258076`*^9, 3.8485627871094255`*^9, 3.8489877738679256`*^9, 
   3.8510708567562275`*^9, 3.851146489124194*^9, 3.85149426097576*^9, 
   3.851677290288474*^9, 3.851753439636204*^9, 3.8526145108249736`*^9, 
   3.85271029710039*^9, 3.8528893621779795`*^9, 3.8547768210605974`*^9, 
   3.855033556800333*^9, 3.8551204190727367`*^9, 3.855204978273549*^9, 
   3.855301700741774*^9, 3.855380979432034*^9, 3.8556402293752975`*^9, 
   3.8557304608880606`*^9, 3.855821429054367*^9, 3.8559104566363587`*^9, 
   3.8564262223400817`*^9, 3.864288829659543*^9, 3.874483641217087*^9, 
   3.874726981036701*^9, 3.877076524919325*^9, 3.8770776740364056`*^9},
 CellLabel->"Out[21]=",ExpressionUUID->"25c63aad-3e43-4d32-b530-e21b2043a2ca"]
}, Open  ]],

Cell[CellGroupData[{

Cell[BoxData[{
 RowBox[{
  RowBox[{"CPC9", "=", 
   RowBox[{"Table", "[", 
    RowBox[{
     RowBox[{"If", "[", 
      RowBox[{
       RowBox[{
        RowBox[{"Abs", "[", 
         RowBox[{"PCorrH9", "[", 
          RowBox[{"[", 
           RowBox[{"i", ",", "j"}], "]"}], "]"}], "]"}], "<", "0.2"}], ",", 
       "0", ",", 
       RowBox[{"PCorrH9", "[", 
        RowBox[{"[", 
         RowBox[{"i", ",", "j"}], "]"}], "]"}]}], " ", "]"}], ",", 
     RowBox[{"{", 
      RowBox[{"i", ",", "1", ",", 
       RowBox[{
        RowBox[{"Dimensions", "[", "PCorrH9", "]"}], "[", 
        RowBox[{"[", "1", "]"}], "]"}]}], "}"}], ",", 
     RowBox[{"{", 
      RowBox[{"j", ",", "1", ",", 
       RowBox[{
        RowBox[{"Dimensions", "[", "PCorrH9", "]"}], "[", 
        RowBox[{"[", "1", "]"}], "]"}]}], "}"}]}], "]"}]}], 
  ";"}], "\[IndentingNewLine]", 
 RowBox[{"TableForm", "[", "CPC9", "]"}]}], "Input",
 CellChangeTimes->{{3.8309424625047607`*^9, 3.8309425402911205`*^9}},
 CellLabel->"In[23]:=",ExpressionUUID->"43046382-1dd8-4091-959b-33675c1f53b7"],

Cell[BoxData[
 TagBox[GridBox[{
    {"1.`", "0.6543843991204726`", "0.43836644778044614`", 
     "0.45863395625880843`", "0.3602812112385106`", "0.3625311369282649`", 
     "0", "0.25098271945541883`", "0.7263831408670425`", 
     "0.7211847958241528`", "0.7327854298961873`"},
    {"0.6543843991204726`", "1.`", "0.33713517162454487`", 
     "0.6419326085979911`", "0.6468260647690378`", "0.3089378384817848`", 
     "0.37346032838106696`", "0.32777584209220034`", "0.9126874224328125`", 
     "0.8778764889322608`", "0.897557818543893`"},
    {"0.43836644778044614`", "0.33713517162454487`", "1.`", 
     "0.46475674577537596`", "0.3800130718443465`", "0.5421533331758708`", 
     "0.3383738852281081`", "0.5986478467646589`", "0.4477068833980872`", 
     "0.3976467914725886`", "0.4140506648643066`"},
    {"0.45863395625880843`", "0.6419326085979911`", "0.46475674577537596`", 
     "1.`", "0.7939093416601871`", "0.32027463646192394`", 
     "0.28169274191264293`", "0.47975162934522947`", "0.5841161800746993`", 
     "0.6229979053691067`", "0.6192472916345371`"},
    {"0.3602812112385106`", "0.6468260647690378`", "0.3800130718443465`", 
     "0.7939093416601871`", "1.`", "0", "0.36640479641881996`", 
     "0.3216514912028207`", "0.5545480251568249`", "0.5626437239573129`", 
     "0.5424203155101642`"},
    {"0.3625311369282649`", "0.3089378384817848`", "0.5421533331758708`", 
     "0.32027463646192394`", "0", "1.`", "0", "0.2807081609905547`", 
     "0.3758138159113829`", "0.22548673251506646`", "0.31174059803120047`"},
    {"0", "0.37346032838106696`", "0.3383738852281081`", 
     "0.28169274191264293`", "0.36640479641881996`", "0", "1.`", 
     "0.4449405942781989`", "0.4878946024151897`", "0.48040957190887007`", 
     "0.47566554349481033`"},
    {"0.25098271945541883`", "0.32777584209220034`", "0.5986478467646589`", 
     "0.47975162934522947`", "0.3216514912028207`", "0.2807081609905547`", 
     "0.4449405942781989`", "1.`", "0.3530334997075674`", 
     "0.4728994934061114`", "0.49050764833246746`"},
    {"0.7263831408670425`", "0.9126874224328125`", "0.4477068833980872`", 
     "0.5841161800746993`", "0.5545480251568249`", "0.3758138159113829`", 
     "0.4878946024151897`", "0.3530334997075674`", "1.`", 
     "0.8746014614746093`", "0.9323577659450544`"},
    {"0.7211847958241528`", "0.8778764889322608`", "0.3976467914725886`", 
     "0.6229979053691067`", "0.5626437239573129`", "0.22548673251506646`", 
     "0.48040957190887007`", "0.4728994934061114`", "0.8746014614746093`", 
     "1.`", "0.9397303218443223`"},
    {"0.7327854298961873`", "0.897557818543893`", "0.4140506648643066`", 
     "0.6192472916345371`", "0.5424203155101642`", "0.31174059803120047`", 
     "0.47566554349481033`", "0.49050764833246746`", "0.9323577659450544`", 
     "0.9397303218443223`", "1.`"}
   },
   GridBoxAlignment->{"Columns" -> {{Left}}, "Rows" -> {{Baseline}}},
   GridBoxSpacings->{"Columns" -> {
       Offset[0.27999999999999997`], {
        Offset[2.0999999999999996`]}, 
       Offset[0.27999999999999997`]}, "Rows" -> {
       Offset[0.2], {
        Offset[0.4]}, 
       Offset[0.2]}}],
  Function[BoxForm`e$, 
   TableForm[BoxForm`e$]]]], "Output",
 CellChangeTimes->{
  3.8309425410731936`*^9, {3.831020397087533*^9, 3.8310204242848253`*^9}, 
   3.8310949353670835`*^9, 3.8310965309238477`*^9, 3.831116749743301*^9, 
   3.8311182479438214`*^9, 3.8311229629915514`*^9, 3.8311236131501694`*^9, 
   3.8311240938202915`*^9, 3.8311768276380367`*^9, 3.8311771209438334`*^9, 
   3.8341160028610215`*^9, 3.834138246416685*^9, 3.8341382825180063`*^9, 
   3.8342004044488907`*^9, 3.83473643317422*^9, 3.8348073662094226`*^9, 
   3.836450950681209*^9, 3.836538310288393*^9, 3.836582761072448*^9, {
   3.8366250766445427`*^9, 3.8366250995405855`*^9}, 3.838280056313915*^9, 
   3.838871077460187*^9, 3.8393880424608884`*^9, 3.8394815810905485`*^9, 
   3.8395605672086334`*^9, 3.839578348353078*^9, 3.839647893649784*^9, 
   3.839907947532486*^9, 3.8399936854325466`*^9, 3.8401659114149637`*^9, 
   3.840185711258215*^9, 3.840531526262638*^9, 3.840771656448845*^9, 
   3.8407867739875407`*^9, 3.8413035349771633`*^9, 3.841480364343147*^9, 
   3.84207060210835*^9, 3.8423402648818398`*^9, 3.8425110869896913`*^9, 
   3.8462231740897293`*^9, 3.8463208960074363`*^9, 3.848382509341266*^9, 
   3.848474412416564*^9, 3.848480703859063*^9, 3.8485627871267433`*^9, 
   3.8489877738991685`*^9, 3.8510708567831397`*^9, 3.8511464891481*^9, 
   3.8514942610019665`*^9, 3.8516772903144345`*^9, 3.8517534396682158`*^9, 
   3.8526145108574944`*^9, 3.852710297135527*^9, 3.852889362201131*^9, 
   3.8547768210878086`*^9, 3.855033556824269*^9, 3.8551204191016636`*^9, 
   3.8552049783016996`*^9, 3.855301700773314*^9, 3.8553809794569225`*^9, 
   3.8556402294035854`*^9, 3.855730460915981*^9, 3.8558214290827026`*^9, 
   3.8559104566687574`*^9, 3.856426222367005*^9, 3.8642888296934557`*^9, 
   3.874483641245864*^9, 3.8747269810677013`*^9, 3.8770765249483633`*^9, 
   3.877077674072401*^9},
 CellLabel->
  "Out[24]//TableForm=",ExpressionUUID->"f045dd06-08b8-49bc-9805-\
05dcfac4a979"]
}, Open  ]],

Cell[CellGroupData[{

Cell[BoxData[{
 RowBox[{
  RowBox[{"CSC9", "=", 
   RowBox[{"Table", "[", 
    RowBox[{
     RowBox[{"If", "[", 
      RowBox[{
       RowBox[{
        RowBox[{"Abs", "[", 
         RowBox[{"SCorrH9", "[", 
          RowBox[{"[", 
           RowBox[{"i", ",", "j"}], "]"}], "]"}], "]"}], "<", "0.2"}], ",", 
       "0", ",", 
       RowBox[{"SCorrH9", "[", 
        RowBox[{"[", 
         RowBox[{"i", ",", "j"}], "]"}], "]"}]}], " ", "]"}], ",", 
     RowBox[{"{", 
      RowBox[{"i", ",", "1", ",", 
       RowBox[{
        RowBox[{"Dimensions", "[", "SCorrH9", "]"}], "[", 
        RowBox[{"[", "1", "]"}], "]"}]}], "}"}], ",", 
     RowBox[{"{", 
      RowBox[{"j", ",", "1", ",", 
       RowBox[{
        RowBox[{"Dimensions", "[", "SCorrH9", "]"}], "[", 
        RowBox[{"[", "1", "]"}], "]"}]}], "}"}]}], "]"}]}], 
  ";"}], "\[IndentingNewLine]", 
 RowBox[{"TableForm", "[", "CSC9", "]"}]}], "Input",
 CellChangeTimes->{{3.8309425573452578`*^9, 3.8309425764457855`*^9}},
 CellLabel->"In[25]:=",ExpressionUUID->"8212e6d3-6e01-4249-a6ea-160aff141d5d"],

Cell[BoxData[
 TagBox[GridBox[{
    {"1.0000000000000002`", "0.7095631641086187`", "0.6230506811120536`", 
     "0.7007600934142424`", "0.6703086439325183`", "0.3585372409275485`", 
     "0.37235635622414337`", "0.4536239873221445`", "0.7727272727272728`", 
     "0.7916174734356554`", "0.7987012987012988`"},
    {"0.7095631641086187`", "1.0000000000000002`", "0.43371489669748065`", 
     "0.6964799664746861`", "0.708253428401826`", "0.32627409297760945`", 
     "0.4393772469031941`", "0.3465283400767733`", "0.7550177095631642`", 
     "0.7340613931523023`", "0.7219598583234947`"},
    {"0.6230506811120536`", "0.43371489669748065`", "0.9999999999999999`", 
     "0.5070328870105025`", "0.4567966387703862`", "0.5015824526377493`", 
     "0.3286725376185513`", "0.6106785814077019`", "0.6008343981772438`", 
     "0.5552412802140148`", "0.6903627025414026`"},
    {"0.7007600934142424`", "0.6964799664746861`", "0.5070328870105025`", 
     "0.9999999999999999`", "0.8761905358872094`", "0.354920817968346`", 
     "0.5485706827938489`", "0.550303092105384`", "0.6381816857462477`", 
     "0.6663714873136698`", "0.6684377554913866`"},
    {"0.6703086439325183`", "0.708253428401826`", "0.4567966387703862`", 
     "0.8761905358872094`", "0.9999999999999999`", "0", "0.6274600082529793`",
      "0.3869056178933715`", "0.6088882924179968`", "0.6658792916598364`", 
     "0.5753728602213709`"},
    {"0.3585372409275485`", "0.32627409297760945`", "0.5015824526377493`", 
     "0.354920817968346`", "0", "1.`", "0", "0.49014908978661553`", 
     "0.3949633757097378`", "0", "0.3189888660211716`"},
    {"0.37235635622414337`", "0.4393772469031941`", "0.3286725376185513`", 
     "0.5485706827938489`", "0.6274600082529793`", "0", "1.`", 
     "0.3141981483172788`", "0.49143230762478685`", "0.48915489871821716`", 
     "0.439865263097459`"},
    {"0.4536239873221445`", "0.3465283400767733`", "0.6106785814077019`", 
     "0.550303092105384`", "0.3869056178933715`", "0.49014908978661553`", 
     "0.3141981483172788`", "0.9999999999999998`", "0.3548219423887044`", 
     "0.5466565697777194`", "0.5920910867909072`"},
    {"0.7727272727272728`", "0.7550177095631642`", "0.6008343981772438`", 
     "0.6381816857462477`", "0.6088882924179968`", "0.3949633757097378`", 
     "0.49143230762478685`", "0.3548219423887044`", "1.0000000000000002`", 
     "0.6886068476977569`", "0.7868949232585597`"},
    {"0.7916174734356554`", "0.7340613931523023`", "0.5552412802140148`", 
     "0.6663714873136698`", "0.6658792916598364`", "0", 
     "0.48915489871821716`", "0.5466565697777194`", "0.6886068476977569`", 
     "1.0000000000000002`", "0.8447461629279812`"},
    {"0.7987012987012988`", "0.7219598583234947`", "0.6903627025414026`", 
     "0.6684377554913866`", "0.5753728602213709`", "0.3189888660211716`", 
     "0.439865263097459`", "0.5920910867909072`", "0.7868949232585597`", 
     "0.8447461629279812`", "1.0000000000000002`"}
   },
   GridBoxAlignment->{"Columns" -> {{Left}}, "Rows" -> {{Baseline}}},
   GridBoxSpacings->{"Columns" -> {
       Offset[0.27999999999999997`], {
        Offset[2.0999999999999996`]}, 
       Offset[0.27999999999999997`]}, "Rows" -> {
       Offset[0.2], {
        Offset[0.4]}, 
       Offset[0.2]}}],
  Function[BoxForm`e$, 
   TableForm[BoxForm`e$]]]], "Output",
 CellChangeTimes->{
  3.830942577089433*^9, 3.831020398135302*^9, 3.8310204286647406`*^9, 
   3.831094935429571*^9, 3.831096531001957*^9, 3.83111674982141*^9, 
   3.8311182480219417`*^9, 3.8311229630540395`*^9, 3.831123613975277*^9, 
   3.831124093851529*^9, 3.831176827706731*^9, 3.831177121006279*^9, 
   3.834116002876643*^9, 3.834138246416685*^9, 3.834138282551835*^9, 
   3.834200404471923*^9, 3.834736433192624*^9, 3.8348073662250443`*^9, 
   3.8364509506968307`*^9, 3.8365383103112326`*^9, 3.8365827611182947`*^9, {
   3.8366250766555405`*^9, 3.836625099571554*^9}, 3.8382800563451223`*^9, 
   3.838871077491084*^9, 3.8393880424979734`*^9, 3.8394815811163807`*^9, 
   3.83956056723802*^9, 3.839578348375475*^9, 3.83964789366838*^9, 
   3.839907947565265*^9, 3.839993685448168*^9, 3.8401659114477916`*^9, 
   3.840185711278945*^9, 3.8405315262782245`*^9, 3.8407716564716983`*^9, 
   3.84078677401018*^9, 3.8413035350019116`*^9, 3.841480364358786*^9, 
   3.842070602130332*^9, 3.842340264912959*^9, 3.842511087016576*^9, 
   3.8462231741053505`*^9, 3.846320896034683*^9, 3.8483825093541794`*^9, 
   3.848474412416564*^9, 3.8484807038746867`*^9, 3.84856278716*^9, 
   3.8489877739314795`*^9, 3.8510708567992744`*^9, 3.85114648917264*^9, 
   3.851494261028815*^9, 3.8516772903341675`*^9, 3.8517534396969786`*^9, 
   3.852614510885416*^9, 3.852710297164872*^9, 3.852889362221124*^9, 
   3.8547768211098957`*^9, 3.85503355684811*^9, 3.8551204191214776`*^9, 
   3.8552049783206873`*^9, 3.8553017007908125`*^9, 3.8553809794774623`*^9, 
   3.855640229425735*^9, 3.8557304609341784`*^9, 3.8558214291033225`*^9, 
   3.8559104566877604`*^9, 3.856426222391924*^9, 3.864288829723483*^9, 
   3.874483641264984*^9, 3.8747269810857015`*^9, 3.877076524971391*^9, 
   3.877077674097401*^9},
 CellLabel->
  "Out[26]//TableForm=",ExpressionUUID->"7ca34646-8e54-478e-8f65-\
e1fe123c8477"]
}, Open  ]],

Cell[CellGroupData[{

Cell[BoxData[
 RowBox[{"TableForm", "[", "PCorrH9", "]"}]], "Input",
 CellChangeTimes->{3.8309423654396*^9},
 CellLabel->"In[27]:=",ExpressionUUID->"1b33509a-b73a-480d-8786-ec9c3dfce093"],

Cell[BoxData[
 TagBox[GridBox[{
    {"1.`", "0.6543843991204726`", "0.43836644778044614`", 
     "0.45863395625880843`", "0.3602812112385106`", "0.3625311369282649`", 
     "0.11434775962418371`", "0.25098271945541883`", "0.7263831408670425`", 
     "0.7211847958241528`", "0.7327854298961873`"},
    {"0.6543843991204726`", "1.`", "0.33713517162454487`", 
     "0.6419326085979911`", "0.6468260647690378`", "0.3089378384817848`", 
     "0.37346032838106696`", "0.32777584209220034`", "0.9126874224328125`", 
     "0.8778764889322608`", "0.897557818543893`"},
    {"0.43836644778044614`", "0.33713517162454487`", "1.`", 
     "0.46475674577537596`", "0.3800130718443465`", "0.5421533331758708`", 
     "0.3383738852281081`", "0.5986478467646589`", "0.4477068833980872`", 
     "0.3976467914725886`", "0.4140506648643066`"},
    {"0.45863395625880843`", "0.6419326085979911`", "0.46475674577537596`", 
     "1.`", "0.7939093416601871`", "0.32027463646192394`", 
     "0.28169274191264293`", "0.47975162934522947`", "0.5841161800746993`", 
     "0.6229979053691067`", "0.6192472916345371`"},
    {"0.3602812112385106`", "0.6468260647690378`", "0.3800130718443465`", 
     "0.7939093416601871`", "1.`", "0.05119398440084216`", 
     "0.36640479641881996`", "0.3216514912028207`", "0.5545480251568249`", 
     "0.5626437239573129`", "0.5424203155101642`"},
    {"0.3625311369282649`", "0.3089378384817848`", "0.5421533331758708`", 
     "0.32027463646192394`", "0.05119398440084216`", "1.`", 
     RowBox[{"-", "0.04831116254845046`"}], "0.2807081609905547`", 
     "0.3758138159113829`", "0.22548673251506646`", "0.31174059803120047`"},
    {"0.11434775962418371`", "0.37346032838106696`", "0.3383738852281081`", 
     "0.28169274191264293`", "0.36640479641881996`", 
     RowBox[{"-", "0.04831116254845046`"}], "1.`", "0.4449405942781989`", 
     "0.4878946024151897`", "0.48040957190887007`", "0.47566554349481033`"},
    {"0.25098271945541883`", "0.32777584209220034`", "0.5986478467646589`", 
     "0.47975162934522947`", "0.3216514912028207`", "0.2807081609905547`", 
     "0.4449405942781989`", "1.`", "0.3530334997075674`", 
     "0.4728994934061114`", "0.49050764833246746`"},
    {"0.7263831408670425`", "0.9126874224328125`", "0.4477068833980872`", 
     "0.5841161800746993`", "0.5545480251568249`", "0.3758138159113829`", 
     "0.4878946024151897`", "0.3530334997075674`", "1.`", 
     "0.8746014614746093`", "0.9323577659450544`"},
    {"0.7211847958241528`", "0.8778764889322608`", "0.3976467914725886`", 
     "0.6229979053691067`", "0.5626437239573129`", "0.22548673251506646`", 
     "0.48040957190887007`", "0.4728994934061114`", "0.8746014614746093`", 
     "1.`", "0.9397303218443223`"},
    {"0.7327854298961873`", "0.897557818543893`", "0.4140506648643066`", 
     "0.6192472916345371`", "0.5424203155101642`", "0.31174059803120047`", 
     "0.47566554349481033`", "0.49050764833246746`", "0.9323577659450544`", 
     "0.9397303218443223`", "1.`"}
   },
   GridBoxAlignment->{"Columns" -> {{Left}}, "Rows" -> {{Baseline}}},
   GridBoxSpacings->{"Columns" -> {
       Offset[0.27999999999999997`], {
        Offset[2.0999999999999996`]}, 
       Offset[0.27999999999999997`]}, "Rows" -> {
       Offset[0.2], {
        Offset[0.4]}, 
       Offset[0.2]}}],
  Function[BoxForm`e$, 
   TableForm[BoxForm`e$]]]], "Output",
 CellChangeTimes->{
  3.830942366008303*^9, 3.831020399175336*^9, 3.831020429816727*^9, 
   3.831094935492058*^9, 3.831096531064444*^9, 3.831116749883898*^9, 
   3.8311182480844193`*^9, 3.831122963132148*^9, 3.8311236147563705`*^9, 
   3.831124093898395*^9, 3.8311768277723455`*^9, 3.831177121053145*^9, 
   3.8341160029078856`*^9, 3.8341382464323063`*^9, 3.834138282551835*^9, 
   3.8342004045031676`*^9, 3.8347364332238693`*^9, 3.8348073662334266`*^9, 
   3.836450950728073*^9, 3.836538310334327*^9, 3.836582761162011*^9, {
   3.8366250766767197`*^9, 3.836625099594268*^9}, 3.8382800563451223`*^9, 
   3.838871077522583*^9, 3.839388042513626*^9, 3.8394815811475964`*^9, 
   3.839560567269295*^9, 3.8395783483853283`*^9, 3.8396478936996546`*^9, 
   3.839907947572503*^9, 3.839993685479409*^9, 3.840165911479848*^9, 
   3.8401857112974787`*^9, 3.840531526293846*^9, 3.840771656483344*^9, 
   3.8407867740315194`*^9, 3.841303535010606*^9, 3.841480364390028*^9, 
   3.842070602163257*^9, 3.8423402649204254`*^9, 3.842511087024742*^9, 
   3.8462231741209717`*^9, 3.846320896056893*^9, 3.8483825093541794`*^9, 
   3.8484744124489403`*^9, 3.8484807039215508`*^9, 3.848562787175623*^9, 
   3.8489877739471035`*^9, 3.8510708568052597`*^9, 3.8511464891910505`*^9, 
   3.8514942610366693`*^9, 3.851677290352463*^9, 3.8517534397060432`*^9, 
   3.852614510903221*^9, 3.8527102971870947`*^9, 3.8528893622315474`*^9, 
   3.8547768211169004`*^9, 3.855033556854414*^9, 3.855120419142084*^9, 
   3.855204978338457*^9, 3.8553017008092394`*^9, 3.8553809794965377`*^9, 
   3.855640229446233*^9, 3.855730460951146*^9, 3.855821429109537*^9, 
   3.8559104567058992`*^9, 3.8564262223979073`*^9, 3.8642888297479787`*^9, 
   3.874483641281991*^9, 3.874726981103703*^9, 3.8770765249943247`*^9, 
   3.877077674125923*^9},
 CellLabel->
  "Out[27]//TableForm=",ExpressionUUID->"e71bee8f-0ba2-44fa-a409-\
0b6c9347b7d4"]
}, Open  ]],

Cell[CellGroupData[{

Cell[BoxData[
 RowBox[{"TableForm", "[", "SCorrH9", "]"}]], "Input",
 CellChangeTimes->{{3.830942317106781*^9, 3.8309423317357073`*^9}, 
   3.830942368384345*^9},
 CellLabel->"In[28]:=",ExpressionUUID->"3be8ac15-e042-4bf0-a5ef-748cffa1fe79"],

Cell[BoxData[
 TagBox[GridBox[{
    {"1.0000000000000002`", "0.7095631641086187`", "0.6230506811120536`", 
     "0.7007600934142424`", "0.6703086439325183`", "0.3585372409275485`", 
     "0.37235635622414337`", "0.4536239873221445`", "0.7727272727272728`", 
     "0.7916174734356554`", "0.7987012987012988`"},
    {"0.7095631641086187`", "1.0000000000000002`", "0.43371489669748065`", 
     "0.6964799664746861`", "0.708253428401826`", "0.32627409297760945`", 
     "0.4393772469031941`", "0.3465283400767733`", "0.7550177095631642`", 
     "0.7340613931523023`", "0.7219598583234947`"},
    {"0.6230506811120536`", "0.43371489669748065`", "0.9999999999999999`", 
     "0.5070328870105025`", "0.4567966387703862`", "0.5015824526377493`", 
     "0.3286725376185513`", "0.6106785814077019`", "0.6008343981772438`", 
     "0.5552412802140148`", "0.6903627025414026`"},
    {"0.7007600934142424`", "0.6964799664746861`", "0.5070328870105025`", 
     "0.9999999999999999`", "0.8761905358872094`", "0.354920817968346`", 
     "0.5485706827938489`", "0.550303092105384`", "0.6381816857462477`", 
     "0.6663714873136698`", "0.6684377554913866`"},
    {"0.6703086439325183`", "0.708253428401826`", "0.4567966387703862`", 
     "0.8761905358872094`", "0.9999999999999999`", "0.14993392226905417`", 
     "0.6274600082529793`", "0.3869056178933715`", "0.6088882924179968`", 
     "0.6658792916598364`", "0.5753728602213709`"},
    {"0.3585372409275485`", "0.32627409297760945`", "0.5015824526377493`", 
     "0.354920817968346`", "0.14993392226905417`", "1.`", 
     "0.02064923312496425`", "0.49014908978661553`", "0.3949633757097378`", 
     "0.16391760651985166`", "0.3189888660211716`"},
    {"0.37235635622414337`", "0.4393772469031941`", "0.3286725376185513`", 
     "0.5485706827938489`", "0.6274600082529793`", "0.02064923312496425`", 
     "1.`", "0.3141981483172788`", "0.49143230762478685`", 
     "0.48915489871821716`", "0.439865263097459`"},
    {"0.4536239873221445`", "0.3465283400767733`", "0.6106785814077019`", 
     "0.550303092105384`", "0.3869056178933715`", "0.49014908978661553`", 
     "0.3141981483172788`", "0.9999999999999998`", "0.3548219423887044`", 
     "0.5466565697777194`", "0.5920910867909072`"},
    {"0.7727272727272728`", "0.7550177095631642`", "0.6008343981772438`", 
     "0.6381816857462477`", "0.6088882924179968`", "0.3949633757097378`", 
     "0.49143230762478685`", "0.3548219423887044`", "1.0000000000000002`", 
     "0.6886068476977569`", "0.7868949232585597`"},
    {"0.7916174734356554`", "0.7340613931523023`", "0.5552412802140148`", 
     "0.6663714873136698`", "0.6658792916598364`", "0.16391760651985166`", 
     "0.48915489871821716`", "0.5466565697777194`", "0.6886068476977569`", 
     "1.0000000000000002`", "0.8447461629279812`"},
    {"0.7987012987012988`", "0.7219598583234947`", "0.6903627025414026`", 
     "0.6684377554913866`", "0.5753728602213709`", "0.3189888660211716`", 
     "0.439865263097459`", "0.5920910867909072`", "0.7868949232585597`", 
     "0.8447461629279812`", "1.0000000000000002`"}
   },
   GridBoxAlignment->{"Columns" -> {{Left}}, "Rows" -> {{Baseline}}},
   GridBoxSpacings->{"Columns" -> {
       Offset[0.27999999999999997`], {
        Offset[2.0999999999999996`]}, 
       Offset[0.27999999999999997`]}, "Rows" -> {
       Offset[0.2], {
        Offset[0.4]}, 
       Offset[0.2]}}],
  Function[BoxForm`e$, 
   TableForm[BoxForm`e$]]]], "Output",
 CellChangeTimes->{
  3.830942332256475*^9, 3.8309423686715517`*^9, 3.8310204001512675`*^9, 
   3.831020431475777*^9, 3.8310949355545454`*^9, 3.8310965311113095`*^9, 
   3.8311167499620075`*^9, 3.831118248149398*^9, 3.8311229632102585`*^9, 
   3.83112361653146*^9, 3.8311240939296403`*^9, 3.8311768278303404`*^9, 
   3.831177121115626*^9, 3.8341160029078856`*^9, 3.8341382464479275`*^9, 
   3.8341382825684633`*^9, 3.8342004045031676`*^9, 3.8347364332238693`*^9, 
   3.834807366264672*^9, 3.8364509507593145`*^9, 3.83653831034269*^9, 
   3.836582761207452*^9, {3.8366250767059374`*^9, 3.836625099604263*^9}, 
   3.8382800563784266`*^9, 3.838871077530367*^9, 3.839388042529754*^9, 
   3.839481581156498*^9, 3.839560567284924*^9, 3.839578348407307*^9, 
   3.8396478936996546`*^9, 3.839907947596655*^9, 3.8399936854950304`*^9, 
   3.840165911510868*^9, 3.8401857113179827`*^9, 3.8405315263094673`*^9, 
   3.840771656508221*^9, 3.840786774059013*^9, 3.841303535033403*^9, 
   3.841480364421241*^9, 3.842070602163257*^9, 3.842340264945577*^9, 
   3.842511087048048*^9, 3.8462231741209717`*^9, 3.8463208960845823`*^9, 
   3.8483825093799767`*^9, 3.848474412464469*^9, 3.848480703937171*^9, 
   3.848562787191273*^9, 3.8489877739628463`*^9, 3.8510708568102455`*^9, 
   3.851146489199026*^9, 3.8514942610588975`*^9, 3.851677290370852*^9, 
   3.8517534397302246`*^9, 3.8526145109228525`*^9, 3.852710297197747*^9, 
   3.8528893622505817`*^9, 3.854776821142782*^9, 3.855033556871753*^9, 
   3.855120419150519*^9, 3.855204978356008*^9, 3.8553017008269095`*^9, 
   3.8553809795041656`*^9, 3.85564022947488*^9, 3.8557304609687557`*^9, 
   3.85582142912747*^9, 3.8559104567149243`*^9, 3.856426222414851*^9, 
   3.8642888297739105`*^9, 3.874483641298819*^9, 3.8747269811217012`*^9, 
   3.8770765250153403`*^9, 3.8770776741519203`*^9},
 CellLabel->
  "Out[28]//TableForm=",ExpressionUUID->"154ddbde-1eb2-42ca-bfba-\
95a2fe2be270"]
}, Open  ]],

Cell[CellGroupData[{

Cell[BoxData[
 RowBox[{"NH9", "=", 
  RowBox[{"Table", "[", 
   RowBox[{
    RowBox[{"Variance", "[", 
     RowBox[{
      RowBox[{"H9", "[", 
       RowBox[{"[", "i", "]"}], "]"}], "/", 
      RowBox[{"Max", "[", 
       RowBox[{"H9", "[", 
        RowBox[{"[", "i", "]"}], "]"}], "]"}]}], "]"}], ",", 
    RowBox[{"{", 
     RowBox[{"i", ",", "1", ",", 
      RowBox[{
       RowBox[{"Dimensions", "[", "H9", "]"}], "[", 
       RowBox[{"[", "1", "]"}], "]"}]}], "}"}]}], "]"}]}]], "Input",
 CellChangeTimes->{{3.8309421753091717`*^9, 3.8309421941223373`*^9}},
 CellLabel->"In[29]:=",ExpressionUUID->"aa842548-6ca7-441b-b4ea-7d3d0e5d434f"],

Cell[BoxData[
 RowBox[{"{", 
  RowBox[{
  "0.10872113291819108`", ",", "0.15555289423619487`", ",", 
   "0.04989486411096582`", ",", "0.11031327014246133`", ",", 
   "0.08413071136423796`", ",", "0.07774855094392327`", ",", 
   "0.0718954248366013`", ",", "0.064507510786182`", ",", 
   "0.13727943562120423`", ",", "0.13003089794567438`", ",", 
   "0.14547765722227665`"}], "}"}]], "Output",
 CellChangeTimes->{
  3.830942194880498*^9, 3.8310204010255117`*^9, 3.8310204337421265`*^9, 
   3.831094935601411*^9, 3.8310965311939497`*^9, 3.8311167500244946`*^9, 
   3.8311182482119284`*^9, 3.831122963272745*^9, 3.831123617703105*^9, 
   3.831124093976464*^9, 3.8311768278807135`*^9, 3.8311771211625338`*^9, 
   3.8341160029235067`*^9, 3.834138246469669*^9, 3.8341382826017284`*^9, 
   3.83420040453441*^9, 3.834736433255111*^9, 3.834807366280293*^9, 
   3.836450950790559*^9, 3.836538310363863*^9, 3.836582761247336*^9, {
   3.836625076738674*^9, 3.8366250996242094`*^9}, 3.8382800563784266`*^9, 
   3.8388710775567913`*^9, 3.8393880425454063`*^9, 3.8394815811803045`*^9, 
   3.8395605673005085`*^9, 3.8395783484393435`*^9, 3.839647893730898*^9, 
   3.839907947604463*^9, 3.839993685526273*^9, 3.8401659115307846`*^9, 
   3.8401857113272734`*^9, 3.8405315263094673`*^9, 3.84077165653858*^9, 
   3.840786774079698*^9, 3.841303535041283*^9, 3.841480364421241*^9, 
   3.8420706021788816`*^9, 3.8423402649534473`*^9, 3.8425110870679097`*^9, 
   3.846223174152214*^9, 3.8463208960935946`*^9, 3.8483825093799767`*^9, 
   3.8484744124800606`*^9, 3.848480703968448*^9, 3.8485627872068653`*^9, 
   3.848987773978346*^9, 3.851070856824987*^9, 3.8511464892230763`*^9, 
   3.851494261066832*^9, 3.851677290380842*^9, 3.8517534397462864`*^9, 
   3.8526145109303293`*^9, 3.8527102972204523`*^9, 3.8528893622568*^9, 
   3.8547768211597366`*^9, 3.8550335568904886`*^9, 3.8551204191698866`*^9, 
   3.8552049783744392`*^9, 3.8553017008437653`*^9, 3.855380979527091*^9, 
   3.855640229496587*^9, 3.855730460984641*^9, 3.8558214291369185`*^9, 
   3.855910456732018*^9, 3.85642622242248*^9, 3.8642888297829123`*^9, 
   3.8744836413148546`*^9, 3.8747269811287017`*^9, 3.8770765250213785`*^9, 
   3.8770776741749487`*^9},
 CellLabel->"Out[29]=",ExpressionUUID->"269d91a1-b834-4deb-b475-821dc05bd3b3"]
}, Open  ]],

Cell[CellGroupData[{

Cell[BoxData[
 RowBox[{"PCA9", "=", 
  RowBox[{"PrincipalComponents", "[", 
   RowBox[{
    RowBox[{"H9", "//", "Transpose"}], ",", 
    RowBox[{"Method", "\[Rule]", "\"\<Correlation\>\""}]}], "]"}]}]], "Input",
 CellChangeTimes->{{3.830941589870864*^9, 3.8309416377084227`*^9}, 
   3.8309419603406744`*^9},
 CellLabel->"In[30]:=",ExpressionUUID->"0af5f345-34f4-4537-a284-ba59eebb6a27"],

Cell[BoxData[
 RowBox[{"{", 
  RowBox[{
   RowBox[{"{", 
    RowBox[{
    "3.042992230658871`", ",", "0.363317794080244`", ",", 
     "0.13865029996656322`", ",", "0.027766345968840304`", ",", 
     "0.03177054147920747`", ",", "0.049373843714739435`", ",", 
     "0.016971689357793467`", ",", "0.0026550325491693006`", ",", 
     "0.015278375838834192`", ",", "0.013164596584929087`", ",", 
     "0.009602731996486733`"}], "}"}], ",", 
   RowBox[{"{", 
    RowBox[{
     RowBox[{"-", "1.6757827425370049`"}], ",", 
     RowBox[{"-", "0.6980700044000349`"}], ",", 
     RowBox[{"-", "0.7301882769017846`"}], ",", "0.0216389763505431`", ",", 
     "1.1097383632562077`", ",", 
     RowBox[{"-", "0.9318696154702856`"}], ",", 
     RowBox[{"-", "0.015615008687916753`"}], ",", 
     RowBox[{"-", "0.4906416785663603`"}], ",", 
     RowBox[{"-", "0.3555987397152158`"}], ",", "0.4131776092089067`", ",", 
     RowBox[{"-", "0.13134205321599537`"}]}], "}"}], ",", 
   RowBox[{"{", 
    RowBox[{
     RowBox[{"-", "1.069496460600483`"}], ",", 
     RowBox[{"-", "1.45015861614764`"}], ",", "1.1601947637934178`", ",", 
     RowBox[{"-", "2.2245870248787205`"}], ",", 
     RowBox[{"-", "1.4307871831924424`"}], ",", "0.10376670222837302`", ",", 
     "1.2337070607274376`", ",", 
     RowBox[{"-", "0.37046461334154696`"}], ",", "0.022562769840611428`", ",", 
     RowBox[{"-", "0.44955014451163283`"}], ",", "0.026120529232467275`"}], 
    "}"}], ",", 
   RowBox[{"{", 
    RowBox[{
     RowBox[{"-", "1.2741853161658232`"}], ",", 
     RowBox[{"-", "0.967477694573421`"}], ",", 
     RowBox[{"-", "0.7275425786391502`"}], ",", 
     RowBox[{"-", "0.32588333064051794`"}], ",", "0.1547984551945953`", ",", 
     "0.8010922582654695`", ",", "0.3527798718860745`", ",", 
     "0.2237163326835337`", ",", "0.07532826665368014`", ",", 
     RowBox[{"-", "0.2682390824040847`"}], ",", 
     RowBox[{"-", "0.06306741376278371`"}]}], "}"}], ",", 
   RowBox[{"{", 
    RowBox[{
     RowBox[{"-", "1.179030395707142`"}], ",", 
     RowBox[{"-", "1.0537721271137248`"}], ",", 
     RowBox[{"-", "1.4118747889161132`"}], ",", 
     RowBox[{"-", "0.8768151097650214`"}], ",", "0.25722543669757497`", ",", 
     RowBox[{"-", "0.24633582741858048`"}], ",", 
     RowBox[{"-", "1.0288310469044308`"}], ",", 
     RowBox[{"-", "0.6830475625542981`"}], ",", "0.061081378379469996`", ",", 
     RowBox[{"-", "0.05398666129782602`"}], ",", "0.2580362315651005`"}], 
    "}"}], ",", 
   RowBox[{"{", 
    RowBox[{
     RowBox[{"-", "1.8712666931268707`"}], ",", "1.3884732278823393`", ",", 
     RowBox[{"-", "1.788945028586407`"}], ",", 
     RowBox[{"-", "0.6250821784030075`"}], ",", 
     RowBox[{"-", "0.7565590313198579`"}], ",", 
     RowBox[{"-", "1.7225114933920003`"}], ",", 
     RowBox[{"-", "0.5143177222936569`"}], ",", "0.21488200590827433`", ",", 
     "0.7355062896780192`", ",", 
     RowBox[{"-", "0.26010367944169294`"}], ",", "0.3385382383437464`"}], 
    "}"}], ",", 
   RowBox[{"{", 
    RowBox[{
     RowBox[{"-", "2.022123194782341`"}], ",", "1.580407698576295`", ",", 
     RowBox[{"-", "1.690090119953526`"}], ",", "0.18570792912697917`", ",", 
     RowBox[{"-", "0.4713397382478534`"}], ",", 
     RowBox[{"-", "1.5351926115945442`"}], ",", "0.786584941239433`", ",", 
     "0.03194444516241536`", ",", 
     RowBox[{"-", "0.3828132950398889`"}], ",", 
     RowBox[{"-", "0.03883004971152745`"}], ",", 
     RowBox[{"-", "0.2933649541876013`"}]}], "}"}], ",", 
   RowBox[{"{", 
    RowBox[{
     RowBox[{"-", "1.5255936288874064`"}], ",", 
     RowBox[{"-", "1.5389306461300962`"}], ",", 
     RowBox[{"-", "0.5340079617355971`"}], ",", 
     RowBox[{"-", "1.1237120742087572`"}], ",", 
     RowBox[{"-", "0.272497029386442`"}], ",", "0.6727755939068418`", ",", 
     "0.28838019748269467`", ",", "0.643887951242317`", ",", 
     "0.5170076855919723`", ",", "0.46957620554996404`", ",", 
     RowBox[{"-", "0.09536309154435775`"}]}], "}"}], ",", 
   RowBox[{"{", 
    RowBox[{
     RowBox[{"-", "1.1845905223389712`"}], ",", 
     RowBox[{"-", "0.6256321889312918`"}], ",", 
     RowBox[{"-", "1.3942796143346925`"}], ",", 
     RowBox[{"-", "0.9053357328176344`"}], ",", "1.1446675424514667`", ",", 
     "0.3509586105545381`", ",", 
     RowBox[{"-", "0.3963101508287059`"}], ",", "0.40861877148872144`", ",", 
     "0.017130206910244222`", ",", "0.05552473566439604`", ",", 
     RowBox[{"-", "0.10000480990416212`"}]}], "}"}], ",", 
   RowBox[{"{", 
    RowBox[{
     RowBox[{"-", "1.9165318935189737`"}], ",", 
     RowBox[{"-", "1.6361953655347667`"}], ",", "0.5421766157986105`", ",", 
     "2.467387561588218`", ",", 
     RowBox[{"-", "0.7086927182755087`"}], ",", 
     RowBox[{"-", "0.27937212345281587`"}], ",", "0.11590227442771718`", ",", 
     "0.1276383371070789`", ",", "0.32275404475686725`", ",", 
     "0.23275520360785212`", ",", "0.2724733300500194`"}], "}"}], ",", 
   RowBox[{"{", 
    RowBox[{
     RowBox[{"-", "1.392847195683578`"}], ",", 
     RowBox[{"-", "0.505377657923507`"}], ",", 
     RowBox[{"-", "1.948575775702498`"}], ",", 
     RowBox[{"-", "1.043704176331012`"}], ",", "0.8679238911728709`", ",", 
     "1.1230694671585792`", ",", 
     RowBox[{"-", "0.08060880105196923`"}], ",", 
     RowBox[{"-", "0.01733783299360941`"}], ",", 
     RowBox[{"-", "0.6045276714754613`"}], ",", 
     RowBox[{"-", "0.39759353010181553`"}], ",", "0.2980174455887204`"}], 
    "}"}], ",", 
   RowBox[{"{", 
    RowBox[{
    "3.0429922306588693`", ",", "0.3633177940802432`", ",", 
     "0.13865029996656147`", ",", "0.027766345968839062`", ",", 
     "0.03177054147920732`", ",", "0.04937384371473911`", ",", 
     "0.016971689357793238`", ",", "0.0026550325491690265`", ",", 
     "0.015278375838834799`", ",", "0.013164596584927944`", ",", 
     "0.00960273199648343`"}], "}"}], ",", 
   RowBox[{"{", 
    RowBox[{
    "3.0429922306588693`", ",", "0.3633177940802432`", ",", 
     "0.13865029996656147`", ",", "0.027766345968839062`", ",", 
     "0.03177054147920732`", ",", "0.04937384371473911`", ",", 
     "0.016971689357793238`", ",", "0.0026550325491690265`", ",", 
     "0.015278375838834799`", ",", "0.013164596584927944`", ",", 
     "0.00960273199648343`"}], "}"}], ",", 
   RowBox[{"{", 
    RowBox[{
    "3.0429922306588693`", ",", "0.3633177940802432`", ",", 
     "0.13865029996656147`", ",", "0.027766345968839062`", ",", 
     "0.03177054147920732`", ",", "0.04937384371473911`", ",", 
     "0.016971689357793238`", ",", "0.0026550325491690265`", ",", 
     "0.015278375838834799`", ",", "0.013164596584927944`", ",", 
     "0.00960273199648343`"}], "}"}], ",", 
   RowBox[{"{", 
    RowBox[{
    "3.0429922306588693`", ",", "0.3633177940802432`", ",", 
     "0.13865029996656147`", ",", "0.027766345968839062`", ",", 
     "0.03177054147920732`", ",", "0.04937384371473911`", ",", 
     "0.016971689357793238`", ",", "0.0026550325491690265`", ",", 
     "0.015278375838834799`", ",", "0.013164596584927944`", ",", 
     "0.00960273199648343`"}], "}"}], ",", 
   RowBox[{"{", 
    RowBox[{
    "3.0429922306588693`", ",", "0.3633177940802432`", ",", 
     "0.13865029996656147`", ",", "0.027766345968839062`", ",", 
     "0.03177054147920732`", ",", "0.04937384371473911`", ",", 
     "0.016971689357793238`", ",", "0.0026550325491690265`", ",", 
     "0.015278375838834799`", ",", "0.013164596584927944`", ",", 
     "0.00960273199648343`"}], "}"}], ",", 
   RowBox[{"{", 
    RowBox[{
    "3.0429922306588693`", ",", "0.3633177940802432`", ",", 
     "0.13865029996656147`", ",", "0.027766345968839062`", ",", 
     "0.03177054147920732`", ",", "0.04937384371473911`", ",", 
     "0.016971689357793238`", ",", "0.0026550325491690265`", ",", 
     "0.015278375838834799`", ",", "0.013164596584927944`", ",", 
     "0.00960273199648343`"}], "}"}], ",", 
   RowBox[{"{", 
    RowBox[{
    "3.0429922306588693`", ",", "0.3633177940802432`", ",", 
     "0.13865029996656147`", ",", "0.027766345968839062`", ",", 
     "0.03177054147920732`", ",", "0.04937384371473911`", ",", 
     "0.016971689357793238`", ",", "0.0026550325491690265`", ",", 
     "0.015278375838834799`", ",", "0.013164596584927944`", ",", 
     "0.00960273199648343`"}], "}"}], ",", 
   RowBox[{"{", 
    RowBox[{
    "3.0429922306588693`", ",", "0.3633177940802432`", ",", 
     "0.13865029996656147`", ",", "0.027766345968839062`", ",", 
     "0.03177054147920732`", ",", "0.04937384371473911`", ",", 
     "0.016971689357793238`", ",", "0.0026550325491690265`", ",", 
     "0.015278375838834799`", ",", "0.013164596584927944`", ",", 
     "0.00960273199648343`"}], "}"}], ",", 
   RowBox[{"{", 
    RowBox[{
    "3.0429922306588693`", ",", "0.3633177940802432`", ",", 
     "0.13865029996656147`", ",", "0.027766345968839062`", ",", 
     "0.03177054147920732`", ",", "0.04937384371473911`", ",", 
     "0.016971689357793238`", ",", "0.0026550325491690265`", ",", 
     "0.015278375838834799`", ",", "0.013164596584927944`", ",", 
     "0.00960273199648343`"}], "}"}], ",", 
   RowBox[{"{", 
    RowBox[{
    "3.0429922306588693`", ",", "0.3633177940802432`", ",", 
     "0.13865029996656147`", ",", "0.027766345968839062`", ",", 
     "0.03177054147920732`", ",", "0.04937384371473911`", ",", 
     "0.016971689357793238`", ",", "0.0026550325491690265`", ",", 
     "0.015278375838834799`", ",", "0.013164596584927944`", ",", 
     "0.00960273199648343`"}], "}"}], ",", 
   RowBox[{"{", 
    RowBox[{
    "3.0429922306588693`", ",", "0.3633177940802432`", ",", 
     "0.13865029996656147`", ",", "0.027766345968839062`", ",", 
     "0.03177054147920732`", ",", "0.04937384371473911`", ",", 
     "0.016971689357793238`", ",", "0.0026550325491690265`", ",", 
     "0.015278375838834799`", ",", "0.013164596584927944`", ",", 
     "0.00960273199648343`"}], "}"}], ",", 
   RowBox[{"{", 
    RowBox[{
    "3.0429922306588693`", ",", "0.3633177940802432`", ",", 
     "0.13865029996656147`", ",", "0.027766345968839062`", ",", 
     "0.03177054147920732`", ",", "0.04937384371473911`", ",", 
     "0.016971689357793238`", ",", "0.0026550325491690265`", ",", 
     "0.015278375838834799`", ",", "0.013164596584927944`", ",", 
     "0.00960273199648343`"}], "}"}], ",", 
   RowBox[{"{", 
    RowBox[{
     RowBox[{"-", "0.6517678883500748`"}], ",", 
     RowBox[{"-", "1.1983260576749657`"}], ",", 
     RowBox[{"-", "0.23510184028378414`"}], ",", "1.2352013168435816`", ",", 
     RowBox[{"-", "0.3742721382601112`"}], ",", 
     RowBox[{"-", "0.253029834476076`"}], ",", 
     RowBox[{"-", "0.7439328524717354`"}], ",", "0.09913485773004505`", ",", 
     "0.06906145473009227`", ",", 
     RowBox[{"-", "0.5713085612941909`"}], ",", 
     RowBox[{"-", "0.541433696137612`"}]}], "}"}], ",", 
   RowBox[{"{", 
    RowBox[{
     RowBox[{"-", "0.7178884789626226`"}], ",", 
     RowBox[{"-", "1.1818911283663032`"}], ",", "0.016414143289413284`", ",", 
     "0.4560476297773141`", ",", 
     RowBox[{"-", "0.6942811517883051`"}], ",", 
     RowBox[{"-", "0.20827485194329187`"}], ",", 
     RowBox[{"-", "0.1671913667552926`"}], ",", 
     RowBox[{"-", "0.02002819801529192`"}], ",", 
     RowBox[{"-", "0.3687041792253973`"}], ",", 
     RowBox[{"-", "0.05781096695868241`"}], ",", 
     RowBox[{"-", "0.21513400702622557`"}]}], "}"}], ",", 
   RowBox[{"{", 
    RowBox[{
     RowBox[{"-", "0.8871391131184739`"}], ",", 
     RowBox[{"-", "1.2515825360068962`"}], ",", "0.5830130686746315`", ",", 
     "0.4454251486107504`", ",", 
     RowBox[{"-", "1.0580912047497693`"}], ",", 
     RowBox[{"-", "0.697374690453498`"}], ",", "0.20209863207853923`", ",", 
     RowBox[{"-", "0.6809324664771863`"}], ",", 
     RowBox[{"-", "0.40372821502178535`"}], ",", "0.29160418031691104`", ",", 
     "0.19129560698143397`"}], "}"}], ",", 
   RowBox[{"{", 
    RowBox[{
     RowBox[{"-", "3.4034087652821956`"}], ",", "0.3331816563785232`", ",", 
     "3.393619578742006`", ",", 
     RowBox[{"-", "1.4292958299533585`"}], ",", 
     RowBox[{"-", "0.05154032076171572`"}], ",", "0.15819789443522406`", ",", 
     RowBox[{"-", "0.43288563781681877`"}], ",", "0.1166880428913471`", ",", 
     "0.271096852875108`", ",", 
     RowBox[{"-", "0.05493200233561328`"}], ",", 
     RowBox[{"-", "0.03329710532708006`"}]}], "}"}], ",", 
   RowBox[{"{", 
    RowBox[{
     RowBox[{"-", "1.3853746529977913`"}], ",", 
     RowBox[{"-", "0.46601963485447223`"}], ",", "0.3952564743154888`", ",", 
     "0.00343125476623506`", ",", "1.2568429427372234`", ",", 
     RowBox[{"-", "0.8085388302800397`"}], ",", "0.20036885618243971`", ",", 
     "0.11526530455964898`", ",", "0.3818831595835857`", ",", 
     RowBox[{"-", "0.08161460121801027`"}], ",", 
     RowBox[{"-", "0.2191992053270193`"}]}], "}"}], ",", 
   RowBox[{"{", 
    RowBox[{
     RowBox[{"-", "1.0931414927683443`"}], ",", 
     RowBox[{"-", "1.3600411626043853`"}], ",", 
     RowBox[{"-", "0.06716629902558464`"}], ",", "1.0532042127833046`", ",", 
     RowBox[{"-", "0.6843651070703581`"}], ",", "0.2784920454754497`", ",", 
     RowBox[{"-", "0.2896052701499945`"}], ",", "0.9263243387111342`", ",", 
     RowBox[{"-", "0.37628222772236114`"}], ",", "0.25293427666200147`", ",", 
     "0.12252093449770855`"}], "}"}], ",", 
   RowBox[{"{", 
    RowBox[{
     RowBox[{"-", "2.038485984676347`"}], ",", 
     RowBox[{"-", "0.9366808456954712`"}], ",", 
     RowBox[{"-", "0.6761912951097834`"}], ",", "2.13328604188283`", ",", 
     "0.5918108175737755`", ",", "0.6938269497148927`", ",", 
     "0.7944478264761387`", ",", 
     RowBox[{"-", "0.04904606537897758`"}], ",", "0.1687299670092393`", ",", 
     RowBox[{"-", "0.29098347395515634`"}], ",", "0.16439575561629768`"}], 
    "}"}], ",", 
   RowBox[{"{", 
    RowBox[{
     RowBox[{"-", "1.3271447323392132`"}], ",", 
     RowBox[{"-", "0.6123433308236959`"}], ",", "0.10192562336072157`", ",", 
     RowBox[{"-", "0.8668589738388014`"}], ",", 
     RowBox[{"-", "0.8498814977294153`"}], ",", "0.749774184038089`", ",", 
     RowBox[{"-", "0.8585700092522621`"}], ",", 
     RowBox[{"-", "0.5403789031093394`"}], ",", "0.01020877684530794`", ",", 
     "0.38303134564496555`", ",", 
     RowBox[{"-", "0.21566424397372605`"}]}], "}"}], ",", 
   RowBox[{"{", 
    RowBox[{
     RowBox[{"-", "2.5920293786837463`"}], ",", "0.7005567940609639`", ",", 
     "3.0923731975086888`", ",", 
     RowBox[{"-", "0.1125644008589509`"}], ",", "0.9886293061317386`", ",", 
     RowBox[{"-", "0.9021593854271222`"}], ",", 
     RowBox[{"-", "0.3516541311639356`"}], ",", "0.5461841121620421`", ",", 
     RowBox[{"-", "0.5989774586926495`"}], ",", 
     RowBox[{"-", "0.19892986866884257`"}], ",", "0.20535637253199618`"}], 
    "}"}], ",", 
   RowBox[{"{", 
    RowBox[{
     RowBox[{"-", "3.894351178468711`"}], ",", "3.2001241926199495`", ",", 
     "0.4899376743498798`", ",", "1.7672662516549167`", ",", 
     RowBox[{"-", "0.48756084267971367`"}], ",", "1.43279446106142`", ",", 
     RowBox[{"-", "0.3687408297259845`"}], ",", 
     RowBox[{"-", "0.5297944856938513`"}], ",", "0.11631414440259674`", ",", 
     RowBox[{"-", "0.17382249881071174`"}], ",", 
     RowBox[{"-", "0.03283406996634088`"}]}], "}"}], ",", 
   RowBox[{"{", 
    RowBox[{
     RowBox[{"-", "3.7311315201458615`"}], ",", "3.1735561333642845`", ",", 
     RowBox[{"-", "1.0905906773709415`"}], ",", 
     RowBox[{"-", "0.7837622985673994`"}], ",", 
     RowBox[{"-", "0.7461308967173407`"}], ",", "0.5113976359170136`", ",", 
     "0.365445826346611`", ",", "0.42885047200027887`", ",", 
     RowBox[{"-", "0.23498167233716966`"}], ",", "0.3479920032886613`", ",", 
     RowBox[{"-", "0.03196451474574929`"}]}], "}"}], ",", 
   RowBox[{"{", 
    RowBox[{
     RowBox[{"-", "2.725587769423331`"}], ",", "0.3830679708551535`", ",", 
     "0.717189217161703`", ",", "0.1880423092836042`", ",", 
     "1.8013450657336896`", ",", "0.06665349286075269`", ",", 
     "0.6879153786043093`", ",", 
     RowBox[{"-", "0.5359785886555758`"}], ",", "0.358329576068282`", ",", 
     "0.27996980516206027`", ",", 
     RowBox[{"-", "0.028920795243117962`"}]}], "}"}]}], "}"}]], "Output",
 CellChangeTimes->{{3.830941613335778*^9, 3.8309416403711777`*^9}, 
   3.8309419611323833`*^9, 3.8310204017315927`*^9, 3.8310204347856646`*^9, 
   3.831094935687027*^9, 3.8310965312564893`*^9, 3.831116750102604*^9, 
   3.831118248305661*^9, 3.831122963366477*^9, 3.8311236184460287`*^9, 
   3.831124094038994*^9, 3.8311768279543495`*^9, 3.8311771212406454`*^9, 
   3.834116002954749*^9, 3.834138246469669*^9, 3.8341382826017284`*^9, 
   3.834200404565653*^9, 3.834736433286354*^9, 3.834807366327157*^9, 
   3.8364509508218*^9, 3.8365383103981333`*^9, 3.836582761308198*^9, {
   3.836625076769721*^9, 3.8366250996606903`*^9}, 3.8382800564097013`*^9, 
   3.8388710775966096`*^9, 3.8393880425766463`*^9, 3.839481581209549*^9, 
   3.8395605673317814`*^9, 3.839578348472496*^9, 3.8396478937621098`*^9, 
   3.839907947633964*^9, 3.839993685557516*^9, 3.8401659115679245`*^9, 
   3.8401857113504505`*^9, 3.8405315263407097`*^9, 3.8407716565671864`*^9, 
   3.840786774115081*^9, 3.8413035350707874`*^9, 3.8414803644524827`*^9, 
   3.842070602210124*^9, 3.842340264978016*^9, 3.842511087096096*^9, 
   3.8462231741834884`*^9, 3.846320896121765*^9, 3.848382509411222*^9, 
   3.8484744125113373`*^9, 3.848480703999657*^9, 3.8485627872537594`*^9, 
   3.8489877740252423`*^9, 3.851070856847747*^9, 3.8511464892357817`*^9, 
   3.8514942610971313`*^9, 3.851677290404791*^9, 3.851753439769601*^9, 
   3.8526145109580665`*^9, 3.8527102972526956`*^9, 3.852889362283821*^9, 
   3.854776821186699*^9, 3.8550335569177375`*^9, 3.8551204191988792`*^9, 
   3.8552049784002028`*^9, 3.8553017008724174`*^9, 3.855380979551581*^9, 
   3.8556402295244727`*^9, 3.8557304610117297`*^9, 3.8558214291609125`*^9, 
   3.8559104567626786`*^9, 3.8564262224466467`*^9, 3.8642888298103857`*^9, 
   3.8744836413347855`*^9, 3.874726981155701*^9, 3.8770765250483437`*^9, 
   3.877077674203945*^9},
 CellLabel->"Out[30]=",ExpressionUUID->"f06fddf4-7cad-4c4e-ad3e-2a92f1cbb14a"]
}, Open  ]],

Cell[CellGroupData[{

Cell[BoxData[
 RowBox[{"PC9", "=", 
  RowBox[{
   RowBox[{"Variance", "[", "PCA9", "]"}], "/", 
   RowBox[{"Apply", "[", 
    RowBox[{"Plus", ",", 
     RowBox[{"Variance", "[", "PCA9", "]"}]}], "]"}]}]}]], "Input",
 CellChangeTimes->{{3.830941845815355*^9, 3.8309419028807535`*^9}, {
  3.8309419640434046`*^9, 3.830941967336611*^9}, {3.8309419982618976`*^9, 
  3.8309420028147106`*^9}},
 CellLabel->"In[31]:=",ExpressionUUID->"a5da6aee-5595-4311-bab3-6f9c75a19f59"],

Cell[BoxData[
 RowBox[{"{", 
  RowBox[{
  "0.561106079299674`", ",", "0.1209888672155455`", ",", 
   "0.10982802275339608`", ",", "0.07938855642865354`", ",", 
   "0.04464718027218246`", ",", "0.03844555354709732`", ",", 
   "0.018771933691499064`", ",", "0.011346236723763635`", ",", 
   "0.007522053348386619`", ",", "0.00519788501073291`", ",", 
   "0.002757631709069056`"}], "}"}]], "Output",
 CellChangeTimes->{
  3.830941855743734*^9, {3.8309418884482775`*^9, 3.8309419044164*^9}, 
   3.830941967952547*^9, 3.830942058870413*^9, 3.831020402632619*^9, 
   3.8310204366834774`*^9, 3.8310949357338943`*^9, 3.8310965313657894`*^9, 
   3.8311167501650915`*^9, 3.831118248397211*^9, 3.8311229634289637`*^9, 
   3.8311236193833427`*^9, 3.8311240940702376`*^9, 3.831176828019949*^9, 
   3.831177121287512*^9, 3.8341160029859924`*^9, 3.8341382465014195`*^9, 
   3.834138282618357*^9, 3.8342004045968957`*^9, 3.8347364333020096`*^9, 
   3.834807366327157*^9, 3.8364509508374214`*^9, 3.836538310425285*^9, 
   3.836582761349514*^9, {3.8366250767965417`*^9, 3.8366250996936646`*^9}, 
   3.8382800564097013`*^9, 3.838871077623189*^9, 3.839388042607889*^9, 
   3.8394815812293158`*^9, 3.839560567347372*^9, 3.839578348503193*^9, 
   3.839647893777731*^9, 3.839907947662526*^9, 3.839993685573137*^9, 
   3.8401659115948815`*^9, 3.840185711360383*^9, 3.8405315263719525`*^9, 
   3.8407716565914*^9, 3.8407867741420965`*^9, 3.8413035350993385`*^9, 
   3.8414803644524827`*^9, 3.8420706022413654`*^9, 3.8423402649987583`*^9, 
   3.842511087102643*^9, 3.846223174199078*^9, 3.84632089615018*^9, 
   3.8483825094268436`*^9, 3.8484744125269527`*^9, 3.848480704030923*^9, 
   3.848562787269351*^9, 3.8489877740408306`*^9, 3.8510708568617115`*^9, 
   3.8511464892561245`*^9, 3.8514942611142807`*^9, 3.851677290430536*^9, 
   3.851753439789254*^9, 3.8526145109774685`*^9, 3.852710297282665*^9, 
   3.8528893623037004`*^9, 3.8547768212089896`*^9, 3.8550335569343405`*^9, 
   3.8551204192199306`*^9, 3.8552049784205284`*^9, 3.8553017008891525`*^9, 
   3.8553809795769477`*^9, 3.8556402295454493`*^9, 3.855730461027598*^9, 
   3.8558214291814656`*^9, 3.85591045678087*^9, 3.8564262224636126`*^9, 
   3.864288829840705*^9, 3.8744836413506875`*^9, 3.874726981171702*^9, 
   3.8770765250543785`*^9, 3.877077674229456*^9},
 CellLabel->"Out[31]=",ExpressionUUID->"e912e4df-db5a-4e63-9f65-8bdb3a7d8821"]
}, Open  ]],

Cell[CellGroupData[{

Cell[BoxData[
 RowBox[{"AcPC9", "=", 
  RowBox[{"Table", "[", 
   RowBox[{
    RowBox[{"Apply", "[", 
     RowBox[{"Plus", ",", 
      RowBox[{"PC9", "[", 
       RowBox[{"[", 
        RowBox[{"Table", "[", 
         RowBox[{"j", ",", 
          RowBox[{"{", 
           RowBox[{"j", ",", "1", ",", "i"}], "}"}]}], "]"}], "]"}], "]"}]}], 
     "]"}], ",", 
    RowBox[{"{", 
     RowBox[{"i", ",", "1", ",", 
      RowBox[{
       RowBox[{"Dimensions", "[", "PC9", "]"}], "[", 
       RowBox[{"[", "1", "]"}], "]"}]}], "}"}]}], "]"}]}]], "Input",
 CellChangeTimes->{{3.8309420051691084`*^9, 3.830942053778035*^9}},
 CellLabel->"In[32]:=",ExpressionUUID->"c868ac98-3dda-4b7b-b907-347aada1e70c"],

Cell[BoxData[
 RowBox[{"{", 
  RowBox[{
  "0.561106079299674`", ",", "0.6820949465152195`", ",", 
   "0.7919229692686156`", ",", "0.8713115256972691`", ",", 
   "0.9159587059694516`", ",", "0.954404259516549`", ",", 
   "0.9731761932080479`", ",", "0.9845224299318116`", ",", 
   "0.9920444832801982`", ",", "0.9972423682909312`", ",", 
   "1.0000000000000002`"}], "}"}]], "Output",
 CellChangeTimes->{{3.8309420544015183`*^9, 3.8309420597819867`*^9}, 
   3.831020403289974*^9, 3.8310204392083716`*^9, 3.831094935796383*^9, 
   3.831096531428276*^9, 3.831116750227579*^9, 3.831118248459697*^9, 
   3.8311229635070734`*^9, 3.831123620101948*^9, 3.831124094117117*^9, 
   3.8311768280766993`*^9, 3.831177121349985*^9, 3.8341160029859924`*^9, 
   3.8341382465185513`*^9, 3.8341382826513186`*^9, 3.8342004045968957`*^9, 
   3.8347364333332186`*^9, 3.8348073663428087`*^9, 3.8364509508374214`*^9, 
   3.836538310432562*^9, 3.8365827613893337`*^9, {3.8366250768071847`*^9, 
   3.836625099724603*^9}, 3.8382800564409122`*^9, 3.838871077655016*^9, 
   3.8393880426391315`*^9, 3.8394815812506905`*^9, 3.839560567378643*^9, 
   3.8395783485118904`*^9, 3.8396478938089743`*^9, 3.839907947685627*^9, 
   3.8399936856043806`*^9, 3.8401659116158395`*^9, 3.8401857113800087`*^9, 
   3.8405315263719525`*^9, 3.840771656621081*^9, 3.840786774163183*^9, 
   3.8413035351078444`*^9, 3.8414803644837313`*^9, 3.8420706022569876`*^9, 
   3.842340265028558*^9, 3.8425110871197853`*^9, 3.846223174230321*^9, 
   3.846320896158379*^9, 3.848382509442464*^9, 3.8484744125581956`*^9, 
   3.8484807040465484`*^9, 3.8485627873005934`*^9, 3.8489877740720735`*^9, 
   3.8510708568657007`*^9, 3.851146489262884*^9, 3.851494261131832*^9, 
   3.851677290447451*^9, 3.851753439799361*^9, 3.852614510999613*^9, 
   3.8527102972900925`*^9, 3.8528893623311076`*^9, 3.854776821214358*^9, 
   3.855033556953499*^9, 3.8551204192269993`*^9, 3.855204978426962*^9, 
   3.8553017008958006`*^9, 3.855380979584014*^9, 3.855640229553237*^9, 
   3.855730461034133*^9, 3.8558214291878915`*^9, 3.8559104567988777`*^9, 
   3.856426222469865*^9, 3.864288829849354*^9, 3.874483641358631*^9, 
   3.8747269811927013`*^9, 3.877076525076327*^9, 3.8770776742584553`*^9},
 CellLabel->"Out[32]=",ExpressionUUID->"c8024c7b-89ff-4167-8ab8-71f4c694f365"]
}, Open  ]],

Cell[CellGroupData[{

Cell[BoxData[
 RowBox[{"H12", "=", 
  RowBox[{
   RowBox[{"Delete", "[", 
    RowBox[{
     RowBox[{"Transpose", "[", 
      RowBox[{"Delete", "[", 
       RowBox[{"Horm12W", ",", 
        RowBox[{"{", 
         RowBox[{
          RowBox[{"{", "1", "}"}], ",", 
          RowBox[{"{", "2", "}"}]}], "}"}]}], "]"}], "]"}], ",", 
     RowBox[{"{", 
      RowBox[{
       RowBox[{"{", "1", "}"}], ",", 
       RowBox[{"{", "2", "}"}]}], "}"}]}], "]"}], "//", 
   "Transpose"}]}]], "Input",
 CellChangeTimes->{{3.830941369442683*^9, 3.8309414147896414`*^9}, {
   3.830941467788921*^9, 3.8309415684541874`*^9}, {3.8309419496693993`*^9, 
   3.830941952492991*^9}, 3.8310204449734774`*^9},
 CellLabel->"In[33]:=",ExpressionUUID->"d8f6614b-ca29-40d6-9569-f9991d950c83"],

Cell[BoxData[
 RowBox[{"{", 
  RowBox[{
   RowBox[{"{", 
    RowBox[{
    "1200.249498`", ",", "56.82`", ",", "170.84`", ",", "139.52`", ",", 
     "359.72`", ",", "349.16`", ",", "237.08`", ",", "274.54`", ",", "84.8`", 
     ",", "189.28`", ",", "229.81`", ",", "872.15`", ",", "353.12`", ",", 
     "152.16`", ",", "586.13`", ",", "173.19`", ",", "1967.68`", ",", 
     "2426.81`", ",", "649.94`", ",", "497.26`", ",", "754.18`", ",", 
     "1107.72`", ",", "832.15`", ",", "0.`", ",", "99.41`", ",", "7.24`", ",",
      "9.67`", ",", "158.91`", ",", "443.06`", ",", "135.42`", ",", "10.72`", 
     ",", "63.95`", ",", "492.32`", ",", "978.78`", ",", "282.06`"}], "}"}], 
   ",", 
   RowBox[{"{", 
    RowBox[{
    "612.512531`", ",", "601.51`", ",", "630.78`", ",", "672.41`", ",", 
     "508.65`", ",", "591.53`", ",", "586.74`", ",", "584.58`", ",", 
     "413.62`", ",", "599.51`", ",", "570.94`", ",", "427.34`", ",", 
     "571.24`", ",", "703.28`", ",", "653.49`", ",", "637.28`", ",", 
     "437.56`", ",", "401.65`", ",", "587.15`", ",", "705.67`", ",", 
     "708.81`", ",", "699.4`", ",", "732.99`", ",", "658.79`", ",", "585.41`",
      ",", "590.26`", ",", "540.67`", ",", "685.3`", ",", "724.88`", ",", 
     "623.17`", ",", "741.48`", ",", "639.24`", ",", "596.24`", ",", 
     "610.94`", ",", "531.04`"}], "}"}], ",", 
   RowBox[{"{", 
    RowBox[{
    "19.7163403`", ",", "3.37`", ",", "4.91`", ",", "0.`", ",", "3.61`", ",", 
     "4.5`", ",", "13.92`", ",", "4.19`", ",", "6.81`", ",", "0.`", ",", 
     "2.4`", ",", "0.`", ",", "0.`", ",", "0.`", ",", "0.`", ",", "0.`", ",", 
     "1.87`", ",", "1.69`", ",", "4.57`", ",", "1.12`", ",", "2.99`", ",", 
     "0.`", ",", "0.`", ",", "3.59`", ",", "4.07`", ",", "0.`", ",", "4.31`", 
     ",", "5.16`", ",", "2.54`", ",", "7.47`", ",", "0.`", ",", "6.64`", ",", 
     "3.61`", ",", "6.21`", ",", "0.`"}], "}"}], ",", 
   RowBox[{"{", 
    RowBox[{
    "1.785611246`", ",", "0.14`", ",", "0.38`", ",", "0.36`", ",", "1.19`", 
     ",", "0.36`", ",", "0.57`", ",", "0.1`", ",", "0.41`", ",", "0.12`", ",",
      "0.96`", ",", "1.54`", ",", "1.88`", ",", "1.72`", ",", "1.8`", ",", 
     "1.49`", ",", "1.57`", ",", "1.56`", ",", "1.91`", ",", "1.76`", ",", 
     "1.68`", ",", "1.69`", ",", "1.79`", ",", "0.23`", ",", "0.33`", ",", 
     "0.33`", ",", "0.37`", ",", "2.29`", ",", "0.1`", ",", "0.49`", ",", 
     "0.26`", ",", "0.57`", ",", "0.68`", ",", "0.22`", ",", "1.57`"}], "}"}],
    ",", 
   RowBox[{"{", 
    RowBox[{
    "0.484786841`", ",", "0.08`", ",", "0.2`", ",", "0.`", ",", "0.69`", ",", 
     "0.45`", ",", "0.33`", ",", "0.48`", ",", "0.32`", ",", "0.21`", ",", 
     "0.29`", ",", "0.35`", ",", "0.53`", ",", "0.56`", ",", "0.14`", ",", 
     "0.56`", ",", "0.4`", ",", "0.12`", ",", "0.14`", ",", "0.5`", ",", 
     "0.71`", ",", "0.45`", ",", "0.26`", ",", "0.39`", ",", "0.26`", ",", 
     "0.82`", ",", "0.36`", ",", "0.25`", ",", "0.13`", ",", "0.11`", ",", 
     "0.82`", ",", "0.2`", ",", "0.12`", ",", "0.12`", ",", "0.28`"}], "}"}], 
   ",", 
   RowBox[{"{", 
    RowBox[{
    "0.024641437`", ",", "0.`", ",", "0.`", ",", "0.13`", ",", "0.23`", ",", 
     "0.09`", ",", "0.14`", ",", "0.05`", ",", "0.`", ",", "0.06`", ",", 
     "0.16`", ",", "0.`", ",", "0.`", ",", "0.`", ",", "0.05`", ",", "0.`", 
     ",", "0.`", ",", "0.`", ",", "0.`", ",", "0.`", ",", "0.`", ",", "0.13`",
      ",", "0.07`", ",", "0.`", ",", "0.`", ",", "0.`", ",", "0.`", ",", 
     "0.09`", ",", "0.`", ",", "0.`", ",", "0.`", ",", "0.`", ",", "0.`", ",",
      "0.43`", ",", "0.`"}], "}"}], ",", 
   RowBox[{"{", 
    RowBox[{
    "0.04421354`", ",", "1.32`", ",", "3.35`", ",", "0.97`", ",", "2.08`", 
     ",", "0.34`", ",", "0.15`", ",", "1.88`", ",", "0.14`", ",", "1.44`", 
     ",", "0.18`", ",", "0.03`", ",", "0.04`", ",", "0.03`", ",", "0.03`", 
     ",", "0.04`", ",", "0.03`", ",", "0.04`", ",", "0.05`", ",", "0.41`", 
     ",", "0.06`", ",", "0.03`", ",", "0.03`", ",", "1.3`", ",", "1.33`", ",",
      "2.22`", ",", "0.79`", ",", "0.14`", ",", "0.28`", ",", "1.66`", ",", 
     "0.41`", ",", "0.8`", ",", "1.17`", ",", "1.27`", ",", "1.86`"}], "}"}], 
   ",", 
   RowBox[{"{", 
    RowBox[{
    "5.124276741`", ",", "0.`", ",", "0.`", ",", "0.`", ",", "4.31`", ",", 
     "0.`", ",", "4.1`", ",", "1.19`", ",", "5.08`", ",", "2.98`", ",", 
     "1.33`", ",", "0.`", ",", "0.`", ",", "0.`", ",", "0.`", ",", "0.`", ",",
      "0.`", ",", "0.`", ",", "6.43`", ",", "0.`", ",", "7.39`", ",", "3.`", 
     ",", "4.57`", ",", "0.`", ",", "0.15`", ",", "0.`", ",", "0.11`", ",", 
     "5.37`", ",", "6.94`", ",", "15.19`", ",", "0.`", ",", "18.06`", ",", 
     "10.86`", ",", "3.14`", ",", "17.87`"}], "}"}], ",", 
   RowBox[{"{", 
    RowBox[{
    "12.31191157`", ",", "16.84`", ",", "9.52`", ",", "11.89`", ",", "25.16`",
      ",", "12.82`", ",", "14.39`", ",", "19.28`", ",", "13.8`", ",", 
     "20.19`", ",", "14.12`", ",", "17.12`", ",", "7.35`", ",", "9.94`", ",", 
     "16.89`", ",", "8.94`", ",", "18.12`", ",", "13.52`", ",", "17.7`", ",", 
     "11.65`", ",", "18.02`", ",", "18.98`", ",", "15.24`", ",", "11.63`", 
     ",", "7.43`", ",", "11.52`", ",", "15.95`", ",", "35.92`", ",", "44.74`",
      ",", "37.56`", ",", "15.79`", ",", "39.31`", ",", "27.71`", ",", 
     "24.67`", ",", "31.15`"}], "}"}], ",", 
   RowBox[{"{", 
    RowBox[{
    "682.8110106`", ",", "223.53`", ",", "556.52`", ",", "367.37`", ",", 
     "768.58`", ",", "355.4`", ",", "906.96`", ",", "314.92`", ",", "469.8`", 
     ",", "408.58`", ",", "379.18`", ",", "645.78`", ",", "436.37`", ",", 
     "562.04`", ",", "764.68`", ",", "556.6`", ",", "711.34`", ",", "444.86`",
      ",", "707.22`", ",", "703.67`", ",", "933.27`", ",", "966.9`", ",", 
     "583.42`", ",", "312.88`", ",", "141.79`", ",", "250.89`", ",", 
     "327.75`", ",", "706.84`", ",", "474.32`", ",", "478.62`", ",", 
     "506.59`", ",", "467.75`", ",", "292.81`", ",", "273.36`", ",", 
     "312.84`"}], "}"}], ",", 
   RowBox[{"{", 
    RowBox[{
    "9662.343388`", ",", "5714.35`", ",", "8195.29`", ",", "5658.31`", ",", 
     "10248.41`", ",", "9159.05`", ",", "10921.18`", ",", "10042.1`", ",", 
     "9928.02`", ",", "10467.6`", ",", "9393.12`", ",", "10057.84`", ",", 
     "8210.94`", ",", "7205.39`", ",", "8764.35`", ",", "7020.54`", ",", 
     "10003.87`", ",", "9607.13`", ",", "9400.22`", ",", "9874.68`", ",", 
     "10290.33`", ",", "10307.74`", ",", "9871.36`", ",", "6767.64`", ",", 
     "6671.03`", ",", "6932.95`", ",", "5001.73`", ",", "11831.19`", ",", 
     "10551.17`", ",", "12492.32`", ",", "8203.6`", ",", "12284.95`", ",", 
     "10724.72`", ",", "11046.87`", ",", "12464.45`"}], "}"}]}], 
  "}"}]], "Output",
 CellChangeTimes->{
  3.8309414153915477`*^9, {3.830941468167861*^9, 3.830941495311832*^9}, 
   3.830941568980974*^9, {3.8309419531039314`*^9, 3.8309419691346245`*^9}, 
   3.830942067863928*^9, 3.831020403883618*^9, 3.8310204458795447`*^9, 
   3.8310949358588705`*^9, 3.831096531506386*^9, 3.8311167503056884`*^9, 
   3.831118248585824*^9, 3.831122963569561*^9, 3.831123620695478*^9, 
   3.831124094163971*^9, 3.8311768281762576`*^9, 3.83117712142811*^9, 
   3.8341160030016136`*^9, 3.834138246535179*^9, 3.8341382826672087`*^9, 
   3.8342004046281385`*^9, 3.8347364333332186`*^9, 3.8348073663740206`*^9, 
   3.8364509508686647`*^9, 3.83653831049426*^9, 3.836582761438167*^9, {
   3.836625076842065*^9, 3.836625099755747*^9}, 3.8382800564721856`*^9, 
   3.83887107767973*^9, 3.8393880426391315`*^9, 3.839481581283799*^9, 
   3.839560567394267*^9, 3.8395783485380983`*^9, 3.8396478938246336`*^9, 
   3.839907947716467*^9, 3.8399936856043806`*^9, 3.840165911630453*^9, 
   3.8401857113904448`*^9, 3.8405315264031963`*^9, 3.8407716566395254`*^9, 
   3.8407867741954775`*^9, 3.841303535136408*^9, 3.841480364514969*^9, 
   3.842070602288231*^9, 3.8423402650520077`*^9, 3.84251108713535*^9, 
   3.8462231742467394`*^9, 3.846320896187776*^9, 3.8483825094737077`*^9, 
   3.8484744125737886`*^9, 3.8484807040777636`*^9, 3.8485627873162146`*^9, 
   3.8489877740876946`*^9, 3.8510708568744183`*^9, 3.851146489292412*^9, 
   3.8514942611505165`*^9, 3.851677290457797*^9, 3.851753439818299*^9, 
   3.852614511010168*^9, 3.852710297317135*^9, 3.8528893623400917`*^9, 
   3.8547768212430835`*^9, 3.8550335569625654`*^9, 3.8551204192558584`*^9, 
   3.8552049784353876`*^9, 3.8553017009050684`*^9, 3.85538097960559*^9, 
   3.855640229577299*^9, 3.8557304610536737`*^9, 3.8558214292085257`*^9, 
   3.8559104568079863`*^9, 3.856426222478851*^9, 3.8642888298782396`*^9, 
   3.8744836413795376`*^9, 3.8747269812187014`*^9, 3.877076525086323*^9, 
   3.8770776742822275`*^9},
 CellLabel->"Out[33]=",ExpressionUUID->"c7140014-4c0c-4522-9630-3d9aa351dfc1"]
}, Open  ]],

Cell[CellGroupData[{

Cell[BoxData[
 RowBox[{"NH12", "=", 
  RowBox[{"Table", "[", 
   RowBox[{
    RowBox[{"Variance", "[", 
     RowBox[{
      RowBox[{"H12", "[", 
       RowBox[{"[", "i", "]"}], "]"}], "/", 
      RowBox[{"Max", "[", 
       RowBox[{"H12", "[", 
        RowBox[{"[", "i", "]"}], "]"}], "]"}]}], "]"}], ",", 
    RowBox[{"{", 
     RowBox[{"i", ",", "1", ",", 
      RowBox[{
       RowBox[{"Dimensions", "[", "H12", "]"}], "[", 
       RowBox[{"[", "1", "]"}], "]"}]}], "}"}]}], "]"}]}]], "Input",
 CellChangeTimes->{{3.8309422228804007`*^9, 3.8309422309203887`*^9}},
 CellLabel->"In[34]:=",ExpressionUUID->"dd6e9d01-9a4d-4a5e-a03e-58f184871432"],

Cell[BoxData[
 RowBox[{"{", 
  RowBox[{
  "0.05030250838512788`", ",", "0.014397677323219683`", ",", 
   "0.044227424339776035`", ",", "0.09623562911628689`", ",", 
   "0.0672632332187346`", ",", "0.04277085378684116`", ",", 
   "0.0631600459828082`", ",", "0.07870510768989737`", ",", 
   "0.043849708156446135`", ",", "0.04772345697683126`", ",", 
   "0.02430911212540593`"}], "}"}]], "Output",
 CellChangeTimes->{
  3.8310949359068584`*^9, 3.8310965315688734`*^9, 3.8311167503837986`*^9, 
   3.831118248648366*^9, 3.831122963678914*^9, 3.831124094210833*^9, 
   3.8311768282763386`*^9, 3.8311771214749703`*^9, 3.834116003017235*^9, 
   3.834138246550802*^9, 3.8341382826848536`*^9, 3.8342004046281385`*^9, 
   3.834736433364461*^9, 3.8348073663740206`*^9, 3.8364509508686647`*^9, 
   3.8365383105168715`*^9, 3.836582761475757*^9, {3.836625076872036*^9, 
   3.8366250997627287`*^9}, 3.838280056487777*^9, 3.838871077706563*^9, 
   3.839388042670376*^9, 3.839481581316154*^9, 3.8395605674098864`*^9, 
   3.8395783485599957`*^9, 3.839647893855838*^9, 3.8399079477405915`*^9, 
   3.8399936856356225`*^9, 3.840165911658907*^9, 3.8401857114092674`*^9, 
   3.8405315264188166`*^9, 3.8407716566707687`*^9, 3.84078677422497*^9, 
   3.841303535159263*^9, 3.8414803645462112`*^9, 3.842070602288231*^9, 
   3.8423402650613155`*^9, 3.8425110871537557`*^9, 3.846223174268733*^9, 
   3.846320896216716*^9, 3.8483825094893284`*^9, 3.8484744125894403`*^9, 
   3.8484807041090064`*^9, 3.8485627873318357`*^9, 3.8489877741033564`*^9, 
   3.85107085688861*^9, 3.8511464893096685`*^9, 3.851494261169072*^9, 
   3.8516772904812565`*^9, 3.8517534398580327`*^9, 3.8526145110330687`*^9, 
   3.8527102973250823`*^9, 3.8528893623635406`*^9, 3.8547768212607484`*^9, 
   3.855033556979947*^9, 3.855120419263875*^9, 3.85520497845741*^9, 
   3.855301700922152*^9, 3.855380979625824*^9, 3.8556402295843015`*^9, 
   3.8557304610600348`*^9, 3.855821429214509*^9, 3.8559104568306465`*^9, 
   3.856426222495922*^9, 3.8642888299075947`*^9, 3.8744836413963337`*^9, 
   3.8747269812257013`*^9, 3.8770765251083984`*^9, 3.8770776743081136`*^9},
 CellLabel->"Out[34]=",ExpressionUUID->"5bfa0e31-cc0b-4a21-860f-94f018f18929"]
}, Open  ]],

Cell[CellGroupData[{

Cell[BoxData[
 RowBox[{"Apply", "[", 
  RowBox[{"Plus", ",", 
   RowBox[{"{", 
    RowBox[{
    "0.05030250838512788`", ",", "0.014397677323219683`", ",", 
     "0.044227424339776035`", ",", "0.09623562911628689`", ",", 
     "0.0672632332187346`", ",", "0.04277085378684116`", ",", 
     "0.0631600459828082`", ",", "0.07870510768989737`", ",", 
     "0.043849708156446135`", ",", "0.04772345697683126`", ",", 
     "0.02430911212540593`"}], "}"}]}], "]"}]], "Input",
 CellChangeTimes->{{3.8310313471404586`*^9, 3.831031353764083*^9}},
 CellLabel->"In[35]:=",ExpressionUUID->"1ad1ccb0-9de9-4264-8c83-0fb50f8fcb09"],

Cell[BoxData["0.572944757101375`"], "Output",
 CellChangeTimes->{
  3.8310313542975907`*^9, 3.831094935984968*^9, 3.831096531615739*^9, 
   3.8311167504775295`*^9, 3.83111824871085*^9, 3.831122963757024*^9, 
   3.8311240942502403`*^9, 3.8311768283404217`*^9, 3.8311771215217943`*^9, 
   3.834116003017235*^9, 3.834138246550802*^9, 3.8341382826848536`*^9, 
   3.834200404659381*^9, 3.834736433364461*^9, 3.834807366405264*^9, 
   3.836450950900031*^9, 3.836538310523975*^9, 3.8365827615135145`*^9, {
   3.83662507689581*^9, 3.836625099787371*^9}, 3.838280056519051*^9, 
   3.8388710777272906`*^9, 3.839388042670376*^9, 3.839481581326995*^9, 
   3.8395605674098864`*^9, 3.83957834858943*^9, 3.8396478938714595`*^9, 
   3.839907947747365*^9, 3.8399936856356225`*^9, 3.840165911666792*^9, 
   3.8401857114172306`*^9, 3.8405315264188166`*^9, 3.84077165668639*^9, 
   3.8407867742330046`*^9, 3.841303535166938*^9, 3.8414803645462112`*^9, 
   3.842070602319473*^9, 3.8423402650789957`*^9, 3.842511087164281*^9, 
   3.8462231742843266`*^9, 3.8463208962387323`*^9, 3.8483825095205708`*^9, 
   3.848474412605067*^9, 3.8484807041090064`*^9, 3.8485627873631077`*^9, 
   3.8489877741033564`*^9, 3.8510708569106293`*^9, 3.8511464893264427`*^9, 
   3.8514942611788464`*^9, 3.8516772904886336`*^9, 3.8517534398800488`*^9, 
   3.85261451104132*^9, 3.852710297348319*^9, 3.8528893623695245`*^9, 
   3.854776821276724*^9, 3.855033556996299*^9, 3.8551204192864075`*^9, 
   3.855204978462473*^9, 3.8553017009288225`*^9, 3.8553809796325054`*^9, 
   3.855640229607618*^9, 3.855730461076253*^9, 3.8558214292318554`*^9, 
   3.8559104568373575`*^9, 3.856426222502802*^9, 3.864288829929868*^9, 
   3.874483641404286*^9, 3.8747269812477016`*^9, 3.8770765251154394`*^9, 
   3.8770776743311853`*^9},
 CellLabel->"Out[35]=",ExpressionUUID->"6126de6e-09da-4444-ab5d-8b2f77a9102a"]
}, Open  ]],

Cell[CellGroupData[{

Cell[BoxData[{
 RowBox[{"PCorrH12", "=", 
  RowBox[{"Table", "[", 
   RowBox[{
    RowBox[{
     RowBox[{"Correlation", "[", 
      RowBox[{
       RowBox[{"H12", "[", 
        RowBox[{"[", "i", "]"}], "]"}], ",", 
       RowBox[{"H12", "[", 
        RowBox[{"[", "j", "]"}], "]"}]}], "]"}], "//", "N"}], ",", 
    RowBox[{"{", 
     RowBox[{"i", ",", "1", ",", 
      RowBox[{
       RowBox[{"Dimensions", "[", "H12", "]"}], "[", 
       RowBox[{"[", "1", "]"}], "]"}]}], "}"}], ",", 
    RowBox[{"{", 
     RowBox[{"j", ",", "1", ",", 
      RowBox[{
       RowBox[{"Dimensions", "[", "H12", "]"}], "[", 
       RowBox[{"[", "1", "]"}], "]"}]}], "}"}]}], 
   "]"}]}], "\[IndentingNewLine]", 
 RowBox[{
  RowBox[{"SCorrH12", "=", 
   RowBox[{"Table", "[", 
    RowBox[{
     RowBox[{
      RowBox[{"SpearmanRho", "[", 
       RowBox[{
        RowBox[{"H12", "[", 
         RowBox[{"[", "i", "]"}], "]"}], ",", 
        RowBox[{"H12", "[", 
         RowBox[{"[", "j", "]"}], "]"}]}], "]"}], "//", "N"}], ",", 
     RowBox[{"{", 
      RowBox[{"i", ",", "1", ",", 
       RowBox[{
        RowBox[{"Dimensions", "[", "H12", "]"}], "[", 
        RowBox[{"[", "1", "]"}], "]"}]}], "}"}], ",", 
     RowBox[{"{", 
      RowBox[{"j", ",", "1", ",", 
       RowBox[{
        RowBox[{"Dimensions", "[", "H12", "]"}], "[", 
        RowBox[{"[", "1", "]"}], "]"}]}], "}"}]}], "]"}]}], ";"}]}], "Input",
 CellChangeTimes->{{3.83094224965021*^9, 3.830942355260477*^9}, {
  3.830942404794883*^9, 3.830942422750473*^9}},
 CellLabel->"In[36]:=",ExpressionUUID->"3847e27a-0369-4916-83f3-fe07e25ac047"],

Cell[BoxData[
 RowBox[{"{", 
  RowBox[{
   RowBox[{"{", 
    RowBox[{"1.`", ",", 
     RowBox[{"-", "0.3708989367994303`"}], ",", "0.035059816257611794`", ",", 
     "0.458936210966095`", ",", 
     RowBox[{"-", "0.11154541537282851`"}], ",", "0.09169218145416073`", ",", 
     RowBox[{"-", "0.3879811998411368`"}], ",", 
     RowBox[{"-", "0.10387538683035423`"}], ",", 
     RowBox[{"-", "0.04822036214143453`"}], ",", "0.3373284915502598`", ",", 
     "0.2656435564317915`"}], "}"}], ",", 
   RowBox[{"{", 
    RowBox[{
     RowBox[{"-", "0.3708989367994303`"}], ",", "1.`", ",", 
     RowBox[{"-", "0.09820159871764102`"}], ",", "0.010038899283557164`", ",",
      "0.1130549676024858`", ",", "0.037466175433161414`", ",", 
     RowBox[{"-", "0.045284063471680285`"}], ",", "0.05164494011633817`", ",",
      "0.12549120098582753`", ",", "0.1660798717378948`", ",", 
     RowBox[{"-", "0.07213074652265802`"}]}], "}"}], ",", 
   RowBox[{"{", 
    RowBox[{"0.035059816257611794`", ",", 
     RowBox[{"-", "0.09820159871764102`"}], ",", "1.`", ",", 
     RowBox[{"-", "0.11238305802145353`"}], ",", 
     RowBox[{"-", "0.10823474562877933`"}], ",", "0.14036590675429464`", ",", 
     RowBox[{"-", "0.004361964803540416`"}], ",", "0.2612862069488701`", ",", 
     "0.10410868803046314`", ",", "0.14591801996590995`", ",", 
     "0.2471484781672802`"}], "}"}], ",", 
   RowBox[{"{", 
    RowBox[{"0.458936210966095`", ",", "0.010038899283557164`", ",", 
     RowBox[{"-", "0.11238305802145353`"}], ",", "1.`", ",", 
     "0.16096316784581247`", ",", 
     RowBox[{"-", "0.11121580246562873`"}], ",", 
     RowBox[{"-", "0.5554071851342445`"}], ",", "0.04045685087745297`", ",", 
     RowBox[{"-", "0.08743844758867868`"}], ",", "0.628980168281894`", ",", 
     "0.23857405069171986`"}], "}"}], ",", 
   RowBox[{"{", 
    RowBox[{
     RowBox[{"-", "0.11154541537282851`"}], ",", "0.1130549676024858`", ",", 
     RowBox[{"-", "0.10823474562877933`"}], ",", "0.16096316784581247`", ",", 
     "1.`", ",", 
     RowBox[{"-", "0.11599400676531837`"}], ",", 
     RowBox[{"-", "0.058234900652740805`"}], ",", 
     RowBox[{"-", "0.263340615997905`"}], ",", 
     RowBox[{"-", "0.3426202694813533`"}], ",", "0.25203893343444717`", ",", 
     RowBox[{"-", "0.15305191109945632`"}]}], "}"}], ",", 
   RowBox[{"{", 
    RowBox[{
    "0.09169218145416073`", ",", "0.037466175433161414`", ",", 
     "0.14036590675429464`", ",", 
     RowBox[{"-", "0.11121580246562873`"}], ",", 
     RowBox[{"-", "0.11599400676531837`"}], ",", "1.`", ",", 
     "0.08094984930235702`", ",", 
     RowBox[{"-", "0.07428495501283178`"}], ",", "0.10107411989606967`", ",", 
     "0.056989748240766844`", ",", "0.21020163071253084`"}], "}"}], ",", 
   RowBox[{"{", 
    RowBox[{
     RowBox[{"-", "0.3879811998411368`"}], ",", 
     RowBox[{"-", "0.045284063471680285`"}], ",", 
     RowBox[{"-", "0.004361964803540416`"}], ",", 
     RowBox[{"-", "0.5554071851342445`"}], ",", 
     RowBox[{"-", "0.058234900652740805`"}], ",", "0.08094984930235702`", ",",
      "1.`", ",", "0.1346941308081765`", ",", "0.10677620156495699`", ",", 
     RowBox[{"-", "0.4578999241038515`"}], ",", 
     RowBox[{"-", "0.06723798755646589`"}]}], "}"}], ",", 
   RowBox[{"{", 
    RowBox[{
     RowBox[{"-", "0.10387538683035423`"}], ",", "0.05164494011633817`", ",", 
     "0.2612862069488701`", ",", "0.04045685087745297`", ",", 
     RowBox[{"-", "0.263340615997905`"}], ",", 
     RowBox[{"-", "0.07428495501283178`"}], ",", "0.1346941308081765`", ",", 
     "1.`", ",", "0.7558833252229672`", ",", "0.032209128933003935`", ",", 
     "0.7064175795614364`"}], "}"}], ",", 
   RowBox[{"{", 
    RowBox[{
     RowBox[{"-", "0.04822036214143453`"}], ",", "0.12549120098582753`", ",", 
     "0.10410868803046314`", ",", 
     RowBox[{"-", "0.08743844758867868`"}], ",", 
     RowBox[{"-", "0.3426202694813533`"}], ",", "0.10107411989606967`", ",", 
     "0.10677620156495699`", ",", "0.7558833252229672`", ",", "1.`", ",", 
     "0.029522559367825784`", ",", "0.6803888828885701`"}], "}"}], ",", 
   RowBox[{"{", 
    RowBox[{
    "0.3373284915502598`", ",", "0.1660798717378948`", ",", 
     "0.14591801996590995`", ",", "0.628980168281894`", ",", 
     "0.25203893343444717`", ",", "0.056989748240766844`", ",", 
     RowBox[{"-", "0.4578999241038515`"}], ",", "0.032209128933003935`", ",", 
     "0.029522559367825784`", ",", "1.`", ",", "0.35201389567005126`"}], 
    "}"}], ",", 
   RowBox[{"{", 
    RowBox[{"0.2656435564317915`", ",", 
     RowBox[{"-", "0.07213074652265802`"}], ",", "0.2471484781672802`", ",", 
     "0.23857405069171986`", ",", 
     RowBox[{"-", "0.15305191109945632`"}], ",", "0.21020163071253084`", ",", 
     RowBox[{"-", "0.06723798755646589`"}], ",", "0.7064175795614364`", ",", 
     "0.6803888828885701`", ",", "0.35201389567005126`", ",", "1.`"}], 
    "}"}]}], "}"}]], "Output",
 CellChangeTimes->{{3.83094231367177*^9, 3.8309423561626873`*^9}, 
   3.830942424400282*^9, 3.8310204486619864`*^9, 3.8310949360318336`*^9, 
   3.831096531693848*^9, 3.831116750540017*^9, 3.8311182487889595`*^9, 
   3.8311229638507547`*^9, 3.8311240942971697`*^9, 3.831176828398716*^9, 
   3.8311771216387405`*^9, 3.8341160030484776`*^9, 3.834138246586666*^9, 
   3.834138282717105*^9, 3.834200404690624*^9, 3.8347364333957033`*^9, 
   3.834807366420885*^9, 3.836450950931388*^9, 3.836538310549262*^9, 
   3.8365827615653443`*^9, {3.8366250769228315`*^9, 3.8366250998123035`*^9}, 
   3.838280056550262*^9, 3.8388710777488985`*^9, 3.839388042701621*^9, 
   3.839481581351064*^9, 3.8395605674410996`*^9, 3.8395783486225424`*^9, 
   3.8396478938871098`*^9, 3.8399079477689843`*^9, 3.8399936856668653`*^9, 
   3.8401659116941423`*^9, 3.8401857114437428`*^9, 3.840531526450088*^9, 
   3.840771656717633*^9, 3.8407867742592864`*^9, 3.8413035351882133`*^9, 
   3.841480364577453*^9, 3.842070602350745*^9, 3.842340265103417*^9, 
   3.8425110871836586`*^9, 3.8462231743155966`*^9, 3.8463208962672443`*^9, 
   3.848382509551813*^9, 3.8484744126206827`*^9, 3.848480704140249*^9, 
   3.8485627873787003`*^9, 3.8489877741345897`*^9, 3.8510708569260416`*^9, 
   3.8511464893457403`*^9, 3.8514942611998715`*^9, 3.8516772905145874`*^9, 
   3.851753439891038*^9, 3.8526145110686736`*^9, 3.8527102973742704`*^9, 
   3.852889362389472*^9, 3.8547768212958927`*^9, 3.8550335570146246`*^9, 
   3.855120419296688*^9, 3.855204978481508*^9, 3.8553017009473743`*^9, 
   3.8553809796541805`*^9, 3.855640229630972*^9, 3.8557304610989747`*^9, 
   3.8558214292539945`*^9, 3.855910456857317*^9, 3.8564262225207872`*^9, 
   3.8642888299583797`*^9, 3.874483641428129*^9, 3.8747269812687006`*^9, 
   3.8770765251383576`*^9, 3.877077674359008*^9},
 CellLabel->"Out[36]=",ExpressionUUID->"ce465837-8e00-4514-83a8-1bd0db870db7"]
}, Open  ]],

Cell[CellGroupData[{

Cell[BoxData["HormN"], "Input",
 CellLabel->"In[38]:=",ExpressionUUID->"d278c1c0-ccfc-4d4f-a222-afde259d20f0"],

Cell[BoxData[
 RowBox[{"{", 
  RowBox[{"\<\"ACC\"\>", ",", "\<\"tZ\"\>", ",", "\<\"ZR\"\>", 
   ",", "\<\"iP\"\>", ",", "\<\"GA1\"\>", ",", "\<\"GA3\"\>", 
   ",", "\<\"GA4\"\>", ",", "\<\"IAA\"\>", ",", "\<\"ABA\"\>", 
   ",", "\<\"JA\"\>", ",", "\<\"SA\"\>"}], "}"}]], "Output",
 CellChangeTimes->{
  3.831024232858801*^9, 3.8310949360943213`*^9, 3.831096531756336*^9, 
   3.831116750618127*^9, 3.8311182488514495`*^9, 3.8311229639288645`*^9, 
   3.8311240943752546`*^9, 3.831176828485402*^9, 3.831177121701234*^9, 
   3.8341160030640993`*^9, 3.834138246616995*^9, 3.834138282717105*^9, 
   3.834200404690624*^9, 3.8347364334269753`*^9, 3.8348073664521284`*^9, 
   3.8364509509490385`*^9, 3.8365383105586653`*^9, 3.8365827616012993`*^9, {
   3.836625076954703*^9, 3.836625099820706*^9}, 3.838280056565914*^9, 
   3.8388710777547874`*^9, 3.839388042701621*^9, 3.839481581360992*^9, 
   3.8395605674410996`*^9, 3.839578348654484*^9, 3.8396478939183235`*^9, 
   3.8399079477786975`*^9, 3.8399936856824865`*^9, 3.8401659117010307`*^9, 
   3.840185711451795*^9, 3.84053152646568*^9, 3.8407716567488823`*^9, 
   3.840786774266452*^9, 3.841303535199733*^9, 3.8414803645931025`*^9, 
   3.842070602350745*^9, 3.842340265129253*^9, 3.8425110871913643`*^9, 
   3.8462231743155966`*^9, 3.8463208962876687`*^9, 3.848382509551813*^9, 
   3.8484744126518955`*^9, 3.848480704140249*^9, 3.848562787409974*^9, 
   3.8489877741345897`*^9, 3.8510708569310293`*^9, 3.851146489372581*^9, 
   3.8514942612108817`*^9, 3.851677290522105*^9, 3.851753439916274*^9, 
   3.852614511076277*^9, 3.8527102973986735`*^9, 3.8528893624133477`*^9, 
   3.8547768213114643`*^9, 3.855033557032072*^9, 3.855120419323905*^9, 
   3.8552049784987984`*^9, 3.8553017009636917`*^9, 3.8553809796608105`*^9, 
   3.855640229657728*^9, 3.855730461104808*^9, 3.855821429259983*^9, 
   3.855910456880649*^9, 3.856426222540365*^9, 3.864288829980736*^9, 
   3.874483641444127*^9, 3.8747269812867017`*^9, 3.8770765251453657`*^9, 
   3.877077674367902*^9},
 CellLabel->"Out[38]=",ExpressionUUID->"b8d499f1-c530-4e31-a436-3fc6d7c954a5"]
}, Open  ]],

Cell[CellGroupData[{

Cell[BoxData[
 RowBox[{"TableForm", "[", "PCorrH9", "]"}]], "Input",
 CellChangeTimes->{{3.831024253764926*^9, 3.8310242545929327`*^9}},
 CellLabel->"In[39]:=",ExpressionUUID->"cbdb45eb-06e4-45da-8d81-edf5a7407e7f"],

Cell[BoxData[
 TagBox[GridBox[{
    {"1.`", "0.6543843991204726`", "0.43836644778044614`", 
     "0.45863395625880843`", "0.3602812112385106`", "0.3625311369282649`", 
     "0.11434775962418371`", "0.25098271945541883`", "0.7263831408670425`", 
     "0.7211847958241528`", "0.7327854298961873`"},
    {"0.6543843991204726`", "1.`", "0.33713517162454487`", 
     "0.6419326085979911`", "0.6468260647690378`", "0.3089378384817848`", 
     "0.37346032838106696`", "0.32777584209220034`", "0.9126874224328125`", 
     "0.8778764889322608`", "0.897557818543893`"},
    {"0.43836644778044614`", "0.33713517162454487`", "1.`", 
     "0.46475674577537596`", "0.3800130718443465`", "0.5421533331758708`", 
     "0.3383738852281081`", "0.5986478467646589`", "0.4477068833980872`", 
     "0.3976467914725886`", "0.4140506648643066`"},
    {"0.45863395625880843`", "0.6419326085979911`", "0.46475674577537596`", 
     "1.`", "0.7939093416601871`", "0.32027463646192394`", 
     "0.28169274191264293`", "0.47975162934522947`", "0.5841161800746993`", 
     "0.6229979053691067`", "0.6192472916345371`"},
    {"0.3602812112385106`", "0.6468260647690378`", "0.3800130718443465`", 
     "0.7939093416601871`", "1.`", "0.05119398440084216`", 
     "0.36640479641881996`", "0.3216514912028207`", "0.5545480251568249`", 
     "0.5626437239573129`", "0.5424203155101642`"},
    {"0.3625311369282649`", "0.3089378384817848`", "0.5421533331758708`", 
     "0.32027463646192394`", "0.05119398440084216`", "1.`", 
     RowBox[{"-", "0.04831116254845046`"}], "0.2807081609905547`", 
     "0.3758138159113829`", "0.22548673251506646`", "0.31174059803120047`"},
    {"0.11434775962418371`", "0.37346032838106696`", "0.3383738852281081`", 
     "0.28169274191264293`", "0.36640479641881996`", 
     RowBox[{"-", "0.04831116254845046`"}], "1.`", "0.4449405942781989`", 
     "0.4878946024151897`", "0.48040957190887007`", "0.47566554349481033`"},
    {"0.25098271945541883`", "0.32777584209220034`", "0.5986478467646589`", 
     "0.47975162934522947`", "0.3216514912028207`", "0.2807081609905547`", 
     "0.4449405942781989`", "1.`", "0.3530334997075674`", 
     "0.4728994934061114`", "0.49050764833246746`"},
    {"0.7263831408670425`", "0.9126874224328125`", "0.4477068833980872`", 
     "0.5841161800746993`", "0.5545480251568249`", "0.3758138159113829`", 
     "0.4878946024151897`", "0.3530334997075674`", "1.`", 
     "0.8746014614746093`", "0.9323577659450544`"},
    {"0.7211847958241528`", "0.8778764889322608`", "0.3976467914725886`", 
     "0.6229979053691067`", "0.5626437239573129`", "0.22548673251506646`", 
     "0.48040957190887007`", "0.4728994934061114`", "0.8746014614746093`", 
     "1.`", "0.9397303218443223`"},
    {"0.7327854298961873`", "0.897557818543893`", "0.4140506648643066`", 
     "0.6192472916345371`", "0.5424203155101642`", "0.31174059803120047`", 
     "0.47566554349481033`", "0.49050764833246746`", "0.9323577659450544`", 
     "0.9397303218443223`", "1.`"}
   },
   GridBoxAlignment->{"Columns" -> {{Left}}, "Rows" -> {{Baseline}}},
   GridBoxSpacings->{"Columns" -> {
       Offset[0.27999999999999997`], {
        Offset[2.0999999999999996`]}, 
       Offset[0.27999999999999997`]}, "Rows" -> {
       Offset[0.2], {
        Offset[0.4]}, 
       Offset[0.2]}}],
  Function[BoxForm`e$, 
   TableForm[BoxForm`e$]]]], "Output",
 CellChangeTimes->{
  3.8310242551628294`*^9, 3.8310949361724305`*^9, 3.831096531803201*^9, 
   3.831116750711858*^9, 3.8311182489295554`*^9, 3.831122963991351*^9, 
   3.8311240944701014`*^9, 3.83117682857003*^9, 3.8311771217637196`*^9, 
   3.8341160030640993`*^9, 3.834138246616995*^9, 3.834138282751264*^9, 
   3.8342004047218666`*^9, 3.8347364334269753`*^9, 3.8348073664521284`*^9, 
   3.8364509509646597`*^9, 3.8365383105803714`*^9, 3.836582761642296*^9, {
   3.836625076963648*^9, 3.8366250998406577`*^9}, 3.8382800565971255`*^9, 
   3.8388710777743573`*^9, 3.839388042732833*^9, 3.839481581383744*^9, 
   3.839560567472342*^9, 3.839578348676646*^9, 3.8396478939183235`*^9, 
   3.8399079477992153`*^9, 3.8399936856824865`*^9, 3.8401659117250805`*^9, 
   3.840185711476179*^9, 3.84053152646568*^9, 3.840771656764496*^9, 
   3.840786774291308*^9, 3.8413035352206497`*^9, 3.8414803646243467`*^9, 
   3.842070602381958*^9, 3.8423402651368237`*^9, 3.8425110872100973`*^9, 
   3.8462231743468113`*^9, 3.846320896299345*^9, 3.8483825095830574`*^9, 
   3.8484744126518955`*^9, 3.848480704171492*^9, 3.848562787409974*^9, 
   3.84898777415018*^9, 3.851070856936015*^9, 3.8511464893893123`*^9, 
   3.851494261229459*^9, 3.8516772905486813`*^9, 3.8517534399360275`*^9, 
   3.8526145111008453`*^9, 3.8527102974250917`*^9, 3.8528893624194584`*^9, 
   3.8547768213174524`*^9, 3.855033557038636*^9, 3.8551204193455887`*^9, 
   3.8552049785056934`*^9, 3.8553017009800653`*^9, 3.855380979680101*^9, 
   3.8556402296644773`*^9, 3.85573046111162*^9, 3.855821429267576*^9, 
   3.8559104568871107`*^9, 3.8564262225463953`*^9, 3.8642888299906445`*^9, 
   3.874483641453145*^9, 3.8747269813067017`*^9, 3.8770765251663656`*^9, 
   3.8770776743954935`*^9},
 CellLabel->
  "Out[39]//TableForm=",ExpressionUUID->"e2e2742b-2393-4dab-812f-\
7047fe6f6a23"]
}, Open  ]],

Cell[CellGroupData[{

Cell[BoxData[
 RowBox[{"TableForm", "[", "PCorrH12", "]"}]], "Input",
 CellChangeTimes->{
  3.8309423654396*^9, {3.8309424266789303`*^9, 3.830942427516547*^9}},
 CellLabel->"In[40]:=",ExpressionUUID->"c3115b2f-f4a3-4e1b-b827-a82af4afbda6"],

Cell[BoxData[
 TagBox[GridBox[{
    {"1.`", 
     RowBox[{"-", "0.3708989367994303`"}], "0.035059816257611794`", 
     "0.458936210966095`", 
     RowBox[{"-", "0.11154541537282851`"}], "0.09169218145416073`", 
     RowBox[{"-", "0.3879811998411368`"}], 
     RowBox[{"-", "0.10387538683035423`"}], 
     RowBox[{"-", "0.04822036214143453`"}], "0.3373284915502598`", 
     "0.2656435564317915`"},
    {
     RowBox[{"-", "0.3708989367994303`"}], "1.`", 
     RowBox[{"-", "0.09820159871764102`"}], "0.010038899283557164`", 
     "0.1130549676024858`", "0.037466175433161414`", 
     RowBox[{"-", "0.045284063471680285`"}], "0.05164494011633817`", 
     "0.12549120098582753`", "0.1660798717378948`", 
     RowBox[{"-", "0.07213074652265802`"}]},
    {"0.035059816257611794`", 
     RowBox[{"-", "0.09820159871764102`"}], "1.`", 
     RowBox[{"-", "0.11238305802145353`"}], 
     RowBox[{"-", "0.10823474562877933`"}], "0.14036590675429464`", 
     RowBox[{"-", "0.004361964803540416`"}], "0.2612862069488701`", 
     "0.10410868803046314`", "0.14591801996590995`", "0.2471484781672802`"},
    {"0.458936210966095`", "0.010038899283557164`", 
     RowBox[{"-", "0.11238305802145353`"}], "1.`", "0.16096316784581247`", 
     RowBox[{"-", "0.11121580246562873`"}], 
     RowBox[{"-", "0.5554071851342445`"}], "0.04045685087745297`", 
     RowBox[{"-", "0.08743844758867868`"}], "0.628980168281894`", 
     "0.23857405069171986`"},
    {
     RowBox[{"-", "0.11154541537282851`"}], "0.1130549676024858`", 
     RowBox[{"-", "0.10823474562877933`"}], "0.16096316784581247`", "1.`", 
     RowBox[{"-", "0.11599400676531837`"}], 
     RowBox[{"-", "0.058234900652740805`"}], 
     RowBox[{"-", "0.263340615997905`"}], 
     RowBox[{"-", "0.3426202694813533`"}], "0.25203893343444717`", 
     RowBox[{"-", "0.15305191109945632`"}]},
    {"0.09169218145416073`", "0.037466175433161414`", "0.14036590675429464`", 
     RowBox[{"-", "0.11121580246562873`"}], 
     RowBox[{"-", "0.11599400676531837`"}], "1.`", "0.08094984930235702`", 
     RowBox[{"-", "0.07428495501283178`"}], "0.10107411989606967`", 
     "0.056989748240766844`", "0.21020163071253084`"},
    {
     RowBox[{"-", "0.3879811998411368`"}], 
     RowBox[{"-", "0.045284063471680285`"}], 
     RowBox[{"-", "0.004361964803540416`"}], 
     RowBox[{"-", "0.5554071851342445`"}], 
     RowBox[{"-", "0.058234900652740805`"}], "0.08094984930235702`", "1.`", 
     "0.1346941308081765`", "0.10677620156495699`", 
     RowBox[{"-", "0.4578999241038515`"}], 
     RowBox[{"-", "0.06723798755646589`"}]},
    {
     RowBox[{"-", "0.10387538683035423`"}], "0.05164494011633817`", 
     "0.2612862069488701`", "0.04045685087745297`", 
     RowBox[{"-", "0.263340615997905`"}], 
     RowBox[{"-", "0.07428495501283178`"}], "0.1346941308081765`", "1.`", 
     "0.7558833252229672`", "0.032209128933003935`", "0.7064175795614364`"},
    {
     RowBox[{"-", "0.04822036214143453`"}], "0.12549120098582753`", 
     "0.10410868803046314`", 
     RowBox[{"-", "0.08743844758867868`"}], 
     RowBox[{"-", "0.3426202694813533`"}], "0.10107411989606967`", 
     "0.10677620156495699`", "0.7558833252229672`", "1.`", 
     "0.029522559367825784`", "0.6803888828885701`"},
    {"0.3373284915502598`", "0.1660798717378948`", "0.14591801996590995`", 
     "0.628980168281894`", "0.25203893343444717`", "0.056989748240766844`", 
     RowBox[{"-", "0.4578999241038515`"}], "0.032209128933003935`", 
     "0.029522559367825784`", "1.`", "0.35201389567005126`"},
    {"0.2656435564317915`", 
     RowBox[{"-", "0.07213074652265802`"}], "0.2471484781672802`", 
     "0.23857405069171986`", 
     RowBox[{"-", "0.15305191109945632`"}], "0.21020163071253084`", 
     RowBox[{"-", "0.06723798755646589`"}], "0.7064175795614364`", 
     "0.6803888828885701`", "0.35201389567005126`", "1.`"}
   },
   GridBoxAlignment->{"Columns" -> {{Left}}, "Rows" -> {{Baseline}}},
   GridBoxSpacings->{"Columns" -> {
       Offset[0.27999999999999997`], {
        Offset[2.0999999999999996`]}, 
       Offset[0.27999999999999997`]}, "Rows" -> {
       Offset[0.2], {
        Offset[0.4]}, 
       Offset[0.2]}}],
  Function[BoxForm`e$, 
   TableForm[BoxForm`e$]]]], "Output",
 CellChangeTimes->{
  3.830942366008303*^9, 3.830942427929541*^9, 3.8310204495966377`*^9, 
   3.8310949362349176`*^9, 3.8310965318813524`*^9, 3.8311167507743454`*^9, 
   3.8311182490076637`*^9, 3.831122964069461*^9, 3.831124094532628*^9, 
   3.831176828642711*^9, 3.8311771218273892`*^9, 3.8341160030953417`*^9, 
   3.8341382466326046`*^9, 3.834138282751264*^9, 3.8342004047218666`*^9, 
   3.8347364334582815`*^9, 3.8348073664833703`*^9, 3.836450950995902*^9, 
   3.836538310592057*^9, 3.8365827616853647`*^9, {3.8366250769945955`*^9, 
   3.8366250998716216`*^9}, 3.8382800565971255`*^9, 3.83887107778119*^9, 
   3.839388042732833*^9, 3.839481581414382*^9, 3.839560567472342*^9, 
   3.8395783487036495`*^9, 3.8396478939495664`*^9, 3.839907947808301*^9, 
   3.839993685713729*^9, 3.840165911731717*^9, 3.840185711485257*^9, 
   3.8405315264969625`*^9, 3.8407716567957387`*^9, 3.840786774300082*^9, 
   3.8413035352327075`*^9, 3.8414803646555605`*^9, 3.842070602381958*^9, 
   3.842340265158286*^9, 3.842511087231748*^9, 3.8462231743624325`*^9, 
   3.846320896319309*^9, 3.8483825095830574`*^9, 3.848474412683138*^9, 
   3.8484807041871133`*^9, 3.8485627874411864`*^9, 3.848987774181423*^9, 
   3.8510708569501085`*^9, 3.8511464894068317`*^9, 3.8514942612379017`*^9, 
   3.851677290566944*^9, 3.85175343995428*^9, 3.8526145111085377`*^9, 
   3.8527102974337945`*^9, 3.852889362446474*^9, 3.8547768213434877`*^9, 
   3.855033557059038*^9, 3.8551204193557673`*^9, 3.8552049785119896`*^9, 
   3.8553017009964247`*^9, 3.855380979699416*^9, 3.855640229691236*^9, 
   3.855730461132082*^9, 3.8558214292866488`*^9, 3.8559104569057665`*^9, 
   3.856426222553347*^9, 3.8642888300143423`*^9, 3.874483641473232*^9, 
   3.874726981327701*^9, 3.8770765251884193`*^9, 3.877077674418155*^9},
 CellLabel->
  "Out[40]//TableForm=",ExpressionUUID->"67296b96-1a7e-4a92-b3a5-\
cef0e41481cd"]
}, Open  ]],

Cell[CellGroupData[{

Cell[BoxData[
 RowBox[{"{", 
  RowBox[{
   RowBox[{"DendrogramPlot", "[", 
    RowBox[{"PCorrH9", ",", 
     RowBox[{"LeafLabels", "\[Rule]", "HormN"}]}], "]"}], ",", 
   RowBox[{"DendrogramPlot", "[", 
    RowBox[{"PCorrH12", ",", 
     RowBox[{"LeafLabels", "\[Rule]", "HormN"}]}], "]"}]}], "}"}]], "Input",
 CellChangeTimes->{{3.8310241136629686`*^9, 3.8310241606834145`*^9}},
 CellLabel->"In[41]:=",ExpressionUUID->"9069e99b-6c90-4a4b-9301-b195b634ee4d"],

Cell[BoxData[
 RowBox[{"{", 
  RowBox[{
   GraphicsBox[{
     {RGBColor[
      0, 1, 0]}, {{}, {
       LineBox[{{3, 0}, {3, 0.019587011019052632`}, {
         4, 0.019587011019052632`}, {4, 0}}], 
       LineBox[{{2, 0}, {2, 0.03933069238603159}, {3.5, 
         0.03933069238603159}, {3.5, 0.019587011019052632`}}], 
       LineBox[{{2.75, 0.03933069238603159}, {2.75, 0.06394218150540276}, {
         5, 0.06394218150540276}, {5, 0}}], 
       LineBox[{{1, 0}, {1, 0.4835192759626215}, {3.875, 
         0.4835192759626215}, {3.875, 0.06394218150540276}}], 
       LineBox[{{6, 0}, {6, 0.2168208879800026}, {7, 0.2168208879800026}, {7, 
         0}}], LineBox[{{2.4375, 0.4835192759626215}, {2.4375, 
        0.6146888618595284}, {6.5, 0.6146888618595284}, {6.5, 
        0.2168208879800026}}], 
       LineBox[{{8, 0}, {8, 0.46118001171735773`}, {
         9, 0.46118001171735773`}, {9, 0}}], 
       LineBox[{{8.5, 0.46118001171735773`}, {8.5, 0.8506763155835798}, {
         10, 0.8506763155835798}, {10, 0}}], 
       LineBox[{{9.25, 0.8506763155835798}, {9.25, 0.8726287102094693}, {
         11, 0.8726287102094693}, {11, 0}}], 
       LineBox[{{4.46875, 0.6146888618595284}, {4.46875, 
        1.0156685490106674`}, {10.125, 1.0156685490106674`}, {10.125, 
        0.8726287102094693}}]}}, {
      InsetBox["\<\"ACC\"\>", Offset[{0, -4}, {1, 0}], 
       ImageScaled[{Rational[1, 2], 1}]], 
      InsetBox["\<\"ABA\"\>", Offset[{0, -4}, {2, 0}], 
       ImageScaled[{Rational[1, 2], 1}]], 
      InsetBox["\<\"SA\"\>", Offset[{0, -4}, {3, 0}], 
       ImageScaled[{Rational[1, 2], 1}]], 
      InsetBox["\<\"JA\"\>", Offset[{0, -4}, {4, 0}], 
       ImageScaled[{Rational[1, 2], 1}]], 
      InsetBox["\<\"tZ\"\>", Offset[{0, -4}, {5, 0}], 
       ImageScaled[{Rational[1, 2], 1}]], 
      InsetBox["\<\"iP\"\>", Offset[{0, -4}, {6, 0}], 
       ImageScaled[{Rational[1, 2], 1}]], 
      InsetBox["\<\"GA1\"\>", Offset[{0, -4}, {7, 0}], 
       ImageScaled[{Rational[1, 2], 1}]], 
      InsetBox["\<\"ZR\"\>", Offset[{0, -4}, {8, 0}], 
       ImageScaled[{Rational[1, 2], 1}]], 
      InsetBox["\<\"IAA\"\>", Offset[{0, -4}, {9, 0}], 
       ImageScaled[{Rational[1, 2], 1}]], 
      InsetBox["\<\"GA3\"\>", Offset[{0, -4}, {10, 0}], 
       ImageScaled[{Rational[1, 2], 1}]], 
      InsetBox["\<\"GA4\"\>", Offset[{0, -4}, {11, 0}], 
       ImageScaled[{Rational[1, 2], 1}]]}},
    AspectRatio->NCache[GoldenRatio^(-1), 0.6180339887498948],
    PlotRange->All], ",", 
   GraphicsBox[{
     {RGBColor[
      0, 1, 0]}, {{}, {
       LineBox[{{2, 0}, {2, 0.4538801692656205}, {3, 0.4538801692656205}, {3, 
         0}}], LineBox[{{1, 0}, {1, 1.0039804339095812`}, {2.5, 
         1.0039804339095812`}, {2.5, 0.4538801692656205}}], 
       LineBox[{{4, 0}, {4, 2.0194852251554694`}, {5, 2.0194852251554694`}, {
         5, 0}}], 
       LineBox[{{1.75, 1.0039804339095812`}, {1.75, 2.277411396353852}, {4.5, 
        2.277411396353852}, {4.5, 2.0194852251554694`}}], 
       LineBox[{{7, 0}, {7, 0.20729882373811462`}, {
         8, 0.20729882373811462`}, {8, 0}}], 
       LineBox[{{6, 0}, {6, 0.6055435414152089}, {7.5, 0.6055435414152089}, {
         7.5, 0.20729882373811462`}}], 
       LineBox[{{9, 0}, {9, 1.6287847129094317`}, {10, 1.6287847129094317`}, {
         10, 0}}], 
       LineBox[{{6.75, 0.6055435414152089}, {6.75, 1.8941455833256065`}, {9.5,
         1.8941455833256065`}, {9.5, 1.6287847129094317`}}], 
       LineBox[{{3.125, 2.277411396353852}, {3.125, 2.2826927816188003`}, {
        8.125, 2.2826927816188003`}, {8.125, 1.8941455833256065`}}], 
       LineBox[{{5.625, 2.2826927816188003`}, {5.625, 2.5336176578567726`}, {
         11, 2.5336176578567726`}, {11, 0}}]}}, {
      InsetBox["\<\"ACC\"\>", Offset[{0, -4}, {1, 0}], 
       ImageScaled[{Rational[1, 2], 1}]], 
      InsetBox["\<\"iP\"\>", Offset[{0, -4}, {2, 0}], 
       ImageScaled[{Rational[1, 2], 1}]], 
      InsetBox["\<\"JA\"\>", Offset[{0, -4}, {3, 0}], 
       ImageScaled[{Rational[1, 2], 1}]], 
      InsetBox["\<\"GA1\"\>", Offset[{0, -4}, {4, 0}], 
       ImageScaled[{Rational[1, 2], 1}]], 
      InsetBox["\<\"tZ\"\>", Offset[{0, -4}, {5, 0}], 
       ImageScaled[{Rational[1, 2], 1}]], 
      InsetBox["\<\"SA\"\>", Offset[{0, -4}, {6, 0}], 
       ImageScaled[{Rational[1, 2], 1}]], 
      InsetBox["\<\"IAA\"\>", Offset[{0, -4}, {7, 0}], 
       ImageScaled[{Rational[1, 2], 1}]], 
      InsetBox["\<\"ABA\"\>", Offset[{0, -4}, {8, 0}], 
       ImageScaled[{Rational[1, 2], 1}]], 
      InsetBox["\<\"ZR\"\>", Offset[{0, -4}, {9, 0}], 
       ImageScaled[{Rational[1, 2], 1}]], 
      InsetBox["\<\"GA3\"\>", Offset[{0, -4}, {10, 0}], 
       ImageScaled[{Rational[1, 2], 1}]], 
      InsetBox["\<\"GA4\"\>", Offset[{0, -4}, {11, 0}], 
       ImageScaled[{Rational[1, 2], 1}]]}},
    AspectRatio->NCache[GoldenRatio^(-1), 0.6180339887498948],
    PlotRange->All]}], "}"}]], "Output",
 CellChangeTimes->{{3.8310241356620717`*^9, 3.8310241613094254`*^9}, 
   3.831094936359893*^9, 3.8310965320062857`*^9, 3.831116750914942*^9, 
   3.8311182491170206`*^9, 3.8311229641500425`*^9, 3.8311240946106987`*^9, 
   3.83117682872435*^9, 3.831177121889876*^9, 3.834116003110963*^9, 
   3.834138246648226*^9, 3.834138282784593*^9, 3.834200404753109*^9, 
   3.8347364334894314`*^9, 3.834807366498992*^9, 3.836450951027145*^9, 
   3.836538310621611*^9, 3.8365827617362657`*^9, {3.836625077027145*^9, 
   3.836625099896554*^9}, 3.838280056637347*^9, 3.838871077807454*^9, 
   3.8393880427640753`*^9, 3.839481581441584*^9, 3.8395605675035863`*^9, 
   3.839578348729595*^9, 3.839647893965217*^9, 3.8399079478341436`*^9, 
   3.8399936857449727`*^9, 3.840165911762561*^9, 3.840185711511602*^9, 
   3.840531526512544*^9, 3.840771656826982*^9, 3.840786774327976*^9, 
   3.8413035352584357`*^9, 3.8414803646868324`*^9, 3.8420706024132376`*^9, 
   3.8423402651868505`*^9, 3.8425110872594633`*^9, 3.8462231743936763`*^9, 
   3.846320896356236*^9, 3.848382509614303*^9, 3.848474412714409*^9, 
   3.848480704218384*^9, 3.8485627874568067`*^9, 3.848987774212665*^9, 
   3.851070856974352*^9, 3.851146489429849*^9, 3.8514942612616105`*^9, 
   3.8516772905900326`*^9, 3.851753439978235*^9, 3.852614511145731*^9, 
   3.8527102974720435`*^9, 3.852889362479543*^9, 3.854776821376011*^9, 
   3.8550335570907135`*^9, 3.8551204193920155`*^9, 3.8552049785489597`*^9, 
   3.855301701026699*^9, 3.8553809797301846`*^9, 3.8556402297272625`*^9, 
   3.855730461165094*^9, 3.8558214293184304`*^9, 3.8559104569415274`*^9, 
   3.856426222587861*^9, 3.86428883004438*^9, 3.8744836415003614`*^9, 
   3.8747269813617015`*^9, 3.877076525213422*^9, 3.877077674446999*^9},
 CellLabel->"Out[41]=",ExpressionUUID->"2b61d4f4-41d5-4b85-ab04-4e47659bb05e"]
}, Open  ]],

Cell[CellGroupData[{

Cell[BoxData[
 RowBox[{"TableForm", "[", "SCorrH12", "]"}]], "Input",
 CellChangeTimes->{{3.830942317106781*^9, 3.8309423317357073`*^9}, 
   3.830942368384345*^9, {3.8309424347879467`*^9, 3.8309424351042776`*^9}},
 CellLabel->"In[42]:=",ExpressionUUID->"5fa8c9fb-4043-4b16-ad5f-23065316bbda"],

Cell[BoxData[
 TagBox[GridBox[{
    {"0.9999999999999999`", 
     RowBox[{"-", "0.09439775910364145`"}], 
     RowBox[{"-", "0.10107178646163495`"}], "0.5053590502641733`", 
     RowBox[{"-", "0.03587947622399932`"}], "0.252513463034876`", 
     RowBox[{"-", "0.5298146831924576`"}], "0.13101296757940875`", 
     "0.2123249299719888`", "0.47927170868347335`", "0.3918767507002801`"},
    {
     RowBox[{"-", "0.09439775910364145`"}], "0.9999999999999999`", 
     RowBox[{"-", "0.1802708949478383`"}], "0.05267951286368981`", 
     "0.03377716316399936`", "0.04378192481282879`", 
     RowBox[{"-", "0.1167221637680096`"}], "0.044351828668307634`", 
     "0.023809523809523808`", "0.2529411764705882`", 
     RowBox[{"-", "0.014005602240896357`"}]},
    {
     RowBox[{"-", "0.10107178646163495`"}], 
     RowBox[{"-", "0.1802708949478383`"}], "0.9999999999999999`", 
     RowBox[{"-", "0.1536629141706075`"}], 
     RowBox[{"-", "0.25185518637237025`"}], "0.10248856984440312`", 
     "0.2838744045536194`", "0.4744521934252672`", "0.22015636655009593`", 
     RowBox[{"-", "0.019442380422605876`"}], "0.29149274765951017`"},
    {"0.5053590502641733`", "0.05267951286368981`", 
     RowBox[{"-", "0.1536629141706075`"}], "1.`", "0.1767963655745854`", 
     "0.0031514635503795403`", 
     RowBox[{"-", "0.6656618170696502`"}], "0.11806973434356166`", 
     RowBox[{"-", "0.06795096739066372`"}], "0.6478459241534619`", 
     "0.1422066637144818`"},
    {
     RowBox[{"-", "0.03587947622399932`"}], "0.03377716316399936`", 
     RowBox[{"-", "0.25185518637237025`"}], "0.1767963655745854`", 
     "0.9999999999999999`", 
     RowBox[{"-", "0.07202406171666242`"}], 
     RowBox[{"-", "0.15524669636247937`"}], 
     RowBox[{"-", "0.261479637441096`"}], 
     RowBox[{"-", "0.3586546080359932`"}], "0.2835319546919946`", 
     RowBox[{"-", "0.19495449776399632`"}]},
    {"0.252513463034876`", "0.04378192481282879`", "0.10248856984440312`", 
     "0.0031514635503795403`", 
     RowBox[{"-", "0.07202406171666242`"}], "1.`", 
     RowBox[{"-", "0.0075340592385162615`"}], "0.11140885439863553`", 
     "0.1788435083682711`", "0.17448147157880106`", "0.22440255928051359`"},
    {
     RowBox[{"-", "0.5298146831924576`"}], 
     RowBox[{"-", "0.1167221637680096`"}], "0.2838744045536194`", 
     RowBox[{"-", "0.6656618170696502`"}], 
     RowBox[{"-", "0.15524669636247937`"}], 
     RowBox[{"-", "0.0075340592385162615`"}], "1.`", "0.14104753446265492`", 
     "0.14116218361835098`", 
     RowBox[{"-", "0.5899315136289294`"}], "0.02401864019774927`"},
    {"0.13101296757940875`", "0.044351828668307634`", "0.4744521934252672`", 
     "0.11806973434356166`", 
     RowBox[{"-", "0.261479637441096`"}], "0.11140885439863553`", 
     "0.14104753446265492`", "1.`", "0.6921219579028007`", 
     "0.11817428033331968`", "0.7379327283036186`"},
    {"0.2123249299719888`", "0.023809523809523808`", "0.22015636655009593`", 
     RowBox[{"-", "0.06795096739066372`"}], 
     RowBox[{"-", "0.3586546080359932`"}], "0.1788435083682711`", 
     "0.14116218361835098`", "0.6921219579028007`", "0.9999999999999999`", 
     "0.13249299719887955`", "0.7879551820728291`"},
    {"0.47927170868347335`", "0.2529411764705882`", 
     RowBox[{"-", "0.019442380422605876`"}], "0.6478459241534619`", 
     "0.2835319546919946`", "0.17448147157880106`", 
     RowBox[{"-", "0.5899315136289294`"}], "0.11817428033331968`", 
     "0.13249299719887955`", "0.9999999999999999`", "0.2865546218487395`"},
    {"0.3918767507002801`", 
     RowBox[{"-", "0.014005602240896357`"}], "0.29149274765951017`", 
     "0.1422066637144818`", 
     RowBox[{"-", "0.19495449776399632`"}], "0.22440255928051359`", 
     "0.02401864019774927`", "0.7379327283036186`", "0.7879551820728291`", 
     "0.2865546218487395`", "0.9999999999999999`"}
   },
   GridBoxAlignment->{"Columns" -> {{Left}}, "Rows" -> {{Baseline}}},
   GridBoxSpacings->{"Columns" -> {
       Offset[0.27999999999999997`], {
        Offset[2.0999999999999996`]}, 
       Offset[0.27999999999999997`]}, "Rows" -> {
       Offset[0.2], {
        Offset[0.4]}, 
       Offset[0.2]}}],
  Function[BoxForm`e$, 
   TableForm[BoxForm`e$]]]], "Output",
 CellChangeTimes->{
  3.830942332256475*^9, 3.8309423686715517`*^9, 3.8309424354898577`*^9, 
   3.831020450346488*^9, 3.8310949364067583`*^9, 3.8310965320687733`*^9, 
   3.831116750977429*^9, 3.831118249195131*^9, 3.8311229642437744`*^9, 
   3.8311240946575975`*^9, 3.831176828779108*^9, 3.8311771219367485`*^9, 
   3.8341160031422057`*^9, 3.8341382466683135`*^9, 3.8341382828024716`*^9, 
   3.8342004047843523`*^9, 3.834736433505082*^9, 3.834807366530235*^9, 
   3.836450951042766*^9, 3.8365383106429586`*^9, 3.8365827617760983`*^9, {
   3.8366250770570793`*^9, 3.8366250999257126`*^9}, 3.838280056660446*^9, 
   3.8388710778144035`*^9, 3.839388042795317*^9, 3.8394815814648323`*^9, 
   3.839560567534953*^9, 3.839578348756516*^9, 3.8396478939964304`*^9, 
   3.8399079478636627`*^9, 3.8399936857605934`*^9, 3.8401659117865305`*^9, 
   3.840185711530876*^9, 3.8405315265282516`*^9, 3.8407716568426027`*^9, 
   3.8407867743596067`*^9, 3.8413035352845373`*^9, 3.841480364718075*^9, 
   3.8420706024444427`*^9, 3.8423402652128534`*^9, 3.842511087282504*^9, 
   3.8462231744092965`*^9, 3.846320896385355*^9, 3.848382509629921*^9, 
   3.848474412714409*^9, 3.8484807042339764`*^9, 3.8485627874880495`*^9, 
   3.8489877742282867`*^9, 3.851070856988986*^9, 3.8511464894567595`*^9, 
   3.8514942612792473`*^9, 3.85167729060845*^9, 3.8517534399971476`*^9, 
   3.852614511167544*^9, 3.852710297498316*^9, 3.852889362499199*^9, 
   3.8547768213940086`*^9, 3.8550335571097164`*^9, 3.855120419409665*^9, 
   3.8552049785678463`*^9, 3.8553017010424747`*^9, 3.855380979749138*^9, 
   3.8556402297480288`*^9, 3.855730461182458*^9, 3.8558214293366423`*^9, 
   3.85591045696026*^9, 3.8564262226081643`*^9, 3.864288830073838*^9, 
   3.874483641518282*^9, 3.8747269813677015`*^9, 3.877076525235314*^9, 
   3.8770776744694986`*^9},
 CellLabel->
  "Out[42]//TableForm=",ExpressionUUID->"6b882656-c0a1-4df8-ba28-\
c6253ddbe56d"]
}, Open  ]],

Cell[CellGroupData[{

Cell[BoxData[{
 RowBox[{
  RowBox[{"CPC12", "=", 
   RowBox[{"Table", "[", 
    RowBox[{
     RowBox[{"If", "[", 
      RowBox[{
       RowBox[{
        RowBox[{"Abs", "[", 
         RowBox[{"PCorrH12", "[", 
          RowBox[{"[", 
           RowBox[{"i", ",", "j"}], "]"}], "]"}], "]"}], "<", "0.2"}], ",", 
       "0", ",", 
       RowBox[{"PCorrH12", "[", 
        RowBox[{"[", 
         RowBox[{"i", ",", "j"}], "]"}], "]"}]}], " ", "]"}], ",", 
     RowBox[{"{", 
      RowBox[{"i", ",", "1", ",", 
       RowBox[{
        RowBox[{"Dimensions", "[", "PCorrH12", "]"}], "[", 
        RowBox[{"[", "1", "]"}], "]"}]}], "}"}], ",", 
     RowBox[{"{", 
      RowBox[{"j", ",", "1", ",", 
       RowBox[{
        RowBox[{"Dimensions", "[", "PCorrH12", "]"}], "[", 
        RowBox[{"[", "1", "]"}], "]"}]}], "}"}]}], "]"}]}], 
  ";"}], "\[IndentingNewLine]", 
 RowBox[{"TableForm", "[", "CPC12", "]"}]}], "Input",
 CellChangeTimes->{{3.8309424625047607`*^9, 3.8309425402911205`*^9}, {
  3.8309425982251415`*^9, 3.830942614287156*^9}},
 CellLabel->"In[43]:=",ExpressionUUID->"51ce0d63-42da-4933-b085-b11c5af4f09f"],

Cell[BoxData[
 TagBox[GridBox[{
    {"1.`", 
     RowBox[{"-", "0.3708989367994303`"}], "0", "0.458936210966095`", "0", 
     "0", 
     RowBox[{"-", "0.3879811998411368`"}], "0", "0", "0.3373284915502598`", 
     "0.2656435564317915`"},
    {
     RowBox[{"-", "0.3708989367994303`"}], "1.`", "0", "0", "0", "0", "0", 
     "0", "0", "0", "0"},
    {"0", "0", "1.`", "0", "0", "0", "0", "0.2612862069488701`", "0", "0", 
     "0.2471484781672802`"},
    {"0.458936210966095`", "0", "0", "1.`", "0", "0", 
     RowBox[{"-", "0.5554071851342445`"}], "0", "0", "0.628980168281894`", 
     "0.23857405069171986`"},
    {"0", "0", "0", "0", "1.`", "0", "0", 
     RowBox[{"-", "0.263340615997905`"}], 
     RowBox[{"-", "0.3426202694813533`"}], "0.25203893343444717`", "0"},
    {"0", "0", "0", "0", "0", "1.`", "0", "0", "0", "0", 
     "0.21020163071253084`"},
    {
     RowBox[{"-", "0.3879811998411368`"}], "0", "0", 
     RowBox[{"-", "0.5554071851342445`"}], "0", "0", "1.`", "0", "0", 
     RowBox[{"-", "0.4578999241038515`"}], "0"},
    {"0", "0", "0.2612862069488701`", "0", 
     RowBox[{"-", "0.263340615997905`"}], "0", "0", "1.`", 
     "0.7558833252229672`", "0", "0.7064175795614364`"},
    {"0", "0", "0", "0", 
     RowBox[{"-", "0.3426202694813533`"}], "0", "0", "0.7558833252229672`", 
     "1.`", "0", "0.6803888828885701`"},
    {"0.3373284915502598`", "0", "0", "0.628980168281894`", 
     "0.25203893343444717`", "0", 
     RowBox[{"-", "0.4578999241038515`"}], "0", "0", "1.`", 
     "0.35201389567005126`"},
    {"0.2656435564317915`", "0", "0.2471484781672802`", 
     "0.23857405069171986`", "0", "0.21020163071253084`", "0", 
     "0.7064175795614364`", "0.6803888828885701`", "0.35201389567005126`", 
     "1.`"}
   },
   GridBoxAlignment->{"Columns" -> {{Left}}, "Rows" -> {{Baseline}}},
   GridBoxSpacings->{"Columns" -> {
       Offset[0.27999999999999997`], {
        Offset[2.0999999999999996`]}, 
       Offset[0.27999999999999997`]}, "Rows" -> {
       Offset[0.2], {
        Offset[0.4]}, 
       Offset[0.2]}}],
  Function[BoxForm`e$, 
   TableForm[BoxForm`e$]]]], "Output",
 CellChangeTimes->{
  3.8309425410731936`*^9, 3.830942614903982*^9, 3.831020451205691*^9, 
   3.831094936469247*^9, 3.8310965321156387`*^9, 3.8311167510555387`*^9, 
   3.8311182492652116`*^9, 3.831122964321884*^9, 3.8311240947044797`*^9, 
   3.8311768288657293`*^9, 3.8311771220148516`*^9, 3.8341160031734486`*^9, 
   3.8341382466683135`*^9, 3.8341382828024716`*^9, 3.8342004048155947`*^9, 
   3.834736433536296*^9, 3.8348073665458555`*^9, 3.8364509510583878`*^9, 
   3.836538310650968*^9, 3.836582761815544*^9, {3.8366250770890493`*^9, 
   3.8366250999346886`*^9}, 3.838280056672942*^9, 3.838871077836548*^9, 
   3.83938804281094*^9, 3.8394815814869895`*^9, 3.839560567566071*^9, 
   3.8395783487885666`*^9, 3.8396478939964304`*^9, 3.839907947872781*^9, 
   3.839993685791836*^9, 3.8401659117931075`*^9, 3.840185711549436*^9, 
   3.8405315265282516`*^9, 3.840771656873845*^9, 3.8407867743816366`*^9, 
   3.8413035352930717`*^9, 3.8414803647336965`*^9, 3.8420706024444427`*^9, 
   3.84234026523603*^9, 3.842511087303124*^9, 3.8462231744405394`*^9, 
   3.846320896417474*^9, 3.8483825096611605`*^9, 3.848474412730032*^9, 
   3.8484807042652197`*^9, 3.8485627875192924`*^9, 3.8489877742595615`*^9, 
   3.851070856994971*^9, 3.8511464894657707`*^9, 3.8514942612888308`*^9, 
   3.8516772906171236`*^9, 3.8517534400151677`*^9, 3.852614511187641*^9, 
   3.8527102975234075`*^9, 3.852889362518871*^9, 3.854776821401267*^9, 
   3.85503355711687*^9, 3.8551204194188747`*^9, 3.8552049785743775`*^9, 
   3.855301701059805*^9, 3.8553809797567916`*^9, 3.8556402297584677`*^9, 
   3.8557304611885157`*^9, 3.8558214293445387`*^9, 3.855910456967861*^9, 
   3.8564262226151457`*^9, 3.8642888300830946`*^9, 3.8744836415353146`*^9, 
   3.874726981385701*^9, 3.8770765252423105`*^9, 3.8770776744785028`*^9},
 CellLabel->
  "Out[44]//TableForm=",ExpressionUUID->"2ab6157f-9884-43f0-9d7a-\
5e903a964031"]
}, Open  ]],

Cell[CellGroupData[{

Cell[BoxData[{
 RowBox[{
  RowBox[{"CSC12", "=", 
   RowBox[{"Table", "[", 
    RowBox[{
     RowBox[{"If", "[", 
      RowBox[{
       RowBox[{
        RowBox[{"Abs", "[", 
         RowBox[{"SCorrH12", "[", 
          RowBox[{"[", 
           RowBox[{"i", ",", "j"}], "]"}], "]"}], "]"}], "<", "0.2"}], ",", 
       "0", ",", 
       RowBox[{"SCorrH12", "[", 
        RowBox[{"[", 
         RowBox[{"i", ",", "j"}], "]"}], "]"}]}], " ", "]"}], ",", 
     RowBox[{"{", 
      RowBox[{"i", ",", "1", ",", 
       RowBox[{
        RowBox[{"Dimensions", "[", "SCorrH12", "]"}], "[", 
        RowBox[{"[", "1", "]"}], "]"}]}], "}"}], ",", 
     RowBox[{"{", 
      RowBox[{"j", ",", "1", ",", 
       RowBox[{
        RowBox[{"Dimensions", "[", "SCorrH12", "]"}], "[", 
        RowBox[{"[", "1", "]"}], "]"}]}], "}"}]}], "]"}]}], 
  ";"}], "\[IndentingNewLine]", 
 RowBox[{"TableForm", "[", "CSC12", "]"}]}], "Input",
 CellChangeTimes->{{3.8309425573452578`*^9, 3.8309425764457855`*^9}, {
  3.830942620507883*^9, 3.8309426417689815`*^9}},
 CellLabel->"In[45]:=",ExpressionUUID->"ba906a4a-e180-4b43-856f-3e2ea866686e"],

Cell[BoxData[
 TagBox[GridBox[{
    {"0.9999999999999999`", "0", "0", "0.5053590502641733`", "0", 
     "0.252513463034876`", 
     RowBox[{"-", "0.5298146831924576`"}], "0", "0.2123249299719888`", 
     "0.47927170868347335`", "0.3918767507002801`"},
    {"0", "0.9999999999999999`", "0", "0", "0", "0", "0", "0", "0", 
     "0.2529411764705882`", "0"},
    {"0", "0", "0.9999999999999999`", "0", 
     RowBox[{"-", "0.25185518637237025`"}], "0", "0.2838744045536194`", 
     "0.4744521934252672`", "0.22015636655009593`", "0", 
     "0.29149274765951017`"},
    {"0.5053590502641733`", "0", "0", "1.`", "0", "0", 
     RowBox[{"-", "0.6656618170696502`"}], "0", "0", "0.6478459241534619`", 
     "0"},
    {"0", "0", 
     RowBox[{"-", "0.25185518637237025`"}], "0", "0.9999999999999999`", "0", 
     "0", 
     RowBox[{"-", "0.261479637441096`"}], 
     RowBox[{"-", "0.3586546080359932`"}], "0.2835319546919946`", "0"},
    {"0.252513463034876`", "0", "0", "0", "0", "1.`", "0", "0", "0", "0", 
     "0.22440255928051359`"},
    {
     RowBox[{"-", "0.5298146831924576`"}], "0", "0.2838744045536194`", 
     RowBox[{"-", "0.6656618170696502`"}], "0", "0", "1.`", "0", "0", 
     RowBox[{"-", "0.5899315136289294`"}], "0"},
    {"0", "0", "0.4744521934252672`", "0", 
     RowBox[{"-", "0.261479637441096`"}], "0", "0", "1.`", 
     "0.6921219579028007`", "0", "0.7379327283036186`"},
    {"0.2123249299719888`", "0", "0.22015636655009593`", "0", 
     RowBox[{"-", "0.3586546080359932`"}], "0", "0", "0.6921219579028007`", 
     "0.9999999999999999`", "0", "0.7879551820728291`"},
    {"0.47927170868347335`", "0.2529411764705882`", "0", 
     "0.6478459241534619`", "0.2835319546919946`", "0", 
     RowBox[{"-", "0.5899315136289294`"}], "0", "0", "0.9999999999999999`", 
     "0.2865546218487395`"},
    {"0.3918767507002801`", "0", "0.29149274765951017`", "0", "0", 
     "0.22440255928051359`", "0", "0.7379327283036186`", 
     "0.7879551820728291`", "0.2865546218487395`", "0.9999999999999999`"}
   },
   GridBoxAlignment->{"Columns" -> {{Left}}, "Rows" -> {{Baseline}}},
   GridBoxSpacings->{"Columns" -> {
       Offset[0.27999999999999997`], {
        Offset[2.0999999999999996`]}, 
       Offset[0.27999999999999997`]}, "Rows" -> {
       Offset[0.2], {
        Offset[0.4]}, 
       Offset[0.2]}}],
  Function[BoxForm`e$, 
   TableForm[BoxForm`e$]]]], "Output",
 CellChangeTimes->{
  3.830942577089433*^9, {3.8309426374726906`*^9, 3.8309426422231784`*^9}, 
   3.831020451995446*^9, 3.8310949365161114`*^9, 3.831096532178126*^9, 
   3.831116751118026*^9, 3.8311182493433237`*^9, 3.831122964399994*^9, 
   3.831124094735718*^9, 3.8311768289318705`*^9, 3.831177122061719*^9, 
   3.8341160031734486`*^9, 3.8341382467017317`*^9, 3.8341382828347387`*^9, 
   3.8342004048155947`*^9, 3.834736433536296*^9, 3.834807366577098*^9, 
   3.8364509510740457`*^9, 3.836538310676076*^9, 3.836582761878106*^9, {
   3.8366250771142845`*^9, 3.836625099955613*^9}, 3.8382800567041855`*^9, 
   3.8388710778448677`*^9, 3.83938804282656*^9, 3.8394815814953585`*^9, 
   3.8395605675843487`*^9, 3.8395783488210526`*^9, 3.8396478940120525`*^9, 
   3.839907947896635*^9, 3.839993685791836*^9, 3.8401659118125715`*^9, 
   3.8401857115572367`*^9, 3.84053152655953*^9, 3.840771656905088*^9, 
   3.840786774392523*^9, 3.841303535316764*^9, 3.8414803647649097`*^9, 
   3.842070602475686*^9, 3.842340265263317*^9, 3.8425110873329616`*^9, 
   3.846223174456161*^9, 3.846320896439663*^9, 3.848382509676783*^9, 
   3.848474412730032*^9, 3.8484807042808695`*^9, 3.8485627875192924`*^9, 
   3.8489877742751503`*^9, 3.851070857000926*^9, 3.8511464894900093`*^9, 
   3.851494261309984*^9, 3.851677290636415*^9, 3.851753440032798*^9, 
   3.85261451119624*^9, 3.8527102975504675`*^9, 3.8528893625458174`*^9, 
   3.85477682142485*^9, 3.8550335571238213`*^9, 3.855120419439923*^9, 
   3.85520497859246*^9, 3.8553017010768123`*^9, 3.855380979777626*^9, 
   3.8556402297791367`*^9, 3.8557304612066298`*^9, 3.85582142936403*^9, 
   3.855910456987025*^9, 3.856426222632985*^9, 3.864288830107189*^9, 
   3.874483641552233*^9, 3.8747269813937016`*^9, 3.8770765252651844`*^9, 
   3.877077674501124*^9},
 CellLabel->
  "Out[46]//TableForm=",ExpressionUUID->"8d743450-52b9-4e1f-84f0-\
ef6cc4375d1d"]
}, Open  ]],

Cell[CellGroupData[{

Cell[BoxData[
 RowBox[{"PCA12", "=", 
  RowBox[{"PrincipalComponents", "[", 
   RowBox[{
    RowBox[{"H12", "//", "Transpose"}], ",", 
    RowBox[{"Method", "\[Rule]", "\"\<Correlation\>\""}]}], "]"}]}]], "Input",
 CellChangeTimes->{{3.830941589870864*^9, 3.8309416377084227`*^9}, {
  3.830941955840452*^9, 3.830941973306833*^9}},
 CellLabel->"In[47]:=",ExpressionUUID->"cd271b7a-28b4-4096-8a44-7b345ff6cfec"],

Cell[BoxData[
 RowBox[{"{", 
  RowBox[{
   RowBox[{"{", 
    RowBox[{
    "1.5818647402771464`", ",", "1.6205078432315403`", ",", 
     "0.6673887816935588`", ",", "1.5138209746657059`", ",", 
     "2.855656564175014`", ",", "1.6452214176003617`", ",", 
     "0.4067698720884659`", ",", "0.4777749575372397`", ",", 
     "1.284530122624719`", ",", "0.41945607772790144`", ",", 
     "0.1612333600759268`"}], "}"}], ",", 
   RowBox[{"{", 
    RowBox[{
     RowBox[{"-", "2.2139266467349605`"}], ",", 
     RowBox[{"-", "1.567289055198471`"}], ",", "0.6218419720478411`", ",", 
     RowBox[{"-", "0.5141613890131482`"}], ",", 
     RowBox[{"-", "0.31243609260946487`"}], ",", "1.232909449059404`", ",", 
     "0.2855969879083423`", ",", "0.018406554866758077`", ",", 
     RowBox[{"-", "0.21512119558159576`"}], ",", "0.5389499517057192`", ",", 
     RowBox[{"-", "0.049358551551981676`"}]}], "}"}], ",", 
   RowBox[{"{", 
    RowBox[{
     RowBox[{"-", "1.661389786741232`"}], ",", 
     RowBox[{"-", "1.5245899661954505`"}], ",", "0.12751892603913415`", ",", 
     "0.4010456398773132`", ",", "0.6523479111783267`", ",", 
     RowBox[{"-", "0.2956878590315406`"}], ",", "2.661283736777952`", ",", 
     "0.14134803677436403`", ",", 
     RowBox[{"-", "0.5287790616074074`"}], ",", 
     RowBox[{"-", "0.3250004514106895`"}], ",", "0.25766462123061096`"}], 
    "}"}], ",", 
   RowBox[{"{", 
    RowBox[{
     RowBox[{"-", "2.0540252548295763`"}], ",", 
     RowBox[{"-", "0.8751667684071229`"}], ",", "0.3061837253386643`", ",", 
     "0.4979204316685199`", ",", 
     RowBox[{"-", "1.8044657248233753`"}], ",", "1.2060320581435835`", ",", 
     "0.4619163129707487`", ",", 
     RowBox[{"-", "0.39417124444211593`"}], ",", 
     RowBox[{"-", "0.1742508840291338`"}], ",", "0.11914530237663278`", ",", 
     RowBox[{"-", "0.6617202252554502`"}]}], "}"}], ",", 
   RowBox[{"{", 
    RowBox[{"0.7467759427786049`", ",", 
     RowBox[{"-", "0.16204259894239878`"}], ",", "0.06528603152022777`", ",", 
     "1.8213858015227569`", ",", "0.41795138520085284`", ",", 
     RowBox[{"-", "2.655401109065234`"}], ",", "0.31058804997210704`", ",", 
     RowBox[{"-", "0.6483268673247548`"}], ",", 
     RowBox[{"-", "0.5404195587482095`"}], ",", "0.9444673326252692`", ",", 
     RowBox[{"-", "0.23700987415720612`"}]}], "}"}], ",", 
   RowBox[{"{", 
    RowBox[{
     RowBox[{"-", "1.0036883904979468`"}], ",", 
     RowBox[{"-", "0.10961024742026385`"}], ",", "0.4015927185860689`", ",", 
     "0.7076049093852299`", ",", "0.17083844425880507`", ",", 
     "0.05877163089160713`", ",", 
     RowBox[{"-", "0.9902823429368889`"}], ",", "0.21986374962066393`", ",", 
     "0.14862519587677098`", ",", 
     RowBox[{"-", "0.4437030982858654`"}], ",", "0.21483535291913497`"}], 
    "}"}], ",", 
   RowBox[{"{", 
    RowBox[{
    "1.3838598434930478`", ",", "0.3624621553016694`", ",", 
     "0.25195115092083414`", ",", "2.3909004808616126`", ",", 
     "1.584206403551234`", ",", "1.0244674199863726`", ",", 
     RowBox[{"-", "0.13679797355204232`"}], ",", 
     RowBox[{"-", "0.34544015469669725`"}], ",", 
     RowBox[{"-", "1.0189278802286816`"}], ",", 
     RowBox[{"-", "0.5776537184444562`"}], ",", 
     RowBox[{"-", "0.1863272257746368`"}]}], "}"}], ",", 
   RowBox[{"{", 
    RowBox[{
     RowBox[{"-", "0.8927902377632424`"}], ",", 
     RowBox[{"-", "1.4827794042570832`"}], ",", "0.2410732015507095`", ",", 
     "0.3643818086330025`", ",", "0.5703493689334069`", ",", 
     RowBox[{"-", "0.9536040667506623`"}], ",", 
     RowBox[{"-", "0.031708923613102465`"}], ",", "0.6159525731383284`", ",", 
     "0.011270803244857078`", ",", 
     RowBox[{"-", "0.2504893843742068`"}], ",", "0.5988882095346392`"}], 
    "}"}], ",", 
   RowBox[{"{", 
    RowBox[{
     RowBox[{"-", "0.041665752165413475`"}], ",", 
     RowBox[{"-", "0.3529956356921383`"}], ",", "1.3448259049078315`", ",", 
     RowBox[{"-", "0.47362699919109824`"}], ",", "1.557496459574316`", ",", 
     "0.2234196304028571`", ",", 
     RowBox[{"-", "1.1628570247861822`"}], ",", 
     RowBox[{"-", "0.8393508715609874`"}], ",", 
     RowBox[{"-", "0.8307813326025788`"}], ",", 
     RowBox[{"-", "0.5699633335727324`"}], ",", 
     RowBox[{"-", "0.13595035565627198`"}]}], "}"}], ",", 
   RowBox[{"{", 
    RowBox[{
     RowBox[{"-", "0.3724385905083812`"}], ",", 
     RowBox[{"-", "1.5009764963917036`"}], ",", "0.18221584887398087`", ",", 
     RowBox[{"-", "0.16396001216416772`"}], ",", 
     RowBox[{"-", "0.6935832009228682`"}], ",", 
     RowBox[{"-", "0.48443817456556937`"}], ",", "0.06510430940775723`", ",", 
     "0.16116551312857927`", ",", 
     RowBox[{"-", "0.6022081858991973`"}], ",", 
     RowBox[{"-", "0.751196652756904`"}], ",", "0.22981430762743726`"}], 
    "}"}], ",", 
   RowBox[{"{", 
    RowBox[{
     RowBox[{"-", "0.434843822205172`"}], ",", "0.027776489641497364`", ",", 
     "0.6188839783005429`", ",", "0.7280193457864442`", ",", 
     RowBox[{"-", "0.7684535039158749`"}], ",", "0.03597194941124394`", ",", 
     RowBox[{"-", "0.8909521768828816`"}], ",", 
     RowBox[{"-", "0.8293739304020582`"}], ",", "0.1931491463216671`", ",", 
     RowBox[{"-", "0.3033826432127494`"}], ",", "0.1584299209357247`"}], 
    "}"}], ",", 
   RowBox[{"{", 
    RowBox[{
    "0.3178264233329823`", ",", "1.6870702840415441`", ",", 
     "1.339586525292908`", ",", 
     RowBox[{"-", "1.1288737162350004`"}], ",", "0.03277472158619533`", ",", 
     RowBox[{"-", "0.7395623602779543`"}], ",", 
     RowBox[{"-", "0.42791796181124875`"}], ",", 
     RowBox[{"-", "0.441421057077528`"}], ",", 
     RowBox[{"-", "0.9098181446396628`"}], ",", 
     RowBox[{"-", "0.008195593144982341`"}], ",", "0.3303246793692606`"}], 
    "}"}], ",", 
   RowBox[{"{", 
    RowBox[{
     RowBox[{"-", "1.2130643157981926`"}], ",", "1.738753305419831`", ",", 
     RowBox[{"-", "0.20422001709550758`"}], ",", 
     RowBox[{"-", "0.7713634008595416`"}], ",", "0.05612715924300821`", ",", 
     RowBox[{"-", "0.28752722575200584`"}], ",", 
     RowBox[{"-", "0.46261235801004896`"}], ",", 
     RowBox[{"-", "0.82346401321244`"}], ",", "0.5803682801486679`", ",", 
     RowBox[{"-", "0.09775736825984611`"}], ",", "0.28313491069690044`"}], 
    "}"}], ",", 
   RowBox[{"{", 
    RowBox[{
     RowBox[{"-", "1.3763739939776751`"}], ",", "1.6875353352794853`", ",", 
     RowBox[{"-", "1.5938151340304618`"}], ",", 
     RowBox[{"-", "0.26726228889692344`"}], ",", 
     RowBox[{"-", "0.27270707224583013`"}], ",", "0.2696931003922478`", ",", 
     RowBox[{"-", "0.149227132684161`"}], ",", 
     RowBox[{"-", "0.3559056721237339`"}], ",", "0.4169967234869373`", ",", 
     "0.14224180347684307`", ",", "0.014037944338000295`"}], "}"}], ",", 
   RowBox[{"{", 
    RowBox[{"0.2715796544082854`", ",", "1.5927045983269206`", ",", 
     RowBox[{"-", "0.3318072021054474`"}], ",", 
     RowBox[{"-", "0.19187073219282272`"}], ",", 
     RowBox[{"-", "1.3126238596058575`"}], ",", "0.7434836527242175`", ",", 
     "0.6165145334741208`", ",", 
     RowBox[{"-", "0.457730936368391`"}], ",", 
     RowBox[{"-", "0.6042355346397691`"}], ",", "0.05906644681832493`", ",", 
     "0.13108428065093372`"}], "}"}], ",", 
   RowBox[{"{", 
    RowBox[{
     RowBox[{"-", "1.5464495723357372`"}], ",", "1.5974433656850253`", ",", 
     RowBox[{"-", "1.015221075748442`"}], ",", 
     RowBox[{"-", "0.38033249282467974`"}], ",", 
     RowBox[{"-", "0.015165349201778118`"}], ",", "0.06919410684536154`", ",", 
     RowBox[{"-", "0.35835203995790005`"}], ",", 
     RowBox[{"-", "0.45747186205390034`"}], ",", "0.10940973213810191`", ",", 
     "0.13047489361724304`", ",", 
     RowBox[{"-", "0.1806202514041333`"}]}], "}"}], ",", 
   RowBox[{"{", 
    RowBox[{
    "0.9568451088000024`", ",", "2.5232624733322484`", ",", 
     "2.112333679270299`", ",", 
     RowBox[{"-", "0.9415876549696257`"}], ",", "0.13254616395561983`", ",", 
     RowBox[{"-", "0.8303545588087161`"}], ",", "0.0268810262440248`", ",", 
     "0.9680595189836095`", ",", 
     RowBox[{"-", "0.4033691817235694`"}], ",", "0.2781493366167243`", ",", 
     RowBox[{"-", "0.048413658076448006`"}]}], "}"}], ",", 
   RowBox[{"{", 
    RowBox[{
    "0.656773180130581`", ",", "2.15012410634744`", ",", 
     "3.6257973315838936`", ",", 
     RowBox[{"-", "1.5333043816160206`"}], ",", 
     RowBox[{"-", "0.5001895619414599`"}], ",", 
     RowBox[{"-", "0.1664364766161464`"}], ",", "0.25373356545033415`", ",", 
     "0.9864884156513027`", ",", "0.3944836437063174`", ",", 
     RowBox[{"-", "0.013032831957188384`"}], ",", 
     RowBox[{"-", "0.05386315912995271`"}]}], "}"}], ",", 
   RowBox[{"{", 
    RowBox[{
    "1.221997486995833`", ",", "1.1115740682173945`", ",", 
     "0.14323264882325468`", ",", 
     RowBox[{"-", "0.684257897777342`"}], ",", "0.025546400734518446`", ",", 
     "0.9674311042026662`", ",", "0.5195461545480368`", ",", 
     RowBox[{"-", "0.7287549714517092`"}], ",", 
     RowBox[{"-", "0.09400576839019292`"}], ",", "0.07412858801786623`", ",", 
     RowBox[{"-", "0.23854216106574508`"}]}], "}"}], ",", 
   RowBox[{"{", 
    RowBox[{
     RowBox[{"-", "0.15893186975406481`"}], ",", "1.7424827727651995`", ",", 
     RowBox[{"-", "1.3347635740208932`"}], ",", 
     RowBox[{"-", "0.030748432841580676`"}], ",", 
     RowBox[{"-", "0.18341017475300886`"}], ",", 
     RowBox[{"-", "0.11292142169247676`"}], ",", "0.5126580398186034`", ",", 
     "0.08702564294017508`", ",", "0.13742942540815622`", ",", 
     RowBox[{"-", "0.49400964348080867`"}], ",", "0.5073934690808907`"}], 
    "}"}], ",", 
   RowBox[{"{", 
    RowBox[{"1.3081939662758002`", ",", "2.020427576573435`", ",", 
     RowBox[{"-", "1.999758419731226`"}], ",", "0.13201350016511626`", ",", 
     "0.650478715123591`", ",", 
     RowBox[{"-", "0.5078846127608118`"}], ",", "0.13115755176861368`", ",", 
     "0.5644749874673717`", ",", "0.03312614613389893`", ",", 
     RowBox[{"-", "0.16241908139513006`"}], ",", 
     RowBox[{"-", "0.6590901265722977`"}]}], "}"}], ",", 
   RowBox[{"{", 
    RowBox[{"1.3708833169692798`", ",", "2.224046616242602`", ",", 
     RowBox[{"-", "0.923145794337872`"}], ",", "0.8880202483164166`", ",", 
     RowBox[{"-", "1.17208838636597`"}], ",", 
     RowBox[{"-", "0.5016175958248069`"}], ",", "0.4208816589926214`", ",", 
     "0.4608352816002664`", ",", 
     RowBox[{"-", "0.36582475493977984`"}], ",", 
     RowBox[{"-", "0.12302136467937769`"}], ",", 
     RowBox[{"-", "0.5189092868774694`"}]}], "}"}], ",", 
   RowBox[{"{", 
    RowBox[{"0.6738842359443077`", ",", "1.2312803378008927`", ",", 
     RowBox[{"-", "0.8106666768403543`"}], ",", 
     RowBox[{"-", "0.10462205193970792`"}], ",", 
     RowBox[{"-", "1.399150115087636`"}], ",", "0.4627201840767909`", ",", 
     "0.3358013865835875`", ",", "0.03705501404305628`", ",", 
     "0.7993440295649938`", ",", 
     RowBox[{"-", "0.4848185997881389`"}], ",", 
     RowBox[{"-", "0.1349123326154279`"}]}], "}"}], ",", 
   RowBox[{"{", 
    RowBox[{
     RowBox[{"-", "2.266072029545166`"}], ",", 
     RowBox[{"-", "0.8831690113372027`"}], ",", 
     RowBox[{"-", "0.4309364534459676`"}], ",", "0.04892056626280533`", ",", 
     "0.3106720908909721`", ",", "0.49912027727422864`", ",", 
     "0.1314095714417149`", ",", "0.30585872916754525`", ",", 
     "0.13132535022866995`", ",", 
     RowBox[{"-", "0.00688084918572214`"}], ",", "0.005752405936453724`"}], 
    "}"}], ",", 
   RowBox[{"{", 
    RowBox[{
     RowBox[{"-", "2.5103815896491963`"}], ",", 
     RowBox[{"-", "1.097795542682347`"}], ",", "0.6926845992648251`", ",", 
     RowBox[{"-", "0.35089742734187523`"}], ",", "0.3446122945953327`", ",", 
     "0.6689456548437587`", ",", "0.09524075769483775`", ",", 
     RowBox[{"-", "0.1658048770027846`"}], ",", "0.5368722211983379`", ",", 
     RowBox[{"-", "0.17603239376313323`"}], ",", "0.09036530306991754`"}], 
    "}"}], ",", 
   RowBox[{"{", 
    RowBox[{
     RowBox[{"-", "2.9519075792465426`"}], ",", 
     RowBox[{"-", "0.8028029393274784`"}], ",", 
     RowBox[{"-", "0.7083822935624781`"}], ",", 
     RowBox[{"-", "0.20397770034147386`"}], ",", "0.9346106628488066`", ",", 
     RowBox[{"-", "1.8428619209222004`"}], ",", 
     RowBox[{"-", "0.04847404422129303`"}], ",", "0.388614500193398`", ",", 
     "0.4417571744179709`", ",", "0.3262817172560825`", ",", 
     RowBox[{"-", "0.007260544522002697`"}]}], "}"}], ",", 
   RowBox[{"{", 
    RowBox[{
     RowBox[{"-", "2.3066932453046753`"}], ",", 
     RowBox[{"-", "0.5698628643504245`"}], ",", "0.44208097817031544`", ",", 
     RowBox[{"-", "0.3545601347721121`"}], ",", "0.5852499463688235`", ",", 
     "0.7134858358451243`", ",", 
     RowBox[{"-", "0.4754046597109859`"}], ",", 
     RowBox[{"-", "0.21527161309617945`"}], ",", 
     RowBox[{"-", "0.3533646812040524`"}], ",", "1.035490230810895`", ",", 
     RowBox[{"-", "0.383422116215781`"}]}], "}"}], ",", 
   RowBox[{"{", 
    RowBox[{"2.6046881820224788`", ",", "0.34978200476899457`", ",", 
     RowBox[{"-", "1.2911970429061166`"}], ",", "0.29612129199878634`", ",", 
     RowBox[{"-", "0.667369017654614`"}], ",", "0.41185847280734766`", ",", 
     RowBox[{"-", "0.022229955308887873`"}], ",", 
     RowBox[{"-", "0.7773849627052578`"}], ",", 
     RowBox[{"-", "0.04054194155125271`"}], ",", "0.780504489793833`", ",", 
     "1.149525461324528`"}], "}"}], ",", 
   RowBox[{"{", 
    RowBox[{"1.6651379498641738`", ",", 
     RowBox[{"-", "1.8366566942454143`"}], ",", 
     RowBox[{"-", "1.0363341700077202`"}], ",", 
     RowBox[{"-", "0.6935180710413538`"}], ",", 
     RowBox[{"-", "1.1249511774780974`"}], ",", "0.9815552927716014`", ",", 
     RowBox[{"-", "0.7451835311696751`"}], ",", "1.5364338556551347`", ",", 
     RowBox[{"-", "0.7268707162597842`"}], ",", "0.5594748532309203`", ",", 
     "0.2942077404292883`"}], "}"}], ",", 
   RowBox[{"{", 
    RowBox[{"2.6416365311518275`", ",", 
     RowBox[{"-", "2.9201388922367104`"}], ",", 
     RowBox[{"-", "0.4580142405565815`"}], ",", 
     RowBox[{"-", "0.625293061814346`"}], ",", "0.6305185619502117`", ",", 
     "0.21409629560516594`", ",", "0.3856605408039879`", ",", 
     "0.12051336000581286`", ",", 
     RowBox[{"-", "0.13724630398990445`"}], ",", 
     RowBox[{"-", "0.08558496033706717`"}], ",", "0.0031460513696562613`"}], 
    "}"}], ",", 
   RowBox[{"{", 
    RowBox[{
     RowBox[{"-", "1.7432743722277266`"}], ",", "0.3551022920393226`", ",", 
     RowBox[{"-", "2.25564787048967`"}], ",", "0.2918998722147939`", ",", 
     "0.22525370024308067`", ",", 
     RowBox[{"-", "0.5673826778036983`"}], ",", 
     RowBox[{"-", "1.0185971981257418`"}], ",", "1.1055561183723823`", ",", 
     RowBox[{"-", "0.07617342275496579`"}], ",", 
     RowBox[{"-", "0.2419705711918343`"}], ",", 
     RowBox[{"-", "0.046196133347225`"}]}], "}"}], ",", 
   RowBox[{"{", 
    RowBox[{"2.9497590381342165`", ",", 
     RowBox[{"-", "2.5757457985255616`"}], ",", 
     RowBox[{"-", "0.9781783339622169`"}], ",", 
     RowBox[{"-", "0.8505879421621453`"}], ",", "0.5595780643963945`", ",", 
     "0.4019819467717196`", ",", 
     RowBox[{"-", "0.5364667563528145`"}], ",", "0.03070831145009133`", ",", 
     "0.09167905700675666`", ",", 
     RowBox[{"-", "0.016999360530634774`"}], ",", 
     RowBox[{"-", "0.4487209334783668`"}]}], "}"}], ",", 
   RowBox[{"{", 
    RowBox[{"1.1452355539884118`", ",", 
     RowBox[{"-", "1.8830349327192348`"}], ",", "0.3209378792594532`", ",", 
     RowBox[{"-", "1.1239180736723053`"}], ",", 
     RowBox[{"-", "0.11701483071880274`"}], ",", "0.22888391581044604`", ",", 
     "0.04324061509144233`", ",", "0.13627289314103014`", ",", 
     "0.4685659940924848`", ",", 
     RowBox[{"-", "0.18396681141091273`"}], ",", 
     RowBox[{"-", "0.09904173211677113`"}]}], "}"}], ",", 
   RowBox[{"{", 
    RowBox[{"1.0055385519299835`", ",", 
     RowBox[{"-", "1.8260063751814941`"}], ",", "2.0560445088957238`", ",", 
     "3.2957006642049307`", ",", 
     RowBox[{"-", "2.063228822137583`"}], ",", 
     RowBox[{"-", "0.5558975906077416`"}], ",", 
     RowBox[{"-", "0.49096246240491526`"}], ",", "0.1220685829776215`", ",", 
     "0.9102344419238158`", ",", "0.022948811352012703`", ",", 
     RowBox[{"-", "0.05036144831955288`"}]}], "}"}], ",", 
   RowBox[{"{", 
    RowBox[{"2.2454373427879313`", ",", 
     RowBox[{"-", "2.0516724019045487`"}], ",", 
     RowBox[{"-", "0.18937209149912304`"}], ",", 
     RowBox[{"-", "1.9890316738961586`"}], ",", "0.11002187065370733`", ",", 
     RowBox[{"-", "1.5576657449865488`"}], ",", "0.2840418704914694`", ",", 
     RowBox[{"-", "1.0046035631961756`"}], ",", "0.932771061266633`", ",", 
     RowBox[{"-", "0.11470112424389778`"}], ",", 
     RowBox[{"-", "0.2901179024525745`"}]}], "}"}]}], "}"}]], "Output",
 CellChangeTimes->{{3.830941613335778*^9, 3.8309416403711777`*^9}, 
   3.8309419747105055`*^9, 3.830942068480974*^9, 3.8310204613839426`*^9, 
   3.831094936594221*^9, 3.8310965322718577`*^9, 3.8311167512273784`*^9, 
   3.8311182494225626`*^9, 3.831122964493724*^9, 3.8311240947982054`*^9, 
   3.8311768290276127`*^9, 3.8311771221398263`*^9, 3.8341160032046924`*^9, 
   3.8341382467017317`*^9, 3.8341382828513737`*^9, 3.834200404846837*^9, 
   3.834736433567539*^9, 3.834807366608341*^9, 3.83645095108963*^9, 
   3.8365383106885667`*^9, 3.836582761936616*^9, {3.836625077127314*^9, 
   3.8366250999665833`*^9}, 3.8382800567198067`*^9, 3.838871077872944*^9, 
   3.839388042857826*^9, 3.8394815815059266`*^9, 3.839560567615629*^9, 
   3.8395783488472705`*^9, 3.8396478940433273`*^9, 3.8399079479104404`*^9, 
   3.8399936858074923`*^9, 3.8401659118377714`*^9, 3.840185711582207*^9, 
   3.84053152657506*^9, 3.840771656936367*^9, 3.8407867744157286`*^9, 
   3.841303535330724*^9, 3.841480364780531*^9, 3.8420706025069294`*^9, 
   3.8423402652889905`*^9, 3.8425110873582463`*^9, 3.846223174487404*^9, 
   3.846320896472925*^9, 3.848382509723647*^9, 3.848474412745624*^9, 
   3.8484807042964907`*^9, 3.8485627875505347`*^9, 3.848987774306393*^9, 
   3.8510708570205526`*^9, 3.8511464895036793`*^9, 3.8514942613230343`*^9, 
   3.851677290652401*^9, 3.851753440055891*^9, 3.852614511220446*^9, 
   3.85271029756347*^9, 3.8528893625701504`*^9, 3.8547768214363403`*^9, 
   3.855033557147259*^9, 3.8551204194532104`*^9, 3.855204978615758*^9, 
   3.8553017010898876`*^9, 3.8553809797897863`*^9, 3.8556402297920723`*^9, 
   3.85573046123067*^9, 3.855821429375884*^9, 3.8559104569987726`*^9, 
   3.856426222658707*^9, 3.8642888301217623`*^9, 3.8744836415741277`*^9, 
   3.8747269814057016`*^9, 3.877076525276227*^9, 3.877077674513195*^9},
 CellLabel->"Out[47]=",ExpressionUUID->"59e854ec-5e75-40f8-aa9e-0a0727ff9f3f"]
}, Open  ]],

Cell[BoxData[
 RowBox[{
  RowBox[{"P9ToUse", "=", 
   RowBox[{"Transpose", "[", "PCA9", "]"}]}], ";"}]], "Input",
 CellChangeTimes->{{3.831031700015299*^9, 3.8310317195580244`*^9}, {
  3.8310317828129597`*^9, 3.8310317870987906`*^9}},
 CellLabel->"In[48]:=",ExpressionUUID->"7385af6b-d209-43e6-819e-90a5ca5959f7"],

Cell[BoxData[
 RowBox[{
  RowBox[{"P12ToUse", "=", 
   RowBox[{"Transpose", "[", "PCA12", "]"}]}], ";"}]], "Input",
 CellChangeTimes->{{3.831031700015299*^9, 3.8310317195580244`*^9}},
 CellLabel->"In[49]:=",ExpressionUUID->"4b4264c1-e7d9-4b13-8ac1-8fff07e6bc59"],

Cell[BoxData[
 RowBox[{
  RowBox[{"PCANames", "=", 
   RowBox[{"Table", "[", 
    RowBox[{
     RowBox[{"\"\<PCA\>\"", "<>", 
      RowBox[{"ToString", "[", "i", "]"}]}], ",", 
     RowBox[{"{", 
      RowBox[{"i", ",", "1", ",", "11"}], "}"}]}], "]"}]}], ";"}]], "Input",
 CellChangeTimes->{{3.8310317342543645`*^9, 3.8310317628942904`*^9}},
 CellLabel->"In[50]:=",ExpressionUUID->"6e6d69a6-e504-4dad-8d29-49d3169623da"],

Cell[CellGroupData[{

Cell[BoxData[
 RowBox[{"PCA12", "[", 
  RowBox[{"[", 
   RowBox[{"All", ",", "1"}], "]"}], "]"}]], "Input",
 CellChangeTimes->{{3.8310314918940945`*^9, 3.8310314970033073`*^9}},
 CellLabel->"In[51]:=",ExpressionUUID->"5b217e18-c81b-462f-a93c-55a263de9858"],

Cell[BoxData[
 RowBox[{"{", 
  RowBox[{"1.5818647402771464`", ",", 
   RowBox[{"-", "2.2139266467349605`"}], ",", 
   RowBox[{"-", "1.661389786741232`"}], ",", 
   RowBox[{"-", "2.0540252548295763`"}], ",", "0.7467759427786049`", ",", 
   RowBox[{"-", "1.0036883904979468`"}], ",", "1.3838598434930478`", ",", 
   RowBox[{"-", "0.8927902377632424`"}], ",", 
   RowBox[{"-", "0.041665752165413475`"}], ",", 
   RowBox[{"-", "0.3724385905083812`"}], ",", 
   RowBox[{"-", "0.434843822205172`"}], ",", "0.3178264233329823`", ",", 
   RowBox[{"-", "1.2130643157981926`"}], ",", 
   RowBox[{"-", "1.3763739939776751`"}], ",", "0.2715796544082854`", ",", 
   RowBox[{"-", "1.5464495723357372`"}], ",", "0.9568451088000024`", ",", 
   "0.656773180130581`", ",", "1.221997486995833`", ",", 
   RowBox[{"-", "0.15893186975406481`"}], ",", "1.3081939662758002`", ",", 
   "1.3708833169692798`", ",", "0.6738842359443077`", ",", 
   RowBox[{"-", "2.266072029545166`"}], ",", 
   RowBox[{"-", "2.5103815896491963`"}], ",", 
   RowBox[{"-", "2.9519075792465426`"}], ",", 
   RowBox[{"-", "2.3066932453046753`"}], ",", "2.6046881820224788`", ",", 
   "1.6651379498641738`", ",", "2.6416365311518275`", ",", 
   RowBox[{"-", "1.7432743722277266`"}], ",", "2.9497590381342165`", ",", 
   "1.1452355539884118`", ",", "1.0055385519299835`", ",", 
   "2.2454373427879313`"}], "}"}]], "Output",
 CellChangeTimes->{
  3.831031497412529*^9, 3.831094936672331*^9, 3.8310965323968325`*^9, 
   3.8311167513211102`*^9, 3.8311182495788326`*^9, 3.8311229645874557`*^9, 
   3.831124094860654*^9, 3.831176829128406*^9, 3.8311771222179346`*^9, 
   3.8341160032359343`*^9, 3.8341382467510605`*^9, 3.834138282886036*^9, 
   3.83420040487808*^9, 3.8347364335987816`*^9, 3.834807366646802*^9, 
   3.8364509511208735`*^9, 3.8365383107251744`*^9, 3.8365827620050335`*^9, {
   3.8366250771763697`*^9, 3.8366251000021706`*^9}, 3.8382800567667055`*^9, 
   3.83887107790169*^9, 3.8393880428890452`*^9, 3.839481581536192*^9, 
   3.8395605676468344`*^9, 3.8395783488870745`*^9, 3.8396478940745363`*^9, 
   3.8399079479451823`*^9, 3.8399936858543577`*^9, 3.8401659118664165`*^9, 
   3.84018571161635*^9, 3.8405315266063004`*^9, 3.8407716569831953`*^9, 
   3.840786774457574*^9, 3.8413035353671417`*^9, 3.8414803648273945`*^9, 
   3.8420706025382*^9, 3.842340265317906*^9, 3.842511087386679*^9, 
   3.846223174518647*^9, 3.846320896515799*^9, 3.8483825097548904`*^9, 
   3.8484744127612724`*^9, 3.8484807043433266`*^9, 3.848562787581807*^9, 
   3.8489877743376646`*^9, 3.851070857043769*^9, 3.85114648953755*^9, 
   3.8514942613623123`*^9, 3.851677290689739*^9, 3.851753440089962*^9, 
   3.852614511252586*^9, 3.8527102975990624`*^9, 3.852889362605981*^9, 
   3.8547768214663625`*^9, 3.855033557174811*^9, 3.8551204194888725`*^9, 
   3.8552049786441946`*^9, 3.855301701124158*^9, 3.8553809798191695`*^9, 
   3.855640229823069*^9, 3.8557304612603793`*^9, 3.855821429402875*^9, 
   3.8559104570262833`*^9, 3.856426222685259*^9, 3.8642888301531405`*^9, 
   3.874483641606138*^9, 3.8747269814337015`*^9, 3.8770765253154073`*^9, 
   3.87707767456069*^9},
 CellLabel->"Out[51]=",ExpressionUUID->"a62e775b-ba84-4d3c-a038-dc6219e68e4f"]
}, Open  ]],

Cell[CellGroupData[{

Cell[BoxData[
 RowBox[{
  RowBox[{"Transpose", "[", "H12", "]"}], "[", 
  RowBox[{"[", 
   RowBox[{"All", ",", "1"}], "]"}], "]"}]], "Input",
 CellChangeTimes->{3.8310315182551928`*^9},
 CellLabel->"In[52]:=",ExpressionUUID->"79acd736-74ca-458b-a396-1a46a9cf84bd"],

Cell[BoxData[
 RowBox[{"{", 
  RowBox[{
  "1200.249498`", ",", "56.82`", ",", "170.84`", ",", "139.52`", ",", 
   "359.72`", ",", "349.16`", ",", "237.08`", ",", "274.54`", ",", "84.8`", 
   ",", "189.28`", ",", "229.81`", ",", "872.15`", ",", "353.12`", ",", 
   "152.16`", ",", "586.13`", ",", "173.19`", ",", "1967.68`", ",", 
   "2426.81`", ",", "649.94`", ",", "497.26`", ",", "754.18`", ",", 
   "1107.72`", ",", "832.15`", ",", "0.`", ",", "99.41`", ",", "7.24`", ",", 
   "9.67`", ",", "158.91`", ",", "443.06`", ",", "135.42`", ",", "10.72`", 
   ",", "63.95`", ",", "492.32`", ",", "978.78`", ",", "282.06`"}], 
  "}"}]], "Output",
 CellChangeTimes->{{3.831031513045412*^9, 3.8310315188354387`*^9}, 
   3.8310949367191963`*^9, 3.831096532474942*^9, 3.8311167513992205`*^9, 
   3.8311182496569405`*^9, 3.8311229646499434`*^9, 3.8311240949075146`*^9, 
   3.8311768291770716`*^9, 3.8311771222647576`*^9, 3.8341160032671766`*^9, 
   3.834138246766683*^9, 3.8341382829013863`*^9, 3.8342004049093227`*^9, 
   3.834736433614403*^9, 3.834807366663576*^9, 3.836450951152115*^9, 
   3.8365383107468944`*^9, 3.836582762044978*^9, {3.8366250772069373`*^9, 
   3.8366251000239162`*^9}, 3.838280056782292*^9, 3.8388710779212856`*^9, 
   3.839388042904679*^9, 3.8394815815654545`*^9, 3.8395605676624556`*^9, 
   3.8395783489082375`*^9, 3.8396478941057796`*^9, 3.839907947964061*^9, 
   3.8399936858699417`*^9, 3.8401659118933825`*^9, 3.840185711642585*^9, 
   3.840531526621894*^9, 3.840771657014437*^9, 3.840786774476119*^9, 
   3.841303535388953*^9, 3.8414803648273945`*^9, 3.842070602553793*^9, 
   3.8423402653289213`*^9, 3.842511087414652*^9, 3.8462231745498896`*^9, 
   3.846320896533926*^9, 3.8483825097861347`*^9, 3.848474412776866*^9, 
   3.8484807043745975`*^9, 3.8485627876130486`*^9, 3.8489877743689156`*^9, 
   3.8510708570585175`*^9, 3.8511464895567408`*^9, 3.8514942613687716`*^9, 
   3.8516772907150354`*^9, 3.851753440112027*^9, 3.8526145112718487`*^9, 
   3.852710297617685*^9, 3.8528893626315374`*^9, 3.854776821492663*^9, 
   3.855033557196494*^9, 3.8551204195094995`*^9, 3.855204978666196*^9, 
   3.8553017011294127`*^9, 3.8553809798441687`*^9, 3.8556402298452234`*^9, 
   3.8557304612660627`*^9, 3.855821429420091*^9, 3.855910457047415*^9, 
   3.8564262227072372`*^9, 3.8642888301741514`*^9, 3.874483641627084*^9, 
   3.874726981453701*^9, 3.877076525336375*^9, 3.877077674584143*^9},
 CellLabel->"Out[52]=",ExpressionUUID->"a0f58618-1f76-4224-ab00-6bb4e7304b81"]
}, Open  ]],

Cell[CellGroupData[{

Cell[BoxData[
 RowBox[{"Table", "[", 
  RowBox[{
   RowBox[{"Correlation", "[", 
    RowBox[{
     RowBox[{"PCA12", "[", 
      RowBox[{"[", 
       RowBox[{"All", ",", "i"}], "]"}], "]"}], ",", 
     RowBox[{
      RowBox[{"Transpose", "[", "H12", "]"}], "[", 
      RowBox[{"[", 
       RowBox[{"All", ",", "j"}], "]"}], "]"}]}], "]"}], ",", 
   RowBox[{"{", 
    RowBox[{"i", ",", "1", ",", 
     RowBox[{
      RowBox[{"Dimensions", "[", "PCA12", "]"}], "[", 
      RowBox[{"[", "2", "]"}], "]"}]}], "}"}], ",", 
   RowBox[{"{", 
    RowBox[{"j", ",", "1", ",", 
     RowBox[{
      RowBox[{"Dimensions", "[", "H12", "]"}], "[", 
      RowBox[{"[", "1", "]"}], "]"}]}], "}"}]}], "]"}]], "Input",
 CellChangeTimes->{{3.8310313984593625`*^9, 3.83103142622773*^9}, {
   3.831031468316369*^9, 3.831031483923303*^9}, {3.831031529531891*^9, 
   3.831031554700244*^9}, {3.8310315876481857`*^9, 3.8310315976883197`*^9}, 
   3.8310316291453395`*^9},
 CellLabel->"In[53]:=",ExpressionUUID->"e3989913-d084-4861-8fa4-a84dffc8090f"],

Cell[BoxData[
 RowBox[{"{", 
  RowBox[{
   RowBox[{"{", 
    RowBox[{"0.3721144853529745`", ",", 
     RowBox[{"-", "0.02020757266434948`"}], ",", "0.3399358902084498`", ",", 
     "0.40619602240747504`", ",", 
     RowBox[{"-", "0.2765950994526443`"}], ",", "0.1632954289575148`", ",", 
     RowBox[{"-", "0.2585936496585912`"}], ",", "0.7470915099881971`", ",", 
     "0.7256991842270119`", ",", "0.4899426105508583`", ",", 
     "0.9051780328984133`"}], "}"}], ",", 
   RowBox[{"{", 
    RowBox[{"0.5578133263038788`", ",", 
     RowBox[{"-", "0.054390795653776074`"}], ",", 
     RowBox[{"-", "0.1521370139116187`"}], ",", "0.7591405920348254`", ",", 
     "0.4012255790862481`", ",", 
     RowBox[{"-", "0.11036520753133554`"}], ",", 
     RowBox[{"-", "0.7107070600430839`"}], ",", 
     RowBox[{"-", "0.4738665581333734`"}], ",", 
     RowBox[{"-", "0.5073503729079222`"}], ",", "0.6484350695823754`", ",", 
     RowBox[{"-", "0.12769674526674904`"}]}], "}"}], ",", 
   RowBox[{"{", 
    RowBox[{"0.565605449599837`", ",", 
     RowBox[{"-", "0.8144055026535519`"}], ",", "0.2030818147065488`", ",", 
     RowBox[{"-", "0.12629601421055645`"}], ",", 
     RowBox[{"-", "0.44173739914621374`"}], ",", "0.23212266434621465`", ",", 
     "0.033989571365750544`", ",", 
     RowBox[{"-", "0.19006716723907213`"}], ",", 
     RowBox[{"-", "0.16385507731796659`"}], ",", 
     RowBox[{"-", "0.2763072257275183`"}], ",", "0.0003571295270430403`"}], 
    "}"}], ",", 
   RowBox[{"{", 
    RowBox[{
     RowBox[{"-", "0.06357620802546989`"}], ",", "0.24357357920727096`", ",", 
     "0.46260820174362566`", ",", 
     RowBox[{"-", "0.1780596061328185`"}], ",", "0.16426668060405936`", ",", 
     "0.8070474114351532`", ",", "0.07253394162939898`", ",", 
     RowBox[{"-", "0.23492112559209394`"}], ",", 
     RowBox[{"-", "0.13322315567839646`"}], ",", "0.23827819362677863`", ",", 
     "0.034799262023964855`"}], "}"}], ",", 
   RowBox[{"{", 
    RowBox[{
     RowBox[{"-", "0.13312783969086028`"}], ",", 
     RowBox[{"-", "0.2980504966390413`"}], ",", "0.6464562597264402`", ",", 
     RowBox[{"-", "0.06569904983346804`"}], ",", "0.41906184592354245`", ",", 
     RowBox[{"-", "0.41604423902453613`"}], ",", "0.11857453138934064`", ",", 
     "0.15503873892427533`", ",", 
     RowBox[{"-", "0.1722347580423907`"}], ",", "0.10177879952000679`", ",", 
     "0.026797880137507418`"}], "}"}], ",", 
   RowBox[{"{", 
    RowBox[{
     RowBox[{"-", "0.08334474603941525`"}], ",", "0.293133632397965`", ",", 
     "0.41194231451798713`", ",", 
     RowBox[{"-", "0.04142243352201647`"}], ",", 
     RowBox[{"-", "0.5289480239749672`"}], ",", 
     RowBox[{"-", "0.1951692945164603`"}], ",", 
     RowBox[{"-", "0.40711529185222`"}], ",", 
     RowBox[{"-", "0.028990238210922302`"}], ",", 
     RowBox[{"-", "0.05817870811109711`"}], ",", 
     RowBox[{"-", "0.02718881602042753`"}], ",", 
     RowBox[{"-", "0.2527492717680504`"}]}], "}"}], ",", 
   RowBox[{"{", 
    RowBox[{
    "0.12932853254185883`", ",", "0.142971745528745`", ",", 
     "0.03887919343796149`", ",", "0.18169828154871726`", ",", 
     RowBox[{"-", "0.2315554867221195`"}], ",", 
     RowBox[{"-", "0.1042987505445644`"}], ",", "0.4883118278059543`", ",", 
     RowBox[{"-", "0.018406279119808886`"}], ",", 
     RowBox[{"-", "0.1377578474016466`"}], ",", "0.22578137384402672`", ",", 
     RowBox[{"-", "0.05512364239092089`"}]}], "}"}], ",", 
   RowBox[{"{", 
    RowBox[{
    "0.39492033040448876`", ",", "0.21567688310522373`", ",", 
     "0.02969373832953411`", ",", 
     RowBox[{"-", "0.30888708569968487`"}], ",", "0.12919142789293553`", ",", 
     RowBox[{"-", "0.15512004513113115`"}], ",", "0.015792557477119454`", ",", 
     RowBox[{"-", "0.11509284022209537`"}], ",", "0.14660439068992914`", ",", 
     RowBox[{"-", "0.006930388375018413`"}], ",", "0.023106088638469423`"}], 
    "}"}], ",", 
   RowBox[{"{", 
    RowBox[{
    "0.15494372755780805`", ",", "0.17068303363897447`", ",", 
     "0.09153556747673487`", ",", "0.2249597547045921`", ",", 
     "0.10578303994342986`", ",", "0.06981785610737708`", ",", 
     "0.023636992457824805`", ",", "0.16267961295639383`", ",", 
     RowBox[{"-", "0.12384083802864411`"}], ",", 
     RowBox[{"-", "0.3674855850691953`"}], ",", 
     RowBox[{"-", "0.004805357050549128`"}]}], "}"}], ",", 
   RowBox[{"{", 
    RowBox[{"0.02044199308992234`", ",", 
     RowBox[{"-", "0.053821577462652356`"}], ",", "0.0660802999706664`", ",", 
     "0.12737382550595183`", ",", "0.057582567018412585`", ",", 
     "0.03892692532463694`", ",", "0.04139104548929312`", ",", 
     RowBox[{"-", "0.037642485419755345`"}], ",", "0.2762201632826361`", ",", 
     RowBox[{"-", "0.0016790910866958273`"}], ",", 
     RowBox[{"-", "0.2586562452488112`"}]}], "}"}], ",", 
   RowBox[{"{", 
    RowBox[{
     RowBox[{"-", "0.06812418853838992`"}], ",", "0.017336695966715294`", ",",
      "0.05751961052947599`", ",", "0.09882197794638134`", ",", 
     RowBox[{"-", "0.01359038897322833`"}], ",", 
     RowBox[{"-", "0.05859615669922003`"}], ",", "0.028909912679109542`", ",", 
     RowBox[{"-", "0.24422753086874677`"}], ",", "0.07877575729520891`", ",", 
     RowBox[{"-", "0.09588602071341934`"}], ",", "0.16744008218815287`"}], 
    "}"}]}], "}"}]], "Output",
 CellChangeTimes->{
  3.8310315574056225`*^9, {3.831031592630414*^9, 3.8310315983790493`*^9}, {
   3.831031630453147*^9, 3.831031644017836*^9}, 3.8310949368129272`*^9, 
   3.831096532553052*^9, 3.831116751539817*^9, 3.8311182497350492`*^9, 
   3.8311229647749186`*^9, 3.8311240949700003`*^9, 3.831176829235813*^9, 
   3.831177122358535*^9, 3.834116003282798*^9, 3.8341382468015523`*^9, 
   3.8341382829013863`*^9, 3.834200404940565*^9, 3.834736433630025*^9, 
   3.8348073666948195`*^9, 3.8364509511677685`*^9, 3.836538310777135*^9, 
   3.836582762096944*^9, {3.8366250772413425`*^9, 3.836625100054968*^9}, 
   3.8382800567979136`*^9, 3.8388710779431705`*^9, 3.8393880429359393`*^9, 
   3.83948158159645*^9, 3.8395605676937294`*^9, 3.8395783489370375`*^9, 
   3.8396478941214*^9, 3.8399079479863553`*^9, 3.839993685901185*^9, 
   3.8401659119175744`*^9, 3.8401857116536875`*^9, 3.8405315266531363`*^9, 
   3.840771657030096*^9, 3.8407867745011806`*^9, 3.841303535418354*^9, 
   3.841480364858637*^9, 3.8420706025850353`*^9, 3.8423402653498316`*^9, 
   3.842511087435609*^9, 3.84622317456551*^9, 3.846320896556992*^9, 
   3.848382509801756*^9, 3.848474412792487*^9, 3.8484807043902335`*^9, 
   3.848562787628641*^9, 3.8489877743844995`*^9, 3.851070857076515*^9, 
   3.8511464895750265`*^9, 3.8514942613944674`*^9, 3.851677290733985*^9, 
   3.851753440129975*^9, 3.8526145112928305`*^9, 3.8527102976502323`*^9, 
   3.8528893626520267`*^9, 3.854776821510615*^9, 3.855033557216093*^9, 
   3.855120419529545*^9, 3.855204978687853*^9, 3.85530170114835*^9, 
   3.8553809798665266`*^9, 3.8556402298691053`*^9, 3.855730461285053*^9, 
   3.8558214294397926`*^9, 3.855910457068119*^9, 3.8564262227263002`*^9, 
   3.864288830198098*^9, 3.874483641646677*^9, 3.8747269814737005`*^9, 
   3.87707652535842*^9, 3.877077674607946*^9},
 CellLabel->"Out[53]=",ExpressionUUID->"66ee5888-5136-4d98-82fb-135003b6ec70"]
}, Open  ]],

Cell[CellGroupData[{

Cell[BoxData[
 RowBox[{"PC12", "=", 
  RowBox[{
   RowBox[{"Variance", "[", "PCA12", "]"}], "/", 
   RowBox[{"Apply", "[", 
    RowBox[{"Plus", ",", 
     RowBox[{"Variance", "[", "PCA12", "]"}]}], "]"}]}]}]], "Input",
 CellChangeTimes->{{3.830941845815355*^9, 3.8309419028807535`*^9}, {
  3.8309419782839956`*^9, 3.8309419809446077`*^9}, {3.8309420706720467`*^9, 
  3.8309420725403523`*^9}},
 CellLabel->"In[54]:=",ExpressionUUID->"b5bae0dd-7940-466c-87ad-aad2dd704e46"],

Cell[BoxData[
 RowBox[{"{", 
  RowBox[{
  "0.24851328538516088`", ",", "0.22823177806323497`", ",", 
   "0.12998606646041524`", ",", "0.10214324221585118`", ",", 
   "0.0869385102746689`", ",", "0.07425022819621756`", ",", 
   "0.04072446553433528`", ",", "0.03409952038637472`", ",", 
   "0.027783559667328674`", ",", "0.01591545625474549`", ",", 
   "0.011413887561667172`"}], "}"}]], "Output",
 CellChangeTimes->{
  3.830941855743734*^9, {3.8309418884482775`*^9, 3.8309419044164*^9}, 
   3.8309419812637177`*^9, 3.830942073046375*^9, 3.8310204626360936`*^9, 
   3.831094936875415*^9, 3.83109653263116*^9, 3.8311167516023045`*^9, 
   3.8311182497975397`*^9, 3.831122964853069*^9, 3.8311240950012875`*^9, 
   3.831176829308492*^9, 3.8311771224053955`*^9, 3.8341160033140407`*^9, 
   3.834138246824218*^9, 3.834138282918014*^9, 3.834200404940565*^9, 
   3.8347364336612673`*^9, 3.8348073667104416`*^9, 3.8364509511989803`*^9, 
   3.836538310799279*^9, 3.8365827621368437`*^9, {3.836625077271783*^9, 
   3.836625100074932*^9}, 3.838280056829157*^9, 3.838871077964683*^9, 
   3.839388042951562*^9, 3.839481581616615*^9, 3.8395605676937294`*^9, 
   3.8395783489449797`*^9, 3.839647894137062*^9, 3.839907947995246*^9, 
   3.8399936859168096`*^9, 3.8401659119415927`*^9, 3.840185711675784*^9, 
   3.8405315266687574`*^9, 3.840771657061301*^9, 3.8407867745252757`*^9, 
   3.8413035354393435`*^9, 3.84148036488988*^9, 3.842070602616313*^9, 
   3.8423402653730097`*^9, 3.842511087457925*^9, 3.8462231745967536`*^9, 
   3.8463208965843754`*^9, 3.848382509833*^9, 3.848474412823758*^9, 
   3.84848070440584*^9, 3.8485627876599154`*^9, 3.848987774415777*^9, 
   3.851070857090925*^9, 3.851146489592588*^9, 3.8514942614134073`*^9, 
   3.851677290742431*^9, 3.8517534401455884`*^9, 3.852614511311558*^9, 
   3.852710297672985*^9, 3.8528893626710663`*^9, 3.8547768215292993`*^9, 
   3.8550335572319994`*^9, 3.8551204195533447`*^9, 3.8552049786939096`*^9, 
   3.8553017011659546`*^9, 3.8553809798858447`*^9, 3.855640229891857*^9, 
   3.855730461301409*^9, 3.855821429458907*^9, 3.8559104570745277`*^9, 
   3.8564262227437367`*^9, 3.864288830206563*^9, 3.8744836416626883`*^9, 
   3.8747269814927015`*^9, 3.877076525365366*^9, 3.877077674616947*^9},
 CellLabel->"Out[54]=",ExpressionUUID->"2f2cfe8d-f39b-4b5c-8329-2ba9a6c76da6"]
}, Open  ]],

Cell[CellGroupData[{

Cell[BoxData[
 RowBox[{"AcPC12", "=", 
  RowBox[{"Table", "[", 
   RowBox[{
    RowBox[{"Apply", "[", 
     RowBox[{"Plus", ",", 
      RowBox[{"PC12", "[", 
       RowBox[{"[", 
        RowBox[{"Table", "[", 
         RowBox[{"j", ",", 
          RowBox[{"{", 
           RowBox[{"j", ",", "1", ",", "i"}], "}"}]}], "]"}], "]"}], "]"}]}], 
     "]"}], ",", 
    RowBox[{"{", 
     RowBox[{"i", ",", "1", ",", 
      RowBox[{
       RowBox[{"Dimensions", "[", "PC12", "]"}], "[", 
       RowBox[{"[", "1", "]"}], "]"}]}], "}"}]}], "]"}]}]], "Input",
 CellChangeTimes->{{3.8309420761193047`*^9, 3.830942082484416*^9}},
 CellLabel->"In[55]:=",ExpressionUUID->"ab6c4082-6537-47ca-afb6-66740783b039"],

Cell[BoxData[
 RowBox[{"{", 
  RowBox[{
  "0.24851328538516088`", ",", "0.47674506344839584`", ",", 
   "0.6067311299088111`", ",", "0.7088743721246622`", ",", 
   "0.7958128823993311`", ",", "0.8700631105955487`", ",", 
   "0.9107875761298839`", ",", "0.9448870965162586`", ",", 
   "0.9726706561835874`", ",", "0.9885861124383328`", ",", "1.`"}], 
  "}"}]], "Output",
 CellChangeTimes->{
  3.8309420829930515`*^9, 3.831020463259373*^9, 3.831094936937902*^9, 
   3.8310965327248917`*^9, 3.831116751664791*^9, 3.831118249875646*^9, 
   3.8311229649467587`*^9, 3.831124095048155*^9, 3.8311768293742037`*^9, 
   3.831177122467842*^9, 3.8341160033140407`*^9, 3.834138246824218*^9, 
   3.834138282933638*^9, 3.834200404971808*^9, 3.8347364336612673`*^9, 
   3.834807366741684*^9, 3.8364509512146006`*^9, 3.836538310807684*^9, 
   3.836582762179221*^9, {3.8366250772785525`*^9, 3.83662510010781*^9}, 
   3.838280056829157*^9, 3.838871077970088*^9, 3.8393880429671803`*^9, 
   3.8394815816397395`*^9, 3.8395605677249413`*^9, 3.8395783489680634`*^9, 
   3.839647894168292*^9, 3.839907948014332*^9, 3.8399936859168096`*^9, 
   3.840165911946803*^9, 3.840185711684942*^9, 3.8405315266687574`*^9, 
   3.8407716570925446`*^9, 3.840786774533577*^9, 3.841303535450425*^9, 
   3.84148036488988*^9, 3.842070602616313*^9, 3.8423402653950624`*^9, 
   3.8425110874807053`*^9, 3.8462231745967536`*^9, 3.846320896592087*^9, 
   3.848382509833*^9, 3.848474412823758*^9, 3.848480704437054*^9, 
   3.8485627876599154`*^9, 3.848987774415777*^9, 3.851070857095669*^9, 
   3.8511464896101923`*^9, 3.851494261433078*^9, 3.8516772907623987`*^9, 
   3.8517534401529684`*^9, 3.8526145113206863`*^9, 3.8527102976828246`*^9, 
   3.8528893626790276`*^9, 3.8547768215466895`*^9, 3.85503355723904*^9, 
   3.8551204195609064`*^9, 3.8552049787005253`*^9, 3.855301701183861*^9, 
   3.855380979895085*^9, 3.855640229899702*^9, 3.85573046130862*^9, 
   3.855821429464925*^9, 3.855910457097418*^9, 3.8564262227498384`*^9, 
   3.8642888302265415`*^9, 3.8744836416713696`*^9, 3.8747269815097017`*^9, 
   3.8770765253862815`*^9, 3.877077674665129*^9},
 CellLabel->"Out[55]=",ExpressionUUID->"3e127a97-e34b-4a6e-b0bd-f73d77dc69ba"]
}, Open  ]]
}, Closed]],

Cell[CellGroupData[{

Cell["Calculating exogene correlation", "Subtitle",
 CellChangeTimes->{{3.7906643815332823`*^9, 3.7906643993885927`*^9}, 
   3.790664454169277*^9, {3.7906689499724307`*^9, 3.790668957720896*^9}, {
   3.830939680329334*^9, 3.8309396915809317`*^9}, {3.8310951895565076`*^9, 
   3.831095190645732*^9}},ExpressionUUID->"31142588-995e-4583-a82f-\
7f38df185595"],

Cell[BoxData[
 RowBox[{
  RowBox[{"TDS", "=", 
   RowBox[{"Transpose", "[", "DS", "]"}]}], ";"}]], "Input",
 CellLabel->"In[56]:=",ExpressionUUID->"bb79dd9a-7918-439e-9c0e-09bf462258af"],

Cell[BoxData[{
 RowBox[{
  RowBox[{"Exog", "=", 
   RowBox[{"Join", "[", 
    RowBox[{
     RowBox[{"TDS", "[", 
      RowBox[{"[", 
       RowBox[{"{", 
        RowBox[{"1", ",", "2"}], "}"}], "]"}], "]"}], ",", 
     RowBox[{"Select", "[", 
      RowBox[{"TDS", ",", 
       RowBox[{
        RowBox[{"(", 
         RowBox[{
          RowBox[{"#", "[", 
           RowBox[{"[", "2", "]"}], "]"}], "\[Equal]", "\"\<EXOG\>\""}], 
         ")"}], "&"}]}], "]"}]}], "]"}]}], ";"}], "\[IndentingNewLine]", 
 RowBox[{
  RowBox[{"EXO12W", "=", 
   RowBox[{
    RowBox[{"Exog", "[", 
     RowBox[{"[", 
      RowBox[{"Table", "[", 
       RowBox[{"i", ",", 
        RowBox[{"{", 
         RowBox[{"i", ",", "1", ",", "8"}], "}"}]}], "]"}], "]"}], "]"}], "/.", 
    RowBox[{"{", 
     RowBox[{"\"\<NA\>\"", "->", "0."}], "}"}]}]}], 
  ";"}], "\[IndentingNewLine]", 
 RowBox[{
  RowBox[{"ExoN", "=", 
   RowBox[{"EXON", "=", 
    RowBox[{"Delete", "[", 
     RowBox[{
      RowBox[{"EXO12W", "[", 
       RowBox[{"[", 
        RowBox[{"All", ",", "1"}], "]"}], "]"}], ",", 
      RowBox[{"{", 
       RowBox[{
        RowBox[{"{", "1", "}"}], ",", 
        RowBox[{"{", "2", "}"}]}], "}"}]}], "]"}]}]}], ";"}]}], "Input",
 CellChangeTimes->{{3.830939868364112*^9, 3.830939938234583*^9}, {
  3.830939970711906*^9, 3.8309402236019416`*^9}, {3.8309402587449474`*^9, 
  3.830940265507449*^9}, {3.8310952082909513`*^9, 3.8310952160918875`*^9}, {
  3.8310952744541197`*^9, 3.8310952933021173`*^9}, {3.831095804535411*^9, 
  3.831095835998369*^9}, {3.8311183581140985`*^9, 3.8311183604437113`*^9}},
 CellLabel->"In[57]:=",ExpressionUUID->"50b92667-a517-4947-b0ce-db9e22c5147a"],

Cell[CellGroupData[{

Cell[BoxData[
 RowBox[{"Exo", "=", 
  RowBox[{"EX12", "=", 
   RowBox[{
    RowBox[{"Delete", "[", 
     RowBox[{
      RowBox[{"Transpose", "[", 
       RowBox[{"Delete", "[", 
        RowBox[{"EXO12W", ",", 
         RowBox[{"{", 
          RowBox[{
           RowBox[{"{", "1", "}"}], ",", 
           RowBox[{"{", "2", "}"}]}], "}"}]}], "]"}], "]"}], ",", 
      RowBox[{"{", 
       RowBox[{
        RowBox[{"{", "1", "}"}], ",", 
        RowBox[{"{", "2", "}"}]}], "}"}]}], "]"}], "//", 
    "Transpose"}]}]}]], "Input",
 CellChangeTimes->{{3.830941369442683*^9, 3.8309414147896414`*^9}, {
   3.830941467788921*^9, 3.8309415684541874`*^9}, 3.8310204191282516`*^9, {
   3.8310953057112975`*^9, 3.831095316239185*^9}, {3.8311169288495207`*^9, 
   3.8311169303274117`*^9}},
 CellLabel->"In[60]:=",ExpressionUUID->"4793ea63-5f61-4793-a6d5-3a4c07cc149a"],

Cell[BoxData[
 RowBox[{"{", 
  RowBox[{
   RowBox[{"{", 
    RowBox[{
    "0", ",", "1.7`", ",", "0.7`", ",", "2.1`", ",", "2.7`", ",", "3.4`", ",",
      "1.3`", ",", "6.7`", ",", "5.7`", ",", "1.7`", ",", "9.7`", ",", 
     "1.03`", ",", "1.74`", ",", "0.97`", ",", "1.2747`", ",", "1.6655`", ",",
      "91.8`", ",", "4.32`", ",", "10.956`", ",", "0.68408`", ",", "5.62`", 
     ",", "10.6`", ",", "0.82`", ",", "0", ",", "0", ",", "0", ",", "0", ",", 
     "0", ",", "0", ",", "0", ",", "0", ",", "0", ",", "0", ",", "0", ",", 
     "0"}], "}"}], ",", 
   RowBox[{"{", 
    RowBox[{
    "0", ",", "3.3`", ",", "8.3`", ",", "4", ",", "6", ",", "7", ",", "9", 
     ",", "11", ",", "8.3`", ",", "4.3`", ",", "13.7`", ",", "12.5`", ",", 
     "1.25`", ",", "1", ",", "1.8257`", ",", "1.60767`", ",", "88.76`", ",", 
     "4.87`", ",", "10.957`", ",", "3.536`", ",", "3.53`", ",", "23.18`", ",",
      "5.72`", ",", "1.7`", ",", "1.7`", ",", "1", ",", "2", ",", "4", ",", 
     "4.3`", ",", "6.7`", ",", "3.7`", ",", "1.7`", ",", "5.7`", ",", "17.2`",
      ",", "13.7`"}], "}"}], ",", 
   RowBox[{"{", 
    RowBox[{
    "0", ",", "3", ",", "2.3`", ",", "4", ",", "5", ",", "2.7`", ",", "9", 
     ",", "8", ",", "0.7`", ",", "1", ",", "1.7`", ",", "7.91`", ",", "6.38`",
      ",", "0.62`", ",", "2.687`", ",", "1.2638`", ",", "55.36`", ",", 
     "10.4`", ",", "4.098`", ",", "5.7623`", ",", "4.13`", ",", "27.62`", ",",
      "12.15`", ",", "0", ",", "0", ",", "0", ",", "0", ",", "0", ",", "0", 
     ",", "0", ",", "0", ",", "0", ",", "0", ",", "0", ",", "0"}], "}"}], ",", 
   RowBox[{"{", 
    RowBox[{
    "0", ",", "0", ",", "0", ",", "0", ",", "0", ",", "0", ",", "0", ",", "0",
      ",", "0", ",", "0", ",", "0", ",", "43.12`", ",", "11.09`", ",", 
     "0.88`", ",", "2.326`", ",", "1.5968`", ",", "5.65`", ",", "25", ",", 
     "10.964`", ",", "4.6215`", ",", "26.1`", ",", "32.12`", ",", "21.1`", 
     ",", "0", ",", "0", ",", "0", ",", "0", ",", "0", ",", "0", ",", "0", 
     ",", "0", ",", "0", ",", "0", ",", "0", ",", "0"}], "}"}], ",", 
   RowBox[{"{", 
    RowBox[{
    "0", ",", "0", ",", "0", ",", "0", ",", "0", ",", "0", ",", "0", ",", "0",
      ",", "0", ",", "0", ",", "0", ",", "3.37`", ",", "5.48`", ",", "0.38`", 
     ",", "4.058`", ",", "1.294`", ",", "5.65`", ",", "3.05`", ",", "6.562`", 
     ",", "1.82`", ",", "3.13`", ",", "1", ",", "4.15`", ",", "0", ",", "0", 
     ",", "0", ",", "0", ",", "0", ",", "0", ",", "0", ",", "0", ",", "0", 
     ",", "0", ",", "0", ",", "0"}], "}"}], ",", 
   RowBox[{"{", 
    RowBox[{
    "0", ",", "0", ",", "0", ",", "0", ",", "0", ",", "0", ",", "0", ",", "0",
      ",", "0", ",", "0", ",", "0", ",", "3.21`", ",", "5.58`", ",", "0.32`", 
     ",", "4.058`", ",", "1.48`", ",", "24.63`", ",", "19.46`", ",", 
     "8.9807`", ",", "4.794`", ",", "2.97`", ",", "14.89`", ",", "0.2`", ",", 
     "0", ",", "0", ",", "0", ",", "0", ",", "0", ",", "0", ",", "0", ",", 
     "0", ",", "0", ",", "0", ",", "0", ",", "0"}], "}"}]}], "}"}]], "Output",
 CellChangeTimes->{
  3.8309414153915477`*^9, {3.830941468167861*^9, 3.830941495311832*^9}, 
   3.830941568980974*^9, {3.831020394997078*^9, 3.8310204197843137`*^9}, 
   3.831020707708606*^9, 3.8310949352409563`*^9, 3.831095318426201*^9, 
   3.8311167575251303`*^9, 3.8311169311748724`*^9, 3.8311175996265717`*^9, 
   3.831118268414036*^9, 3.8311240951106453`*^9, 3.831176830716177*^9, 
   3.831177122561576*^9, 3.8341160047043757`*^9, 3.834138248751218*^9, 
   3.834138285084508*^9, 3.834200407012867*^9, 3.8347364352546444`*^9, 
   3.8348073685068965`*^9, 3.8364509517613473`*^9, 3.8365383114430847`*^9, 
   3.8365827623734818`*^9, {3.8366250779071856`*^9, 3.83662510071301*^9}, 
   3.839647908033209*^9, 3.8399079495797086`*^9, 3.83999368655728*^9, 
   3.8405315272155037`*^9, 3.840771660737909*^9, 3.8407867753629317`*^9, 
   3.8413035363906555`*^9, 3.841480365655323*^9, 3.8420706032068195`*^9, 
   3.8423402666984177`*^9, 3.8425110888698997`*^9, 3.8462231748310733`*^9, 
   3.846320897630496*^9, 3.848382511670755*^9, 3.8484744135423403`*^9, 
   3.8484807047338867`*^9, 3.8485627878529606`*^9, 3.8489877765089984`*^9, 
   3.8510708574783087`*^9, 3.8511464896886034`*^9, 3.8514942620041656`*^9, 
   3.8516772977513285`*^9, 3.8517534402772493`*^9, 3.8526145113522573`*^9, 
   3.8527102977126894`*^9, 3.8528893627064404`*^9, 3.854776821562477*^9, 
   3.855033557269759*^9, 3.855120419597597*^9, 3.855204978728433*^9, 
   3.8553017012097836`*^9, 3.8553809799299808`*^9, 3.8556402299323797`*^9, 
   3.8557304613354273`*^9, 3.8558214294937763`*^9, 3.8559104571117115`*^9, 
   3.8564262227778397`*^9, 3.864288830258596*^9, 3.8744836417060475`*^9, 
   3.874726981524701*^9, 3.8770765254203157`*^9, 3.8770776747067275`*^9},
 CellLabel->"Out[60]=",ExpressionUUID->"efdc3d68-183f-4806-bc20-8d435ada72b2"]
}, Open  ]],

Cell[CellGroupData[{

Cell[BoxData[{
 RowBox[{"PCorrEXO", "=", 
  RowBox[{"Table", "[", 
   RowBox[{
    RowBox[{
     RowBox[{"Correlation", "[", 
      RowBox[{
       RowBox[{
        RowBox[{"Transpose", "[", 
         RowBox[{"Select", "[", 
          RowBox[{
           RowBox[{"Transpose", "[", 
            RowBox[{"{", 
             RowBox[{
              RowBox[{"EX12", "[", 
               RowBox[{"[", "i", "]"}], "]"}], ",", 
              RowBox[{"EX12", "[", 
               RowBox[{"[", "j", "]"}], "]"}]}], "}"}], "]"}], ",", 
           RowBox[{
            RowBox[{"(", 
             RowBox[{
              RowBox[{
               RowBox[{"#", "[", 
                RowBox[{"[", "1", "]"}], "]"}], "\[NotEqual]", "0"}], " ", "&&",
               " ", 
              RowBox[{
               RowBox[{"#", "[", 
                RowBox[{"[", "2", "]"}], "]"}], "\[NotEqual]", "0"}]}], ")"}],
             "&"}]}], "]"}], "]"}], "[", 
        RowBox[{"[", "1", "]"}], "]"}], ",", 
       RowBox[{
        RowBox[{"Transpose", "[", 
         RowBox[{"Select", "[", 
          RowBox[{
           RowBox[{"Transpose", "[", 
            RowBox[{"{", 
             RowBox[{
              RowBox[{"EX12", "[", 
               RowBox[{"[", "i", "]"}], "]"}], ",", 
              RowBox[{"EX12", "[", 
               RowBox[{"[", "j", "]"}], "]"}]}], "}"}], "]"}], ",", 
           RowBox[{
            RowBox[{"(", 
             RowBox[{
              RowBox[{
               RowBox[{"#", "[", 
                RowBox[{"[", "1", "]"}], "]"}], "\[NotEqual]", "0"}], " ", "&&",
               " ", 
              RowBox[{
               RowBox[{"#", "[", 
                RowBox[{"[", "2", "]"}], "]"}], "\[NotEqual]", "0"}]}], ")"}],
             "&"}]}], "]"}], "]"}], "[", 
        RowBox[{"[", "2", "]"}], "]"}]}], "]"}], "//", "N"}], ",", 
    RowBox[{"{", 
     RowBox[{"i", ",", "1", ",", 
      RowBox[{
       RowBox[{"Dimensions", "[", "EX12", "]"}], "[", 
       RowBox[{"[", "1", "]"}], "]"}]}], "}"}], ",", 
    RowBox[{"{", 
     RowBox[{"j", ",", "1", ",", 
      RowBox[{
       RowBox[{"Dimensions", "[", "EX12", "]"}], "[", 
       RowBox[{"[", "1", "]"}], "]"}]}], "}"}]}], 
   "]"}]}], "\[IndentingNewLine]", 
 RowBox[{
  RowBox[{"SCorrEXO", "=", 
   RowBox[{"Table", "[", 
    RowBox[{
     RowBox[{
      RowBox[{"SpearmanRho", "[", 
       RowBox[{
        RowBox[{
         RowBox[{"Transpose", "[", 
          RowBox[{"Select", "[", 
           RowBox[{
            RowBox[{"Transpose", "[", 
             RowBox[{"{", 
              RowBox[{
               RowBox[{"EX12", "[", 
                RowBox[{"[", "i", "]"}], "]"}], ",", 
               RowBox[{"EX12", "[", 
                RowBox[{"[", "j", "]"}], "]"}]}], "}"}], "]"}], ",", 
            RowBox[{
             RowBox[{"(", 
              RowBox[{
               RowBox[{
                RowBox[{"#", "[", 
                 RowBox[{"[", "1", "]"}], "]"}], "\[NotEqual]", "0"}], " ", "&&",
                " ", 
               RowBox[{
                RowBox[{"#", "[", 
                 RowBox[{"[", "2", "]"}], "]"}], "\[NotEqual]", "0"}]}], 
              ")"}], "&"}]}], "]"}], "]"}], "[", 
         RowBox[{"[", "1", "]"}], "]"}], ",", 
        RowBox[{
         RowBox[{"Transpose", "[", 
          RowBox[{"Select", "[", 
           RowBox[{
            RowBox[{"Transpose", "[", 
             RowBox[{"{", 
              RowBox[{
               RowBox[{"EX12", "[", 
                RowBox[{"[", "i", "]"}], "]"}], ",", 
               RowBox[{"EX12", "[", 
                RowBox[{"[", "j", "]"}], "]"}]}], "}"}], "]"}], ",", 
            RowBox[{
             RowBox[{"(", 
              RowBox[{
               RowBox[{
                RowBox[{"#", "[", 
                 RowBox[{"[", "1", "]"}], "]"}], "\[NotEqual]", "0"}], " ", "&&",
                " ", 
               RowBox[{
                RowBox[{"#", "[", 
                 RowBox[{"[", "2", "]"}], "]"}], "\[NotEqual]", "0"}]}], 
              ")"}], "&"}]}], "]"}], "]"}], "[", 
         RowBox[{"[", "2", "]"}], "]"}]}], "]"}], "//", "N"}], ",", 
     RowBox[{"{", 
      RowBox[{"i", ",", "1", ",", 
       RowBox[{
        RowBox[{"Dimensions", "[", "EX12", "]"}], "[", 
        RowBox[{"[", "1", "]"}], "]"}]}], "}"}], ",", 
     RowBox[{"{", 
      RowBox[{"j", ",", "1", ",", 
       RowBox[{
        RowBox[{"Dimensions", "[", "EX12", "]"}], "[", 
        RowBox[{"[", "1", "]"}], "]"}]}], "}"}]}], "]"}]}], ";"}]}], "Input",
 CellChangeTimes->{{3.83094224965021*^9, 3.830942355260477*^9}, {
  3.8310953254861383`*^9, 3.8310953680378203`*^9}, {3.8310960590761228`*^9, 
  3.8310960850940657`*^9}},
 CellLabel->"In[61]:=",ExpressionUUID->"69775a83-10c7-44a5-8482-cdb4d2977fd8"],

Cell[BoxData[
 RowBox[{"{", 
  RowBox[{
   RowBox[{"{", 
    RowBox[{
    "1.`", ",", "0.9784679893048794`", ",", "0.8905168408142001`", ",", 
     RowBox[{"-", "0.17805627202698418`"}], ",", "0.3956398215014981`", ",", 
     "0.732982134392879`"}], "}"}], ",", 
   RowBox[{"{", 
    RowBox[{
    "0.9784679893048794`", ",", "1.`", ",", "0.9298334110792887`", ",", 
     RowBox[{"-", "0.043643935165976845`"}], ",", "0.3443031450008818`", ",", 
     "0.7475039222489471`"}], "}"}], ",", 
   RowBox[{"{", 
    RowBox[{
    "0.8905168408142001`", ",", "0.9298334110792887`", ",", "1.`", ",", 
     "0.07923125168841867`", ",", "0.25779756171774953`", ",", 
     "0.7968582174449761`"}], "}"}], ",", 
   RowBox[{"{", 
    RowBox[{
     RowBox[{"-", "0.17805627202698418`"}], ",", 
     RowBox[{"-", "0.043643935165976845`"}], ",", "0.07923125168841867`", ",",
      "1.`", ",", 
     RowBox[{"-", "0.021861650893661263`"}], ",", "0.10365736685492537`"}], 
    "}"}], ",", 
   RowBox[{"{", 
    RowBox[{
    "0.3956398215014981`", ",", "0.3443031450008818`", ",", 
     "0.25779756171774953`", ",", 
     RowBox[{"-", "0.021861650893661263`"}], ",", "1.`", ",", 
     "0.2889391894788531`"}], "}"}], ",", 
   RowBox[{"{", 
    RowBox[{
    "0.732982134392879`", ",", "0.7475039222489471`", ",", 
     "0.7968582174449761`", ",", "0.10365736685492537`", ",", 
     "0.2889391894788531`", ",", "1.`"}], "}"}]}], "}"}]], "Output",
 CellChangeTimes->{{3.83094231367177*^9, 3.8309423561626873`*^9}, {
   3.8310203962505193`*^9, 3.831020421827742*^9}, 3.831094935304592*^9, 
   3.831095368647028*^9, 3.831096086686242*^9, 3.8311167575719953`*^9, 
   3.8311175996890583`*^9, 3.831118268484049*^9, 3.8311240951575108`*^9, 
   3.831176830773548*^9, 3.831177122670972*^9, 3.8341160047355833`*^9, 
   3.8341382487834687`*^9, 3.834138285101571*^9, 3.8342004070441103`*^9, 
   3.8347364352702837`*^9, 3.8348073685225177`*^9, 3.836450951776969*^9, 
   3.836538311464259*^9, 3.8365827624187846`*^9, {3.836625077936247*^9, 
   3.836625100739938*^9}, 3.839647908048727*^9, 3.839907949603143*^9, 
   3.8399936865885553`*^9, 3.840531527231125*^9, 3.840771660771485*^9, 
   3.8407867753855286`*^9, 3.8413035364167423`*^9, 3.841480365670981*^9, 
   3.842070603238062*^9, 3.8423402667232966`*^9, 3.842511088898737*^9, 
   3.846223174846694*^9, 3.846320897652963*^9, 3.8483825117020035`*^9, 
   3.8484744135735817`*^9, 3.84848070476513*^9, 3.8485627878842344`*^9, 
   3.8489877765402417`*^9, 3.8510708574932785`*^9, 3.851146489708141*^9, 
   3.8514942620257273`*^9, 3.851677297769945*^9, 3.851753440297456*^9, 
   3.8526145113740654`*^9, 3.8527102977361565`*^9, 3.8528893627296762`*^9, 
   3.8547768215834208`*^9, 3.855033557292138*^9, 3.8551204196215296`*^9, 
   3.8552049787535896`*^9, 3.85530170123065*^9, 3.855380979949231*^9, 
   3.8556402299594173`*^9, 3.8557304613553457`*^9, 3.855821429519352*^9, 
   3.855910457131239*^9, 3.8564262227988853`*^9, 3.8642888302826777`*^9, 
   3.874483641727059*^9, 3.874726981547701*^9, 3.8770765254303117`*^9, 
   3.8770776747296653`*^9},
 CellLabel->"Out[61]=",ExpressionUUID->"094a6623-a582-4de1-a6cb-263dae3f8116"]
}, Open  ]],

Cell[CellGroupData[{

Cell[BoxData[{
 RowBox[{
  RowBox[{"CPC", "=", 
   RowBox[{"Table", "[", 
    RowBox[{
     RowBox[{"If", "[", 
      RowBox[{
       RowBox[{
        RowBox[{"Abs", "[", 
         RowBox[{"PCorrEXO", "[", 
          RowBox[{"[", 
           RowBox[{"i", ",", "j"}], "]"}], "]"}], "]"}], "<", "0.2"}], ",", 
       "0", ",", 
       RowBox[{"PCorrEXO", "[", 
        RowBox[{"[", 
         RowBox[{"i", ",", "j"}], "]"}], "]"}]}], " ", "]"}], ",", 
     RowBox[{"{", 
      RowBox[{"i", ",", "1", ",", 
       RowBox[{
        RowBox[{"Dimensions", "[", "PCorrEXO", "]"}], "[", 
        RowBox[{"[", "1", "]"}], "]"}]}], "}"}], ",", 
     RowBox[{"{", 
      RowBox[{"j", ",", "1", ",", 
       RowBox[{
        RowBox[{"Dimensions", "[", "PCorrEXO", "]"}], "[", 
        RowBox[{"[", "1", "]"}], "]"}]}], "}"}]}], "]"}]}], 
  ";"}], "\[IndentingNewLine]", 
 RowBox[{"TableForm", "[", "CPC", "]"}]}], "Input",
 CellChangeTimes->{{3.8309424625047607`*^9, 3.8309425402911205`*^9}, {
  3.8310953912057104`*^9, 3.831095415578464*^9}},
 CellLabel->"In[63]:=",ExpressionUUID->"22348798-323d-41f4-97d5-1c34fa8ba9dc"],

Cell[BoxData[
 TagBox[GridBox[{
    {"1.`", "0.9784679893048794`", "0.8905168408142001`", "0", 
     "0.3956398215014981`", "0.732982134392879`"},
    {"0.9784679893048794`", "1.`", "0.9298334110792887`", "0", 
     "0.3443031450008818`", "0.7475039222489471`"},
    {"0.8905168408142001`", "0.9298334110792887`", "1.`", "0", 
     "0.25779756171774953`", "0.7968582174449761`"},
    {"0", "0", "0", "1.`", "0", "0"},
    {"0.3956398215014981`", "0.3443031450008818`", "0.25779756171774953`", 
     "0", "1.`", "0.2889391894788531`"},
    {"0.732982134392879`", "0.7475039222489471`", "0.7968582174449761`", "0", 
     "0.2889391894788531`", "1.`"}
   },
   GridBoxAlignment->{"Columns" -> {{Left}}, "Rows" -> {{Baseline}}},
   GridBoxSpacings->{"Columns" -> {
       Offset[0.27999999999999997`], {
        Offset[2.0999999999999996`]}, 
       Offset[0.27999999999999997`]}, "Rows" -> {
       Offset[0.2], {
        Offset[0.4]}, 
       Offset[0.2]}}],
  Function[BoxForm`e$, 
   TableForm[BoxForm`e$]]]], "Output",
 CellChangeTimes->{
  3.8309425410731936`*^9, {3.831020397087533*^9, 3.8310204242848253`*^9}, 
   3.8310949353670835`*^9, {3.8310954126897173`*^9, 3.8310954160626707`*^9}, 
   3.831096090164154*^9, 3.8311167576344833`*^9, 3.831117599751546*^9, 
   3.8311182685465364`*^9, 3.831124095204333*^9, 3.831176830841936*^9, 
   3.831177122733415*^9, 3.8341160047512045`*^9, 3.8341382488249636`*^9, 
   3.834138285101571*^9, 3.8342004070441103`*^9, 3.834736435301509*^9, 
   3.8348073685381403`*^9, 3.836450951808211*^9, 3.836538311491682*^9, 
   3.836582762461751*^9, {3.8366250779576035`*^9, 3.8366251007469187`*^9}, 
   3.839647908058731*^9, 3.8399079496300907`*^9, 3.8399936865885553`*^9, 
   3.840531527231125*^9, 3.8407716608027277`*^9, 3.840786775408209*^9, 
   3.8413035364408584`*^9, 3.8414803657021875`*^9, 3.842070603238062*^9, 
   3.8423402667314777`*^9, 3.842511088919798*^9, 3.8462231748780603`*^9, 
   3.846320897683955*^9, 3.8483825117020035`*^9, 3.8484744135892067`*^9, 
   3.8484807047807603`*^9, 3.8485627878842344`*^9, 3.8489877765402417`*^9, 
   3.8510708574984355`*^9, 3.851146489716887*^9, 3.8514942620449233`*^9, 
   3.8516772977909164`*^9, 3.851753440314594*^9, 3.8526145113927517`*^9, 
   3.85271029774714*^9, 3.852889362748282*^9, 3.8547768216091013`*^9, 
   3.855033557313142*^9, 3.85512041964141*^9, 3.8552049787605824`*^9, 
   3.855301701248116*^9, 3.8553809799556985`*^9, 3.8556402299803553`*^9, 
   3.855730461362122*^9, 3.8558214295256863`*^9, 3.855910457138228*^9, 
   3.8564262228189764`*^9, 3.864288830306284*^9, 3.874483641735092*^9, 
   3.874726981554702*^9, 3.877076525442398*^9, 3.8770776747391853`*^9},
 CellLabel->
  "Out[64]//TableForm=",ExpressionUUID->"73bbda48-2fae-483d-bf28-\
1a6a68e3ebc7"]
}, Open  ]],

Cell[CellGroupData[{

Cell[BoxData[{
 RowBox[{
  RowBox[{"CSC", "=", 
   RowBox[{"Table", "[", 
    RowBox[{
     RowBox[{"If", "[", 
      RowBox[{
       RowBox[{
        RowBox[{"Abs", "[", 
         RowBox[{"SCorrEXO", "[", 
          RowBox[{"[", 
           RowBox[{"i", ",", "j"}], "]"}], "]"}], "]"}], "<", "0.2"}], ",", 
       "0", ",", 
       RowBox[{"SCorrEXO", "[", 
        RowBox[{"[", 
         RowBox[{"i", ",", "j"}], "]"}], "]"}]}], " ", "]"}], ",", 
     RowBox[{"{", 
      RowBox[{"i", ",", "1", ",", 
       RowBox[{
        RowBox[{"Dimensions", "[", "SCorrEXO", "]"}], "[", 
        RowBox[{"[", "1", "]"}], "]"}]}], "}"}], ",", 
     RowBox[{"{", 
      RowBox[{"j", ",", "1", ",", 
       RowBox[{
        RowBox[{"Dimensions", "[", "SCorrEXO", "]"}], "[", 
        RowBox[{"[", "1", "]"}], "]"}]}], "}"}]}], "]"}]}], 
  ";"}], "\[IndentingNewLine]", 
 RowBox[{"TableForm", "[", "CSC", "]"}]}], "Input",
 CellChangeTimes->{{3.8309424625047607`*^9, 3.8309425402911205`*^9}, {
  3.8310953912057104`*^9, 3.8310954245356817`*^9}, {3.8310954682731476`*^9, 
  3.831095503431945*^9}},
 CellLabel->"In[65]:=",ExpressionUUID->"70001378-c33b-4e69-9ea8-db74f33afbec"],

Cell[BoxData[
 TagBox[GridBox[{
    {"1.`", "0.5254237288135594`", "0.2118045834248669`", 
     "0.26573426573426573`", "0.36363636363636365`", "0.6923076923076923`"},
    {"0.5254237288135594`", "0.9999999999999999`", "0.4286924768519306`", 
     "0.5734265734265734`", "0.3356643356643357`", "0.5314685314685315`"},
    {"0.2118045834248669`", "0.4286924768519306`", "0.9999999999999999`", 
     "0.6433566433566433`", "0.2867132867132867`", "0.5314685314685315`"},
    {"0.26573426573426573`", "0.5734265734265734`", "0.6433566433566433`", 
     "1.`", "0", "0.23776223776223776`"},
    {"0.36363636363636365`", "0.3356643356643357`", "0.2867132867132867`", 
     "0", "1.`", "0.3006993006993007`"},
    {"0.6923076923076923`", "0.5314685314685315`", "0.5314685314685315`", 
     "0.23776223776223776`", "0.3006993006993007`", "1.`"}
   },
   GridBoxAlignment->{"Columns" -> {{Left}}, "Rows" -> {{Baseline}}},
   GridBoxSpacings->{"Columns" -> {
       Offset[0.27999999999999997`], {
        Offset[2.0999999999999996`]}, 
       Offset[0.27999999999999997`]}, "Rows" -> {
       Offset[0.2], {
        Offset[0.4]}, 
       Offset[0.2]}}],
  Function[BoxForm`e$, 
   TableForm[BoxForm`e$]]]], "Output",
 CellChangeTimes->{
  3.830942577089433*^9, 3.831020398135302*^9, 3.8310204286647406`*^9, 
   3.831094935429571*^9, {3.8310954778066177`*^9, 3.831095506332624*^9}, 
   3.831096098144834*^9, 3.831116757681349*^9, 3.831117599814037*^9, 
   3.831118268609024*^9, 3.831124095251195*^9, 3.8311768308956985`*^9, 
   3.8311771227803216`*^9, 3.834116004782447*^9, 3.8341382488249636`*^9, 
   3.834138285134938*^9, 3.8342004070597305`*^9, 3.834736435301509*^9, 
   3.8348073685537605`*^9, 3.8364509518238325`*^9, 3.836538311514677*^9, 
   3.836582762503109*^9, {3.8366250779849815`*^9, 3.83662510076888*^9}, 
   3.839647908091195*^9, 3.839907949636958*^9, 3.8399936866041746`*^9, 
   3.8405315272624073`*^9, 3.8407716608027277`*^9, 3.8407867754295034`*^9, 
   3.841303536450198*^9, 3.8414803657021875`*^9, 3.8420706032693043`*^9, 
   3.842340266751039*^9, 3.8425110889488087`*^9, 3.8462231748935585`*^9, 
   3.846320897704953*^9, 3.8483825117332444`*^9, 3.8484744136204185`*^9, 
   3.848480704811966*^9, 3.848562787915474*^9, 3.848987776571484*^9, 
   3.8510708575143824`*^9, 3.851146489739483*^9, 3.8514942620535345`*^9, 
   3.851677297814335*^9, 3.8517534403328667`*^9, 3.852614511401517*^9, 
   3.852710297768349*^9, 3.8528893627682242`*^9, 3.85477682161563*^9, 
   3.855033557319146*^9, 3.855120419650734*^9, 3.8552049787786007`*^9, 
   3.8553017012674475`*^9, 3.8553809799617023`*^9, 3.855640229991366*^9, 
   3.8557304613823442`*^9, 3.8558214295444627`*^9, 3.855910457157534*^9, 
   3.8564262228355618`*^9, 3.8642888303149953`*^9, 3.8744836417540846`*^9, 
   3.8747269815727015`*^9, 3.877076525453289*^9, 3.877077674761842*^9},
 CellLabel->
  "Out[66]//TableForm=",ExpressionUUID->"c8852ae0-f7d8-41a3-96e1-\
fc29b41ebcc4"]
}, Open  ]],

Cell[CellGroupData[{

Cell[BoxData[
 RowBox[{"NEX12", "=", 
  RowBox[{"Table", "[", 
   RowBox[{
    RowBox[{"Variance", "[", 
     RowBox[{
      RowBox[{"EX12", "[", 
       RowBox[{"[", "i", "]"}], "]"}], "/", 
      RowBox[{"Max", "[", 
       RowBox[{"EX12", "[", 
        RowBox[{"[", "i", "]"}], "]"}], "]"}]}], "]"}], ",", 
    RowBox[{"{", 
     RowBox[{"i", ",", "1", ",", 
      RowBox[{
       RowBox[{"Dimensions", "[", "EX12", "]"}], "[", 
       RowBox[{"[", "1", "]"}], "]"}]}], "}"}]}], "]"}]}]], "Input",
 CellChangeTimes->{{3.8309421753091717`*^9, 3.8309421941223373`*^9}, {
  3.8310955589771633`*^9, 3.831095584973424*^9}},
 CellLabel->"In[67]:=",ExpressionUUID->"32419e58-0643-43a5-b2c5-db0d001f1e4f"],

Cell[BoxData[
 RowBox[{"{", 
  RowBox[{
  "0.028355488955966845`", ",", "0.028154533204221205`", ",", 
   "0.034472254648594686`", ",", "0.06286820612409663`", ",", 
   "0.088593370799263`", ",", "0.05553056802218672`"}], "}"}]], "Output",
 CellChangeTimes->{
  3.830942194880498*^9, 3.8310204010255117`*^9, 3.8310204337421265`*^9, 
   3.831094935601411*^9, 3.8310955860919456`*^9, 3.8310961030679693`*^9, 
   3.831116757712592*^9, 3.831117599892146*^9, 3.8311182686726227`*^9, 
   3.831124095282482*^9, 3.831176830950194*^9, 3.8311771228428073`*^9, 
   3.834116004782447*^9, 3.834138248851762*^9, 3.834138285134938*^9, 
   3.8342004070753517`*^9, 3.8347364353327513`*^9, 3.8348073685537605`*^9, 
   3.8364509518394537`*^9, 3.836538311525409*^9, 3.836582762546132*^9, {
   3.836625077990946*^9, 3.836625100773887*^9}, 3.839647908112652*^9, 
   3.8399079496624956`*^9, 3.839993686619797*^9, 3.8405315272624073`*^9, 
   3.8407716608311768`*^9, 3.8407867754585686`*^9, 3.8413035364712257`*^9, 
   3.84148036573343*^9, 3.8420706032693043`*^9, 3.8423402667622523`*^9, 
   3.842511088956846*^9, 3.846223174909256*^9, 3.84632089773429*^9, 
   3.8483825117332444`*^9, 3.8484744136204185`*^9, 3.848480704811966*^9, 
   3.848562787915474*^9, 3.848987776571484*^9, 3.8510708575292044`*^9, 
   3.8511464897466583`*^9, 3.8514942620756493`*^9, 3.8516772978327727`*^9, 
   3.8517534403408337`*^9, 3.8526145114207277`*^9, 3.8527102977758656`*^9, 
   3.8528893627742076`*^9, 3.8547768216378665`*^9, 3.8550335573249516`*^9, 
   3.855120419670493*^9, 3.8552049788002925`*^9, 3.855301701275837*^9, 
   3.8553809799786043`*^9, 3.8556402300111895`*^9, 3.8557304613891907`*^9, 
   3.855821429563439*^9, 3.8559104571809344`*^9, 3.856426222844021*^9, 
   3.864288830338954*^9, 3.874483641776946*^9, 3.8747269815797014`*^9, 
   3.877076525461342*^9, 3.8770776747695913`*^9},
 CellLabel->"Out[67]=",ExpressionUUID->"d26f9e0e-8eb9-48b0-a3f9-555cfa8730f3"]
}, Open  ]],

Cell[CellGroupData[{

Cell[BoxData[
 RowBox[{"PCAEX12", "=", 
  RowBox[{"PrincipalComponents", "[", 
   RowBox[{
    RowBox[{"EX12", "//", "Transpose"}], ",", 
    RowBox[{"Method", "\[Rule]", "\"\<Correlation\>\""}]}], "]"}]}]], "Input",
 CellChangeTimes->{{3.830941589870864*^9, 3.8309416377084227`*^9}, 
   3.8309419603406744`*^9, {3.8310956089997416`*^9, 3.8310956301255827`*^9}},
 CellLabel->"In[68]:=",ExpressionUUID->"323a1d0b-810f-4d77-9be4-aa3681283797"],

Cell[BoxData[
 RowBox[{"{", 
  RowBox[{
   RowBox[{"{", 
    RowBox[{
    "1.137167791515222`", ",", "0.29907407686355864`", ",", 
     "0.01489960160749006`", ",", "0.14680513594586414`", ",", 
     "0.04187856978196554`", ",", "0.17587957214169544`"}], "}"}], ",", 
   RowBox[{"{", 
    RowBox[{
    "0.850288495753265`", ",", "0.45276243710994396`", ",", 
     "0.10312598981737152`", ",", "0.03613181669213795`", ",", 
     "0.16484984819092502`", ",", "0.10304962406353736`"}], "}"}], ",", 
   RowBox[{"{", 
    RowBox[{
    "0.7629029091110209`", ",", "0.5407201081475033`", ",", 
     "0.13566123835550736`", ",", 
     RowBox[{"-", "0.05868762014315941`"}], ",", 
     RowBox[{"-", "0.019717316995449423`"}], ",", 
     RowBox[{"-", "0.14603745724089656`"}]}], "}"}], ",", 
   RowBox[{"{", 
    RowBox[{
    "0.7714299333448448`", ",", "0.4906471965360115`", ",", 
     "0.13032312187694736`", ",", "0.009964826847843443`", ",", 
     "0.219681531696144`", ",", "0.0869497371606135`"}], "}"}], ",", 
   RowBox[{"{", 
    RowBox[{
    "0.6480221778917635`", ",", "0.5640999509202306`", ",", 
     "0.1671186475616556`", ",", 
     RowBox[{"-", "0.04718704925856925`"}], ",", "0.23450346263127725`", ",", 
     "0.02744697539338008`"}], "}"}], ",", 
   RowBox[{"{", 
    RowBox[{
    "0.7044847212687063`", ",", "0.5761992409703858`", ",", 
     "0.11523952150973045`", ",", 
     RowBox[{"-", "0.06300702051017305`"}], ",", "0.010323704899212872`", ",",
      "0.03735101245347713`"}], "}"}], ",", 
   RowBox[{"{", 
    RowBox[{
    "0.4139640340369835`", ",", "0.6519006920159978`", ",", 
     "0.2987661704590763`", ",", 
     RowBox[{"-", "0.12230628002526703`"}], ",", "0.4917998980937948`", ",", 
     RowBox[{"-", "0.19290697407820556`"}]}], "}"}], ",", 
   RowBox[{"{", 
    RowBox[{
    "0.2435438482104123`", ",", "0.810850376643739`", ",", 
     "0.25351527249973027`", ",", 
     RowBox[{"-", "0.22145937826741052`"}], ",", "0.2754762808600258`", ",", 
     RowBox[{"-", "0.0017385105824579046`"}]}], "}"}], ",", 
   RowBox[{"{", 
    RowBox[{
    "0.6915237819947317`", ",", "0.635607278260067`", ",", 
     "0.06184020689586765`", ",", 
     RowBox[{"-", "0.10542260200337264`"}], ",", 
     RowBox[{"-", "0.2215222256753056`"}], ",", "0.11163398262334467`"}], 
    "}"}], ",", 
   RowBox[{"{", 
    RowBox[{
    "0.9132206763962744`", ",", "0.4524939053118077`", ",", 
     "0.06341272571646157`", ",", "0.026385580413451338`", ",", 
     RowBox[{"-", "0.024949257835540653`"}], ",", "0.07633805422477091`"}], 
    "}"}], ",", 
   RowBox[{"{", 
    RowBox[{
    "0.3678515961002789`", ",", "0.8677811023043086`", ",", 
     "0.1034423017725414`", ",", 
     RowBox[{"-", "0.27618559677350063`"}], ",", 
     RowBox[{"-", "0.3532263839163839`"}], ",", "0.08031553162573117`"}], 
    "}"}], ",", 
   RowBox[{"{", 
    RowBox[{
     RowBox[{"-", "1.375543336998208`"}], ",", 
     RowBox[{"-", "2.991628706648473`"}], ",", "1.1231567099775448`", ",", 
     RowBox[{"-", "1.2193279182543393`"}], ",", 
     RowBox[{"-", "0.4327380916844266`"}], ",", "0.008359409042805929`"}], 
    "}"}], ",", 
   RowBox[{"{", 
    RowBox[{
     RowBox[{"-", "0.875805026013004`"}], ",", 
     RowBox[{"-", "1.681345112636763`"}], ",", 
     RowBox[{"-", "1.4378963044448092`"}], ",", "0.0396085899023492`", ",", 
     "0.33149547520954464`", ",", 
     RowBox[{"-", "0.09498127272004078`"}]}], "}"}], ",", 
   RowBox[{"{", 
    RowBox[{"0.9403144107200102`", ",", "0.19920379288260295`", ",", 
     RowBox[{"-", "0.07488164925249528`"}], ",", "0.09559421828148472`", ",", 
     "0.038132004864686375`", ",", "0.16250896532484246`"}], "}"}], ",", 
   RowBox[{"{", 
    RowBox[{
     RowBox[{"-", "0.15657075687867592`"}], ",", 
     RowBox[{"-", "0.7792830364904736`"}], ",", 
     RowBox[{"-", "1.3960971059447966`"}], ",", "0.20893833698709224`", ",", 
     "0.17406303088305639`", ",", 
     RowBox[{"-", "0.12926567424095986`"}]}], "}"}], ",", 
   RowBox[{"{", 
    RowBox[{"0.6061737743676737`", ",", 
     RowBox[{"-", "0.04747080430255014`"}], ",", 
     RowBox[{"-", "0.3812031551242395`"}], ",", "0.1314596342991741`", ",", 
     "0.04771906189087218`", ",", "0.1056774339205891`"}], "}"}], ",", 
   RowBox[{"{", 
    RowBox[{
     RowBox[{"-", "9.776853478949278`"}], ",", "2.948626376066835`", ",", 
     RowBox[{"-", "0.3240834570028398`"}], ",", 
     RowBox[{"-", "0.2738159350086434`"}], ",", 
     RowBox[{"-", "0.06681580856372847`"}], ",", "0.11910638893536427`"}], 
    "}"}], ",", 
   RowBox[{"{", 
    RowBox[{
     RowBox[{"-", "2.191564256474473`"}], ",", 
     RowBox[{"-", "2.1566590867033253`"}], ",", "0.4645437965375336`", ",", 
     "1.8177321049115784`", ",", 
     RowBox[{"-", "0.3005039151907079`"}], ",", "0.061366918425025854`"}], 
    "}"}], ",", 
   RowBox[{"{", 
    RowBox[{
     RowBox[{"-", "1.7800203638693126`"}], ",", 
     RowBox[{"-", "1.584768588900439`"}], ",", 
     RowBox[{"-", "1.887666647819407`"}], ",", "0.13290319986014598`", ",", 
     RowBox[{"-", "0.3323382332156666`"}], ",", 
     RowBox[{"-", "0.1303613618034656`"}]}], "}"}], ",", 
   RowBox[{"{", 
    RowBox[{
     RowBox[{"-", "0.045282580557594015`"}], ",", 
     RowBox[{"-", "0.365658017108573`"}], ",", 
     RowBox[{"-", "0.2815539358240972`"}], ",", "0.42711074351824296`", ",", 
     "0.22521799984914848`", ",", 
     RowBox[{"-", "0.08052203498330186`"}]}], "}"}], ",", 
   RowBox[{"{", 
    RowBox[{
     RowBox[{"-", "0.6499956695440885`"}], ",", 
     RowBox[{"-", "1.9579432436292092`"}], ",", "0.17056439274137827`", ",", 
     RowBox[{"-", "0.5999589039016782`"}], ",", 
     RowBox[{"-", "0.24644314714042792`"}], ",", "0.4089236507667644`"}], 
    "}"}], ",", 
   RowBox[{"{", 
    RowBox[{
     RowBox[{"-", "3.150687789300779`"}], ",", 
     RowBox[{"-", "1.2644233799594888`"}], ",", "2.1299007182700374`", ",", 
     "0.5715824189220576`", ",", "0.4181228361617951`", ",", 
     RowBox[{"-", "0.22111597992698606`"}]}], "}"}], ",", 
   RowBox[{"{", 
    RowBox[{
     RowBox[{"-", "0.8058962847708753`"}], ",", 
     RowBox[{"-", "1.7615615307891066`"}], ",", 
     RowBox[{"-", "0.2678438159678927`"}], ",", 
     RowBox[{"-", "1.0178479824470972`"}], ",", "0.6316861943064279`", ",", 
     RowBox[{"-", "0.08139361389730009`"}]}], "}"}], ",", 
   RowBox[{"{", 
    RowBox[{
    "1.0865248959408726`", ",", "0.3396136081934251`", ",", 
     "0.02929652182887895`", ",", "0.10924768614656591`", ",", 
     RowBox[{"-", "0.006634130628510407`"}], ",", "0.10624019182688976`"}], 
    "}"}], ",", 
   RowBox[{"{", 
    RowBox[{
    "1.0865248959408726`", ",", "0.3396136081934251`", ",", 
     "0.02929652182887895`", ",", "0.10924768614656591`", ",", 
     RowBox[{"-", "0.006634130628510407`"}], ",", "0.10624019182688976`"}], 
    "}"}], ",", 
   RowBox[{"{", 
    RowBox[{
    "1.1073778529420766`", ",", "0.3229208599987735`", ",", 
     "0.023368378208306607`", ",", "0.12471251841686601`", ",", 
     "0.01334168718756836`", ",", "0.13491523078004578`"}], "}"}], ",", 
   RowBox[{"{", 
    RowBox[{
    "1.077587914368928`", ",", "0.34676764313399`", ",", 
     "0.031837154809124295`", ",", "0.10261990088786588`", ",", 
     RowBox[{"-", "0.015195195406829856`"}], ",", "0.09395088941839436`"}], 
    "}"}], ",", 
   RowBox[{"{", 
    RowBox[{
    "1.0180080372226314`", ",", "0.39446120940442303`", ",", 
     "0.04877470801075964`", ",", "0.05843466582986567`", ",", 
     RowBox[{"-", "0.07226896059562622`"}], ",", "0.012022206695091532`"}], 
    "}"}], ",", 
   RowBox[{"{", 
    RowBox[{
    "1.0090710556506868`", ",", "0.4016152443449881`", ",", 
     "0.051315340991004925`", ",", "0.05180688057116562`", ",", 
     RowBox[{"-", "0.08083002537394565`"}], ",", 
     RowBox[{"-", "0.0002670957134038823`"}]}], "}"}], ",", 
   RowBox[{"{", 
    RowBox[{
    "0.937575203075131`", ",", "0.4588475238695078`", ",", 
     "0.07164040483296745`", ",", 
     RowBox[{"-", "0.0012154014984346205`"}], ",", 
     RowBox[{"-", "0.14931854360050129`"}], ",", 
     RowBox[{"-", "0.09858151498136727`"}]}], "}"}], ",", 
   RowBox[{"{", 
    RowBox[{
    "1.026945018794576`", ",", "0.3873071744638582`", ",", 
     "0.04623407503051436`", ",", "0.0650624510885657`", ",", 
     RowBox[{"-", "0.06370789581730676`"}], ",", "0.024311509103586943`"}], 
    "}"}], ",", 
   RowBox[{"{", 
    RowBox[{
    "1.0865248959408726`", ",", "0.3396136081934251`", ",", 
     "0.02929652182887895`", ",", "0.10924768614656591`", ",", 
     RowBox[{"-", "0.006634130628510407`"}], ",", "0.10624019182688976`"}], 
    "}"}], ",", 
   RowBox[{"{", 
    RowBox[{
    "0.9673651416482791`", ",", "0.4350007407342913`", ",", 
     "0.06317162823214971`", ",", "0.02087721603056548`", ",", 
     RowBox[{"-", "0.12078166100610313`"}], ",", 
     RowBox[{"-", "0.057617173619715856`"}]}], "}"}], ",", 
   RowBox[{"{", 
    RowBox[{
    "0.6247808480570729`", ",", "0.7092387467892813`", ",", 
     "0.1605625591415534`", ",", 
     RowBox[{"-", "0.23318788555293576`"}], ",", 
     RowBox[{"-", "0.44895581084168223`"}], ",", 
     RowBox[{"-", "0.5287070992787071`"}]}], "}"}], ",", 
   RowBox[{"{", 
    RowBox[{
    "0.7290456330630924`", ",", "0.6257750058160236`", ",", 
     "0.1309218410386913`", ",", 
     RowBox[{"-", "0.1558637242014353`"}], ",", 
     RowBox[{"-", "0.34907672176128873`"}], ",", 
     RowBox[{"-", "0.3853319045129271`"}]}], "}"}]}], "}"}]], "Output",
 CellChangeTimes->{{3.830941613335778*^9, 3.8309416403711777`*^9}, 
   3.8309419611323833`*^9, 3.8310204017315927`*^9, 3.8310204347856646`*^9, 
   3.831094935687027*^9, 3.8310956334070363`*^9, 3.831096104374153*^9, 
   3.8311167577750797`*^9, 3.831117599970253*^9, 3.8311182687663546`*^9, 
   3.8311240953449306`*^9, 3.831176831015132*^9, 3.831177122905297*^9, 
   3.83411600481369*^9, 3.834138248851762*^9, 3.8341382851682205`*^9, 
   3.834200407106595*^9, 3.8347364353483725`*^9, 3.8348073685850034`*^9, 
   3.836450951870697*^9, 3.836538311550027*^9, 3.8365827625949163`*^9, {
   3.8366250780248795`*^9, 3.8366251008031836`*^9}, 3.8396479081188583`*^9, 
   3.8399079496889076`*^9, 3.839993686619797*^9, 3.8405315272936115`*^9, 
   3.8407716608624215`*^9, 3.8407867754701977`*^9, 3.8413035365102415`*^9, 
   3.8414803657610593`*^9, 3.842070603300577*^9, 3.842340266784027*^9, 
   3.8425110889843264`*^9, 3.8462231749404225`*^9, 3.8463208977593613`*^9, 
   3.8483825117644863`*^9, 3.848474413651662*^9, 3.8484807048432083`*^9, 
   3.848562787946721*^9, 3.848987776587105*^9, 3.851070857548089*^9, 
   3.8511464897756333`*^9, 3.851494262085746*^9, 3.8516772978530064`*^9, 
   3.8517534403657694`*^9, 3.852614511430966*^9, 3.852710297803707*^9, 
   3.8528893628013372`*^9, 3.8547768216589327`*^9, 3.855033557345365*^9, 
   3.855120419681739*^9, 3.8552049788096437`*^9, 3.8553017012957277`*^9, 
   3.8553809800005455`*^9, 3.8556402300212455`*^9, 3.8557304614095945`*^9, 
   3.8558214295838423`*^9, 3.85591045719104*^9, 3.8564262228534203`*^9, 
   3.864288830350133*^9, 3.8744836417869473`*^9, 3.874726981588702*^9, 
   3.877076525472329*^9, 3.8770776747947702`*^9},
 CellLabel->"Out[68]=",ExpressionUUID->"70dad18a-9049-4c50-8bd3-f43398b4e922"]
}, Open  ]],

Cell[CellGroupData[{

Cell[BoxData[
 RowBox[{"PCVEX12", "=", 
  RowBox[{
   RowBox[{"Variance", "[", "PCAEX12", "]"}], "/", 
   RowBox[{"Apply", "[", 
    RowBox[{"Plus", ",", 
     RowBox[{"Variance", "[", "PCAEX12", "]"}]}], "]"}]}]}]], "Input",
 CellChangeTimes->{{3.830941845815355*^9, 3.8309419028807535`*^9}, {
  3.8309419640434046`*^9, 3.830941967336611*^9}, {3.8309419982618976`*^9, 
  3.8309420028147106`*^9}, {3.831095642674918*^9, 3.8310956800376344`*^9}},
 CellLabel->"In[69]:=",ExpressionUUID->"bcf5aa87-59ad-4e10-b2a8-e15a260e8a75"],

Cell[BoxData[
 RowBox[{"{", 
  RowBox[{
  "0.6669464980350854`", ",", "0.21179407968711975`", ",", 
   "0.07035585596794527`", ",", "0.03527600752664866`", ",", 
   "0.010898323881492533`", ",", "0.004729234901708245`"}], "}"}]], "Output",
 CellChangeTimes->{
  3.830941855743734*^9, {3.8309418884482775`*^9, 3.8309419044164*^9}, 
   3.830941967952547*^9, 3.830942058870413*^9, 3.831020402632619*^9, 
   3.8310204366834774`*^9, 3.8310949357338943`*^9, 3.831095662291452*^9, 
   3.831096106615931*^9, 3.8311167578219447`*^9, 3.8311176000327406`*^9, 
   3.831118268828842*^9, 3.8311240953917923`*^9, 3.8311768310672026`*^9, 
   3.8311771229597464`*^9, 3.83411600481369*^9, 3.8341382488694935`*^9, 
   3.8341382851848855`*^9, 3.8342004071383443`*^9, 3.8347364353639946`*^9, 
   3.8348073685850034`*^9, 3.836450951870697*^9, 3.8365383115598493`*^9, 
   3.836582762630738*^9, {3.836625078051417*^9, 3.836625100809168*^9}, 
   3.8396479081478887`*^9, 3.8399079497142663`*^9, 3.8399936866510425`*^9, 
   3.8405315273092637`*^9, 3.8407716608980637`*^9, 3.8407867754912043`*^9, 
   3.841303536533434*^9, 3.841480365794344*^9, 3.842070603331826*^9, 
   3.8423402668120527`*^9, 3.842511088993184*^9, 3.8462231749634695`*^9, 
   3.846320897766358*^9, 3.8483825117813625`*^9, 3.848474413667284*^9, 
   3.8484807048588295`*^9, 3.8485627879768167`*^9, 3.8489877766027265`*^9, 
   3.851070857562435*^9, 3.8511464897941346`*^9, 3.851494262109481*^9, 
   3.8516772978708467`*^9, 3.8517534403823195`*^9, 3.852614511449773*^9, 
   3.8527102978476386`*^9, 3.852889362807733*^9, 3.8547768216633635`*^9, 
   3.8550335573630085`*^9, 3.8551204197031603`*^9, 3.8552049788248744`*^9, 
   3.855301701311942*^9, 3.855380980008517*^9, 3.8556402300409575`*^9, 
   3.8557304614257526`*^9, 3.855821429590313*^9, 3.8559104572143*^9, 
   3.856426222873551*^9, 3.864288830372883*^9, 3.8744836418047857`*^9, 
   3.8747269816077013`*^9, 3.8770765254803357`*^9, 3.8770776748036633`*^9},
 CellLabel->"Out[69]=",ExpressionUUID->"337cd0d1-e311-4aba-bf99-9b022db675db"]
}, Open  ]],

Cell[CellGroupData[{

Cell[BoxData[
 RowBox[{"AcPCVEX12", "=", 
  RowBox[{"Table", "[", 
   RowBox[{
    RowBox[{"Apply", "[", 
     RowBox[{"Plus", ",", 
      RowBox[{"PCVEX12", "[", 
       RowBox[{"[", 
        RowBox[{"Table", "[", 
         RowBox[{"j", ",", 
          RowBox[{"{", 
           RowBox[{"j", ",", "1", ",", "i"}], "}"}]}], "]"}], "]"}], "]"}]}], 
     "]"}], ",", 
    RowBox[{"{", 
     RowBox[{"i", ",", "1", ",", 
      RowBox[{
       RowBox[{"Dimensions", "[", "PCVEX12", "]"}], "[", 
       RowBox[{"[", "1", "]"}], "]"}]}], "}"}]}], "]"}]}]], "Input",
 CellChangeTimes->{{3.8309420051691084`*^9, 3.830942053778035*^9}, {
  3.8310956930996037`*^9, 3.8310957153140273`*^9}},
 CellLabel->"In[70]:=",ExpressionUUID->"e07a7e8f-7f41-49cd-adf4-5bad9203295d"],

Cell[BoxData[
 RowBox[{"{", 
  RowBox[{
  "0.6669464980350854`", ",", "0.8787405777222052`", ",", 
   "0.9490964336901504`", ",", "0.9843724412167991`", ",", 
   "0.9952707650982916`", ",", "0.9999999999999998`"}], "}"}]], "Output",
 CellChangeTimes->{{3.8309420544015183`*^9, 3.8309420597819867`*^9}, 
   3.831020403289974*^9, 3.8310204392083716`*^9, 3.831094935796383*^9, 
   3.8310957158451705`*^9, 3.8310961081624975`*^9, 3.8311167578688107`*^9, 
   3.8311176001264715`*^9, 3.831118268906951*^9, 3.8311240953917923`*^9, 
   3.831176831117976*^9, 3.831177123006567*^9, 3.834116004830837*^9, 
   3.834138248901244*^9, 3.8341382851848855`*^9, 3.8342004071383443`*^9, 
   3.8347364353942976`*^9, 3.8348073686173563`*^9, 3.8364509519019394`*^9, 
   3.8365383115802307`*^9, 3.836582762671286*^9, {3.8366250780582123`*^9, 
   3.8366251008331594`*^9}, 3.8396479082101035`*^9, 3.839907949735388*^9, 
   3.8399936866510425`*^9, 3.840531527324853*^9, 3.8407716609293056`*^9, 
   3.8407867754987392`*^9, 3.8413035365410204`*^9, 3.841480365809997*^9, 
   3.842070603331826*^9, 3.8423402668335705`*^9, 3.842511089015418*^9, 
   3.8462231749634695`*^9, 3.8463208977873135`*^9, 3.84838251179702*^9, 
   3.8484744136829042`*^9, 3.8484807048749547`*^9, 3.848562788010089*^9, 
   3.8489877766319203`*^9, 3.851070857578972*^9, 3.851146489810709*^9, 
   3.851494262117857*^9, 3.851677297881941*^9, 3.8517534403911667`*^9, 
   3.8526145114686685`*^9, 3.8527102978552446`*^9, 3.8528893628302155`*^9, 
   3.8547768216693087`*^9, 3.8550335573692923`*^9, 3.8551204197104244`*^9, 
   3.8552049788418064`*^9, 3.8553017013186636`*^9, 3.8553809800255756`*^9, 
   3.855640230062228*^9, 3.8557304614325376`*^9, 3.855821429608391*^9, 
   3.85591045723176*^9, 3.856426222879621*^9, 3.864288830380967*^9, 
   3.8744836418136854`*^9, 3.874726981616702*^9, 3.877076525487219*^9, 
   3.8770776748269625`*^9},
 CellLabel->"Out[70]=",ExpressionUUID->"3f19de9b-8c78-4389-b63d-225b3eca892d"]
}, Open  ]],

Cell[CellGroupData[{

Cell[BoxData[
 RowBox[{"{", 
  RowBox[{
   RowBox[{"DendrogramPlot", "[", 
    RowBox[{"PCorrEXO", ",", 
     RowBox[{"LeafLabels", "\[Rule]", "EXON"}]}], "]"}], ",", 
   RowBox[{"DendrogramPlot", "[", 
    RowBox[{"SCorrEXO", ",", 
     RowBox[{"LeafLabels", "\[Rule]", "EXON"}]}], "]"}]}], "}"}]], "Input",
 CellChangeTimes->{{3.8310241136629686`*^9, 3.8310241606834145`*^9}, {
  3.831095786327664*^9, 3.8310957929336843`*^9}, {3.8310958443673563`*^9, 
  3.831095864956358*^9}},
 CellLabel->"In[71]:=",ExpressionUUID->"db7b90ed-6794-4f1e-89e6-c37b7833c07b"],

Cell[BoxData[
 RowBox[{"{", 
  RowBox[{
   GraphicsBox[{
     {RGBColor[
      0, 1, 0]}, {{}, {
       LineBox[{{1, 0}, {1, 0.023386060643661714`}, {
         2, 0.023386060643661714`}, {2, 0}}], 
       LineBox[{{1.5, 0.023386060643661714`}, {1.5, 0.04259947886032}, {
         3, 0.04259947886032}, {3, 0}}], 
       LineBox[{{2.25, 0.04259947886032}, {2.25, 0.14216082994538934`}, {
         4, 0.14216082994538934`}, {4, 0}}], 
       LineBox[{{3.125, 0.14216082994538934`}, {3.125, 1.5939270697279686`}, {
         5, 1.5939270697279686`}, {5, 0}}], 
       LineBox[{{4.0625, 1.5939270697279686`}, {4.0625, 2.634247892746406}, {
         6, 2.634247892746406}, {6, 0}}]}}, {
      InsetBox["\<\"AthHMGS\"\>", Offset[{0, -4}, {1, 0}], 
       ImageScaled[{Rational[1, 2], 1}]], 
      InsetBox["\<\"AthHMGR\"\>", Offset[{0, -4}, {2, 0}], 
       ImageScaled[{Rational[1, 2], 1}]], 
      InsetBox["\<\"CrMVK\"\>", Offset[{0, -4}, {3, 0}], 
       ImageScaled[{Rational[1, 2], 1}]], 
      InsetBox["\<\"WR1\"\>", Offset[{0, -4}, {4, 0}], 
       ImageScaled[{Rational[1, 2], 1}]], 
      InsetBox["\<\"MVD\"\>", Offset[{0, -4}, {5, 0}], 
       ImageScaled[{Rational[1, 2], 1}]], 
      InsetBox["\<\"exPMK\"\>", Offset[{0, -4}, {6, 0}], 
       ImageScaled[{Rational[1, 2], 1}]]}},
    AspectRatio->NCache[GoldenRatio^(-1), 0.6180339887498948],
    PlotRange->All], ",", 
   GraphicsBox[{
     {RGBColor[
      0, 1, 0]}, {{}, {
       LineBox[{{1, 0}, {1, 0.2963141999840475}, {2, 0.2963141999840475}, {2, 
         0}}], LineBox[{{1.5, 0.2963141999840475}, {1.5, 
         0.5913497485896604}, {3, 0.5913497485896604}, {3, 0}}], 
       LineBox[{{4, 0}, {4, 0.38607457072431123`}, {
         5, 0.38607457072431123`}, {5, 0}}], 
       LineBox[{{2.25, 0.5913497485896604}, {2.25, 0.6020517681899793}, {4.5, 
        0.6020517681899793}, {4.5, 0.38607457072431123`}}], 
       LineBox[{{3.375, 0.6020517681899793}, {3.375, 1.0207387244313015`}, {
         6, 1.0207387244313015`}, {6, 0}}]}}, {
      InsetBox["\<\"AthHMGS\"\>", Offset[{0, -4}, {1, 0}], 
       ImageScaled[{Rational[1, 2], 1}]], 
      InsetBox["\<\"WR1\"\>", Offset[{0, -4}, {2, 0}], 
       ImageScaled[{Rational[1, 2], 1}]], 
      InsetBox["\<\"AthHMGR\"\>", Offset[{0, -4}, {3, 0}], 
       ImageScaled[{Rational[1, 2], 1}]], 
      InsetBox["\<\"exPMK\"\>", Offset[{0, -4}, {4, 0}], 
       ImageScaled[{Rational[1, 2], 1}]], 
      InsetBox["\<\"CrMVK\"\>", Offset[{0, -4}, {5, 0}], 
       ImageScaled[{Rational[1, 2], 1}]], 
      InsetBox["\<\"MVD\"\>", Offset[{0, -4}, {6, 0}], 
       ImageScaled[{Rational[1, 2], 1}]]}},
    AspectRatio->NCache[GoldenRatio^(-1), 0.6180339887498948],
    PlotRange->All]}], "}"}]], "Output",
 CellChangeTimes->{{3.8310241356620717`*^9, 3.8310241613094254`*^9}, 
   3.831094936359893*^9, 3.831095866599131*^9, 3.8310961099902554`*^9, 
   3.8311167579392796`*^9, 3.8311176002121716`*^9, 3.8311182689694395`*^9, 
   3.831124095438659*^9, 3.831176831171739*^9, 3.8311771230690975`*^9, 
   3.834116004862588*^9, 3.834138248901244*^9, 3.8341382852017508`*^9, 
   3.8342004071707573`*^9, 3.8347364354099183`*^9, 3.834807368632979*^9, 
   3.836450951917592*^9, 3.8365383116101685`*^9, 3.8365827627163925`*^9, {
   3.8366250780821533`*^9, 3.8366251008579035`*^9}, 3.8396479082335143`*^9, 
   3.839907949748617*^9, 3.839993686682085*^9, 3.8405315273405037`*^9, 
   3.8407716609449267`*^9, 3.8407867755252247`*^9, 3.841303536567398*^9, 
   3.84148036584124*^9, 3.8420706033650436`*^9, 3.8423402668582706`*^9, 
   3.8425110890393753`*^9, 3.8462231749947486`*^9, 3.846320897819644*^9, 
   3.8483825118126383`*^9, 3.8484744136985545`*^9, 3.8484807048906064`*^9, 
   3.848562788041334*^9, 3.848987776663165*^9, 3.8510708575953455`*^9, 
   3.8511464898297157`*^9, 3.8514942621441107`*^9, 3.8516772979013205`*^9, 
   3.851753440413295*^9, 3.8526145114784193`*^9, 3.852710297883264*^9, 
   3.8528893628391657`*^9, 3.8547768216873713`*^9, 3.8550335573875375`*^9, 
   3.8551204197378287`*^9, 3.855204978862379*^9, 3.8553017013406377`*^9, 
   3.855380980046479*^9, 3.8556402300854144`*^9, 3.8557304614405603`*^9, 
   3.8558214296261435`*^9, 3.8559104572526236`*^9, 3.8564262228996134`*^9, 
   3.8642888304074616`*^9, 3.8744836418323717`*^9, 3.874726981636701*^9, 
   3.87707652549826*^9, 3.8770776748370323`*^9},
 CellLabel->"Out[71]=",ExpressionUUID->"ae48841a-bf67-4b19-b81e-f79c9224e9a0"]
}, Open  ]],

Cell[CellGroupData[{

Cell[BoxData[
 RowBox[{"TableForm", "[", "PCorrEXO", "]"}]], "Input",
 CellChangeTimes->{3.8310959235266337`*^9},
 CellLabel->"In[72]:=",ExpressionUUID->"eea5b2cd-7171-4941-a22a-5e36ea2efe64"],

Cell[BoxData[
 TagBox[GridBox[{
    {"1.`", "0.9784679893048794`", "0.8905168408142001`", 
     RowBox[{"-", "0.17805627202698418`"}], "0.3956398215014981`", 
     "0.732982134392879`"},
    {"0.9784679893048794`", "1.`", "0.9298334110792887`", 
     RowBox[{"-", "0.043643935165976845`"}], "0.3443031450008818`", 
     "0.7475039222489471`"},
    {"0.8905168408142001`", "0.9298334110792887`", "1.`", 
     "0.07923125168841867`", "0.25779756171774953`", "0.7968582174449761`"},
    {
     RowBox[{"-", "0.17805627202698418`"}], 
     RowBox[{"-", "0.043643935165976845`"}], "0.07923125168841867`", "1.`", 
     RowBox[{"-", "0.021861650893661263`"}], "0.10365736685492537`"},
    {"0.3956398215014981`", "0.3443031450008818`", "0.25779756171774953`", 
     RowBox[{"-", "0.021861650893661263`"}], "1.`", "0.2889391894788531`"},
    {"0.732982134392879`", "0.7475039222489471`", "0.7968582174449761`", 
     "0.10365736685492537`", "0.2889391894788531`", "1.`"}
   },
   GridBoxAlignment->{"Columns" -> {{Left}}, "Rows" -> {{Baseline}}},
   GridBoxSpacings->{"Columns" -> {
       Offset[0.27999999999999997`], {
        Offset[2.0999999999999996`]}, 
       Offset[0.27999999999999997`]}, "Rows" -> {
       Offset[0.2], {
        Offset[0.4]}, 
       Offset[0.2]}}],
  Function[BoxForm`e$, 
   TableForm[BoxForm`e$]]]], "Output",
 CellChangeTimes->{
  3.8310959237140217`*^9, 3.831096132582555*^9, 3.8311167579861445`*^9, 
   3.8311176003059063`*^9, 3.8311182690475483`*^9, 3.8311240954855685`*^9, 
   3.8311768312445498`*^9, 3.83117712313159*^9, 3.834116004878209*^9, 
   3.8341382489351645`*^9, 3.8341382852352476`*^9, 3.8342004072020006`*^9, 
   3.834736435441284*^9, 3.834807368651622*^9, 3.836450951948804*^9, 
   3.8365383116169577`*^9, 3.8365827627533073`*^9, {3.83662507808778*^9, 
   3.8366251008853016`*^9}, 3.8396479082569666`*^9, 3.8399079497693596`*^9, 
   3.839993686682085*^9, 3.840531527361535*^9, 3.840771660976169*^9, 
   3.840786775532979*^9, 3.841303536575602*^9, 3.8414803658724537`*^9, 
   3.8420706033650436`*^9, 3.8423402668786583`*^9, 3.842511089064622*^9, 
   3.8462231750259905`*^9, 3.846320897831383*^9, 3.8483825118282595`*^9, 
   3.848474413729768*^9, 3.848480704906228*^9, 3.8485627880569553`*^9, 
   3.8489877766816835`*^9, 3.8510708576101055`*^9, 3.851146489856717*^9, 
   3.851494262162704*^9, 3.851677297909381*^9, 3.851753440423049*^9, 
   3.8526145115008287`*^9, 3.852710297906384*^9, 3.8528893628635817`*^9, 
   3.854776821705869*^9, 3.8550335574052353`*^9, 3.8551204197462287`*^9, 
   3.8552049788686914`*^9, 3.855301701357894*^9, 3.855380980053452*^9, 
   3.8556402301077275`*^9, 3.8557304614589663`*^9, 3.855821429643979*^9, 
   3.8559104572595835`*^9, 3.856426222908489*^9, 3.864288830445776*^9, 
   3.874483641847229*^9, 3.8747269816437016`*^9, 3.877076525507264*^9, 
   3.8770776748581095`*^9},
 CellLabel->
  "Out[72]//TableForm=",ExpressionUUID->"920c7ce8-28cc-4330-abb9-\
ab8dc86a66ba"]
}, Open  ]],

Cell[CellGroupData[{

Cell[BoxData[
 RowBox[{"TableForm", "[", "SCorrEXO", "]"}]], "Input",
 CellChangeTimes->{{3.830942317106781*^9, 3.8309423317357073`*^9}, 
   3.830942368384345*^9, {3.8309424347879467`*^9, 3.8309424351042776`*^9}, {
   3.8310958872584667`*^9, 3.8310958876022096`*^9}},
 CellLabel->"In[73]:=",ExpressionUUID->"ad150196-e5cb-4b39-8f8d-0d26c1f823ef"],

Cell[BoxData[
 TagBox[GridBox[{
    {"1.`", "0.5254237288135594`", "0.2118045834248669`", 
     "0.26573426573426573`", "0.36363636363636365`", "0.6923076923076923`"},
    {"0.5254237288135594`", "0.9999999999999999`", "0.4286924768519306`", 
     "0.5734265734265734`", "0.3356643356643357`", "0.5314685314685315`"},
    {"0.2118045834248669`", "0.4286924768519306`", "0.9999999999999999`", 
     "0.6433566433566433`", "0.2867132867132867`", "0.5314685314685315`"},
    {"0.26573426573426573`", "0.5734265734265734`", "0.6433566433566433`", 
     "1.`", "0.13986013986013987`", "0.23776223776223776`"},
    {"0.36363636363636365`", "0.3356643356643357`", "0.2867132867132867`", 
     "0.13986013986013987`", "1.`", "0.3006993006993007`"},
    {"0.6923076923076923`", "0.5314685314685315`", "0.5314685314685315`", 
     "0.23776223776223776`", "0.3006993006993007`", "1.`"}
   },
   GridBoxAlignment->{"Columns" -> {{Left}}, "Rows" -> {{Baseline}}},
   GridBoxSpacings->{"Columns" -> {
       Offset[0.27999999999999997`], {
        Offset[2.0999999999999996`]}, 
       Offset[0.27999999999999997`]}, "Rows" -> {
       Offset[0.2], {
        Offset[0.4]}, 
       Offset[0.2]}}],
  Function[BoxForm`e$, 
   TableForm[BoxForm`e$]]]], "Output",
 CellChangeTimes->{
  3.830942332256475*^9, 3.8309423686715517`*^9, 3.8309424354898577`*^9, 
   3.831020450346488*^9, 3.8310949364067583`*^9, 3.831095888180155*^9, 
   3.8311167580330105`*^9, 3.831117600368396*^9, 3.8311182690944133`*^9, 
   3.8311240955324364`*^9, 3.8311768312973137`*^9, 3.83117712318309*^9, 
   3.8341160048938303`*^9, 3.8341382489351645`*^9, 3.8341382852352476`*^9, 
   3.8342004072020006`*^9, 3.834736435441284*^9, 3.834807368651622*^9, 
   3.8364509519644594`*^9, 3.836538311624147*^9, 3.8365827627951937`*^9, {
   3.8366250781096954`*^9, 3.8366251009058084`*^9}, 3.839647908278966*^9, 
   3.8399079497784786`*^9, 3.8399936867153597`*^9, 3.840531527361535*^9, 
   3.840771661007412*^9, 3.8407867755577927`*^9, 3.841303536599942*^9, 
   3.8414803658724537`*^9, 3.842070603396289*^9, 3.8423402668882113`*^9, 
   3.84251108908515*^9, 3.8462231750416117`*^9, 3.8463208978513203`*^9, 
   3.8483825118595066`*^9, 3.8484744137454176`*^9, 3.848480704906228*^9, 
   3.8485627880725765`*^9, 3.8489877766816835`*^9, 3.8510708576239815`*^9, 
   3.8511464898766637`*^9, 3.8514942621784105`*^9, 3.851677297930216*^9, 
   3.851753440444768*^9, 3.85261451150799*^9, 3.8527102979141245`*^9, 
   3.852889362869586*^9, 3.854776821711403*^9, 3.8550335574155226`*^9, 
   3.855120419769663*^9, 3.8552049788900394`*^9, 3.8553017013637753`*^9, 
   3.8553809800711136`*^9, 3.85564023011497*^9, 3.855730461465979*^9, 
   3.855821429650138*^9, 3.8559104572805805`*^9, 3.8564262229257154`*^9, 
   3.8642888304662366`*^9, 3.874483641864296*^9, 3.8747269816497016`*^9, 
   3.877076525518243*^9, 3.877077674866106*^9},
 CellLabel->
  "Out[73]//TableForm=",ExpressionUUID->"ab6b8b09-f71b-4ee3-be10-\
924a7d757014"]
}, Open  ]],

Cell[BoxData[
 RowBox[{
  RowBox[{"PEXO12ToUse", "=", 
   RowBox[{"Transpose", "[", "PCAEX12", "]"}]}], ";"}]], "Input",
 CellChangeTimes->{{3.831031700015299*^9, 3.8310317195580244`*^9}, {
  3.8310317828129597`*^9, 3.8310317870987906`*^9}, {3.831096299394822*^9, 
  3.8310963151198764`*^9}},
 CellLabel->"In[74]:=",ExpressionUUID->"2f719695-34aa-47ca-93e3-721f91d7cc45"],

Cell[BoxData[
 RowBox[{
  RowBox[{"PCANames", "=", 
   RowBox[{"Table", "[", 
    RowBox[{
     RowBox[{"\"\<PCA\>\"", "<>", 
      RowBox[{"ToString", "[", "i", "]"}]}], ",", 
     RowBox[{"{", 
      RowBox[{"i", ",", "1", ",", "6"}], "}"}]}], "]"}]}], ";"}]], "Input",
 CellChangeTimes->{{3.8310317342543645`*^9, 3.8310317628942904`*^9}, 
   3.8310963246945906`*^9},
 CellLabel->"In[75]:=",ExpressionUUID->"e721d447-dcb4-4807-831c-8944d889e570"]
}, Closed]],

Cell[CellGroupData[{

Cell["Calculating endogene correlation", "Subtitle",
 CellChangeTimes->{{3.7906643815332823`*^9, 3.7906643993885927`*^9}, 
   3.790664454169277*^9, {3.7906689499724307`*^9, 3.790668957720896*^9}, {
   3.830939680329334*^9, 3.8309396915809317`*^9}, {3.8310951895565076`*^9, 
   3.831095190645732*^9}, {3.831108438457356*^9, 
   3.8311084399580545`*^9}},ExpressionUUID->"1e75bcbd-a8b2-4a21-b2d1-\
b9dab40120ed"],

Cell[BoxData[
 RowBox[{
  RowBox[{"TDS", "=", 
   RowBox[{"Transpose", "[", "DS", "]"}]}], ";"}]], "Input",
 CellLabel->"In[76]:=",ExpressionUUID->"e9f66d4f-0983-4033-99e1-22d638b7c6d6"],

Cell[BoxData[{
 RowBox[{
  RowBox[{"Endog", "=", 
   RowBox[{"Join", "[", 
    RowBox[{
     RowBox[{"TDS", "[", 
      RowBox[{"[", 
       RowBox[{"{", 
        RowBox[{"1", ",", "2"}], "}"}], "]"}], "]"}], ",", 
     RowBox[{"Select", "[", 
      RowBox[{"TDS", ",", 
       RowBox[{
        RowBox[{"(", 
         RowBox[{
          RowBox[{"#", "[", 
           RowBox[{"[", "2", "]"}], "]"}], "\[Equal]", "\"\<ENDOG\>\""}], 
         ")"}], "&"}]}], "]"}]}], "]"}]}], ";"}], "\[IndentingNewLine]", 
 RowBox[{
  RowBox[{"ENDO12W", "=", 
   RowBox[{
    RowBox[{"Endog", "[", 
     RowBox[{"[", 
      RowBox[{"Table", "[", 
       RowBox[{"i", ",", 
        RowBox[{"{", 
         RowBox[{"i", ",", "1", ",", 
          RowBox[{
           RowBox[{"Dimensions", "[", "Endog", "]"}], "[", 
           RowBox[{"[", "1", "]"}], "]"}]}], "}"}]}], "]"}], "]"}], "]"}], "/.", 
    RowBox[{"{", 
     RowBox[{"\"\<NA\>\"", "->", "0."}], "}"}]}]}], 
  ";"}], "\[IndentingNewLine]", 
 RowBox[{
  RowBox[{"EndoN", "=", 
   RowBox[{"ENDON", "=", 
    RowBox[{"Delete", "[", 
     RowBox[{
      RowBox[{"ENDO12W", "[", 
       RowBox[{"[", 
        RowBox[{"All", ",", "1"}], "]"}], "]"}], ",", 
      RowBox[{"{", 
       RowBox[{
        RowBox[{"{", "1", "}"}], ",", 
        RowBox[{"{", "2", "}"}]}], "}"}]}], "]"}]}]}], ";"}]}], "Input",
 CellChangeTimes->{{3.830939868364112*^9, 3.830939938234583*^9}, {
  3.830939970711906*^9, 3.8309402236019416`*^9}, {3.8309402587449474`*^9, 
  3.830940265507449*^9}, {3.8310952082909513`*^9, 3.8310952160918875`*^9}, {
  3.8310952744541197`*^9, 3.8310952933021173`*^9}, {3.831095804535411*^9, 
  3.831095835998369*^9}, {3.831108448782632*^9, 3.8311085253989964`*^9}, {
  3.8311168742096963`*^9, 3.8311168772633486`*^9}},
 CellLabel->"In[77]:=",ExpressionUUID->"cff7e26e-c25c-4d23-8fc3-02b05c161cb0"],

Cell[CellGroupData[{

Cell[BoxData[
 RowBox[{"Endo", "=", 
  RowBox[{"ED12", "=", 
   RowBox[{
    RowBox[{"Delete", "[", 
     RowBox[{
      RowBox[{"Transpose", "[", 
       RowBox[{"Delete", "[", 
        RowBox[{"ENDO12W", ",", 
         RowBox[{"{", 
          RowBox[{
           RowBox[{"{", "1", "}"}], ",", 
           RowBox[{"{", "2", "}"}]}], "}"}]}], "]"}], "]"}], ",", 
      RowBox[{"{", 
       RowBox[{
        RowBox[{"{", "1", "}"}], ",", 
        RowBox[{"{", "2", "}"}]}], "}"}]}], "]"}], "//", 
    "Transpose"}]}]}]], "Input",
 CellChangeTimes->{{3.830941369442683*^9, 3.8309414147896414`*^9}, {
   3.830941467788921*^9, 3.8309415684541874`*^9}, 3.8310204191282516`*^9, {
   3.8310953057112975`*^9, 3.831095316239185*^9}, {3.831108534898591*^9, 
   3.8311085388110275`*^9}, {3.8311169166317215`*^9, 3.831116918381197*^9}},
 CellLabel->"In[80]:=",ExpressionUUID->"32793f3b-5bb8-4fb4-ac45-653279406588"],

Cell[BoxData[
 RowBox[{"{", 
  RowBox[{
   RowBox[{"{", 
    RowBox[{
    "0.41471112`", ",", "0.3313453`", ",", "1.2519793`", ",", "1.1259105`", 
     ",", "0.4764903`", ",", "0.4951518`", ",", "0.3284424`", ",", 
     "0.3840122`", ",", "0.5897034`", ",", "1.1702834`", ",", "1.9689956`", 
     ",", "0.4677816`", ",", "2.3683517`", ",", "0.5739448`", ",", 
     "0.9446866`", ",", "3.321747`", ",", "1.4332032`", ",", "0.4868578`", 
     ",", "4.0943331`", ",", "3.0795622`", ",", "0.4731727`", ",", 
     "0.4404114`", ",", "0.4088942`", ",", "0.6954519`", ",", "1.9955364`", 
     ",", "0.2077647`", ",", "1.3241371`", ",", "2.4359478`", ",", 
     "0.9571276`", ",", "1.1947507`", ",", "0.4611464`", ",", "0.3603743`", 
     ",", "0.8878727`", ",", "0.9832537`", ",", "0.2206204`"}], "}"}], ",", 
   RowBox[{"{", 
    RowBox[{
    "0.493333333`", ",", "0.45288`", ",", "2.360178`", ",", "11.505225`", ",",
      "8.095275`", ",", "1.928394`", ",", "4.416438`", ",", "3.446976`", ",", 
     "0.935168`", ",", "2.232264`", ",", "2.250138`", ",", "2.443881`", ",", 
     "2.525847`", ",", "1.419252`", ",", "3.462684`", ",", "4.408351`", ",", 
     "12.572364`", ",", "9.565752`", ",", "2.156638`", ",", "12.396076`", ",",
      "14.697144`", ",", "3.206016`", ",", "2.010752`", ",", "1.629638`", ",",
      "1.433986`", ",", "0.920732`", ",", "1.119892`", ",", "1.416678`", ",", 
     "2.550408`", ",", "10.75172`", ",", "12.226405`", ",", "1.263046`", ",", 
     "0.598396`", ",", "1.752648`", ",", "1.982544`"}], "}"}], ",", 
   RowBox[{"{", 
    RowBox[{
    "0.43234208`", ",", "0.225504`", ",", "2.107296`", ",", "1.36296`", ",", 
     "0.361152`", ",", "0.326592`", ",", "0.39528`", ",", "0.897264`", ",", 
     "2.046816`", ",", "2.145744`", ",", "0.562464`", ",", "0.793152`", ",", 
     "0.531792`", ",", "0.555984`", ",", "1.061856`", ",", "2.754`", ",", 
     "2.212272`", ",", "0.567216`", ",", "0.903744`", ",", "2.100816`", ",", 
     "0.653616`", ",", "0.475632`", ",", "1.085616`", ",", "0.760752`", ",", 
     "0.733104`", ",", "0.763344`", ",", "0.973296`", ",", "1.370304`", ",", 
     "1.203552`", ",", "2.638656`", ",", "0.930096`", ",", "0.9828`", ",", 
     "1.321488`", ",", "0.806112`", ",", "0.80136`"}], "}"}], ",", 
   RowBox[{"{", 
    RowBox[{
    "0.82354871`", ",", "0.482864`", ",", "2.120976`", ",", "0.813288`", ",", 
     "1.554888`", ",", "1.547472`", ",", "5.561176`", ",", "0.668264`", ",", 
     "0.740776`", ",", "0.788568`", ",", "3.642904`", ",", "1.791376`", ",", 
     "3.632192`", ",", "3.397352`", ",", "2.868344`", ",", "1.470016`", ",", 
     "0.908872`", ",", "4.541888`", ",", "1.839168`", ",", "4.792384`", ",", 
     "1.630696`", ",", "1.220344`", ",", "1.055544`", ",", "0.722648`", ",", 
     "1.089328`", ",", "1.93228`", ",", "4.633352`", ",", "3.101536`", ",", 
     "1.294504`", ",", "3.083408`", ",", "0.89816`", ",", "2.475296`", ",", 
     "2.411848`", ",", "0.995392`", ",", "1.044832`"}], "}"}], ",", 
   RowBox[{"{", 
    RowBox[{
    "0.697464708`", ",", "0.775064`", ",", "3.079346`", ",", "1.075471`", ",",
      "0.695606`", ",", "0.634967`", ",", "3.064012`", ",", "0.619633`", ",", 
     "1.574523`", ",", "3.573519`", ",", "0.699788`", ",", "1.684649`", ",", 
     "2.416499`", ",", "1.801048`", ",", "3.949202`", ",", "1.831019`", ",", 
     "1.489489`", ",", "2.194156`", ",", "1.272722`", ",", "0.832915`", ",", 
     "2.43253`", ",", "1.000892`", ",", "0.994619`", ",", "1.322209`", ",", 
     "0.704667`", ",", "1.044803`", ",", "2.894641`", ",", "1.802442`", ",", 
     "1.869354`", ",", "2.967129`", ",", "1.897931`", ",", "0.61336`", ",", 
     "1.197446`", ",", "1.194658`", ",", "0.927707`"}], "}"}], ",", 
   RowBox[{"{", 
    RowBox[{
    "0.234140715`", ",", "0.220896`", ",", "0.876096`", ",", "0.409032`", ",",
      "0.35919`", ",", "0.309114`", ",", "0.26559`", ",", "0.182052`", ",", 
     "1.56897`", ",", "0.742248`", ",", "1.026558`", ",", "0.747396`", ",", 
     "0.687726`", ",", "0.46449`", ",", "1.039194`", ",", "0.238446`", ",", 
     "1.26945`", ",", "0.503802`", ",", "0.238446`", ",", "0.774072`", ",", 
     "0.259038`", ",", "0.216918`", ",", "0.454896`", ",", "0.259038`", ",", 
     "0.504972`", ",", "0.434538`", ",", "0.73476`", ",", "0.832572`", ",", 
     "0.803556`", ",", "1.353456`", ",", "1.336608`", ",", "0.412542`", ",", 
     "0.449748`", ",", "0.600678`", ",", "0.812682`"}], "}"}], ",", 
   RowBox[{"{", 
    RowBox[{
    "1.207542671`", ",", "1.255112`", ",", "5.751288`", ",", "1.192296`", ",",
      "1.181424`", ",", "1.193504`", ",", "3.395688`", ",", "0.943448`", ",", 
     "2.133328`", ",", "1.584896`", ",", "6.852984`", ",", "3.801576`", ",", 
     "4.050424`", ",", "1.529328`", ",", "1.868776`", ",", "2.380968`", ",", 
     "7.505304`", ",", "6.900096`", ",", "1.559528`", ",", "8.260304`", ",", 
     "2.037896`", ",", "2.383384`", ",", "2.420832`", ",", "1.20196`", ",", 
     "4.939512`", ",", "2.475192`", ",", "6.54132`", ",", "5.458952`", ",", 
     "8.729008`", ",", "4.683416`", ",", "1.234576`", ",", "1.827704`", ",", 
     "1.988368`", ",", "1.438728`", ",", "4.569864`"}], "}"}], ",", 
   RowBox[{"{", 
    RowBox[{
    "0.188905989`", ",", "0.155358`", ",", "0.225099`", ",", "0.134946`", ",",
      "0.247212`", ",", "0.194103`", ",", "0.347949`", ",", "0.381024`", ",", 
     "0.090153`", ",", "0.182196`", ",", "0.248724`", ",", "0.252504`", ",", 
     "0.402192`", ",", "0.167265`", ",", "0.508032`", ",", "0.754488`", ",", 
     "0.802494`", ",", "0.289359`", ",", "0.375921`", ",", "0.722169`", ",", 
     "0.153846`", ",", "0.150444`", ",", "0.374409`", ",", "0.187488`", ",", 
     "0.230202`", ",", "0.192213`", ",", "0.105273`", ",", "0.211491`", ",", 
     "0.290115`", ",", "0.68607`", ",", "0.193347`", ",", "0.247968`", ",", 
     "0.479115`", ",", "0.601398`", ",", "0.10395`"}], "}"}], ",", 
   RowBox[{"{", 
    RowBox[{
    "0.599012062`", ",", "0.583426`", ",", "0.787086`", ",", "0.555273`", ",",
      "0.637935`", ",", "0.657103`", ",", "0.816437`", ",", "0.662494`", ",", 
     "1.280063`", ",", "0.891312`", ",", "0.615772`", ",", "0.673875`", ",", 
     "0.717602`", ",", "1.681393`", ",", "1.326785`", ",", "1.318399`", ",", 
     "0.519932`", ",", "1.666418`", ",", "0.294708`", ",", "3.220823`", ",", 
     "0.909282`", ",", "0.575639`", ",", "1.188416`", ",", "0.578634`", ",", 
     "0.744557`", ",", "0.538501`", ",", "0.955405`", ",", "1.325587`", ",", 
     "1.103358`", ",", "1.860494`", ",", "0.540897`", ",", "0.382761`", ",", 
     "1.659829`", ",", "1.097967`", ",", "1.256103`"}], "}"}], ",", 
   RowBox[{"{", 
    RowBox[{
    "1.896065846`", ",", "0.997296`", ",", "5.41308`", ",", "2.269512`", ",", 
     "1.619184`", ",", "3.170112`", ",", "1.078824`", ",", "1.357536`", ",", 
     "2.165232`", ",", "3.244056`", ",", "2.428776`", ",", "2.650608`", ",", 
     "3.61188`", ",", "5.598888`", ",", "7.354584`", ",", "3.012744`", ",", 
     "1.873248`", ",", "5.864328`", ",", "2.09508`", ",", "10.761696`", ",", 
     "3.244056`", ",", "2.051472`", ",", "4.601592`", ",", "2.205048`", ",", 
     "6.529824`", ",", "0.955584`", ",", "7.352688`", ",", "4.510584`", ",", 
     "5.578032`", ",", "4.220496`", ",", "14.263608`", ",", "1.768968`", ",", 
     "1.854288`", ",", "2.301744`", ",", "1.492152`"}], "}"}], ",", 
   RowBox[{"{", 
    RowBox[{
    "1.406271629`", ",", "0.889998`", ",", "4.999736`", ",", "1.789838`", ",",
      "1.614088`", ",", "2.806376`", ",", "3.24786`", ",", "2.283344`", ",", 
     "0.840788`", ",", "7.291516`", ",", "1.564878`", ",", "2.482996`", ",", 
     "2.505492`", ",", "1.604246`", ",", "6.118912`", ",", "2.135714`", ",", 
     "1.549412`", ",", "2.55189`", ",", "1.636584`", ",", "5.548076`", ",", 
     "6.13719`", ",", "2.672806`", ",", "5.130494`", ",", "1.931844`", ",", 
     "4.001476`", ",", "1.612682`", ",", "5.105186`", ",", "3.308318`", ",", 
     "8.292588`", ",", "1.923408`", ",", "1.732192`", ",", "0.565212`", ",", 
     "2.385982`", ",", "5.548076`", ",", "1.460834`"}], "}"}], ",", 
   RowBox[{"{", 
    RowBox[{
    "1.315380936`", ",", "1.07304`", ",", "4.86287`", ",", "1.59904`", ",", 
     "1.092765`", ",", "1.34393`", ",", "1.889655`", ",", "2.06192`", ",", 
     "0.627255`", ",", "2.418285`", ",", "1.96198`", ",", "1.04674`", ",", 
     "0.68906`", ",", "1.311055`", ",", "5.6808`", ",", "1.06252`", ",", 
     "10.38587`", ",", "12.33207`", ",", "1.634545`", ",", "6.7591`", ",", 
     "1.773935`", ",", "1.595095`", ",", "1.716075`", ",", "1.729225`", ",", 
     "10.189935`", ",", "0.77059`", ",", "2.80621`", ",", "1.6569`", ",", 
     "4.106745`", ",", "1.779195`", ",", "0.806095`", ",", "0.558875`", ",", 
     "1.46491`", ",", "1.450445`", ",", "1.36234`"}], "}"}], ",", 
   RowBox[{"{", 
    RowBox[{
    "1.01247894`", ",", "1.121296`", ",", "1.42692`", ",", "0.747868`", ",", 
     "1.258928`", ",", "1.207316`", ",", "0.906752`", ",", "1.266012`", ",", 
     "0.747868`", ",", "0.907764`", ",", "3.399308`", ",", "2.341768`", ",", 
     "5.000292`", ",", "1.551396`", ",", "4.039904`", ",", "1.04742`", ",", 
     "3.599684`", ",", "2.721268`", ",", "1.045396`", ",", "3.467112`", ",", 
     "3.458004`", ",", "1.412752`", ",", "2.806276`", ",", "0.840972`", ",", 
     "2.035132`", ",", "1.739628`", ",", "3.898224`", ",", "0.984676`", ",", 
     "0.565708`", ",", "1.618188`", ",", "0.822756`", ",", "2.472316`", ",", 
     "1.832732`", ",", "0.967472`", ",", "0.503976`"}], "}"}], ",", 
   RowBox[{"{", 
    RowBox[{
    "0.947573813`", ",", "1.898844`", ",", "0.661704`", ",", "1.825848`", ",",
      "0.10902`", ",", "0.750816`", ",", "1.428636`", ",", "1.700712`", ",", 
     "0.223728`", ",", "1.304448`", ",", "0.395316`", ",", "4.020468`", ",", 
     "2.435412`", ",", "2.132052`", ",", "0.661704`", ",", "1.64478`", ",", 
     "2.696112`", ",", "0.432288`", ",", "0.55458`", ",", "1.79646`", ",", 
     "0.799164`", ",", "0.836136`", ",", "0.537516`", ",", "0.657912`", ",", 
     "0.126084`", ",", "0.742284`", ",", "0.869316`", ",", "0.455988`", ",", 
     "0.482532`", ",", "0.108072`", ",", "1.702608`", ",", "0.158316`", ",", 
     "1.295916`", ",", "1.18026`", ",", "1.885572`"}], "}"}], ",", 
   RowBox[{"{", 
    RowBox[{
    "0.741691603`", ",", "0.626248`", ",", "0.383614`", ",", "0.699706`", ",",
      "1.008378`", ",", "0.20405`", ",", "0.40439`", ",", "0.149884`", ",", 
     "0.361354`", ",", "1.345988`", ",", "0.424424`", ",", "0.385098`", ",", 
     "0.642572`", ",", "1.04251`", ",", "0.40439`", ",", "0.900046`", ",", 
     "1.649466`", ",", "0.231504`", ",", "0.391776`", ",", "0.718256`", ",", 
     "0.397712`", ",", "0.258216`", ",", "0.643314`", ",", "0.813974`", ",", 
     "0.39697`", ",", "0.17437`", ",", "0.186984`", ",", "0.297542`", ",", 
     "0.342062`", ",", "0.295316`", ",", "0.826588`", ",", "0.10017`", ",", 
     "1.127098`", ",", "1.460256`", ",", "0.765744`"}], "}"}], ",", 
   RowBox[{"{", 
    RowBox[{
    "0.450428087`", ",", "0.10935`", ",", "0.05985`", ",", "0.71865`", ",", 
     "0.20655`", ",", "0.12915`", ",", "0.04365`", ",", "0.25785`", ",", 
     "0.17505`", ",", "0.36675`", ",", "0.06255`", ",", "0.84555`", ",", 
     "1.1961`", ",", "0.1053`", ",", "0.1863`", ",", "0.2835`", ",", 
     "0.71865`", ",", "0.3834`", ",", "0.07155`", ",", "0.12645`", ",", 
     "0.35505`", ",", "0.07335`", ",", "0.30735`", ",", "0.4446`", ",", 
     "0.33435`", ",", "0.11745`", ",", "0.1098`", ",", "0.2763`", ",", 
     "0.1755`", ",", "0.1854`", ",", "0.4374`", ",", "0.3501`", ",", 
     "0.60795`", ",", "0.42075`", ",", "0.65925`"}], "}"}], ",", 
   RowBox[{"{", 
    RowBox[{
    "0.298881789`", ",", "0.029302`", ",", "0.57109`", ",", "0.052325`", ",", 
     "0.033787`", ",", "0.053521`", ",", "0.035581`", ",", "0.139932`", ",", 
     "0.011661`", ",", "0.154284`", ",", "0.044252`", ",", "0.175513`", ",", 
     "0.094783`", ",", "0.089401`", ",", "0.035581`", ",", "0.055913`", ",", 
     "0.015249`", ",", "0.089102`", ",", "0.093288`", ",", "0.095082`", ",", 
     "0.049634`", ",", "0.011661`", ",", "0.030199`", ",", "0.029003`", ",", 
     "0.034385`", ",", "0.268203`", ",", "0.06279`", ",", "0.00897`", ",", 
     "0.085514`", ",", "0.215579`", ",", "0.029302`", ",", "0.030199`", ",", 
     "0.144118`", ",", "0.026013`", ",", "0.167739`"}], "}"}], ",", 
   RowBox[{"{", 
    RowBox[{
    "0.725634441`", ",", "0.05445`", ",", "0.048642`", ",", "0.579348`", ",", 
     "0.081312`", ",", "0.14157`", ",", "0.303468`", ",", "0.073326`", ",", 
     "0.31581`", ",", "0.248292`", ",", "0.193842`", ",", "0.026136`", ",", 
     "0.339042`", ",", "0.371712`", ",", "0.18513`", ",", "0.012342`", ",", 
     "0.540144`", ",", "0.17787`", ",", "0.21417`", ",", "0.251922`", ",", 
     "0.283866`", ",", "0.158994`", ",", "0.626538`", ",", "0.164076`", ",", 
     "0.445764`", ",", "0.347754`", ",", "0.11253`", ",", "0.082038`", ",", 
     "0.267168`", ",", "0.140844`", ",", "0.071148`", ",", "0.124146`", ",", 
     "0.474804`", ",", "0.092202`", ",", "0.313632`"}], "}"}], ",", 
   RowBox[{"{", 
    RowBox[{
    "0.419218241`", ",", "1.197083`", ",", "0.252657`", ",", "0.395536`", ",",
      "0.248048`", ",", "0.341904`", ",", "0.088409`", ",", "0.585762`", ",", 
     "0.088828`", ",", "0.390089`", ",", "0.091761`", ",", "0.403078`", ",", 
     "0.936046`", ",", "0.241763`", ",", "0.290786`", ",", "0.082543`", ",", 
     "0.408525`", ",", "0.049442`", ",", "0.09218`", ",", "0.292043`", ",", 
     "0.339809`", ",", "0.100979`", ",", "0.289529`", ",", "0.406011`", ",", 
     "0.186036`", ",", "0.157963`", ",", "0.082543`", ",", "0.109359`", ",", 
     "0.139108`", ",", "0.065783`", ",", "0.240506`", ",", "0.230869`", ",", 
     "0.287853`", ",", "0.334362`", ",", "0.157963`"}], "}"}], ",", 
   RowBox[{"{", 
    RowBox[{
    "0.27227907`", ",", "0.064464`", ",", "0.179248`", ",", "0.067184`", ",", 
     "0.029648`", ",", "0.097376`", ",", "0.119136`", ",", "0.070992`", ",", 
     "0.021216`", ",", "0.18904`", ",", "0.100912`", ",", "0.712096`", ",", 
     "0.964512`", ",", "0.609552`", ",", "0.153952`", ",", "0.509184`", ",", 
     "0.093024`", ",", "0.050864`", ",", "0.025568`", ",", "0.323136`", ",", 
     "0.209712`", ",", "0.120496`", ",", "0.076976`", ",", "0.214336`", ",", 
     "0.120224`", ",", "0.162384`", ",", "0.139264`", ",", "0.084592`", ",", 
     "0.169456`", ",", "0.051136`", ",", "0.142528`", ",", "0.090304`", ",", 
     "0.446352`", ",", "0.085408`", ",", "0.237728`"}], "}"}], ",", 
   RowBox[{"{", 
    RowBox[{
    "0.447890196`", ",", "0.050624`", ",", "0.083776`", ",", "0.066304`", ",",
      "0.075712`", ",", "0.099904`", ",", "0.250432`", ",", "0.06944`", ",", 
     "0.029568`", ",", "0.037632`", ",", "0.435456`", ",", "0.007168`", ",", 
     "0.116032`", ",", "0.056`", ",", "0.156352`", ",", "0.027328`", ",", 
     "0.021952`", ",", "0.059584`", ",", "0.084224`", ",", "0.087808`", ",", 
     "0.034944`", ",", "0.08736`", ",", "0.115136`", ",", "0.038976`", ",", 
     "0.15904`", ",", "0.068992`", ",", "0.112`", ",", "0.224896`", ",", 
     "0.030016`", ",", "0.043456`", ",", "0.093184`", ",", "0.133504`", ",", 
     "0.247744`", ",", "0.008512`", ",", "0.287616`"}], "}"}], ",", 
   RowBox[{"{", 
    RowBox[{
    "0.41578614`", ",", "0.130624`", ",", "0.117312`", ",", "0.304928`", ",", 
     "0.183456`", ",", "0.257088`", ",", "0.614432`", ",", "0.069056`", ",", 
     "0.064896`", ",", "0.148512`", ",", "0.081952`", ",", "0.063232`", ",", 
     "0.342784`", ",", "0.077376`", ",", "0.262496`", ",", "0.03952`", ",", 
     "0.040768`", ",", "0.025792`", ",", "0.221312`", ",", "0.174304`", ",", 
     "0.175136`", ",", "0.040768`", ",", "0.052`", ",", "0.119392`", ",", 
     "0.108576`", ",", "0.220896`", ",", "0.111904`", ",", "0.08112`", ",", 
     "0.23088`", ",", "0.233376`", ",", "0.02912`", ",", "0.068224`", ",", 
     "0.141856`", ",", "0.111072`", ",", "0.271232`"}], "}"}], ",", 
   RowBox[{"{", 
    RowBox[{
    "1.098753564`", ",", "0.203315`", ",", "1.92325`", ",", "0.969318`", ",", 
     "0.240681`", ",", "0.467075`", ",", "0.962724`", ",", "1.202306`", ",", 
     "1.001189`", ",", "1.034159`", ",", "0.249473`", ",", "0.674786`", ",", 
     "0.635222`", ",", "0.756112`", ",", "0.982506`", ",", "0.872606`", ",", 
     "0.200018`", ",", "0.826448`", ",", "0.079128`", ",", "1.333087`", ",", 
     "2.433186`", ",", "0.641816`", ",", "0.875903`", ",", "1.014377`", ",", 
     "0.08792`", ",", "0.997892`", ",", "0.427511`", ",", "0.424214`", ",", 
     "0.784686`", ",", "0.738528`", ",", "0.958328`", ",", "0.426412`", ",", 
     "1.231979`", ",", "1.716638`", ",", "0.874804`"}], "}"}], ",", 
   RowBox[{"{", 
    RowBox[{
    "1.194603302`", ",", "0.252145`", ",", "0.61184`", ",", "0.70027`", ",", 
     "0.689515`", ",", "0.137425`", ",", "0.682345`", ",", "0.32982`", ",", 
     "0.340575`", ",", "0.914175`", ",", "0.252145`", ",", "3.414115`", ",", 
     "1.23802`", ",", "0.08604`", ",", "0.10994`", ",", "0.495925`", ",", 
     "0.37762`", ",", "0.115915`", ",", "0.41586`", ",", "2.039865`", ",", 
     "0.07887`", ",", "0.581965`", ",", "0.35133`", ",", "0.082455`", ",", 
     "0.54253`", ",", "0.161325`", ",", "0.254535`", ",", "0.170885`", ",", 
     "0.3107`", ",", "0.25812`", ",", "0.10516`", ",", "0.68354`", ",", 
     "1.028895`", ",", "0.111135`", ",", "0.656055`"}], "}"}], ",", 
   RowBox[{"{", 
    RowBox[{
    "0.380155715`", ",", "0.27246`", ",", "0.11932`", ",", "0.67222`", ",", 
     "0.22306`", ",", "0.29374`", ",", "0.10944`", ",", "0.40128`", ",", 
     "0.58558`", ",", "0.38912`", ",", "0.06916`", ",", "0.43966`", ",", 
     "1.36306`", ",", "0.93974`", ",", "0.3135`", ",", "0.60686`", ",", 
     "0.66386`", ",", "0.23332`", ",", "0.25574`", ",", "0.41496`", ",", 
     "0.08056`", ",", "0.18696`", ",", "0.31502`", ",", "0.06156`", ",", 
     "0.07676`", ",", "0.06004`", ",", "0.1159`", ",", "0.39482`", ",", 
     "0.15314`", ",", "0.17708`", ",", "0.25422`", ",", "0.11932`", ",", 
     "0.5263`", ",", "0.17214`", ",", "0.27132`"}], "}"}]}], "}"}]], "Output",
 CellChangeTimes->{
  3.8309414153915477`*^9, {3.830941468167861*^9, 3.830941495311832*^9}, 
   3.830941568980974*^9, {3.831020394997078*^9, 3.8310204197843137`*^9}, 
   3.831020707708606*^9, 3.8310949352409563`*^9, 3.831095318426201*^9, {
   3.831108528703501*^9, 3.831108540085944*^9}, 3.831116762355612*^9, 
   3.8311168499407043`*^9, 3.8311169192404413`*^9, 3.8311176052160826`*^9, 
   3.83111827409739*^9, 3.8311240956730313`*^9, 3.831176834178923*^9, 
   3.831177123323686*^9, 3.8341160080962067`*^9, 3.8341382507532463`*^9, 
   3.834138292804135*^9, 3.8342004108936925`*^9, 3.834736438427029*^9, 
   3.834807371765525*^9, 3.8364509527767644`*^9, 3.8365383124123573`*^9, 
   3.8365827635823545`*^9, {3.8366250794883394`*^9, 3.836625101742654*^9}, 
   3.8396479096085463`*^9, 3.839907950498306*^9, 3.839993687527667*^9, 
   3.8405315280957365`*^9, 3.840771661663396*^9, 3.840786776799268*^9, 
   3.841303537714266*^9, 3.841480367422325*^9, 3.8420706045522647`*^9, 
   3.842340268619375*^9, 3.842511090695554*^9, 3.846223176213214*^9, 
   3.8463208986098404`*^9, 3.8483825136403065`*^9, 3.848474414979504*^9, 
   3.8484807058538313`*^9, 3.8485627891348267`*^9, 3.8489877784156523`*^9, 
   3.8510708583976717`*^9, 3.8511464905370007`*^9, 3.8514942632387342`*^9, 
   3.8516772988070335`*^9, 3.851753441428116*^9, 3.852614511609461*^9, 
   3.8527102979578233`*^9, 3.852889362947215*^9, 3.8547768217473345`*^9, 
   3.8550335574510565`*^9, 3.855120419851509*^9, 3.8552049789332914`*^9, 
   3.855301701402482*^9, 3.855380980118888*^9, 3.855640230187151*^9, 
   3.8557304615022507`*^9, 3.8558214296969476`*^9, 3.855910457318233*^9, 
   3.856426222962663*^9, 3.8642888305103807`*^9, 3.874483641917208*^9, 
   3.8747269816937013`*^9, 3.8770765255580235`*^9, 3.87707767492047*^9},
 CellLabel->"Out[80]=",ExpressionUUID->"e5af2887-7f05-4294-912f-8b1d9caaddab"]
}, Open  ]],

Cell[CellGroupData[{

Cell[BoxData[{
 RowBox[{"PCorrENDO", "=", 
  RowBox[{"Table", "[", 
   RowBox[{
    RowBox[{
     RowBox[{"Correlation", "[", 
      RowBox[{
       RowBox[{
        RowBox[{"Transpose", "[", 
         RowBox[{"Select", "[", 
          RowBox[{
           RowBox[{"Transpose", "[", 
            RowBox[{"{", 
             RowBox[{
              RowBox[{"ED12", "[", 
               RowBox[{"[", "i", "]"}], "]"}], ",", 
              RowBox[{"ED12", "[", 
               RowBox[{"[", "j", "]"}], "]"}]}], "}"}], "]"}], ",", 
           RowBox[{
            RowBox[{"(", 
             RowBox[{
              RowBox[{
               RowBox[{"#", "[", 
                RowBox[{"[", "1", "]"}], "]"}], "\[NotEqual]", "0"}], " ", "&&",
               " ", 
              RowBox[{
               RowBox[{"#", "[", 
                RowBox[{"[", "2", "]"}], "]"}], "\[NotEqual]", "0"}]}], ")"}],
             "&"}]}], "]"}], "]"}], "[", 
        RowBox[{"[", "1", "]"}], "]"}], ",", 
       RowBox[{
        RowBox[{"Transpose", "[", 
         RowBox[{"Select", "[", 
          RowBox[{
           RowBox[{"Transpose", "[", 
            RowBox[{"{", 
             RowBox[{
              RowBox[{"ED12", "[", 
               RowBox[{"[", "i", "]"}], "]"}], ",", 
              RowBox[{"ED12", "[", 
               RowBox[{"[", "j", "]"}], "]"}]}], "}"}], "]"}], ",", 
           RowBox[{
            RowBox[{"(", 
             RowBox[{
              RowBox[{
               RowBox[{"#", "[", 
                RowBox[{"[", "1", "]"}], "]"}], "\[NotEqual]", "0"}], " ", "&&",
               " ", 
              RowBox[{
               RowBox[{"#", "[", 
                RowBox[{"[", "2", "]"}], "]"}], "\[NotEqual]", "0"}]}], ")"}],
             "&"}]}], "]"}], "]"}], "[", 
        RowBox[{"[", "2", "]"}], "]"}]}], "]"}], "//", "N"}], ",", 
    RowBox[{"{", 
     RowBox[{"i", ",", "1", ",", 
      RowBox[{
       RowBox[{"Dimensions", "[", "ED12", "]"}], "[", 
       RowBox[{"[", "1", "]"}], "]"}]}], "}"}], ",", 
    RowBox[{"{", 
     RowBox[{"j", ",", "1", ",", 
      RowBox[{
       RowBox[{"Dimensions", "[", "ED12", "]"}], "[", 
       RowBox[{"[", "1", "]"}], "]"}]}], "}"}]}], 
   "]"}]}], "\[IndentingNewLine]", 
 RowBox[{
  RowBox[{"SCorrENDO", "=", 
   RowBox[{"Table", "[", 
    RowBox[{
     RowBox[{
      RowBox[{"SpearmanRho", "[", 
       RowBox[{
        RowBox[{
         RowBox[{"Transpose", "[", 
          RowBox[{"Select", "[", 
           RowBox[{
            RowBox[{"Transpose", "[", 
             RowBox[{"{", 
              RowBox[{
               RowBox[{"ED12", "[", 
                RowBox[{"[", "i", "]"}], "]"}], ",", 
               RowBox[{"ED12", "[", 
                RowBox[{"[", "j", "]"}], "]"}]}], "}"}], "]"}], ",", 
            RowBox[{
             RowBox[{"(", 
              RowBox[{
               RowBox[{
                RowBox[{"#", "[", 
                 RowBox[{"[", "1", "]"}], "]"}], "\[NotEqual]", "0"}], " ", "&&",
                " ", 
               RowBox[{
                RowBox[{"#", "[", 
                 RowBox[{"[", "2", "]"}], "]"}], "\[NotEqual]", "0"}]}], 
              ")"}], "&"}]}], "]"}], "]"}], "[", 
         RowBox[{"[", "1", "]"}], "]"}], ",", 
        RowBox[{
         RowBox[{"Transpose", "[", 
          RowBox[{"Select", "[", 
           RowBox[{
            RowBox[{"Transpose", "[", 
             RowBox[{"{", 
              RowBox[{
               RowBox[{"ED12", "[", 
                RowBox[{"[", "i", "]"}], "]"}], ",", 
               RowBox[{"ED12", "[", 
                RowBox[{"[", "j", "]"}], "]"}]}], "}"}], "]"}], ",", 
            RowBox[{
             RowBox[{"(", 
              RowBox[{
               RowBox[{
                RowBox[{"#", "[", 
                 RowBox[{"[", "1", "]"}], "]"}], "\[NotEqual]", "0"}], " ", "&&",
                " ", 
               RowBox[{
                RowBox[{"#", "[", 
                 RowBox[{"[", "2", "]"}], "]"}], "\[NotEqual]", "0"}]}], 
              ")"}], "&"}]}], "]"}], "]"}], "[", 
         RowBox[{"[", "2", "]"}], "]"}]}], "]"}], "//", "N"}], ",", 
     RowBox[{"{", 
      RowBox[{"i", ",", "1", ",", 
       RowBox[{
        RowBox[{"Dimensions", "[", "ED12", "]"}], "[", 
        RowBox[{"[", "1", "]"}], "]"}]}], "}"}], ",", 
     RowBox[{"{", 
      RowBox[{"j", ",", "1", ",", 
       RowBox[{
        RowBox[{"Dimensions", "[", "ED12", "]"}], "[", 
        RowBox[{"[", "1", "]"}], "]"}]}], "}"}]}], "]"}]}], ";"}]}], "Input",
 CellChangeTimes->{{3.83094224965021*^9, 3.830942355260477*^9}, {
  3.8310953254861383`*^9, 3.8310953680378203`*^9}, {3.8310960590761228`*^9, 
  3.8310960850940657`*^9}, {3.8311085446664734`*^9, 3.831108598401154*^9}},
 CellLabel->"In[81]:=",ExpressionUUID->"3181f4c5-eb8f-4c56-b6a2-bceb9016fce7"],

Cell[BoxData[
 RowBox[{"{", 
  RowBox[{
   RowBox[{"{", 
    RowBox[{
    "1.`", ",", "0.06287538775163491`", ",", "0.4153420080557628`", ",", 
     "0.2371059118260985`", ",", "0.05628680333162786`", ",", 
     "0.06398875141843559`", ",", "0.32027014045955254`", ",", 
     "0.4641449507986424`", ",", "0.22664371770213645`", ",", 
     "0.19638867495665263`", ",", "0.09933914647925231`", ",", 
     "0.16708924917848914`", ",", "0.19715691456343348`", ",", 
     RowBox[{"-", "0.00922692255330861`"}], ",", "0.07748504112920378`", ",", 
     RowBox[{"-", "0.015730890212000873`"}], ",", 
     RowBox[{"-", "0.06457286753408344`"}], ",", 
     RowBox[{"-", "0.09482214885079039`"}], ",", 
     RowBox[{"-", "0.13325216171190504`"}], ",", "0.18009460440801486`", ",", 
     "0.0038439458365813737`", ",", 
     RowBox[{"-", "0.05460516526228038`"}], ",", 
     RowBox[{"-", "0.23238521105645393`"}], ",", "0.10994078901377734`", ",", 
     "0.242239659783469`"}], "}"}], ",", 
   RowBox[{"{", 
    RowBox[{
    "0.06287538775163491`", ",", "1.`", ",", "0.2749632214209214`", ",", 
     "0.10702808250723604`", ",", "0.14543447939943524`", ",", 
     "0.22920071715038146`", ",", "0.20178728409131405`", ",", 
     "0.339625719678766`", ",", "0.2465195475004514`", ",", 
     "0.36145415417939897`", ",", "0.05967356330164951`", ",", 
     "0.336103849187886`", ",", "0.21801214180543413`", ",", 
     "0.13033649068463699`", ",", "0.16815106534108243`", ",", 
     "0.142706934777759`", ",", 
     RowBox[{"-", "0.14289798647560376`"}], ",", "0.034920773996717565`", ",", 
     RowBox[{"-", "0.0815308532902594`"}], ",", 
     RowBox[{"-", "0.14180185552842364`"}], ",", 
     RowBox[{"-", "0.2911762787544746`"}], ",", 
     RowBox[{"-", "0.025580105762448124`"}], ",", "0.24930417862108206`", ",", 
     RowBox[{"-", "0.003998220070074027`"}], ",", "0.026394682679116366`"}], 
    "}"}], ",", 
   RowBox[{"{", 
    RowBox[{
    "0.4153420080557628`", ",", "0.2749632214209214`", ",", "1.`", ",", 
     RowBox[{"-", "0.04404247240693574`"}], ",", "0.3391479390745045`", ",", 
     "0.5088906322837659`", ",", "0.2880860138514654`", ",", 
     "0.545820439927891`", ",", "0.4241644125017972`", ",", 
     "0.17488132371650092`", ",", "0.17631906297476238`", ",", 
     "0.16785834835257193`", ",", 
     RowBox[{"-", "0.03516677540133137`"}], ",", "0.01053446498755377`", ",", 
     "0.23785151453150685`", ",", 
     RowBox[{"-", "0.006595685731500493`"}], ",", "0.23221335791567363`", ",", 
     RowBox[{"-", "0.03520539484379198`"}], ",", 
     RowBox[{"-", "0.2568136683977335`"}], ",", 
     RowBox[{"-", "0.016331498171143592`"}], ",", 
     RowBox[{"-", "0.3061007870026975`"}], ",", 
     RowBox[{"-", "0.2394670222489329`"}], ",", "0.18266264121682455`", ",", 
     "0.07489440858827918`", ",", "0.16172093956567535`"}], "}"}], ",", 
   RowBox[{"{", 
    RowBox[{"0.2371059118260985`", ",", "0.10702808250723604`", ",", 
     RowBox[{"-", "0.04404247240693574`"}], ",", "1.`", ",", 
     "0.3848845834406749`", ",", "0.08213354856853157`", ",", 
     "0.4861098395370011`", ",", "0.18303733010958442`", ",", 
     "0.4683329506895719`", ",", "0.2770414654480693`", ",", 
     "0.11033554619658092`", ",", "0.2175915141937353`", ",", 
     "0.4886539523993681`", ",", 
     RowBox[{"-", "0.04655002266022081`"}], ",", 
     RowBox[{"-", "0.289668877691907`"}], ",", 
     RowBox[{"-", "0.1883351131131107`"}], ",", 
     RowBox[{"-", "0.00048777537787667616`"}], ",", 
     RowBox[{"-", "0.1269653522028181`"}], ",", 
     RowBox[{"-", "0.2958253144797541`"}], ",", "0.20103919988670657`", ",", 
     "0.23981128195005383`", ",", "0.26748325982983867`", ",", 
     RowBox[{"-", "0.05219005528479847`"}], ",", "0.10662599589670661`", ",", 
     "0.03906101828380558`"}], "}"}], ",", 
   RowBox[{"{", 
    RowBox[{
    "0.05628680333162786`", ",", "0.14543447939943524`", ",", 
     "0.3391479390745045`", ",", "0.3848845834406749`", ",", "1.`", ",", 
     "0.3616235149015545`", ",", "0.16544822536871578`", ",", 
     "0.10887777866736092`", ",", "0.1729001863803922`", ",", 
     "0.2985518349663343`", ",", "0.49283578033518965`", ",", 
     "0.1416809718675298`", ",", "0.23365607619014714`", ",", 
     "0.010482119827716675`", ",", 
     RowBox[{"-", "0.014763578451990278`"}], ",", 
     RowBox[{"-", "0.035131687711317874`"}], ",", "0.20929898402132857`", ",", 
     RowBox[{"-", "0.19040824918515417`"}], ",", 
     RowBox[{"-", "0.140789946285568`"}], ",", "0.14206795024963795`", ",", 
     RowBox[{"-", "0.19022261665665083`"}], ",", "0.2037472516999797`", ",", 
     "0.2920158957052264`", ",", 
     RowBox[{"-", "0.07619498484843942`"}], ",", "0.05635032991785893`"}], 
    "}"}], ",", 
   RowBox[{"{", 
    RowBox[{
    "0.06398875141843559`", ",", "0.22920071715038146`", ",", 
     "0.5088906322837659`", ",", "0.08213354856853157`", ",", 
     "0.3616235149015545`", ",", "1.`", ",", "0.4316639565649215`", ",", 
     "0.17950068860283322`", ",", "0.25649117822723705`", ",", 
     "0.4235459373266886`", ",", "0.06266987932044488`", ",", 
     "0.18775405400373296`", ",", "0.17633696353606754`", ",", 
     "0.008816892064152248`", ",", "0.10252640289596852`", ",", 
     "0.09368493721672536`", ",", "0.04629224572203122`", ",", 
     RowBox[{"-", "0.052147783590140905`"}], ",", 
     RowBox[{"-", "0.23038396547969409`"}], ",", 
     RowBox[{"-", "0.07112936083640341`"}], ",", 
     RowBox[{"-", "0.04036412934893302`"}], ",", 
     RowBox[{"-", "0.20550568814653525`"}], ",", 
     RowBox[{"-", "0.038255466353698336`"}], ",", 
     RowBox[{"-", "0.009699854861874548`"}], ",", "0.10760171855452495`"}], 
    "}"}], ",", 
   RowBox[{"{", 
    RowBox[{
    "0.32027014045955254`", ",", "0.20178728409131405`", ",", 
     "0.2880860138514654`", ",", "0.4861098395370011`", ",", 
     "0.16544822536871578`", ",", "0.4316639565649215`", ",", "1.`", ",", 
     "0.2611654465536819`", ",", "0.39686590620691226`", ",", 
     "0.3227604402943686`", ",", "0.3192083849832927`", ",", 
     "0.6046524749224719`", ",", "0.38514371516418483`", ",", 
     RowBox[{"-", "0.003435037275885506`"}], ",", 
     RowBox[{"-", "0.13067847917971995`"}], ",", 
     RowBox[{"-", "0.02558009056675427`"}], ",", "0.11439905033869582`", ",", 
     RowBox[{"-", "0.0044159786627236955`"}], ",", 
     RowBox[{"-", "0.28883145452989595`"}], ",", "0.021414237825430955`", ",",
      "0.09256355995979065`", ",", 
     RowBox[{"-", "0.08957375852394933`"}], ",", 
     RowBox[{"-", "0.13788757658012119`"}], ",", "0.13847306259106523`", ",", 
     RowBox[{"-", "0.08189059000426278`"}]}], "}"}], ",", 
   RowBox[{"{", 
    RowBox[{
    "0.4641449507986424`", ",", "0.339625719678766`", ",", 
     "0.545820439927891`", ",", "0.18303733010958442`", ",", 
     "0.10887777866736092`", ",", "0.17950068860283322`", ",", 
     "0.2611654465536819`", ",", "1.`", ",", "0.4346864048899272`", ",", 
     "0.09523309069051268`", ",", "0.11460204583687558`", ",", 
     "0.3108690698506743`", ",", "0.29055008979848096`", ",", 
     "0.18130711293051835`", ",", "0.37725090337112155`", ",", 
     "0.11221223211015556`", ",", 
     RowBox[{"-", "0.05725437347414577`"}], ",", 
     RowBox[{"-", "0.00840818315030867`"}], ",", 
     RowBox[{"-", "0.024237019746140637`"}], ",", "0.1353032673150962`", ",", 
     RowBox[{"-", "0.17780676444368987`"}], ",", 
     RowBox[{"-", "0.038156007955731305`"}], ",", "0.042364901970251015`", 
     ",", "0.11393950668350417`", ",", "0.21302697709287025`"}], "}"}], ",", 
   RowBox[{"{", 
    RowBox[{
    "0.22664371770213645`", ",", "0.2465195475004514`", ",", 
     "0.4241644125017972`", ",", "0.4683329506895719`", ",", 
     "0.1729001863803922`", ",", "0.25649117822723705`", ",", 
     "0.39686590620691226`", ",", "0.4346864048899272`", ",", "1.`", ",", 
     "0.4269864742745236`", ",", "0.29814317033077176`", ",", 
     "0.2709523723998118`", ",", "0.1732815562204411`", ",", 
     "0.0013516210702298956`", ",", "0.09603071198247493`", ",", 
     RowBox[{"-", "0.13244976893298868`"}], ",", "0.01946290509671122`", ",", 
     "0.018409135808589244`", ",", 
     RowBox[{"-", "0.22755168055670724`"}], ",", "0.17252239542428133`", ",", 
     RowBox[{"-", "0.05464994719731094`"}], ",", 
     RowBox[{"-", "0.06390669693863936`"}], ",", "0.27845804178258665`", ",", 
     "0.15737033178661938`", ",", "0.16169978612499294`"}], "}"}], ",", 
   RowBox[{"{", 
    RowBox[{
    "0.19638867495665263`", ",", "0.36145415417939897`", ",", 
     "0.17488132371650092`", ",", "0.2770414654480693`", ",", 
     "0.2985518349663343`", ",", "0.4235459373266886`", ",", 
     "0.3227604402943686`", ",", "0.09523309069051268`", ",", 
     "0.4269864742745236`", ",", "1.`", ",", "0.370649420490186`", ",", 
     "0.3311652552805881`", ",", "0.2439198842997759`", ",", 
     RowBox[{"-", "0.017525090729870713`"}], ",", 
     RowBox[{"-", "0.04390916023190453`"}], ",", 
     RowBox[{"-", "0.1025872601466433`"}], ",", 
     RowBox[{"-", "0.03854738930449253`"}], ",", 
     RowBox[{"-", "0.1398679528399281`"}], ",", 
     RowBox[{"-", "0.18581120963104794`"}], ",", "0.05763223434303216`", ",", 
     RowBox[{"-", "0.10460173252274582`"}], ",", 
     RowBox[{"-", "0.22505476320865475`"}], ",", "0.09755734149423985`", ",", 
     RowBox[{"-", "0.015703524128723473`"}], ",", 
     RowBox[{"-", "0.015461142815375218`"}]}], "}"}], ",", 
   RowBox[{"{", 
    RowBox[{
    "0.09933914647925231`", ",", "0.05967356330164951`", ",", 
     "0.17631906297476238`", ",", "0.11033554619658092`", ",", 
     "0.49283578033518965`", ",", "0.06266987932044488`", ",", 
     "0.3192083849832927`", ",", "0.11460204583687558`", ",", 
     "0.29814317033077176`", ",", "0.370649420490186`", ",", "1.`", ",", 
     "0.2611281330406518`", ",", "0.18646709538530878`", ",", 
     RowBox[{"-", "0.135487583928825`"}], ",", "0.03943669524081506`", ",", 
     RowBox[{"-", "0.15362333902357175`"}], ",", "0.06354589461569309`", ",", 
     RowBox[{"-", "0.03213540149841961`"}], ",", 
     RowBox[{"-", "0.10371223849373688`"}], ",", 
     RowBox[{"-", "0.023207472147678286`"}], ",", 
     RowBox[{"-", "0.1985028421897573`"}], ",", "0.060659299951996315`", ",", 
     "0.42633370028111306`", ",", "0.0012305525683041722`", ",", 
     RowBox[{"-", "0.21192506000482153`"}]}], "}"}], ",", 
   RowBox[{"{", 
    RowBox[{
    "0.16708924917848914`", ",", "0.336103849187886`", ",", 
     "0.16785834835257193`", ",", "0.2175915141937353`", ",", 
     "0.1416809718675298`", ",", "0.18775405400373296`", ",", 
     "0.6046524749224719`", ",", "0.3108690698506743`", ",", 
     "0.2709523723998118`", ",", "0.3311652552805881`", ",", 
     "0.2611281330406518`", ",", "1.`", ",", "0.34974499584057517`", ",", 
     RowBox[{"-", "0.06898387358917354`"}], ",", "0.057404763508740485`", ",",
      "0.006750508867868582`", ",", 
     RowBox[{"-", "0.0009188263824733064`"}], ",", "0.15795941906062347`", 
     ",", 
     RowBox[{"-", "0.1514115347179718`"}], ",", 
     RowBox[{"-", "0.18853611629258596`"}], ",", 
     RowBox[{"-", "0.0966494275388889`"}], ",", 
     RowBox[{"-", "0.18745337464879586`"}], ",", 
     RowBox[{"-", "0.09839920894572886`"}], ",",
[truncated: 2,503,669 more chars]
