# Supplementary material for: Changing biosynthesis of terpenoid percursors in rice through synthetic biology
Source: Front Plant Sci. 2023 Jul 3;14:1133299. doi: 10.3389/fpls.2023.1133299 (PMC10350630; doi:10.3389/fpls.2023.1133299)
Supplement: Supplementary file 2 [file DataSheet_2.zip › Supplementary Data S1/TableS8.xlsx]

## Sheet: Sheet1
	Ki1	Km1	Vmax1	Ki2	Km2	Vmax2	Ki31	Ki32	Ki33	Ki34	Ki35	Km3	Vmax3	Ki4	Km4	Vmax4	Km5	Vmax5	Ki6	Km6	Vmax6	Km7	Vmax7	k2	k3	Ki81	Ki82	Km8	Vmax8	Km9	Vmax9	Km10	Vmax10	Km11	Vmax11	Km12	Vmax12	Km13	Vmax13	Km14	Vmax14	Km14	Vmax14	Ki6pl	Km6pl	Vmax6pl	Km7pl	Vmax7pl	k1
EV 1	-1.26764e-18	-6.36444e-18	0	-0.0036564	5.86496e-14	0	-0.00487342	-0.00367398	-0.00460017	-0.00470124	-0.00250602	-0.00487466	0	-0.00486365	-0.00486978	0	-0.000603603	0	-0.00331446	-0.00261953	0	3.6728e-18	0	0	0	-2.68538e-17	-9.35487e-17	-4.23978e-18	0	-3.26363e-17	0	-2.31863e-17	0	2.14854e-17	0	-1.22511e-17	0	1.56664e-18	0	4.0106e-18	0	4.0106e-18	0	-0.00451244	-0.000632948	0	-8.11669e-20	0	0
EV 2	-7.18611e-17	-2.99639e-15	0	-0.711853	2.46518e-06	0	-0.948792	-0.715276	-0.895593	-0.91527	-0.48789	-0.949033	0	-0.94689	-0.948083	0	-6.44527e-07	0	-0.645282	-0.509989	0	-9.04918e-17	0	0	0	-6.0764e-15	8.65527e-15	1.79048e-16	0	-1.63611e-15	0	1.11905e-15	0	-1.02106e-14	0	3.50595e-16	0	-1.65135e-15	0	4.35522e-16	0	4.35522e-16	0	-0.878513	-0.123227	0	-9.04918e-16	0	0
EV 3	4.40697e-18	2.31611e-16	0	-0.504462	8.15293e-10	0	-0.672371	-0.506887	-0.63467	-0.648615	-0.345748	-0.672541	0	-0.671023	-0.671868	0	-0.000238267	0	-0.457285	-0.361409	0	-1.24864e-17	0	0	0	-9.6072e-17	0	9.05878e-17	0	7.19806e-17	0	9.05878e-17	0	5.87596e-16	0	-8.86903e-17	0	1.07114e-17	0	5.87596e-17	0	5.87596e-17	0	-0.622567	-0.0873258	0	0	0	0
EV 4	2.77838e-05	-2.8339e-05	0	-0.000208664	1.71283e-06	0	-0.000278117	-0.000209667	-0.000262523	-0.000268291	-0.000143014	-0.000278188	0	-0.00027756	-0.00027791	0	-4.13642e-17	0	-0.00018915	-0.000149492	0	-5.29002e-21	0	0	0	-3.25616e-20	0	2.76326e-20	0	-9.14862e-21	0	-2.30271e-20	0	-1.99154e-19	0	6.01195e-20	0	1.63368e-20	0	-4.48096e-20	0	-4.48096e-20	0	-0.000257517	-3.61212e-05	0	-6.34802e-21	0	0
EV 5	2.30467e-13	-4.40448e-12	0	-10475	-188.275	0	-13961.6	-10525.4	-13178.8	-13468.4	-7179.38	-13965.2	0	-13933.6	-13951.2	0	6.82864e-12	0	-9495.44	-7504.58	0.00160406	-0.000261146	-0.000335987	8.17993e-05	5.3967e-11	-4881.55	-4374.5	5.0532e-12	1.16607e-47	7.52858e-12	3.73635e-21	-8.68518e-12	4.44933e-19	-2.56074e-12	1.33156e-16	2.57675e-12	-3.33985e-20	1.49377e-12	-1.31045e-20	-3.07289e-12	5.81114e-18	-3.07289e-12	5.81114e-18	-12927.5	-1813.3	4.3406e-17	-2.17663e-13	-1.88563e-17	1745.88
EV 6	-4.52194e-14	3.21774e-13	0	-165.679	-2.97786	0	-220.825	-166.476	-208.443	-213.023	-113.553	-220.881	0	-220.382	-220.66	0	-5.98649e-14	0	-150.185	-118.697	1.70571e-12	4.5524e-13	4.43612e-13	3.6861e-09	0.00302262	-77.2093	-69.1895	-1.1075e-13	6.72557e-20	5.50008e-14	1.44212e-17	1.77991e-13	9.67984e-17	-1.06902e-14	-1.37532e-15	1.22629e-13	-5.83874e-20	-1.54339e-13	1.41078e-19	6.41409e-14	-2.95717e-16	6.41409e-14	-2.95731e-16	-204.468	-28.6802	0.00745705	-0.00130726	-0.00172417	2.39821e-10
EV 7	-7.23505e-15	1.04637e-13	0	-62.5538	-1.12432	0	-83.3748	-62.8547	-78.6999	-80.4291	-42.8732	-83.396	0	-83.2076	-83.3125	0	4.51919e-14	0	-56.704	-44.8151	-5.98305e-17	1.84679e-15	-2.93995e-17	1.04759e-19	7.3787e-18	-29.1512	-26.1232	1.28623e-14	-9.78102e-15	-1.34142e-13	-9.82548e-15	-2.00974e-14	-1.07614e-14	-10.4143	10.4259	-4.98469e-14	-9.78974e-15	-3.04176e-14	-9.78144e-15	-1.30361e-13	-1.47863e-14	-1.43397e-13	1.77899e-15	-77.199	-10.8285	1.68144e-16	1.07114e-14	8.45879e-17	3.15234e-15
EV 8	-1.36278e-15	-6.31074e-14	0	-20.9193	-0.375997	0	-27.8823	-21.0199	-26.3189	-26.8972	-14.3377	-27.8894	0	-27.8264	-27.8615	0	4.84545e-14	0	-18.963	-14.9871	1.01226e-16	1.58409e-15	2.53064e-17	-1.73194e-18	-4.56226e-15	-9.74877	-8.73616	8.08492e-13	-9.18435e-13	8.1159e-13	-9.41668e-13	1.39956e-12	-1.32669e-12	-3.86704e-13	4.14481e-13	6.30095e-13	-9.21424e-13	4.38246e-14	-9.18692e-13	-1.70294	1.74332	-1.70294	1.74332	-25.817	-3.62129	-1.25747e-13	-4.50476e-14	-6.79856e-14	-2.80485e-15
EV 9	-6.7062e-15	-8.77829e-15	0	-22.5499	-0.405305	0	-30.0556	-22.6584	-28.3704	-28.9937	-15.4553	-30.0633	0	-29.9954	-30.0332	0	-6.36936e-14	0	-20.4411	-16.1553	6.92095e-15	-3.12344e-15	1.44187e-15	6.97377e-15	3.7836e-12	-10.5086	-9.4171	-7.91103e-10	9.4106e-10	-8.52661e-10	1.02252e-09	-3.73506	3.75841	9.96979e-11	-9.98354e-11	-6.46637e-10	9.511e-10	-2.99255e-11	9.41914e-10	1.34965e-09	-1.38166e-09	-9.41442e-10	9.63757e-10	-27.8293	-3.90355	1.56143e-10	6.89441e-11	9.09428e-11	7.61e-16
EV 10	9.5431e-11	-1.97956e-11	0	-8.76527	-0.157544	0	-11.6828	-8.80742	-11.0277	-11.27	-6.00754	-11.6857	0	-11.6594	-11.674	0	1.59683e-11	0	-7.94556	-6.27966	1.16093	0.225094	0.289602	0.00206518	0.000247925	-4.08476	-3.66048	1.8372e-10	-1.89152e-10	4.09826e-10	-2.69985e-10	-6.65378e-11	6.8567e-11	-6.85616e-12	4.94798e-12	1.27442e-10	-1.96966e-10	1.69753e-10	-1.89799e-10	-1.74889e-10	1.97113e-10	1.93738e-10	-1.80259e-10	-10.8174	-1.51733	0.00116884	0.000530323	0.000699452	1.05198e-06
EV 11	-2.1838e-10	3.94582e-11	-5.24266e-17	-13.7171	-0.036942	1.50206e-08	-18.2829	-13.7831	-17.2577	-17.6369	-9.40146	-18.2875	0.000699163	-18.2462	-18.2692	0.397332	-3.69037e-11	138.85	-12.4344	-9.82731	0.00531369	0.00103028	0.00132554	-0.000433297	0.025987	-6.39242	-5.72844	6.22337e-07	-7.40402e-07	1.09704e-06	-1.31603e-06	-1.63854e-07	1.64874e-07	-1.31449e-08	1.31638e-08	5.34397e-07	-7.85955e-07	2.32387e-08	-7.44106e-07	-7.43196e-07	7.60778e-07	7.00205e-07	-7.16851e-07	-16.9286	-2.37453	1.33495	0.605608	0.798747	8.54994e-09
EV 12	-4.63175e-15	1.07881e-13	1.48327e-12	-45.2852	0.134874	0.0235089	-60.3582	-45.5029	-56.9739	-58.2257	-31.0375	-60.3736	1009.39	-60.2372	-60.3131	0.00315791	1.62111e-13	0.00552057	-41.0502	-32.4434	-2.27389e-08	-4.40889e-09	-5.67241e-09	4.05473e-09	-5.38449e-07	-21.1037	-18.9116	-2.33963e-05	2.78324e-05	-6.29412	7.54767	2.39412e-06	-2.40909e-06	2.14061e-07	-2.14298e-07	-2.18141e-05	3.20838e-05	-8.93403e-07	2.81528e-05	2.68018e-05	-2.74374e-05	-2.6119e-05	2.67384e-05	-55.8874	-7.83918	-2.81365e-05	-1.28074e-05	-1.68918e-05	-4.81288e-14
EV 13	-4.62804e-14	-2.01016e-13	9.16381e-14	-69.7606	-0.04112	1.11672e-05	-92.9802	-70.096	-87.7668	-89.6951	-47.8125	-93.0039	0.00367265	-92.7938	-92.9108	1024.52	-2.84227e-13	2.93127	-63.2367	-49.9782	3.70133e-07	7.17656e-08	9.23326e-08	-8.90256e-08	1.61651e-05	-32.5096	-29.1328	0.00121761	-0.00144848	-0.000184479	0.00022122	-1.53549e-05	1.54509e-05	-1.46619e-06	1.46782e-06	-7.90621	11.6283	5.02857e-05	-0.0015846	-0.00135681	0.00138899	0.00135221	-0.00138427	-86.093	-12.076	0.000858971	0.000391879	0.000516856	1.22348e-12
EV 14	8.90313e-14	0	0.944795	-14.6991	0.0189469	0.0552034	-19.5917	-14.7698	-18.4932	-18.8995	-10.0745	-19.5967	1.28587e-06	-19.5524	-19.5771	4.9879e-10	5.72641e-16	1.1966e-12	-13.3245	-10.5308	-6.53267e-07	-1.26663e-07	-1.62963e-07	1.62671e-07	-3.06418e-05	-6.85004	-6.13852	-0.00244991	0.00291443	2.80138e-05	-3.3593e-05	2.63152e-06	-2.64797e-06	2.53491e-07	-2.53772e-07	0.000186438	-0.00027421	-0.0777558	2.45024	0.00271954	-0.00278403	-0.00271874	0.00278321	-18.1405	-2.54452	-0.00163223	-0.000744891	-0.00098245	-2.23229e-12
							184
[truncated: 3 more columns]
